# Supplementary material for: An integrative proteomics method identifies a regulator of translation during stem cell maintenance and differentiation
Source: Nat Commun. 2021 Nov 12;12:6558. doi: 10.1038/s41467-021-26879-4 (PMC8590018; doi:10.1038/s41467-021-26879-4)
Supplement: Supplementary file 4 — Supplementary Dataset 1 [file 41467_2021_26879_MOESM4_ESM.xlsx]

## Sheet: Table 1
Uniprot accession number	Gene names	Number of peptides	RAW_Sm_hFF_rep1	RAW_Sm_RKO_rep1	RAW_Sm_iPSC_rep1	RAW_Sm_EB_rep1	RAW_Sm_ESC_rep1	RAW_Exp_hFF_rep1	RAW_Exp_RKO_rep1	RAW_Exp_iPSC_rep1	RAW_Exp_EB_rep1	RAW_Exp_ESC_rep1	Linker_rep1	RAW_Sm_hFF_rep2	RAW_Sm_RKO_rep2	RAW_Sm_iPSC_rep2	RAW_Sm_EB_rep2	RAW_Sm_ESC_rep2	RAW_Exp_hFF_rep2	RAW_Exp_RKO_rep2	RAW_Exp_iPSC_rep2	RAW_Exp_EB_rep2	RAW_Exp_ESC_rep2	Linker_rep2	RAW_Sm_hFF_rep3	RAW_Sm_RKO_rep3	RAW_Sm_iPSC_rep3	RAW_Sm_EB_rep3	RAW_Sm_ESC_rep3	RAW_Exp_hFF_rep3	RAW_Exp_RKO_rep3	RAW_Exp_iPSC_rep3	RAW_Exp_EB_rep3	RAW_Exp_ESC_rep3	Linker_rep3	Sm_hFF_rep1	Sm_hFF_rep2	Sm_hFF_rep3	Sm_RKO_rep1	Sm_RKO_rep2	Sm_RKO_rep3	Sm_iPSC_rep1	Sm_iPSC_rep2	Sm_iPSC_rep3	Sm_EB_rep1	Sm_EB_rep2	Sm_EB_rep3	Sm_ESC_rep1	Sm_ESC_rep2
A0A024RBG1	NUDT4	11	385450	502390	622420	663550	649370	959820	1672200	957240	923270	1068600	804420	1174700	1478900	1368600	1364700	1364300	2267700	3745700	2247600	2641400	2277200	2062900	436130	528040	591520	571430	404040	1036600	1945400	952720	1222700	1170500	933920	0.622104	0.697012	0.560129	0.673464	0.81093	0.60251	0.965353	0.815716	0.775026	0.756497	0.640693	0.583809	0.813024	0.701278
A0A140G945;P02489	CRYAA	15	11722000	6953400	13507000	60451000	15189000	12951000	12576000	10184000	167570000	12359000	32582000	6713200	4898000	4632900	42073000	4637200	6693200	6637100	6153400	56425000	6068000	22918000	9193600	6737600	5008500	153010000	4285200	10731000	11253000	5701200	43173000	6327100	20854000	1.35424	1.03953	1.53311	1.16685	1.22575	1.74566	1.99799	0.960159	1.13528	0.712417	0.744405	2.93116	1.84129	0.841421
A0AV96	RBM47	11	259140	162570	301660	348260	359570	373530	368960	1174800	1340600	1163900	657790	338710	192650	431480	434220	495440	528450	483610	1794000	2515000	1576500	870460	271260	179610	318720	369420	285430	452930	366380	1138900	1597100	1092500	637700	0.926604	0.862859	0.924316	0.940253	0.883239	1.0589	0.335265	0.357128	0.358361	0.246262	0.245029	0.280341	0.38227	0.419064
A0AVF1	TTC26	4	8493.2	4785.4	8710.2	9408.4	11273	6736.9	10036	12563	12383	12222	7804.5	66906	40486	71405	76531	89454	109500	141550	136090	152750	130620	116350	200390	214210	96941	79249	77565	279860	231400	263390	134270	249780	187860	1.50263	0.748581	1.36073	1.05654	0.628953	1.94164	1.10592	0.599317	0.501515	1.20424	0.693882	0.438431	1.34268	0.752448
A0AVT1	UBA6	52	14037000	17342000	11653000	16428000	13364000	50513000	70157000	29954000	30005000	31019000	28499000	20396000	23554000	15947000	18889000	19633000	66792000	89887000	43310000	53681000	45757000	39913000	13490000	15122000	11251000	12971000	10190000	41032000	56671000	23425000	28840000	27648000	26113000	0.433888	0.424402	0.420429	0.569425	0.579273	0.535513	0.555731	0.535151	0.57433	0.566465	0.491119	0.50785	0.527218	0.582265
A0FGR8	ESYT2	25	3162800	2273800	3162200	6499500	3651600	7202200	5819100	5593700	8715300	6218300	5301300	1872700	865600	1631000	2824200	1659900	4985600	2780700	3319500	8424000	4045700	3264300	2894700	1517900	2216800	3929900	2011800	5812500	4034700	3667700	8078000	4441600	4030400	0.609206	0.552289	0.677539	0.940183	0.609728	0.815809	0.823422	0.679727	0.744672	0.685157	0.51059	0.566927	0.726227	0.564453
A0JLT2	MED19	2	105830	119780	156050	204990	180780	213690	290260	280130	208530	336670	203770	39007	37836	39410	39906	55270	55209	79965	115690	121580	128330	80164	17956	9472.7	20752	14662	17900	22459	25367	40237	31542	42024	29900	0.93703	0.827679	1.00099	1.18431	0.997501	0.630775	0.756003	0.47828	0.671986	0.973576	0.508757	0.493743	0.706529	0.578089
A0JNW5	UHRF1BP1L	19	3128200	1649800	3459300	3558500	4834000	4535900	3332500	4109400	3435600	5187200	3814500	1717200	1010000	2174500	1313400	2934900	1576800	1515300	2247400	1535600	2699000	1882700	1047800	556650	1358400	842570	1357400	1187800	1040700	1364100	858320	1880700	1246700	1.22802	1.28766	1.1627	1.10764	1.44116	1.12999	1.10834	1.39109	1.30605	1.33557	1.0547	1.00666	1.09122	1.41325
A0MZ66	KIAA1598	29	4189400	2712800	5441700	15926000	7066400	6603100	10161000	10373000	29061000	10871000	10508000	3653100	3658800	6783300	21521000	7407000	7062100	13508000	13269000	47846000	13433000	14037000	2275700	2402500	4343000	14074000	3747800	3751400	8443700	7855100	28795000	8469100	8653900	1.13787	0.700263	0.693374	0.571684	0.605465	0.60752	0.749576	0.689323	0.712443	0.548174	0.58559	0.611982	0.838404	0.69264
A1A4S6	ARHGAP10	5	207880	72419	130540	288520	133220	608890	240610	237090	611480	208840	293910	106850	45071	76978	119000	139250	318670	133900	147510	371180	127690	170990	27987	14640	16789	33102	13890	63014	32519	22096	58147	25659	33736	0.538685	0.448698	0.583719	0.620293	0.696068	1.07958	0.790381	0.789511	0.868579	0.564994	0.422992	0.587549	0.756678	1.43135
A1L020	MEX3A	5	323770	85822	367410	280540	404340	366500	266600	524670	420490	535500	375740	77346	34301	84406	60652	103440	125640	80493	159670	156960	145630	108830	612410	196800	537560	619890	425850	725380	614550	1245400	1177100	1064600	813940	1.26644	0.984781	1.02162	0.666814	0.965203	0.697553	0.91502	0.715232	0.60614	0.642024	0.506075	0.681346	0.978895	0.910293
A1L0T0	ILVBL	21	11294000	5567100	10106000	16732000	8725700	15864000	12258000	16012000	17507000	12279000	12802000	12482000	5630900	10553000	15265000	7909500	15209000	11303000	15453000	22358000	12636000	12688000	9890200	4776600	8359800	13366000	5732400	12874000	9472200	10985000	15696000	9761100	10899000	1.07629	1.13153	1.02278	1.03029	1.10296	1.0261	0.937126	0.973049	0.893053	0.984688	0.957208	0.961268	0.885763	0.852934
A1L170	C1orf226	4	228430	48848	141160	235420	232230	101900	66510	308280	205500	261570	176420	7203.1	3547.3	41869	19569	53642	19814	23586	85351	50465	79922	42415	11880	8133.5	15835	19715	15282	20884	10185	20355	25326	19144	18813	2.84759	0.352116	1.28302	1.22626	0.388534	1.89214	0.701931	0.853412	0.724205	1.23643	0.451436	1.01021	1.14635	1.15957
A1L390	PLEKHG3	12	171400	134290	293310	498360	315790	298470	537420	599010	754250	455200	444770	139270	130970	330350	538200	708220	257740	745200	795260	1518700	602800	537960	364170	272540	566040	858470	467590	636050	1137900	1125400	1668500	942380	874380	0.92037	0.582919	0.918957	0.499439	0.422438	0.509513	0.659984	0.60565	0.635419	0.611391	0.576473	0.557362	0.816189	1.59335
A1L4H1	SSC5D	7	45036	6321.7	21795	59237	32811	72158	42318	32248	58772	29997	48415	679280	136470	184100	830150	239400	797640	273560	405110	874740	414020	504100	154650	35902	64079	191910	52750	226260	103070	103690	170400	91767	116030	0.823099	1.12413	1.08957	0.373464	0.812236	0.874569	0.788301	0.630242	0.948488	0.957818	1.36139	1.3471	1.1324	0.835472
A1X283	SH3PXD2B	35	6171300	3800800	7868400	8742500	9009200	17655000	9754400	23772000	20020000	21618000	13018000	7657300	5077900	11391000	11477000	12235000	21213000	16135000	33884000	32586000	29322000	17932000	5094400	2516500	8122200	8017200	6547800	16632000	8926300	21739000	22034000	22343000	12503000	0.541801	0.460117	0.43022	0.798832	0.812731	0.5442	0.455549	0.471825	0.480201	0.450241	0.453135	0.447263	0.504298	0.523462
A1XBS5	FAM92A1	5	102150	68496	87538	146830	130520	189290	413580	153700	149540	223670	188370	60296	80381	171980	60675	168590	185080	476060	233160	154270	268570	179510	129860	124390	126190	171770	119770	266930	662310	190070	278060	308800	239280	0.760356	0.444022	0.703013	0.308677	0.398733	0.436094	0.674016	1.3694	0.750197	0.960654	0.439905	0.920462	0.648266	0.925115
A2RRP1	NBAS	31	933970	598640	1071400	1301900	1171600	4511500	3255600	3401600	3503000	2922500	2359200	1179200	653390	1145600	1494200	1298000	5518700	3858900	4220700	6039400	3225100	2796200	997230	652830	931850	1250100	855400	5106400	3620900	3210100	4971500	2859300	2531600	0.296121	0.297396	0.272211	0.389597	0.376345	0.391265	0.443402	0.394213	0.352479	0.340855	0.348555	0.317327	0.522321	0.514037
A2RTX5	TARSL2	8	208990	163350	206100	357990	288080	375090	408380	366980	328030	407340	326060	13140	2224.6	12166	14762	18342	17160	18705	27559	23835	21607	13141	77957	43918	62859	95317	62307	105390	150100	114160	126800	123550	104350	0.820792	1.20722	0.883837	0.784819	0.278188	0.651551	0.630972	0.910761	0.589761	0.960397	1.03769	0.831298	0.810507	1.34811
A2RU67	KIAA1467	5	538180	594150	973960	662060	1140000	630240	909070	1024700	737800	1014400	951030	477410	538900	832680	630310	1041000	494960	980360	916310	723130	820680	751300	282460	320290	567960	339710	526490	372780	515490	476330	339190	542420	448660	1.16757	1.23606	1.20003	1.18819	1.43102	1.34171	1.25517	1.33868	1.5217	0.9608	1.22277	1.08723	1.31921	1.60548
A2RUC4	TYW5	11	784050	1225200	1038600	1105800	1174900	1210000	1881200	1785000	1271600	1711000	1236900	528220	537940	779780	455110	748970	681400	620950	1140100	873050	1082500	752240	464880	682340	653640	632930	547150	618220	972780	919580	792920	909570	748440	1.03498	1.08092	0.936937	1.80411	1.36626	1.64091	0.827122	1.0063	0.84374	0.943132	0.674007	0.928176	0.872926	0.963349
A3KMH1	VWA8	35	1718600	1702300	1872400	2228400	2259700	4170300	8874600	5401300	3143800	4318500	3670500	1466500	1187500	1953600	1548900	1892900	2958700	5933100	3784800	3028600	3165300	2669600	1081800	941500	1153400	1116100	887870	2525400	5332500	2558400	2125100	2168200	2158500	0.605491	0.669742	0.598766	0.419992	0.422556	0.390345	0.516625	0.730376	0.530763	0.70281	0.709285	0.622762	0.67871	0.823009
A3KN83	SBNO1	24	979360	1732100	2369100	1556300	2931400	2357300	7000800	4217300	3239500	5302900	3363500	2928400	3839800	4107300	8405600	4565000	4749200	13216000	7566700	7443800	8580200	6225200	2825100	2576700	3542600	4426000	3106000	4829400	8013400	5320600	6253300	6582400	5327000	0.545423	0.830756	0.917779	0.58728	0.73788	0.545124	0.838554	0.774101	0.776514	0.477314	1.47093	0.891728	0.77356	0.685271
A4D161	FAM221A	6	880500	807900	1355300	1237400	1264800	1327900	1606700	1364100	1011400	1244500	1355000	85008	170730	385650	217340	435240	132550	398660	569360	315480	513840	321980	64534	127630	346500	150900	293110	118550	356660	397780	229670	420940	259980	1.68123	0.643994	0.593321	1.01236	0.944414	0.823718	0.980853	1.15752	1.28186	1.20493	0.940535	0.796784	0.863318	1.31629
A4D1E9	GTPBP10	8	314630	253450	349720	499060	433170	918760	1689000	1659400	946660	1688300	920780	160950	101660	179780	152920	215260	479110	1045900	1108700	653410	1107200	531560	203420	165810	325230	272070	302200	855670	1620200	1649100	1073400	1712700	797980	0.508916	0.425162	0.350758	0.303867	0.221468	0.226681	0.262638	0.230482	0.276416	0.518009	0.290353	0.339024	0.287839	0.260869
A4D1P6	WDR91	15	772460	682060	917630	1406100	987450	1838800	2087800	1682600	2122300	1553000	1511900	805450	653510	941790	1711900	1039400	1789000	2527000	1966000	2970000	1663400	1799700	793490	639850	855380	1566000	821790	2209300	2855400	1831900	3038600	1796000	1902900	0.671453	0.554517	0.506282	0.677592	0.57212	0.499093	0.788738	0.670189	0.572931	0.685932	0.740867	0.631488	0.835757	0.778099
A4D1S0	KLRG2	9	348200	205920	2096200	1096700	3205800	551700	525280	1961600	837380	2447900	1305500	640140	329960	3059700	1460700	4263700	791790	801070	2838100	1747100	3501700	1919400	315560	317510	1424000	759570	1713200	442720	748010	1204900	708470	1598900	934750	0.901295	1.06252	1.05391	0.660319	0.754909	1.40522	1.54847	1.51501	1.44089	1.25745	1.20295	1.26547	1.68115	1.60116
A4D1U4	LCHN	4	151550	521720	470130	332880	558760	259460	973190	717510	340820	700120	534460	493250	875080	904600	690620	1731000	565550	1967700	1453200	1045900	1372200	1030200	175140	572930	562520	375490	478710	242400	1116300	702510	450740	838660	567570	0.860963	1.37058	0.865593	1.10265	1.00649	1.1268	0.90688	0.892149	1.00216	0.886812	1.00798	0.980029	0.940596	1.5916
A5D8V6	VPS37C	5	610440	409720	677060	1127500	648840	1226200	1167800	1241800	1430100	1129900	1004200	514330	291080	491310	728740	490890	861350	827800	886310	1294000	766410	765860	472950	280500	511560	769540	346190	888630	897810	846130	1285500	885610	782740	0.771402	0.80346	0.70837	0.774425	0.756732	0.672169	0.798377	0.748622	0.759017	0.810069	0.724974	0.737973	0.735301	0.767975
A5PLN9	TRAPPC13	8	113800	104250	154600	195680	166420	377280	416290	458040	425050	451110	287630	245130	177610	263330	276070	254490	608110	793250	812810	917430	767130	514160	360070	222310	317280	453760	308550	645830	685780	703180	816720	738490	507720	0.464147	0.527302	0.768624	0.537906	0.537775	0.64217	0.485443	0.455848	0.553544	0.479391	0.399551	0.65521	0.474524	0.427389
A5YKK6	CNOT1	57	5892800	6135100	9107400	10552000	10454000	15897000	26970000	27330000	17869000	24810000	15456000	6045100	5914600	8597400	8017100	8899200	14378000	25429000	26501000	23272000	23794000	15509000	5071800	4740200	7407000	7415100	6472500	12724000	22322000	19773000	17702000	18843000	13159000	0.576408	0.55557	0.53833	0.502714	0.506646	0.450838	0.487346	0.451834	0.456594	0.587094	0.469437	0.504156	0.548199	0.489649
A5YM69	ARHGEF35	16	18622	12637	64595	99719	51569	31263	36096	64886	63965	54892	45129	6800.2	8704.6	19437	19672	21695	14928	10846	24394	20911	20927	17704	16542	5615.7	17628	36203	15580	25537	20430	25262	39678	21271	26728	0.737481	0.647209	1.02189	0.832971	1.53421	0.617632	1.59039	1.20219	0.718735	1.86074	0.98813	1.1867	1.34781	1.52177
A6NCL7	ANKRD33B	2	15673	10394	52083	30633	115500	30822	30834	67815	31660	87587	50297	101150	70415	505480	122600	571760	116490	139450	347420	179230	467500	258390	23241	28051	326500	87383	454070	42775	89326	233740	100070	408650	188680	1.15459	1.36748	0.421649	0.822033	1.13712	0.584415	1.08291	2.01616	1.77488	1.13129	0.930712	0.895012	1.49358	1.51528
A6ND36	FAM83G	8	132860	80506	173130	148190	249130	678460	755180	484760	251460	496600	368930	469340	404430	467130	504130	619270	1274300	1915300	1160600	961490	1081300	888790	311680	176770	364930	348000	357930	1059800	1134300	804520	660360	944890	650440	0.325969	0.450639	0.400712	0.237031	0.51848	0.291725	0.500104	0.551983	0.586415	0.5046	0.752471	0.699271	0.624052	0.677929
A6NDB9	PALM3	18	594760	727970	3136300	1521200	3983300	945450	1543800	3385000	1311600	3594500	2090500	537200	656470	3995500	1232000	4498900	1519900	1281700	3802500	2069300	4050900	2319400	453740	525800	2866900	1123100	2894200	731240	1409600	2526700	1209600	2862900	1851100	0.855767	0.656807	0.681154	1.10239	0.939888	0.888611	1.33769	1.5137	1.35439	1.16061	0.894663	1.00679	1.4089	1.51002
A6NDG6	PGP	14	10714000	10782000	16064000	15943000	15199000	9989200	13397000	12481000	13036000	11138000	13047000	13022000	14032000	20471000	28271000	20877000	11001000	21439000	17563000	19466000	14113000	17070000	12361000	13356000	19724000	21327000	15348000	11136000	15823000	13889000	14412000	12761000	15366000	1.7024	1.491	1.5407	1.61213	1.68214	1.67563	1.75322	1.68288	1.79266	1.36333	1.95129	1.61106	1.71726	1.89815
A6NDU8	C5orf51	11	634200	423530	584590	1003000	667040	1405700	1405700	1286100	1563600	1139300	1063400	1308900	698750	910470	1536100	799330	2841600	2408700	2485000	3599700	1960200	1885900	2362500	1193500	1273400	2190100	1043400	4922500	4536900	3541400	4844200	2962700	3209100	0.604781	0.663545	0.689702	0.639025	0.623592	0.589686	0.623724	0.539809	0.441561	0.664895	0.60635	0.500531	0.766736	0.54546
A6NGB9	WIPF3	4	143690	86439	625260	707040	967620	191840	170010	498910	460350	647060	452520	256910	138480	836500	839000	1260200	349410	247550	716240	771720	889440	620420	27811	29630	181050	184650	274250	55433	76115	152570	141010	213260	144210	1.03585	1.27355	0.581211	0.954081	1.16945	1.01415	1.7136	1.64787	1.52708	1.6601	1.51732	1.41541	1.8227	1.82292
A6NGN9	IGLON5	3	206470	135150	147910	176190	158080	267730	312840	218410	177140	211260	241500	76045	35450	139050	68828	145630	135090	77113	132850	169380	249250	127920	355960	193660	785370	869460	919630	639660	335750	604960	706400	853110	760540	1.26452	0.828957	0.639542	1.71138	0.888978	0.769512	0.924378	1.6168	1.5286	0.86126	0.670766	1.4041	0.650628	1.19138
A6NHR9	SMCHD1	53	3394700	2741300	3536000	4302900	4459200	9314000	22836000	14109000	13213000	15862000	9620200	2896300	2487900	3152000	3976600	4154800	8177400	27477000	16471000	18143000	17174000	10416000	4653000	3768700	4317200	5851200	4422100	11238000	26449000	15142000	18084000	19216000	12029000	0.582003	0.432378	0.589407	0.25493	0.224154	0.276988	0.352206	0.285765	0.337297	0.332992	0.300153	0.376768	0.350493	0.317556
A6NHX0	GATSL2	6	1392500	837380	2077000	2428200	2933800	1570300	1301400	1751800	1574300	2515300	1897500	986730	456870	1093300	944140	1398600	993290	754800	1196100	1261400	1320500	1126600	1874900	1131100	2462900	2937700	3171000	1832000	1632400	2233700	2284100	2605500	2352100	1.30368	1.4669	1.30823	1.38504	1.33509	1.49148	1.53531	1.34142	1.44046	1.51069	1.04475	1.534	1.59164	1.3455
A6NI28	ARHGAP42	6	153710	141040	277370	315280	290390	218800	376340	671460	553760	679540	416500	101110	69508	237290	248510	268730	181970	232750	586960	681870	630640	340110	59670	45094	183650	281990	167950	97572	193420	424430	486970	501470	251970	1.13738	0.863791	0.674266	0.930838	0.589289	0.486147	0.544993	0.56268	0.585005	0.499944	0.509611	0.768999	0.472803	0.564124
A6NIH7	UNC119B	10	2196600	1810300	3728800	3250700	3646900	3982600	5598600	4467600	4400700	4224500	3780200	1267800	739800	1947900	1764200	1739400	2651900	2699100	2459300	2694800	2071100	2075400	1741700	1156100	2534700	2200000	2007500	3019300	3782200	2791200	2913400	2737100	2610600	0.737726	0.731175	0.782521	0.729373	0.569499	0.66653	1.1808	1.10725	1.13994	0.823984	0.860155	0.840118	1.12972	1.0333
A6NJ78;P0C7V9	METTL15;METTL15P1	6	523570	409140	1061800	737500	1142700	1216600	1846300	1996700	1361900	2256700	1327000	446900	288740	751290	564250	922590	929740	1652000	1588500	1382600	1471400	978130	136610	116760	291560	213400	274030	412370	633040	651310	410800	691160	373020	0.587834	0.641768	0.504087	0.416897	0.418702	0.418255	0.675626	0.639147	0.647293	0.542277	0.5944	0.580755	0.632412	0.729315
A6NKD9	CCDC85C	12	1133800	988790	1129800	1751500	1509400	1913700	2974500	1903000	2279300	2360300	2011600	515470	361870	441750	609390	560210	462010	1269800	761850	904820	835830	635360	1097400	1277100	1855500	2178800	1470000	1761900	4236500	2347900	3211800	2921700	2416500	1.0419	1.41393	0.775555	0.609119	0.740354	0.647186	0.744636	0.908439	0.998456	0.770137	0.895878	0.829719	0.751862	0.930189
A6NKN8	PCP4L1	2	65727	49892	87334	81169	119330	72461	90397	103370	66328	112280	76260	530540	408130	636970	561510	1196400	557560	1190300	958950	797870	975600	624750	73894	44784	101070	87488	127780	79616	98247	134510	94859	169880	101290	1.45185	1.34865	1.13533	1.08016	1.1314	0.721378	1.1177	0.980633	0.955136	1.19822	1.06848	1.01164	1.23103	1.58618
A6NKT7	RGPD3	43	17847	16400	32600	34860	41403	47231	176180	111710	78056	218220	82431	47256	48029	83631	57963	151730	158550	452270	300310	245590	449360	204130	29757	24808	35954	36541	60259	83028	323370	160400	130150	313360	109710	0.457895	0.461589	0.529955	0.177185	0.219804	0.199007	0.379155	0.387084	0.30815	0.4363	0.309361	0.357506	0.242686	0.378123
A6ZKI3;Q17RB0;Q9BWD3	FAM127A;FAM127C;FAM127B	5	56961	27242	50971	58332	102340	178210	72709	99254	107190	163870	101820	62786	26295	76528	63032	108600	254140	99252	149410	231950	283890	135250	229300	98088	209210	250040	226350	654320	258290	334320	638910	681060	401670	0.470445	0.368047	0.44351	0.824423	0.628415	0.743604	0.711056	0.792049	0.725601	0.459739	0.394944	0.519731	0.693022	0.582897
A7E2V4	ZSWIM8	8	107290	70294	93839	121770	118960	443000	356050	283940	314250	274060	243510	114460	91362	150580	145280	157920	426960	415330	366420	476620	380610	281330	347120	187960	338400	375600	308760	1153600	956730	778590	970240	751980	652330	0.382158	0.3327	0.4264	0.421547	0.497463	0.415809	0.432838	0.592469	0.571469	0.385007	0.419864	0.461216	0.49962	0.604424
A7KAX9	ARHGAP32	8	113500	72357	202470	324650	250810	210740	223660	297420	371430	273480	238860	236910	118500	366950	484560	419260	356060	335310	544910	769590	485940	408180	337530	234000	446130	794550	407090	539160	506050	567850	944780	592420	578110	0.780923	0.899293	0.886465	0.741092	0.745021	0.978569	0.98584	1.03039	0.880261	0.919614	0.84821	0.967488	1.15884	1.19349
A8CG34;Q96HA1	POM121C;POM121	9	321130	350230	702100	635880	908830	556640	813670	925430	592280	969730	720190	414180	416930	862890	701170	1126600	595210	1428100	1242700	943100	1290700	928390	662150	633510	1304800	1142100	1385900	1196800	1893200	1500600	1389500	2058600	1374300	0.868256	0.819005	0.866748	0.779473	0.755082	0.730159	1.08212	1.01673	1.03361	1.06542	0.962409	1.04332	1.10401	1.11774
A8MT69	STRA13	2	88081	203080	309310	214710	261930	113300	339080	316780	155450	229360	214370	171950	319190	533830	264570	435250	231990	543870	556810	349710	374950	394610	214080	319650	534580	357430	410240	258270	667330	521980	389100	443500	453810	1.07716	1.07698	1.14253	1.37764	1.2339	1.01224	1.47624	1.36401	1.18205	1.39356	0.985105	1.14013	1.51064	1.43574
A8MVW0	FAM171A2	9	194760	48131	192120	493440	264460	294480	107850	188410	296960	213320	234800	143510	114470	245250	245780	253300	216590	214410	306670	333650	298250	249350	206740	201640	305900	324150	270020	253560	461150	342990	357300	339630	324520	1.28788	0.842483	0.913822	0.532864	1.25181	1.59616	1.10493	1.30893	1.24845	1.94805	0.964882	0.963316	1.33119	1.26406
A8MXV4	NUDT19	4	310860	297880	304260	370880	322620	473570	751860	389170	404210	343470	428200	77105	100040	69662	92830	87948	98378	256870	89867	115660	84503	97084	180860	350180	182360	200710	199490	316120	870150	201280	221010	265850	309040	1.02069	1.05275	0.760163	0.63308	0.983687	1.01904	1.18919	1.18347	0.968588	1.06237	1.23852	0.828791	1.10166	1.39459
A9UHW6	MIF4GD	8	1190800	912260	1503300	1737200	1537200	1818900	2199400	2361300	1708000	1736300	1842100	972520	735480	1410500	1247600	1153600	1409300	1812500	2014300	1831800	1492300	1452100	1298200	769540	1484300	1211900	975260	1503900	1761300	1635500	1529700	1512000	1308800	0.921141	0.899738	1.30579	0.842049	0.903385	0.987963	0.856476	1.00465	1.16735	0.969232	0.932489	0.990115	0.991593	0.993893
B1AK53	ESPN	8	153610	68258	1757100	525520	2302700	211000	166620	1271400	375820	1490800	847600	576210	435550	3951000	1293500	4718300	775600	1377500	3072800	1458900	3205100	2105700	74792	39020	412210	146490	423020	100340	103920	318880	150010	422830	248180	0.79977	1.1385	1.22865	0.457282	1.23205	0.882252	2.01128	1.79404	1.58048	1.23964	1.297	1.22783	2.02095	1.75494
B5ME19	EIF3CL	49	13259	2162.8	21023	14435	8699.6	63169	8059.3	115530	77470	12798	43659	16379	5683.5	21072	26254	11520	81884	13451	162270	135960	16283	48161	58466	13730	71791	74272	25239	261060	44552	375200	332260	54778	131340	0.263286	0.277969	0.356534	0.40923	1.02261	0.853394	0.224134	0.200702	0.249535	0.161763	0.28165	0.287849	0.710973	0.898564
B7ZAP0	RABGAP1L	6	139890	89641	468120	663640	540630	366030	251110	1323400	875740	1406300	563540	161420	65548	543730	461050	612750	407280	214000	1561100	1345000	1867400	685850	413990	214270	979370	1412000	951440	751670	570090	2404300	2246900	2940300	1409400	0.618769	0.553106	0.676436	0.890253	0.561085	0.840833	0.54453	0.512152	0.446759	0.793105	0.478097	0.70198	0.48903	0.479489
B7ZC32	KIF28P	2	741790	216840	422390	467100	519330	1225200	401820	503260	604230	596740	618200	382510	122270	253920	339830	313710	531800	223520	382640	373970	306010	294690	413710	133450	414470	435630	375790	484450	296040	425040	448240	457640	417260	1.0985	1.12031	0.838575	1.06747	1.32454	0.961847	0.912945	1.13461	1.30172	0.783223	1.26234	1.12594	1.00415	1.33972
C9J7I0	UMAD1	4	116750	55226	111790	323900	127540	253780	139520	187190	227480	174180	193310	315760	103220	259560	382840	338280	460380	195600	372390	671800	314060	348940	379160	128990	260090	705880	217040	461520	273390	287030	596550	273030	386150	0.697297	0.984998	1.04734	0.929301	1.00936	1.07379	0.864762	1.0962	0.98784	1.25879	0.870439	1.42881	0.979727	1.51566
C9JLW8	FAM195B	6	1602600	738290	1581800	2324900	1822600	1780300	1286600	1666400	1505300	1660700	1618200	1185400	602560	1419900	1344200	1247300	1448900	1392800	2102100	1946900	2008700	1581500	4847300	2685300	5341900	6207600	4481300	4884500	4624300	4477200	5349700	4996400	4932400	1.45818	1.04047	1.33679	1.12564	0.986054	1.32736	1.24525	1.12715	1.35315	1.52457	0.952454	1.38945	1.26656	0.933752
E7ETH6;Q9H707	ZNF587B;ZNF552	2	61806	99570	889450	119000	883150	86247	90632	807750	86044	499270	322840	123030	56318	1316600	108100	849190	156380	237480	985120	142620	905140	472810	53117	63339	661120	76675	448130	70132	53873	503740	79952	322430	223000	0.930048	1.19179	1.06904	2.04009	0.826487	1.85663	1.65844	1.65192	1.7503	1.37129	0.898221	1.33082	2.07847	1.43675
E9PRG8	C11orf98	6	412250	294410	611700	456250	566870	451600	309000	761650	347000	612700	528340	631840	539530	905800	664380	853140	535910	608580	1177800	572260	781650	759670	3277800	2833600	4498700	3250600	3715900	4436000	4692500	5976900	4227200	6205400	4926800	1.4074	1.41439	1.10865	1.56359	2.09046	1.59481	1.13707	1.15405	0.879543	1.31065	1.40172	1.04183	1.15556	1.27346
L0R6Q1	SLC35A4	5	567590	1391500	1577500	1330100	2200400	790560	1523700	1486000	942630	1621700	1268000	6913500	3573900	6872000	4453600	7889500	6628200	3750500	6425500	7688900	6855300	6331800	507220	536680	1138600	966390	1315700	534560	913080	1011400	959700	1103800	1061300	0.954372	2.19476	0.941379	2.77099	1.49504	1.26183	1.63415	1.40493	1.38212	1.28027	0.906553	1.15625	1.89575	1.43313
L0R819	ASNSD1	5	301720	313590	413880	447700	424360	270760	372660	358540	283150	296980	361940	1330200	1534000	2024500	2129600	1813200	1325900	3948900	1719700	1556000	1414000	1707900	1412100	1636400	2541900	1866000	1769100	1933100	3225300	2547700	1949400	2420200	2555900	1.61367	1.4214	0.988037	1.28755	1.40013	0.940229	1.56905	1.60291	1.33839	1.72879	1.84036	1.0616	1.6756	1.59742
L0R8F8	SMCR7L	6	1880700	2785000	4778900	3637600	5500800	3178900	5210800	5642200	3045700	5446900	4063100	2765000	4045400	6586100	4591100	7042200	3846100	7774800	7713300	5304400	7069400	5890900	2692100	3727600	6743800	4087900	5918100	3453100	6610500	6049300	4256400	6951100	5475700	0.993579	0.949878	0.974981	1.15823	1.21723	1.13675	1.27662	1.1959	1.31108	1.26614	1.16395	1.09847	1.31643	1.22383
O00115	DNASE2	5	1901400	880820	1525700	1122800	1949900	1552100	1190500	1241100	908900	1241000	1367200	2508900	1091200	2047200	2702400	3017100	2113800	2282700	2001600	1623300	1611400	2119300	1757900	816990	1676700	1194600	1795300	1317100	1028800	1223800	736210	1216900	1206900	1.90702	1.53045	1.84519	1.48842	1.24781	1.5455	1.60128	1.36601	1.95518	1.3832	2.26801	1.73447	1.98549	2.08665
O00116	AGPS	26	9162000	8463800	12512000	9566500	14862000	22372000	31977000	33538000	16363000	31185000	18973000	8703500	7464300	11346000	7928000	11151000	16720000	24085000	26918000	16678000	24705000	15742000	8832100	8136700	12088000	8000800	10665000	17577000	25277000	25807000	15750000	26043000	16911000	0.650774	0.702464	0.650242	0.610085	0.680232	0.650266	0.542547	0.584365	0.57677	0.606918	0.640164	0.592487	0.610177	0.580942
O00124	UBXN8	6	100130	103820	122520	129960	141350	322310	616220	338760	221900	334790	242780	177780	171140	279720	176890	326130	880500	1841500	924470	682640	1121200	635160	276680	271840	334000	259570	359660	1088800	2082800	936620	769730	1298700	834630	0.453225	0.289985	0.336551	0.347554	0.229715	0.261592	0.525176	0.451655	0.408446	0.631032	0.346696	0.381431	0.460777	0.427839
O00139	KIF2A	28	2939700	3574000	3625400	4249900	3577400	7362800	14712000	11612000	8359400	10415000	7073300	3314800	2655700	3870600	3378500	3745300	7348500	11382000	13539000	12205000	11967000	7441400	2740200	2423900	3466800	3082100	2825400	7071400	11960000	10720000	9772000	10434000	6766200	0.597112	0.60338	0.537547	0.609268	0.451406	0.426871	0.418095	0.418139	0.409917	0.486279	0.388036	0.383559	0.405185	0.424527
O00148	DDX39A	28	1182400	1304900	1780700	1678100	2165900	3513600	8854700	6338300	4055700	8428800	3967300	1668400	1667900	2056300	2147200	2377100	3683900	10662000	7194800	5519900	8187600	4432100	925390	1102400	1455900	1344400	1517900	3157200	9008800	6167400	4454400	8580600	3791600	0.516267	0.614765	0.390581	0.301838	0.362259	0.263669	0.380426	0.387532	0.319194	0.421881	0.510275	0.367938	0.325216	0.336381
O00151	PDLIM1	24	19226000	5560000	41808000	66265000	63314000	23145000	18425000	35292000	52742000	46990000	41520000	36070000	11121000	75626000	140530000	124420000	38791000	22647000	60808000	108380000	81455000	68324000	28094000	4713300	60969000	121770000	82514000	27810000	11252000	46886000	80879000	72030000	56546000	1.26667	1.3615	1.25559	0.931726	1.18798	0.573119	1.61095	1.74516	1.69184	1.27922	1.74095	1.7958	1.57051	1.9746
O00154	ACOT7	20	17432000	21140000	24765000	15997000	29341000	18501000	28745000	20227000	12245000	21338000	21877000	29842000	30908000	37292000	25386000	40640000	26415000	49087000	33365000	23760000	31515000	33037000	31507000	34251000	40903000	26241000	38359000	29116000	44123000	30735000	24179000	35690000	35129000	1.42211	1.5199	1.47884	1.53655	1.56051	1.5321	1.65837	1.62967	1.67298	1.27941	1.41979	1.35979	1.6859	1.62803
O00159	MYO1C	35	3183500	1567300	2069800	2588400	2168300	16210000	5566400	4328100	4941800	3715800	4987400	5567300	2741800	3454300	3944300	6072200	20852000	7947000	7460800	11055000	5909100	8048900	4691400	2325600	2887000	3352900	2402500	26937000	8391300	5944600	7782200	5225600	6682600	0.290094	0.296367	0.294761	0.604696	0.687583	0.661758	0.635431	0.647579	0.648763	0.507748	0.506288	0.510701	0.711858	1.30054
O00161	SNAP23	16	5856800	9506200	8604600	12566000	12502000	7599800	13078000	8176300	8980100	9739000	9608500	6233200	9372300	8716900	11675000	12037000	6707300	12232000	8292800	11813000	10532000	9968700	4666900	6212700	6236300	8440100	6921300	5435000	8528700	5283800	6991800	6752700	7155100	1.21304	1.17316	1.19919	1.68639	1.68105	1.46258	1.52244	1.46502	1.45328	1.45297	1.37406	1.36347	1.59953	1.56283
O00165	HAX1	7	413680	375140	1157200	636420	1061600	1442700	1885800	3271900	1212900	2629200	1446800	524180	348700	1279300	524020	982400	1477600	2236800	3518300	1595100	3088100	1612900	283020	189450	674910	320870	441320	785170	1149200	1757900	781670	1442500	793660	0.435168	0.466324	0.501404	0.403433	0.352856	0.367027	0.493634	0.48242	0.514739	0.536818	0.418703	0.51332	0.489507	0.427811
O00170	AIP	17	1737900	1760900	1567100	2208000	1796900	4749300	8113800	3582200	4744500	3220900	3482100	3965600	4072400	3065800	4764900	3189300	9693600	19616000	7479200	11452000	6976400	7013000	2865300	2140700	2386100	3141900	2174500	6521800	9350200	4850000	6479600	4893400	4442600	0.523078	0.55873	0.624482	0.452979	0.54563	0.426535	0.58036	0.555568	0.679305	0.488539	0.552797	0.566889	0.633777	0.588044
O00178	GTPBP1	16	3283200	1205200	2732900	3635900	2282900	4601500	3935100	6361400	5385200	5048700	4196800	2076100	1164500	2179200	2409300	2061500	3379700	3916200	6662900	5565800	5329600	3512700	2209200	1543700	2765600	2856900	2334900	4886200	4767900	7676600	6986900	6676200	4733900	1.11894	0.79698	0.616661	0.605286	0.732967	0.679226	0.533827	0.501194	0.469717	0.685124	0.572795	0.496538	0.489658	0.556201
O00186	STXBP3	21	1075200	880210	1132500	1411800	1421600	4189400	4945800	4126000	3318400	4130300	2584700	5429300	2640100	3679100	5798300	3906200	14076000	14840000	12190000	14484000	12308000	9082200	4802500	2390900	3290700	4199200	3081000	12017000	11520000	8941600	10890000	9943700	7454000	0.384017	0.52028	0.549481	0.431925	0.386748	0.402027	0.438066	0.399132	0.432894	0.432413	0.533727	0.463996	0.476422	0.39224
O00189	AP4M1	4	145920	125360	162840	231280	203570	444380	516790	345510	343520	406300	297750	233650	138190	224740	198100	249430	534990	469350	422820	495500	554310	381820	170400	147080	136720	289170	215840	551960	615280	424950	626090	663390	447220	0.525719	0.618888	0.37761	0.63052	0.56856	0.486715	0.700754	0.743247	0.384183	0.69232	0.488338	0.599589	0.588866	0.592391
O00192	ARVCF	14	269310	172310	404200	635520	436350	531320	459560	812950	656600	684780	501750	339510	204770	530150	536690	471210	556090	482820	1091000	1000100	871550	614260	257010	165370	498220	501030	378080	397550	409470	837730	797850	764200	511010	0.87091	0.845517	0.753934	0.884584	0.900734	0.823747	0.657806	0.69453	0.780822	0.967825	0.705018	0.779454	0.752697	0.699036
O00193	SMAP	9	3466100	5001500	7040500	7792800	7430500	3604600	6829300	5269000	4808300	5090900	5581000	2720500	3526000	5879200	5973600	5914500	2441100	4366700	4074500	4412500	3646400	4367900	6771000	11853000	12788000	16029000	12090000	5737300	14162000	9185300	10178000	9374000	11877000	1.63578	1.54663	1.38723	1.69438	1.60102	1.86464	1.9636	2.06473	1.64373	1.75625	1.81653	1.76606	1.94629	2.08407
O00194	RAB27B	4	60469	7975.4	26816	151410	33327	67031	22350	31367	104470	34086	58048	81707	16718	38764	170620	54073	68841	28103	43197	181500	41606	70338	158440	24740	39085	188260	47113	139590	44428	51103	155210	54642	82826	1.23657	1.30003	2.09785	0.676696	1.22797	1.45382	1.0734	1.26197	1.0754	1.44646	1.42054	1.31139	1.15745	1.63174
O00203	AP3B1	39	11297000	5455900	7977200	11700000	10073000	35641000	21283000	19387000	21042000	22845000	17222000	10871000	4436100	6688600	8841700	7649700	33967000	17684000	19420000	30207000	24954000	16905000	8939400	4052400	6460400	9041400	6193600	27547000	16805000	15109000	21821000	18655000	15004000	0.490197	0.453064	0.411336	0.60045	0.521731	0.505883	0.580899	0.489	0.529611	0.527232	0.428641	0.486552	0.536374	0.436905
O00213	APBB1	10	58150	37071	70235	85803	94554	122880	128280	138560	137770	197700	108400	274040	193920	373210	390220	484880	576710	733740	717290	810200	1032000	582220	221210	157570	319380	303710	299890	358650	378460	397280	415180	531300	364920	0.763845	0.631866	0.797436	0.634082	0.647802	0.791165	0.741395	0.722848	0.982215	0.715161	0.639481	0.782336	0.642115	0.645467
O00214	LGALS8	6	160170	195050	121590	232210	164200	521900	907160	241060	297860	203060	252190	469300	427860	411310	498210	375960	1353300	1600500	769630	1040200	807290	875280	476010	384930	289590	435280	307220	983770	1549300	450870	641760	477020	639820	0.549485	0.43734	0.594654	0.659143	0.437002	0.506683	0.786246	0.755207	0.723911	0.937096	0.611745	0.720349	0.978196	0.679422
O00217	NDUFS8	8	1203600	1132400	1258200	1587500	1386700	2703400	3564000	3248500	2869500	2696300	2349800	1147100	1042700	1435000	1689000	1291500	2533900	4336500	3407600	3806000	3294200	2417800	1161700	1121800	1493900	1416700	1138800	2535600	3612900	2858000	2941400	2989600	2324700	0.687934	0.600745	0.62005	0.639058	0.599897	0.632369	0.548055	0.598676	0.645106	0.573016	0.625701	0.537769	0.576829	0.54971
O00220	TNFRSF10A	6	702120	2584100	1457400	948060	1488000	1006700	4736000	1623000	1109500	1469400	1794300	256750	1344500	451140	379040	488190	282110	2145400	493870	414450	401400	691730	486380	2023800	1280200	773160	1027700	726660	3149000	1214400	892690	1261600	1386300	1.16756	1.04412	0.967131	1.16562	1.65018	1.16762	1.34497	1.06429	1.49976	0.971757	1.06424	1.06716	1.35287	1.21218
O00221	NFKBIE	6	315030	365730	224600	323720	228470	675990	2081000	434720	663390	397160	552840	292620	300650	240570	354350	245620	488630	1577900	420720	681520	370080	482140	109420	119980	79533	124670	83733	227670	531940	164710	227620	148970	225620	0.778294	0.781512	0.611948	0.461476	0.456292	0.366581	0.700567	0.847936	0.596184	0.558412	0.740147	0.548239	0.713991	0.926655
O00231	PSMD11	29	12861000	13039000	16654000	16020000	16723000	22325000	37373000	28785000	20684000	29268000	21351000	19238000	18686000	25885000	16481000	20349000	24642000	41461000	37934000	33305000	37532000	28333000	16792000	16068000	21380000	15669000	17054000	25099000	39271000	28090000	27155000	31547000	24285000	0.90486	0.961625	0.959607	0.815383	0.92369	0.872992	0.835792	0.964736	0.925206	0.789617	0.646454	0.706442	0.725874	0.700778
O00232	PSMD12	29	8012900	8358900	10080000	9471100	10355000	11917000	20619000	14476000	11849000	16233000	12333000	12673000	10746000	16471000	12157000	13414000	16340000	22350000	23096000	21317000	23298000	18123000	11213000	11403000	13983000	12153000	11289000	16248000	26413000	18569000	17540000	20358000	16847000	1.01314	1.02805	0.958857	0.9829	0.902012	0.97001	0.947483	1.0383	0.943688	0.82975	0.765395	0.810919	0.816089	0.757441
O00233	PSMD9	14	8714100	5908200	3985300	7215400	4737500	8605500	8238400	3988700	5255100	4266600	6628900	8017800	5162100	3558200	6958500	5098900	7619100	10442000	3857000	5566900	3888100	5924700	11362000	6399600	4585600	6886800	4193800	10598000	9521900	4558700	6111100	5085800	7271900	1.43819	1.39584	1.57923	1.34511	1.37934	1.3125	1.3148	1.29438	1.35257	1.4514	1.65383	1.31383	1.32383	1.67842
O00244	ATOX1	9	8238400	4897400	4002300	13226000	4355300	7546300	6240700	4374100	5119800	3778100	5986200	14256000	6415500	7495400	15969000	7206700	12177000	10638000	6834300	11633000	6491200	9926000	11941000	7229900	5302100	16986000	4864100	9132500	7568900	3719500	7921700	3715800	8889000	1.73545	1.70749	1.565	1.78364	1.47814	1.75236	1.53919	1.71321	1.34679	2.6168	2.01219	2.35468	1.61229	1.69396
O00255	MEN1	5	47532	29602	73174	73215	75612	168520	190550	350030	197740	303970	142080	50651	51294	142050	108570	129830	289420	445600	817640	533770	694750	339180	233210	122090	177790	208060	151180	364260	438300	464130	389250	569410	295860	0.457463	0.192519	0.995789	0.324468	0.247051	0.63508	0.335198	0.268624	0.383592	0.413059	0.270956	0.586473	0.322537	0.244248
O00258	WRB	2	43483	25868	61248	34244	86958	43462	41860	48893	37886	60750	51940	146370	100440	201640	202040	200320	145190	150070	208940	211760	213920	185320	169770	160600	250110	278590	338290	213690	198010	201370	265620	311660	259590	1.51308	1.34582	1.092	1.34745	1.53817	1.6541	1.72307	1.56683	1.38079	0.793011	1.3848	1.343	1.75827	1.19521
O00264	PGRMC1	16	21051000	20614000	43794000	37962000	72833000	29213000	36882000	47294000	32548000	63851000	40065000	26919000	25032000	58417000	42143000	86969000	32326000	45424000	58626000	48183000	82299000	51728000	30166000	26828000	58780000	46996000	80765000	32535000	43186000	51645000	44589000	84286000	52402000	1.17772	1.09972	1.19209	1.2632	1.24627	1.24213	1.36516	1.38997	1.374	1.25161	1.13647	1.23253	1.40369	1.36682
O00267	SUPT5H	40	6803400	5678900	7705100	8138800	8373800	12960000	18680000	18130000	11334000	17921000	11591000	5900800	5133900	8442000	7750700	8701200	11278000	16775000	22056000	16966000	20537000	12228000	5663400	5437400	7307300	7319300	6770800	10553000	16305000	15788000	13010000	16481000	11034000	0.867668	0.672539	0.700966	0.708004	0.636431	0.703723	0.571751	0.585187	0.558656	0.684831	0.652835	0.673103	0.567253	0.588252
O00268	TAF4	15	535700	544370	944650	981150	1185800	818030	1177400	1554600	1189100	1652400	1136200	723470	488170	1006500	966020	1133700	920700	1315300	1644000	1507700	1787600	1175400	332120	480120	845570	833330	943500	605950	1318800	1368100	1192200	1815900	1087400	1.02043	1.25593	0.6107	0.916958	0.8338	0.835067	0.849527	0.862272	0.779278	0.865932	0.870317	0.799525	0.832927	0.810452
O00273	DFFA	24	8136300	8843700	9180300	10482000	9091800	14304000	16657000	10643000	9900400	9366900	11031000	8069100	7828700	9057000	12308000	8633100	9216200	15799000	10674000	11465000	9016000	9931600	7439800	9095800	9894000	11315000	7624600	8239900	14630000	9635000	9804100	8466000	9693600	1.07719	1.11866	1.03552	1.11904	1.15415	1.29429	1.12832	1.21846	1.35721	1.06712	1.46969	1.36381	1.16014	1.28822
O00287	RFXAP	2	67290	67328	110150	114180	117370	114110	130390	129980	116360	130000	122570	104470	110150	169800	204510	214720	120320	210100	209120	207970	192790	178860	78273	58622	93504	102860	74075	102870	110540	97514	109920	102170	88671	0.898585	0.901332	1.33483	1.01606	1.19493	1.20847	1.10988	1.15546	1.27731	0.957104	1.24059	1.23999	1.07766	1.42244
O00291	HIP1	45	4750800	3309700	5469700	6316100	5896800	11727000	11416000	11147000	8976800	11054000	8285000	5791600	4015500	6256100	6288500	6522200	13565000	13206000	14181000	12706000	13667000	9617600	6240500	3970500	6277700	6587700	5363000	13301000	12848000	12249000	11073000	12775000	9518400	0.599379	0.593434	0.633121	0.626671	0.687042	0.646659	0.661537	0.642355	0.648172	0.733646	0.664483	0.692948	0.643152	0.645181
O00299	CLIC1	15	34490000	31376000	16635000	26806000	9884300	55546000	78669000	22447000	32279000	12512000	33642000	51747000	45014000	24584000	45358000	13872000	85539000	130050000	40521000	60964000	19678000	50264000	26267000	25038000	12854000	21670000	7733600	39223000	58910000	18652000	25210000	11543000	25400000	0.92491	0.875649	0.861924	0.829115	0.835134	0.865996	0.922942	0.899672	0.926422	0.866243	1.036	0.964974	0.896147	0.886261
O00303	EIF3F	14	4335200	4214500	5252100	5698200	6097700	11562000	18509000	15559000	11116000	16600000	10145000	5344800	5023900	5208800	6123800	5794300	12240000	19990000	17336000	14795000	16075000	10738000	6314500	5751100	7861400	8806400	6672000	16413000	23681000	19288000	17393000	20793000	13674000	0.542246	0.595472	0.541361	0.493471	0.582978	0.493712	0.4673	0.431504	0.508968	0.515447	0.552675	0.614897	0.478349	0.452141
O00308	WWP2	9	74492	44067	91021	92841	103290	188020	274440	236980	141330	202860	171120	67755	58060	78281	42264	90068	206940	443930	352480	188450	295530	185230	194780	169860	197090	186150	199770	666120	937480	832130	524500	772100	481660	0.536961	0.42538	0.460831	0.282335	0.360483	0.382079	0.439518	0.344141	0.331612	0.637459	0.283104	0.472429	0.514499	0.436366
O00330	PDHX	15	2431200	2175800	5655700	4578200	5260000	2908900	4159700	7261200	4480500	6275300	4412900	4644900	3702400	9904000	7855500	8853900	5220900	8487500	13409000	11080000	12432000	8527800	5015300	3931200	9356700	7047500	6534600	6413400	8062500	10485000	8727100	10375000	8037900	1.18275	1.10243	1.23753	1.07887	0.996521	1.05756	1.17014	1.04497	1.04238	1.04982	0.98436	0.923075	1.05919	0.971349
O00339	MATN2	9	163390	82201	200300	1349400	230170	267200	165520	260420	838350	228120	379620	207230	100220	238360	1898800	275690	268030	174470	367980	1525600	309870	534980	423200	201120	387840	2401300	368330	500750	327460	410860	1718800	416150	731690	1.01723	0.863117	1.26288	1.16296	1.05541	1.45887	1.12504	0.936243	1.1085	1.65166	1.74158	1.58653	1.28343	1.14847
O00391	QSOX1	10	1939100	616180	1347800	1391100	3364100	2514400	1186400	1430400	1175500	2700300	1875800	2130700	669170	1306600	1487100	3235200	2242500	1299200	1393700	1553900	2850000	1935900	1149900	332180	632150	740310	1436600	1239600	613300	652260	673810	1388700	1012300	1.22784	1.23248	1.24647	1.10763	1.22263	1.09343	1.39138	1.28802	1.18601	1.21822	1.33255	1.24985	1.5502	1.52085
O00399	DCTN6	5	2420700	1987700	2318500	3904800	2346600	2899600	3247700	2033000	2447000	1943600	2727500	4629800	3125100	4072500	5492300	4050700	4299300	4621400	3567800	5587800	3529400	4463100	2468200	2122200	2423100	3341600	2047700	2504400	3492100	1988800	2910900	2183900	2825900	1.34886	1.48638	1.22636	1.35801	1.36871	1.38292	1.55531	1.64533	1.53872	1.55551	1.41199	1.33671	1.40027	1.55524
O00400	SLC33A1	6	1354400	837190	1059000	1636100	1527700	1930700	1338200	1261400	1170100	1395500	1314600	1493200	729730	1174400	1242800	1226300	1477400	1138100	976140	1303900	1222800	1238000	1749100	958110	1127400	1636200	1406700	1819900	1260000	1069900	1599600	1393600	1653600	1.21786	1.34417	1.15514	1.52849	1.48403	1.37426	1.39984	1.62453	1.16197	1.46665	1.24929	1.21316	1.494	1.34075
O00401	WASL	22	5921500	4339900	6463100	13543000	8579600	10759000	14198000	10672000	13959000	12095000	9693200	4663900	2970900	4830600	8009500	6888300	7513300	9618800	8106600	11465000	9058300	7278100	4477700	3256600	4255300	7683700	3992700	6233500	8451400	6351000	9488600	7523200	6621100	0.876478	0.866805	0.896408	0.710125	0.679139	0.770916	0.865035	0.848591	0.81777	1.0758	0.894836	0.929659	0.903621	1.01729
O00410	IPO5	52	37719000	30638000	53185000	52055000	57136000	54424000	57157000	70471000	40549000	66464000	50805000	49943000	33944000	65723000	54908000	60571000	62333000	66293000	88345000	63980000	81381000	61582000	57070000	41145000	69814000	64593000	63034000	69599000	68959000	87879000	60236000	83994000	67380000	1.05195	1.08337	1.10873	1.20379	1.15418	1.20458	1.04324	1.04814	1.01271	1.29136	1.18672	1.25703	1.07411	0.989053
O00411	POLRMT	9	118330	73392	133430	131690	182590	217890	294820	447690	170160	614690	266490	172710	98993	166930	205170	213580	247640	550620	703500	293800	892120	338720	125170	71083	112880	130070	140080	231420	338750	461540	171050	647540	253740	0.799799	0.865879	0.820885	0.441013	0.490923	0.443314	0.370359	0.359252	0.322738	0.782802	1.01327	0.84483	0.338988	0.328452
O00418	EEF2K	12	425510	313200	392760	509600	482510	1593000	1692300	1366900	1033900	1280300	864550	912900	586550	918510	1026900	1011500	3225500	3675700	3012500	2738700	2772600	1951100	694170	440740	550000	742110	537040	2764400	2839800	2172400	1864600	2170000	1443600	0.402319	0.360585	0.36314	0.401277	0.349305	0.334195	0.403217	0.411776	0.331656	0.519473	0.489831	0.471352	0.469031	0.458708
O00422	SAP18	9	1173100	692630	1613200	1504500	1903300	3151900	2179900	3654100	3073400	4424600	2479100	2363300	1730600	3518500	3063300	3870300	5966100	5887300	8792100	7568700	10088000	4968300	2337600	1896900	2711600	3130600	2765600	6900500	6514700	7983900	7178500	10835000	5149500	0.548486	0.519815	0.486109	0.546374	0.714559	0.71189	0.559351	0.599922	0.443937	0.501322	0.537866	0.522495	0.481208	0.514068
O00423	EML1	20	2352900	619900	1540800	2442300	3175700	4021700	1728900	3279100	3208200	5127800	2816900	3101400	740560	2392400	3045300	4565900	5054200	1906900	3592500	5365800	6609100	3666200	3057600	535350	1778100	3387900	2924800	4231500	1152500	2126100	3945500	4376000	2956000	0.870216	0.830903	0.995578	0.945099	0.909993	0.768619	0.800186	0.940782	0.863056	0.757553	0.766431	1.04187	0.821199	0.955113
O00425	IGF2BP3	30	3443900	2120900	5847000	5211600	6139600	12511000	6951300	39468000	23724000	33547000	15348000	8776000	2223700	5263300	7757900	6480100	18658000	8343400	36418000	39908000	35912000	14841000	7765300	3960600	8076700	7713700	6625600	19809000	10936000	47875000	29457000	43999000	17096000	0.311802	0.774688	0.583106	0.542573	0.61712	0.898891	0.200305	0.183764	0.243624	0.200939	0.326663	0.277789	0.206687	0.237524
O00429	DNM1L	41	9664700	10278000	9748300	9541600	10928000	23534000	33856000	22761000	17173000	23526000	17214000	11530000	12401000	12398000	11280000	12796000	29273000	43573000	30392000	29471000	30977000	22309000	11169000	13673000	12208000	11831000	10897000	28909000	44551000	27097000	26874000	32159000	22130000	0.621974	0.539794	0.516538	0.647411	0.632262	0.662044	0.595801	0.57621	0.569231	0.540526	0.520691	0.542398	0.558483	0.531263
O00442	RTCA	17	5852900	3566200	2692900	3530100	2762700	9080700	8008100	5172300	5575800	4649100	5051400	10876000	5094500	4685400	5154800	4034600	15212000	11959000	9069400	11625000	7379200	8898300	8954600	4727500	3443400	4390300	2788700	11842000	10704000	7007200	8903000	6782200	7254500	0.995958	0.990507	0.980222	1.03337	0.879068	0.942619	0.728135	0.708759	0.63585	0.659011	0.576894	0.593752	0.755059	0.659048
O00443	PIK3C2A	33	1366600	938160	1487100	1851100	1810800	3448800	4360300	4493700	3745200	4461600	2941500	1116600	723770	1278400	1406600	1623800	2979700	3531000	5031500	4499200	5028700	2786800	1732000	1527900	2260200	1872900	1998900	4663900	5980800	7047700	5644300	6686200	3931500	0.598922	0.486971	0.524676	0.481952	0.411678	0.580341	0.406409	0.363419	0.453264	0.500441	0.423868	0.394139	0.454852	0.453273
O00458	IFRD1	2	13817	5604	5737.5	7912.2	8703.2	12364	8795.4	6028.3	10572	5541.6	10456	4504.4	5452.7	7261.3	4437.4	7559.6	4185.3	7013.1	7138.5	14836	6526.4	6661.9	152590	93579	152090	130410	102860	154150	175280	179490	188890	156730	145670	2.10685	1.01634	1.54292	1.12518	1.80247	1.33274	0.823034	1.61114	1.5359	0.603906	0.561361	0.743326	1.24682	1.7896
O00459	PIK3R2	11	845150	682980	794990	1107400	989690	2203800	2400600	1795200	1598900	1484400	1490800	697360	549760	656660	854750	1279800	2508200	2586100	2213000	2445200	1775100	1518900	551430	285800	433180	510660	370570	1462100	1346700	1127600	1171700	1009700	857010	0.518488	0.395882	0.543667	0.603713	0.500326	0.434279	0.552587	0.441495	0.513703	0.636356	0.509095	0.531082	0.737229	0.985145
O00461	GOLIM4	20	8495100	4744800	5844800	9420400	6384600	15717000	9400200	8468800	9016000	7333400	8525200	11755000	4373200	6724300	9347900	7853100	18898000	10231000	9206600	15546000	9840300	10266000	5968200	2846800	3821700	4914100	3546700	9279300	5746600	4650600	6760200	5204500	5747300	0.831706	0.901034	0.800737	1.15653	0.928557	1.01716	1.04715	0.985927	0.99611	1.02057	0.88811	0.821601	1.01841	1.09521
O00462	MANBA	25	11018000	3015500	6581200	19060000	8639600	13576000	7104300	7893000	12133000	8951800	10187000	8401800	1839400	5344900	10057000	5459300	8179400	4030800	5798900	13165000	6101600	7142300	7682700	2115500	5363800	13984000	5283000	7710900	4206900	4918800	11614000	5639600	7361600	1.36111	1.39567	1.21334	1.04372	0.952521	1.00129	1.18112	1.34831	1.30649	1.41056	1.12104	1.48997	1.25815	1.19384
O00463	TRAF5	7	93285	57123	115260	117980	133280	321200	343100	301660	229450	294960	214260	35764	20408	43467	52019	37445	164250	187870	168560	154300	138450	114780	118590	81698	114780	148950	117310	284940	315130	243540	270480	260280	207480	0.446893	0.301527	0.542012	0.360704	0.252338	0.526462	0.548212	0.380329	0.552932	0.509197	0.442577	0.690692	0.600877	0.331783
O00468	AGRN	33	2437800	1434900	5034800	7896100	6635400	4172400	3141600	6135500	6375200	6980700	5249000	2087400	1071500	3793500	7369000	5620100	3406000	2536800	5092500	8748700	6789900	4578600	1902800	906510	2914200	5641100	3542700	2882400	1905400	3363000	5433200	4876200	3635500	0.879699	0.81414	0.915895	1.05036	0.943233	0.946786	1.23526	1.05151	1.01246	1.13357	1.28075	1.21651	1.12763	1.1528
O00469	PLOD2	25	11913000	1729300	6199800	11729000	5852700	18172000	4382200	8236500	13275000	7416900	9579200	18447000	2564300	8845200	18727000	7750300	26082000	6437600	11483000	25595000	9167900	13506000	17251000	2118500	7864700	17769000	5852500	23852000	4482600	9454000	19003000	8545800	11877000	0.940892	0.974228	1.01522	0.88993	0.981801	0.868935	1.06168	1.05872	1.06535	0.865505	1.03503	1.10026	1.04232	1.03069
O00470;O14770	MEIS1;MEIS2	3	329440	140150	171370	396670	152210	669610	266410	332050	807800	315100	420150	507480	244430	365470	801110	509550	947050	511200	568070	1815800	584020	636060	800210	310960	471900	1155600	391330	1545000	706210	661240	2136300	791570	999510	0.74813	0.717695	0.70571	1.00539	1.21498	0.92665	0.720005	0.999573	0.817409	0.473948	0.667689	0.603848	0.547033	1.27358
O00471	EXOC5	19	1535900	1268100	1651300	2250400	1909200	5958100	5947500	5342600	5321700	5487900	3789300	2125700	1264400	2068500	2352800	2136300	6928600	4942300	6392600	8375400	6697300	4530600	2072100	1407200	1827700	2624600	1809800	6955300	7175300	5389900	8100800	5940400	4598700	0.387835	0.423256	0.398312	0.517153	0.452397	0.4673	0.450067	0.464692	0.402579	0.40811	0.376859	0.408042	0.442828	0.436328
O00472	ELL2	13	77477	61185	75682	78482	93797	274170	631470	198390	138780	176910	171760	798740	304030	450700	1215100	519810	862380	1076400	1244900	1076900	851300	816870	507450	280570	390150	441240	350260	472870	1089800	723740	400310	663890	588530	0.599968	1.22615	1.05951	0.367611	0.402899	0.486172	0.466484	0.575646	0.688335	0.580297	1.99497	0.990626	0.632078	0.775461
O00479	HMGN4	4	4596400	2887800	2401100	3922900	3795400	5073400	9952500	6122700	4984500	6127100	5704100	231850	114010	98781	173500	125860	123660	215960	119370	98135	32841	125790	3828200	1511800	1379200	2166900	1439000	2957200	1844100	1626100	1453200	1386100	2050200	1.09746	2.36663	2.34941	0.780134	1.46505	1.12289	0.618968	1.13796	0.970168	0.999678	2.11723	1.59839	1.42887	2.26218
O00483	NDUFA4	5	3831000	2329300	2545100	6474200	5037800	5670700	5783700	3682800	5796500	5900800	4629000	9659300	7349800	7146700	13890000	12677000	13830000	19548000	8531200	20981000	15986000	12700000	8058400	5106500	5035500	13891000	9579400	10408000	12961000	6333000	13530000	12627000	10283000	1.1018	0.954627	0.963854	0.803222	0.969027	0.783342	1.09057	1.1	0.952639	1.1426	0.943554	1.14818	1.07096	1.03418
O00487	PSMD14	10	22111000	11542000	15378000	10560000	13478000	22921000	26163000	18635000	29618000	19732000	23309000	8902800	8554200	10350000	9552000	9602200	10412000	22717000	16052000	14543000	11731000	11649000	11574000	6945800	7787800	11477000	5380500	16048000	15910000	10213000	16279000	10592000	11076000	1.28777	0.978146	1.31056	0.724762	1.12745	0.907044	0.89881	1.19288	0.939495	0.389715	0.74488	0.92737	0.763611	1.14608
O00488	ZNF593	4	145120	139410	353850	330480	405920	213370	235290	454520	258270	429790	282620	192400	253700	356910	254650	381360	226580	573400	433360	326700	370320	312760	180920	188030	258570	202420	222300	259890	320940	262470	243800	325540	267410	0.932731	1.05351	1.13539	0.864442	1.49115	1.21771	1.32094	1.18651	1.00055	1.39704	1.02724	0.940898	1.36402	1.21919
O00499	BIN1	21	6841300	3577300	3632400	6743000	4900500	12711000	8656500	5382100	7898900	6428600	6634200	7898700	3544600	4753700	7089100	5084800	12099000	9161800	6401000	9930300	6338500	7359500	13725000	5686100	7116400	11661000	6877600	19732000	13363000	8917300	14376000	10880000	11671000	0.868923	0.852614	0.915461	0.94019	0.880915	0.839471	0.921311	1.07112	1.00629	0.923445	0.924195	0.944442	0.990807	0.975725
O00505	KPNA3	12	1117400	1140700	1451600	1648000	1940900	3222300	4210200	3522700	1983500	3331400	2064200	1685200	1170600	2674000	1472800	2329300	4485900	2848500	5098200	4798300	6448600	3517500	1437300	1053900	1705500	1980200	1725500	2445700	3325100	2307900	2353500	2881900	2411100	0.630184	0.525825	0.641131	0.900578	0.568909	0.703942	0.722586	0.769798	0.712856	0.838845	0.46458	0.897783	0.761368	0.564545
O00506	STK25	6	177310	119330	104430	150110	101860	426850	357420	171260	220730	145100	192290	225750	131380	107420	115310	69085	560710	359360	209730	335620	164600	242340	317020	143980	131960	207410	154000	823580	516790	280340	480740	334350	339270	0.585143	0.557317	0.547811	0.824841	0.755872	0.557423	0.864452	0.695325	0.607212	0.679271	0.437226	0.553446	0.820584	0.464942
O00507	USP9Y	34	75452	100470	138110	94598	180450	142670	152690	236400	181610	142380	164050	68165	32375	67326	70988	92110	182340	80384	297150	277790	73310	127540	54448	58225	56138	58239	53840	111990	119270	138430	140870	80370	86223	0.576848	0.631969	0.731695	1.40793	0.61214	1.53412	0.657572	0.406337	0.498769	0.41647	0.424512	0.507539	1.75157	1.2108
O00512	BCL9	15	266900	353190	843580	961140	992490	387700	639420	1126300	853790	1095900	762900	571390	643280	1058400	1330000	1076900	748630	1130000	1180700	1261200	1126000	969090	142370	183080	625770	646600	516470	181440	357800	598700	500970	575240	493020	0.981064	1.55883	0.748126	1.11313	1.67421	0.882335	1.16713	1.13606	1.31396	1.26102	1.45066	1.36577	1.2852	1.15581
O00515	LAD1	19	1181300	1098600	5482300	6169400	8457400	2025700	2519500	6434000	5394300	8813500	4779600	1610100	1414200	8135800	7418000	11258000	3268700	3999200	9970400	9365500	11188000	6557200	1825200	1273700	6324200	8559400	7699700	3100700	3578900	6589400	8490100	9706800	6013700	0.761493	0.713256	0.863913	0.855321	0.84186	0.778856	1.20007	1.2793	1.07912	1.11934	1.03599	1.28415	1.27	1.29737
O00519	FAAH	4	99445	137190	241070	214190	341310	168670	230230	327460	227950	389460	253410	20941	21367	38936	22474	70405	20867	40242	42323	31486	53208	32584	126490	119250	180580	164120	217530	162570	181310	204680	175590	242370	200500	0.82283	1.27045	1.22207	1.15523	1.46783	1.25419	1.08875	1.34775	1.01096	1.0559	0.909912	1.06389	1.1478	1.93867
O00534	VWA5A	21	1034600	690020	2021000	7266800	2577600	2229900	1610300	3417500	7827300	3176200	3189800	2210100	1308300	3193600	8748900	3924800	3936900	3481100	5747200	13813000	5376200	5038000	1711900	911710	2998700	9891400	2755800	2623000	2047500	4086500	13314000	4442600	4532400	0.700588	0.893349	0.753716	0.858767	1.08142	0.789144	0.840061	0.828297	0.860368	0.961127	0.773696	0.957926	0.983471	0.998237
O00541	PES1	22	2946700	3531800	5810100	5327700	6422800	6911100	11806000	14474000	6685100	14408000	7944100	4500700	5137300	9232600	5137500	9720000	9030600	21805000	29194000	13557000	28233000	13289000	2083800	1937100	3394700	2065900	2993200	6005500	9937800	10013000	4845800	11512000	5929400	0.647569	0.557437	0.566819	0.596248	0.543857	0.43298	0.529748	0.495927	0.406717	0.8609	0.524072	0.465326	0.509986	0.485755
O00559	EBAG9	2	107120	211720	167220	360560	187680	181170	324610	246210	194300	198240	182220	150570	193210	258340	156060	179470	187100	185350	244450	262360	234820	245870	44243	100250	85387	117750	56432	46005	118390	59081	68560	68254	93071	1.20063	1.17918	0.896949	2.08413	1.47859	1.90932	1.3253	1.49542	1.29948	2.39383	0.810909	1.59243	1.39115	1.03802
O00560	SDCBP	12	3332700	1623700	1708800	2840000	1835200	3958700	4096400	2225000	4168300	2228100	2951100	5292900	2404200	2449100	4465600	2712500	5510400	7885100	4337200	7606700	3886800	4911000	4127200	1630200	1679900	2954600	1474200	4882500	4721900	2700500	4553500	2717900	3009000	1.23394	1.11025	1.38459	0.777227	0.725426	0.756302	0.94146	0.799073	0.89028	0.736513	0.734902	0.78185	0.942261	0.881122
O00562	PITPNM1	9	114690	94065	101330	184150	160530	374730	525480	326160	475770	458510	299270	76828	65425	99041	110090	101940	287280	425300	234820	483600	303930	233020	203430	145030	194870	253140	198370	464410	662160	742070	742770	801410	460210	0.486453	0.394565	0.518372	0.404924	0.379425	0.4012	0.383271	0.474142	0.470101	0.401933	0.325892	0.37381	0.436688	0.374968
O00566	MPHOSPH10	10	467380	390320	836330	672590	1004800	940800	643520	1083900	579210	1092200	826490	93806	79557	298590	120310	292830	148670	256270	390390	142740	315640	209830	354520	288080	797100	434620	851340	906700	729940	1212400	468180	1195000	823270	0.865639	0.64518	0.608985	1.07191	0.902721	0.78487	0.904777	1.2539	0.849069	1.43423	1.06712	0.967996	1.05351	1.27323
O00567	NOP56	21	2815600	1833200	4834500	3248100	5035300	5116100	4211800	8613600	4938600	9120000	5475000	2937300	2434600	3925800	3834700	4123200	3940100	6360700	8215200	5385100	8598900	4849200	1718900	1338800	3300700	1692400	2978300	3665400	3248800	5959400	2870100	7046300	3443100	0.81236	0.902098	0.728563	0.729801	1.1479	0.837521	0.726436	0.656362	0.773495	0.718625	1.01156	0.619458	0.622839	0.606267
O00571	DDX3X	54	9121000	10088000	10950000	16735000	15075000	42336000	78697000	54523000	42721000	66958000	35585000	17002000	8430800	15948000	22403000	21988000	49071000	90299000	55494000	59081000	66530000	39529000	5548800	5727600	7875900	7749900	9458300	31078000	57055000	36259000	32454000	49496000	24817000	0.30726	0.486104	0.24762	0.268419	0.211834	0.215948	0.287701	0.37174	0.291015	0.40368	0.51374	0.278886	0.282729	0.390854
O00584	RNASET2	9	1556800	1190300	1977100	1638900	3609800	1621000	1838000	1562600	1682400	2305600	2058400	1607200	1457500	1927100	2900700	3233600	1616300	2515500	1786300	2090900	1884100	1916400	3955400	3189100	4664100	5345200	6810400	3996600	4437000	3747500	4428900	5974900	4615400	1.33823	1.39902	1.40091	1.19158	1.64394	1.40704	1.5823	1.63254	1.63275	0.956604	1.92044	1.44766	1.9223	1.9473
O00592	PODXL	27	3840600	2498300	38028000	25446000	72920000	8475800	8472100	31288000	24242000	48110000	20869000	6593200	4722000	84070000	79306000	138770000	14896000	21740000	62356000	63568000	104690000	60684000	2242200	1391200	19915000	16651000	27997000	3653400	3256300	13030000	13375000	21805000	11605000	0.858496	0.477834	0.832672	0.745591	0.508366	0.737825	2.07893	1.55761	1.92019	1.24254	1.40637	1.52121	2.20489	1.51924
O00622	CYR61	15	5600500	1325900	2509400	1802600	2790100	5061000	1872600	2672300	1602300	2418200	2986700	4399200	1012300	2018500	1760200	2158300	3287500	1967500	2618100	2107800	2108500	2355600	4567700	1311100	2563200	1519900	1995000	5747000	2986600	3288500	1898200	3612300	3077500	1.68177	1.57913	1.2298	1.19283	1.21125	1.13123	1.12758	1.13332	1.09629	1.03289	1.35046	0.879355	1.2163	1.256
O00625	PIR	8	724880	487330	1437700	1472800	1192000	1445300	1244700	2272700	1206900	1536900	1261300	1660500	927880	2880900	1759200	1807600	2519300	2062000	3791800	2808400	2970100	2307200	1155500	622870	1916600	1507100	1256300	1668600	1406700	2378100	1651800	1935600	1839100	0.810657	0.957099	0.818763	0.944638	1.03142	0.818283	0.997801	1.07719	0.894729	1.31206	0.904757	0.958	0.986468	0.861008
O00628	PEX7	3	58219	31902	62162	62328	74370	134260	85389	209630	57817	100720	118600	171740	102950	176040	154450	192090	303670	210640	459130	229680	229550	276820	72078	62808	101650	88014	73527	84280	109850	110720	86131	79763	90272	0.68757	0.819266	1.03322	0.660247	0.957567	1.68766	0.468537	0.560238	0.987254	0.823351	0.923104	1.58923	0.906135	1.05573
O00629	KPNA4	16	3096400	2048200	3521700	4673700	4470000	6189200	5613900	5432600	4139500	5699900	4101900	6194900	2716400	4589200	4792400	4948500	8437100	7888100	6877200	6493400	7507000	6098400	11872000	4702200	8312100	9387400	8045500	16146000	12602000	10691000	11129000	12263000	11082000	0.76665	0.972652	1.00516	0.847964	0.793478	0.712072	1.04102	0.899223	0.891979	1.2671	0.922882	0.980084	1.08681	0.852023
O00635	TRIM38	4	31979	31835	84257	39554	83962	289750	423710	73191	140050	63167	141310	34607	32787	545220	54060	685640	296020	489310	493560	153550	210750	350700	123630	145610	84051	120240	113860	947880	1338000	200550	427280	203490	413720	0.210385	0.0864896	0.256651	0.202726	0.0882492	0.312978	1.15503	2.96793	0.385984	0.417216	0.242638	0.4507	1.43918	4.98574
O00743	PPP6C	13	2778800	3124400	4031400	5207300	4267200	3108300	4562800	3932900	3282100	4155900	3838000	11543000	11879000	18264000	14118000	19569000	9998800	15795000	17412000	15729000	14542000	15081000	8880600	10705000	15425000	16486000	15081000	9303700	16354000	13027000	12286000	12240000	13718000	1.49188	1.48691	1.23236	1.53022	1.55314	1.44957	1.38374	1.57226	1.45281	1.66795	1.21532	1.53709	1.4044	1.72566
O00746	NME4	7	705510	253200	707750	703340	703160	883990	556510	1250300	904570	990240	778200	1309500	348010	1491800	1414600	1783200	1891200	980320	3233900	3484900	2754400	1810300	407520	157450	403920	571110	351350	537600	324760	669160	619560	495630	396890	1.13881	0.856658	1.19158	1.02334	0.63424	1.23302	0.736376	0.657546	0.808178	0.679454	0.620359	1.12548	0.830536	0.953256
O00748	CES2	5	339450	158940	174410	222200	204330	414760	377140	389440	251750	402160	275850	953570	304490	293800	437840	328860	1083400	585940	619860	712970	551330	612090	150700	51444	112140	121870	94682	225620	189250	152650	162460	187500	153580	1.1494	1.37189	0.846744	1.05353	0.954137	0.605253	0.770181	0.576217	0.872351	0.883562	0.828591	0.905585	0.780781	0.596253
O00750	PIK3C2B	5	42814	27011	45396	58623	51654	64708	79329	103450	74694	89229	64220	46164	29811	41353	47600	50345	66243	92449	66974	77857	56135	59780	83027	45639	100970	86262	79947	138500	235610	251080	186810	188910	142880	0.955466	1.04342	0.769399	0.615228	0.765162	0.461723	0.658912	0.635457	0.646059	0.829131	0.763749	0.570525	0.827372	0.912079
O00754	MAN2B1	30	10940000	6636500	14248000	18893000	16881000	12344000	11510000	12573000	13667000	13640000	13853000	10631000	7277600	11221000	10628000	17745000	8152000	16701000	7817400	18144000	10218000	10977000	19926000	16292000	19733000	26713000	18518000	21600000	30774000	20378000	23478000	20965000	23691000	1.37521	1.59001	1.35312	0.870712	1.26401	1.23515	1.713	1.67784	1.36059	1.32564	0.993826	1.14027	1.612	2.25148
O00762	UBE2C	11	3784200	4715200	6487200	5611700	6537100	5398400	16314000	13009000	7738100	12057000	8283100	3178100	3830900	6866600	4926300	7182600	4254700	13369000	13706000	9009900	11550000	7895300	3000000	3964800	6895300	4592600	5227900	4658400	13991000	11944000	7930600	11545000	7673400	1.12527	0.934735	0.889638	0.66875	0.597937	0.599847	0.662485	0.725004	0.745501	0.748201	0.727685	0.687684	0.660445	0.801534
O00764	PDXK	19	5073700	2603500	2775700	3644000	3051200	5726400	4232300	3163400	3128300	3110600	3711300	10024000	5110500	6302400	7690100	5556300	9691000	9750000	6213100	7632200	6087300	7456700	7866700	3675400	4482300	5057900	3731900	7916200	5948700	4347800	5378300	4380800	5700600	1.42985	1.32556	1.33342	1.29809	1.33032	1.17898	1.2565	1.39937	1.29559	1.19951	1.33049	1.12772	1.25661	1.19911
O00767	SCD	6	969280	1635100	1932900	1690700	3185000	1749000	3752700	3847200	1926600	5021000	2426900	895910	1449800	2485300	1099900	3325500	1622500	2837500	5454200	1550500	8084600	1482600	813260	1444300	2416300	1161000	2871000	1515400	3070300	4536600	1338600	7334600	1144400	0.579248	0.826268	0.952188	0.724157	1.10253	1.34051	0.382887	0.794187	0.995536	0.802445	0.90241	1.21578	0.388627	0.699316
O14493	CLDN4	2	60360	28858	95100	333180	160020	151550	100400	141940	236480	165010	159470	66566	26059	99673	302380	118590	129490	94118	120580	294270	144870	150440	117270	76128	191880	543220	188270	149150	173160	185330	449510	243800	182830	0.63735	0.702442	0.997818	0.539024	0.541231	1.22566	0.909885	0.996218	1.5705	1.2381	1.25783	1.83184	1.12603	0.931333
O14494	PPAP2A	2	115600	42332	77122	237830	241800	157960	74193	118630	125390	280320	125260	269030	97341	116610	153380	156620	428940	228720	206200	309590	315060	249340	96513	27524	68069	124550	204910	109730	56684	78289	99929	168420	117830	1.07422	1.18405	0.880807	1.13338	1.37338	0.774153	1.04831	0.784732	0.964688	2.12805	0.728078	1.23258	1.49503	0.512184
O14495	PPAP2B	10	1126500	250640	1226500	2503200	1737000	1268200	466910	1035800	1788700	1424800	1398800	1139400	265810	1039800	2239900	1487500	1151800	649340	1128400	2002400	1252100	1306600	1375200	314820	1282300	2138400	1421900	1421800	541450	938120	1923500	1358200	1290800	1.23645	1.26226	1.51117	0.934118	1.11251	1.2565	1.55023	1.38658	1.7226	1.42808	1.44468	1.37545	1.51837	1.46559
O14497	ARID1A	43	1883900	1174200	4040800	4149600	4933400	4310000	2997900	10050000	8484500	10382000	5489700	2612800	1434400	4605300	4535000	5697800	5625600	3885600	13676000	12783000	13170000	6917600	1332300	703240	2844400	2689300	2747200	3021100	1677100	7295300	7112500	8365900	3965100	0.642059	0.666239	0.580788	0.905964	0.921295	0.742365	0.535812	0.477586	0.512155	0.500154	0.458081	0.466909	0.563971	0.544221
O14508	SOCS2	2	101550	120800	181920	320430	302920	147760	232940	271440	255390	335460	247160	101320	80198	165390	196830	244210	105890	143860	249350	305310	287760	198830	28645	38739	47749	97698	74744	41040	70792	63057	114600	88636	74345	1.07932	1.26204	0.935079	1.21026	1.0477	1.27508	0.957116	1.06597	0.819117	1.09758	0.885044	1.15749	1.13857	1.20131
O14519	CDK2AP1	4	1702500	2800700	4227600	3597100	5238300	1683900	2184900	2506500	1884100	2942600	2900400	3690600	5723800	9706800	7242000	10395000	3271000	5086700	6505100	5372200	6752400	6278300	5688100	6715200	9270800	8502700	8566700	4961500	5449500	5720400	5508000	6822900	6521900	1.40951	1.33078	1.9348	2.5916	2.56666	2.73083	2.16359	2.26167	2.06944	1.82022	1.7878	1.99073	2.13192	2.05772
O14521	SDHD	2	112340	190090	254840	314160	291520	152020	222710	259900	131410	245660	194210	192300	221320	490270	278820	320530	222370	241340	429440	360230	382600	353000	284790	173700	274010	280110	290760	395180	247630	259980	267340	240040	271750	0.950956	0.844337	1.59168	2.34771	1.5775	1.51509	1.5503	1.61709	1.16839	2.09901	1.08233	1.39154	1.73732	1.10648
O14523	C2CD2L	4	14674	10984	11687	22166	20278	20251	16847	14863	12699	15554	11992	71512	67424	71771	65433	88612	104570	165130	83803	101850	88098	85618	51979	113740	62272	73545	60061	101390	239970	58802	86335	63979	112600	1.46484	0.94267	0.510535	1.09473	0.987314	1.19307	1.55401	1.31729	0.864905	2.13293	0.931292	0.784144	2.28762	1.47415
O14524	TMEM194A	6	934940	1868400	1235800	1151400	1655100	1700300	3846700	3025500	1403100	2927300	1847700	1146800	1588000	1346600	1060900	1383500	1563500	3471200	2311800	1588600	2627000	1753300	1499700	2582100	1753100	1458800	1547300	2431600	5774900	3145200	2230400	3797600	2654900	0.818921	0.99801	0.844598	1.04373	0.980644	0.992033	0.669772	0.757963	0.648545	0.853294	0.874976	0.782803	0.735234	0.681899
O14530	TXNDC9	13	1672100	1173900	3072300	2709400	2785500	2496000	2348700	4358400	2537300	3957200	2704700	7613500	3839300	8407100	10647000	7097500	8969400	10869000	11198000	12936000	8632300	9123000	6848900	3477700	8409400	7720200	6328400	9324700	7502800	10710000	10077000	10404000	8498800	0.911066	1.15949	1.09717	0.959208	0.975622	0.893688	1.14734	0.917304	0.98023	0.981624	1.20769	0.926111	1.06566	0.84755
O14531	DPYSL4	8	386240	229300	755050	564160	1071100	866880	543930	1278100	663210	1404100	757850	682120	338430	992290	1036400	1528900	1832200	1111200	2056300	2136400	2711600	1394400	608520	228750	604250	502770	780180	1192500	427410	1035400	845040	1534300	826100	0.579288	0.524213	0.773512	0.973579	0.819216	0.880501	0.934051	0.657483	0.672564	0.764253	0.805809	0.650064	0.925272	0.755752
O14544	SOCS6	4	42173	32774	48523	81109	58863	179740	182780	120680	136370	104600	93491	53779	32626	59829	91250	67274	237580	257660	185540	254500	172080	149420	113260	48708	86434	95664	70770	179320	145360	128260	139350	126420	136890	0.417994	0.314429	0.708295	0.491374	0.321051	0.492869	0.620684	0.471901	0.740588	0.726327	0.539922	0.608711	0.732987	0.551857
O14545	TRAFD1	17	1239900	1108200	1759500	1872200	1990100	1833400	2405400	2142100	1829100	1866700	1970200	1778300	1803400	2631700	2626000	2825400	2382600	4205600	3082800	3178700	2647400	2806700	1179300	1020500	1601000	1841900	1424700	1568700	2086400	1905600	2077300	1874300	1724900	1.03395	0.981401	1.03774	0.925557	1.10907	0.962044	1.11513	1.15384	1.1367	1.0019	1.04173	1.17135	1.25837	1.32036
O14548	COX7A2L	3	1213400	1316500	1980200	2528600	2820200	1483300	1860600	2003700	1730800	2169700	1769400	1529300	1382100	2569900	2305000	3309700	1757500	1794600	2421400	2906200	2724900	2337000	1876600	1831000	3165700	3988700	3801400	2221000	3000400	2699500	3222800	3816800	3180100	1.32641	1.1933	1.05447	1.74681	1.45646	1.33582	1.53471	1.48613	1.33889	1.52025	1.10802	1.3882	1.6424	1.53645
O14558	HSPB6	6	1266100	169270	223300	453180	220160	2115400	359680	402620	521140	335160	622050	4724600	621940	973560	1591400	969980	8278500	2236200	2183000	3035000	2016300	2828200	3521100	112010	224530	871060	246000	5581400	466380	370150	1347200	429030	1374600	0.872705	0.675295	1.01468	1.08596	0.920582	0.321358	0.959449	0.906706	0.428181	0.866805	0.707	0.784421	0.885493	0.903419
O14561	NDUFAB1	5	5844500	10889000	15281000	11664000	21140000	8495000	18632000	15502000	10025000	17681000	12450000	13433000	23674000	39202000	23592000	51983000	17017000	31676000	35981000	29895000	46635000	31468000	6696200	10662000	15193000	11701000	17175000	8670900	17744000	13716000	12123000	18360000	13457000	1.11503	0.95593	1.09192	1.49191	1.34615	1.33557	1.48472	1.48511	1.33946	1.20985	1.0224	1.16823	1.47378	1.50958
O14562	UBFD1	14	4037300	3035800	6348100	8779400	6248900	6722300	8047600	8916800	9296900	7909500	6829300	7237800	5076600	10882000	13100000	11476000	11278000	11506000	15549000	19401000	13774000	12022000	7171900	5657600	10921000	16059000	8717900	10669000	12824000	10378000	18906000	14220000	11388000	0.912936	0.876534	0.898496	0.880174	0.87707	0.972091	1.10261	1.05814	1.11568	0.952625	0.852711	1.08719	0.953947	1.04779
O14576	DYNC1I1	7	81824	57307	83120	93872	118850	127860	161740	251680	165500	243790	149530	151280	120240	146420	154770	145690	227400	274700	381710	309100	370700	227250	102760	117050	100400	110290	104010	127150	140270	182730	181240	156740	125120	0.843609	0.967565	1.16974	0.723427	1.04768	1.74506	0.474529	0.542048	0.671837	0.552202	0.632626	0.806679	0.656524	0.557533
O14578	CIT	42	1997500	1759900	3018400	3078800	3485100	4639500	4785300	7515900	4525700	7254400	4218500	1246800	985100	1834000	1747600	3458500	2702200	2840700	4521500	4011300	4623500	2746800	2935000	1590900	2851000	4071900	2527800	4857100	4878800	6977500	5031100	7425000	4516600	0.662454	0.598701	0.8399	0.826651	0.745439	0.689723	0.592189	0.544589	0.512387	0.691457	0.636547	0.888645	0.605945	0.972302
O14579	COPE	17	4667600	2270600	4010300	6805900	5010400	11966000	7020900	7796900	8106900	9258600	6915600	4774100	2372400	4595000	4426700	4652900	8244500	6175600	7645200	9549000	7920500	6065500	4277400	2108700	2991300	4743500	3051300	10330000	5898700	5520300	8754900	6696100	5623100	0.60977	0.670411	0.634908	0.68528	0.856338	0.773476	0.710739	0.915035	0.639468	0.78961	0.618364	0.704176	0.699992	0.780319
O14593	RFXANK	2	20993	12311	16705	32016	23999	46141	38539	44848	55125	46862	44761	36610	16901	24556	25031	29692	49974	49061	58462	70392	63071	52387	27765	9096.1	18925	19019	13300	42190	26610	21420	46226	39068	36691	0.662428	0.93058	0.987429	0.705239	0.867758	0.628188	0.589195	0.729293	0.798656	0.63865	0.450531	0.481532	0.599649	0.667396
O14595	CTDSP2	2	48776	24220	59840	94009	81407	119830	87370	136510	127030	156280	93034	77043	26378	67668	78475	87820	129030	76874	135240	158750	162760	93459	111250	40149	92542	145420	128300	199200	135130	206720	245360	262630	135440	0.559932	0.830036	0.810454	0.608855	0.692419	0.685109	0.59525	0.660339	0.620173	0.714294	0.626807	0.789637	0.605282	0.684344
O14613	CDC42EP2	2	183760	81467	92154	159840	109190	318070	217950	111630	169420	108630	143320	148370	65448	55908	92436	44380	366440	323920	116970	201630	60441	146950	61682	33850	30814	64666	21248	181130	170850	52984	68519	38566	85240	0.829651	0.615944	0.432584	0.645933	0.530892	0.445942	1.21007	0.705608	0.667236	1.16447	0.693579	0.824108	1.8056	0.753575
O14617	AP3D1	34	3826200	1725300	2974300	4169300	3304700	11943000	6735400	6988400	7470700	8276700	5835200	4260300	1866800	3081200	3740600	3317800	11777000	7046000	8365700	11208000	10058000	6677500	4149400	1664200	3336800	3717200	2846900	11710000	6520800	6718000	8945600	7786600	6178400	0.508247	0.466233	0.480924	0.583084	0.578326	0.524931	0.592973	0.529014	0.616213	0.558269	0.462208	0.489077	0.50221	0.463885
O14618	CCS	8	1394500	1168800	1567600	2164200	1566300	2121000	2346600	1991000	3254500	2134500	2088700	1944000	1224200	1741700	3029700	1806700	2814100	3336500	2559000	3692700	2273300	2513400	2149800	1427900	1872500	3091000	1664500	3210700	3306900	2658900	3767100	2835100	2856500	0.905294	0.98877	0.94279	1.00019	0.913216	0.882939	1.06324	0.967476	0.910818	0.817751	1.00464	0.888516	0.952099	0.960887
O14628	ZNF195	4	9159.4	7377	27769	18766	37734	20720	42767	134340	45964	154480	51550	4287.4	3209.3	16235	9095.3	22922	10014	28165	98965	35061	117700	33852	34240	22803	97936	130200	106230	60443	95180	253000	174780	350680	130220	0.686705	0.461483	0.938842	0.385451	0.267862	0.466104	0.300462	0.263622	0.411428	0.386559	0.301286	1.10461	0.297176	0.289429
O14639	ABLIM1	16	1352000	1128700	1999800	2478700	2659100	2177400	2853400	2448100	3646800	2566600	2643400	1200800	1003800	1861800	3793300	2466400	1910100	3073600	2328100	4592500	2298700	2432500	834530	667290	1135300	2298200	1280600	1257300	1664500	1381100	2709100	1630800	1605000	0.944023	0.859014	0.886625	0.815625	0.826868	0.784811	1.13396	1.1306	1.03988	0.652905	1.14664	1.0373	1.27034	1.34811
O14641	DVL2	15	614810	407700	689310	1162600	887790	2984400	1935800	2728300	2968600	2346800	1683500	1563500	1043600	921510	2392900	1145700	3358600	2906200	2875900	4242300	2364900	2210700	1049000	823400	985380	1575100	1005100	3113100	2227300	2573100	3542600	2456700	1937100	0.329741	0.602042	0.451724	0.431897	0.883128	0.749139	0.397822	0.399129	0.484742	0.429053	0.710171	0.525595	0.526076	0.544323
O14646	CHD1	29	1372900	981510	1876500	2200200	2383300	3351300	6427400	5307100	2905100	4487000	3302500	736420	434050	1004300	788920	1298200	1864800	4128300	3283900	2055600	3044400	1819600	652740	473250	859480	904060	873680	1994300	4838800	3020900	1928800	2984100	1965200	0.600817	0.551454	0.44349	0.287666	0.242196	0.230341	0.472806	0.452606	0.356926	0.766278	0.526621	0.550501	0.589097	0.613171
O14647	CHD2	10	140830	80017	273450	256180	301800	433880	231240	707630	504160	637980	397250	30888	30598	110150	79569	129580	219250	218050	638820	431130	522930	247270	185480	120170	289450	345520	259660	521190	343760	666660	554270	627100	432740	0.495564	0.164627	0.553532	0.582448	0.375342	0.793521	0.490722	0.312961	0.467669	0.519785	0.273898	0.66956	0.550994	0.40015
O14653	GOSR2	10	1868000	1011000	1089600	1466800	1673000	2607300	2293500	1693100	1838800	2036900	1748200	3231000	1252800	1521600	2414100	2649700	4232500	2891500	2488400	3321400	3306600	3095800	1924800	997380	1306600	2321700	1608500	2818100	2369800	1581600	2711000	2359000	2115100	1.12681	1.03763	0.886595	1.11572	0.818977	0.899036	1.02228	0.794472	0.993753	0.84626	0.830578	1.15186	1.05838	0.996613
O14656	TOR1A	9	1405600	589360	1020300	1563900	1114400	1890500	1325800	1140700	1294500	1242500	1340000	1853900	1597800	1513600	1490300	1314500	2374200	3583600	1872400	2114100	1752000	2150300	4343300	2023900	2678800	3244200	2375800	5116000	3600100	3178100	4024900	3214500	3627500	1.18732	0.920053	1.25207	0.800298	1.41829	1.00325	1.20414	1.09704	1.1454	1.30818	0.820375	1.04295	1.1728	0.907643
O14657	TOR1B	6	2413400	1327300	2217200	1884400	3419200	4253100	2933100	3085900	2079400	3931600	2955300	2921300	1594100	2628100	2432700	3284700	4388000	3119700	3459700	3390000	4604400	3383400	2961900	1512100	2500600	2321800	2815500	4008500	3018700	2790300	3033500	4362100	3306600	0.915317	0.91239	0.927549	1.02251	1.1252	1.02885	1.06379	1.08542	1.05169	0.841028	1.00149	0.96357	1.0678	0.94335
O14662	STX16	8	153490	123740	182940	232380	187810	418650	530410	478730	411520	332620	305770	391300	226010	348480	361860	329340	738660	940110	739200	945440	610990	503070	1542700	917240	1589300	1805700	1383900	2569600	2832400	2859700	3230400	2665700	2449400	0.575982	0.841432	0.667651	0.558604	0.650511	0.510814	0.589451	0.672571	0.626976	0.580174	0.579884	0.58552	0.671357	0.753373
O14668	PRRG1	2	30374	18835	30652	37487	41054	30862	25743	33003	24469	31759	35887	76712	34542	56490	93745	79615	96041	91367	60788	72892	60671	73854	193840	68164	68233	108640	60517	237530	120320	68729	79458	72578	100890	0.90192	1.04353	1.89148	1.10432	1.0323	1.40483	1.45871	1.28736	1.13283	1.47233	1.88934	1.57908	1.75167	1.73788
O14672	ADAM10	19	2760800	1866800	3758600	6207100	4774300	4406100	3699000	4745100	5103800	4912400	4139200	6872700	3009600	6437600	8894900	7229900	9199400	5969300	8276600	11762000	9754200	7957500	5397200	3215300	6436900	8735600	6513700	6943500	5111800	6376600	9093500	8100900	7067400	0.921273	1.12469	0.974502	1.23097	1.08284	1.2271	1.21366	1.06559	1.19392	1.28748	1.01346	1.10409	1.19997	0.995172
O14678	ABCD4	4	192100	68712	190160	158630	192060	304020	187220	350310	214900	337890	241620	352920	111480	305400	253680	311270	522660	309620	588300	464580	594860	386810	179360	58766	159890	109060	145920	298290	193450	299670	236830	350970	235540	0.905988	0.980213	0.801665	0.763527	0.81169	0.661967	0.764217	0.75554	0.646485	0.731241	0.771384	0.53655	0.665144	0.70895
O14681	EI24	3	478440	263070	725540	594370	770470	634220	491800	896580	720800	826270	647150	401670	399890	277210	751170	382520	380580	1547700	527220	504240	349780	497270	521970	295300	410190	453420	405190	851570	790300	915180	730450	984760	677460	1.10942	1.14279	1.06817	0.621461	1.28962	0.658533	1.22185	0.598733	0.647193	0.981037	1.70394	0.743792	1.34388	0.914192
O14683	TP53I11	3	530050	454460	2150100	1786400	3665900	743870	752270	1930300	914490	2668700	1490100	566770	452330	2322900	1282200	3666900	696350	770080	1894400	1398700	2915700	1595400	449590	407830	1846200	1289800	2609600	615950	769460	1356800	1082200	2296700	1507800	1.1723	1.10379	0.907848	1.31019	1.27763	1.14826	1.77315	1.76327	1.47574	1.87783	1.32939	1.39403	1.77661	1.74752
O14686	KMT2D	18	225290	137920	537410	501250	637830	404560	549300	816390	870380	772540	560560	255360	140880	639100	553720	802860	399650	329690	1002200	969080	961480	607730	419770	212870	601780	482890	620160	447130	531940	2151800	581990	1793400	835200	0.933709	0.920339	1.07874	0.756942	0.748106	0.774877	0.715161	0.773096	0.527155	0.850418	0.915069	0.572083	0.839094	1.0257
O14715	RGPD8	41	80950	38465	112610	116110	90312	271160	130400	607200	378900	145900	204320	50327	24026	111070	85236	78193	248650	112160	677340	444270	174480	211130	49988	21742	53630	55045	46857	116800	107250	206430	162840	110480	96157	0.470815	0.26706	0.570734	0.558222	0.353957	0.662555	0.275935	0.259563	0.273866	0.345421	0.259142	0.362017	0.620707	0.547564
O14717	TRDMT1	6	80652	38254	98217	100330	116560	188330	210310	306310	173860	252300	170410	67634	30415	77359	50203	74473	157060	186470	322360	199050	264880	150020	109310	72778	131890	139860	123650	252080	267450	416550	309120	398240	241900	0.654318	0.587622	0.577161	0.403627	0.382388	0.534581	0.419719	0.37007	0.389416	0.55944	0.335793	0.571579	0.518773	0.396403
O14727	APAF1	19	521230	492580	534910	865630	593430	2023500	2230900	1754300	2755200	1544600	1406100	873490	563910	912300	979010	776310	2186100	2130000	2222100	3823000	2019200	1581200	683210	462410	735450	858490	734300	1617300	1733200	1466500	2349800	1448900	1385100	0.411847	0.578639	0.506291	0.541163	0.577906	0.509641	0.423909	0.633599	0.580299	0.350565	0.372329	0.367204	0.45818	0.561172
O14730	RIOK3	12	2194200	1274000	1929800	1840500	1894900	3629000	3157300	2980700	2443800	2477400	2364900	1959200	1185500	1733100	2393700	2021500	3094000	3728700	2736700	3299600	1999300	2283100	190180	101070	136440	105990	89486	277210	218690	155440	145270	153840	163910	0.89775	0.782816	1.03718	0.809182	0.81815	0.915287	0.991307	0.908788	0.991781	0.808519	1.15023	0.698921	1.03906	1.20887
O14732	IMPA2	7	293660	325100	2365900	1157200	1638500	418790	590280	1865400	746390	1123200	1041900	522760	598760	4504500	1566000	2547600	542780	862470	3313100	1493000	1979600	1885000	586940	495320	2563400	1149600	1338000	1050200	1104400	2077000	1288700	1758900	1476300	0.953327	0.884357	1.24236	1.15592	1.23437	1.22829	1.8939	1.96416	1.42036	1.60121	1.26479	1.16799	1.7559	1.58878
O14733	MAP2K7	7	339060	299150	481110	424680	464560	680880	1664400	1458700	1009100	1346300	829480	502730	319540	707500	409410	542880	775410	1655200	2397000	2148000	2034000	1210200	206950	300200	477370	395750	339180	583850	1966100	1574900	1571200	1569600	981480	0.886001	0.848897	0.422232	0.438163	0.336502	0.367226	0.447598	0.444605	0.368124	0.386241	0.269512	0.316477	0.422853	0.356587
O14734	ACOT8	6	470020	223120	652360	339420	604270	645000	476750	750140	399160	603090	513600	138900	39979	163650	89241	122040	164110	87169	217720	162720	184210	135190	432170	292600	629710	447990	482890	563160	462380	622010	471960	626110	556150	1.16516	1.23329	0.914032	1.17551	0.839395	1.40684	1.26009	1.18349	1.10169	0.814121	0.858758	1.03241	1.19292	0.963667
O14737	PDCD5	10	12815000	14231000	14262000	14306000	13351000	11740000	19399000	11474000	9839300	9500300	12784000	9147100	8772600	10075000	10520000	8729800	8226100	12480000	7168000	7623600	5728200	8880300	9983300	10936000	11111000	11191000	7739800	9294000	14180000	7667400	8829800	7292700	10427000	1.61758	1.56705	1.42735	1.67381	1.55813	1.55843	1.8847	1.88886	1.7656	1.54905	1.73171	1.5457	1.8546	1.83799
O14744	PRMT5	33	13192000	15905000	20004000	20016000	22604000	16983000	26912000	24926000	18675000	26138000	20876000	15023000	14675000	21948000	17750000	22731000	19232000	28130000	27659000	24054000	27017000	22541000	15875000	20089000	25914000	22515000	24977000	22558000	35628000	29509000	23810000	32444000	26472000	1.10773	1.10146	0.971188	1.26278	1.13192	1.24298	1.11435	1.11591	1.11653	1.15067	0.997975	1.06196	1.09025	1.06905
O14745	SLC9A3R1	33	13353000	20934000	43600000	135900000	66573000	23161000	38830000	42813000	93782000	47503000	52642000	12302000	18753000	38716000	128040000	51747000	18045000	40622000	35226000	91689000	39933000	45056000	13509000	21951000	44146000	129890000	48429000	20647000	37719000	37755000	95549000	46611000	50029000	0.894214	0.907469	0.879428	1.07333	1.17842	1.1703	1.44882	1.48134	1.51392	1.54498	1.79598	1.61655	1.72089	1.64545
O14757	CHEK1	16	1307100	1860700	3723400	2358900	3546200	1972300	5785900	6779700	2872500	5648800	3504700	1907300	2675200	5113800	3415400	4683800	2541600	6890200	8904900	5019800	7473200	4987900	1175900	2130000	4180000	2383800	3137000	1958500	5646400	6820800	3692700	6555300	4096300	1.06429	1.02877	0.756806	0.777136	0.823524	0.752159	0.812109	0.772337	0.765035	0.847428	0.91042	0.762295	0.795452	0.777225
O14763	TNFRSF10B	9	651430	627510	729840	868220	1048800	854200	1388900	1009800	754610	1011100	903900	2089300	1925500	2150500	2090500	2786500	2721300	5563300	3100600	2815900	2799900	2735300	918550	877700	1123300	1027600	973790	1741800	3391200	1497500	1266100	1757600	1397000	1.00576	1.00497	0.847727	0.757585	0.805817	0.677535	0.998686	0.958322	0.975421	1.19079	1.00056	0.948755	1.26744	1.17158
O14772	FPGT	6	399240	515000	468260	931640	603920	664660	920410	574370	661090	625880	566480	122080	126000	96576	131630	113930	217370	235940	160290	277710	188770	179530	104380	133540	73481	167140	88580	157220	251160	103800	195700	136450	162300	0.932346	0.848103	0.786014	1.30878	1.05985	1.17055	1.35825	0.871096	0.729636	1.44749	0.681467	0.943009	1.32559	0.830768
O14773	TPP1	9	5442400	2373000	2507200	6263300	3300500	8169000	5214500	3936500	7555300	4366400	5227900	4283700	1852800	2208200	5562300	2400300	5307800	4623400	3581100	6614500	3299200	3859700	3389100	1697000	2138800	3921600	2023400	4976200	5128300	3831100	5344800	4069900	4200900	1.12192	1.12766	0.803236	0.858233	0.952086	0.754788	0.763279	0.897349	0.794731	0.932132	1.18407	0.755655	0.880686	0.913367
O14775	GNB5	3	86379	54031	96571	121110	106850	221170	179310	224790	191480	177450	142800	107930	50425	108050	101340	110510	186040	157330	210830	204440	169990	138640	278810	142110	312600	267750	212490	459990	395080	420340	410760	377840	346630	0.634693	0.770107	0.779705	0.690216	0.695975	0.739059	0.649242	0.73736	0.849145	0.728351	0.662911	0.690166	0.779479	0.87425
O14776	TCERG1	42	5347300	5274400	10396000	11989000	14159000	22524000	44960000	52092000	33168000	55540000	23381000	8174600	7155000	14196000	11309000	16947000	24278000	44739000	51124000	54561000	63678000	27557000	6830400	6473500	12390000	11109000	11959000	22088000	43120000	46595000	40306000	57761000	27599000	0.382836	0.468155	0.382735	0.285223	0.344365	0.29307	0.318653	0.363835	0.315547	0.365381	0.308811	0.298407	0.331097	0.354007
O14777	NDC80	24	1514900	1034800	1921200	2144000	2204600	4288200	6152800	9912800	5753700	8200500	4335900	2130500	1166200	2545500	2016800	2770900	4678700	6215900	10866000	7280200	9611400	4914800	2465600	1887500	3300900	3657000	2868100	5621300	8210400	10796000	7987200	10028000	6235700	0.542999	0.635161	0.567722	0.384205	0.4007	0.481547	0.294468	0.339208	0.345034	0.414599	0.36334	0.511591	0.3462	0.404162
O14782	KIF3C	11	144850	75785	156550	213170	170010	181570	232880	270200	204700	209790	169270	130520	65468	96187	79310	154880	275510	164860	251640	256280	250120	171210	110910	222450	328250	93623	250270	180920	570390	339540	166600	376090	289410	1.22765	1.03109	0.507921	0.697183	0.624612	1.18281	0.903772	0.541039	1.08705	1.4169	0.550383	0.378671	0.931594	0.883412
O14786	NRP1	16	1173800	265470	314060	937530	324420	1764500	521750	431290	683730	429770	696080	11792000	1087100	1376700	4332200	1479200	13938000	2401100	1989500	5118500	1798200	4652800	3675700	764130	868100	2362600	826110	4640200	1439600	1203600	2377300	1275400	2031700	0.958612	1.3583	0.950151	1.25894	0.809041	1.22689	1.1455	0.740326	1.06396	1.42076	1.0372	1.27622	1.08264	0.777525
O14787	TNPO2	17	144510	163220	176240	342750	225980	431980	686160	495760	323170	524650	334200	667020	462040	681240	654540	862040	1601800	1737100	1847500	1681700	2699100	1309600	199960	165770	191950	309710	196470	577050	1020000	564870	607360	738090	493010	0.518258	0.575531	0.449103	0.588518	0.445965	0.4004	0.539586	0.524541	0.39072	1.01527	0.522497	0.647013	0.49302	0.505305
O14795	UNC13B	10	291700	174670	318960	305250	376000	868550	773250	1322900	831390	1374000	671690	86643	72504	131530	110520	148470	264580	185090	440980	383060	483880	239540	155450	90899	164080	183880	141870	257090	284930	370620	354050	376860	263080	0.571807	0.449005	0.718769	0.564577	0.689326	0.741303	0.377617	0.430314	0.486432	0.373944	0.400919	0.598367	0.381764	0.445043
O14798	TNFRSF10C	3	18742	9217.4	17762	26335	25873	18007	20837	27519	15455	34719	23876	54989	35513	51174	120660	92466	52666	64917	54144	89754	62722	70848	21828	18460	18956	29608	17326	23186	36412	26000	35185	45321	28372	1.4983	1.39671	1.35666	0.820672	1.11776	1.36683	1.09421	1.047	0.963827	1.2511	2.04	1.23152	1.05127	1.33306
O14802	POLR3A	28	1531700	1175400	2210900	2201900	2630300	3525500	6062100	7308800	4469200	7632200	4080100	1507700	938210	1744000	1766900	1852000	3180600	6014200	7221600	5099700	6829800	3669500	1196600	847550	1445100	1445300	1390900	3295800	4920600	5212200	3809500	5964200	3004100	0.589775	0.608563	0.578126	0.389507	0.362627	0.376966	0.405782	0.350743	0.353304	0.494384	0.465818	0.458545	0.417505	0.344133
O14810	CPLX1	4	37624	560260	56791	85092	111750	61969	646760	92449	78573	126330	189310	43651	751650	62645	63442	151020	63634	958270	108410	115260	142510	251430	93471	614960	76963	97577	120160	129030	717750	105340	129360	156120	214020	0.794093	0.65399	1.61215	1.80207	1.90951	1.72902	0.874641	0.715893	1.02831	1.05431	0.625008	1.11262	1.11863	1.19838
O14817	TSPAN4	2	569380	231960	321300	596490	437390	764910	447260	611670	326730	454860	409470	269040	77821	163830	171940	182570	363070	229730	234440	242760	229310	238070	570410	136520	184210	284510	226970	563640	171850	158450	191860	215950	369550	1.2539	0.960745	1.28588	1.5406	0.932522	0.992828	1.25306	1.083	0.780718	2.21455	1.15944	1.21767	1.54109	1.16485
O14818	PSMA7	18	25224000	33397000	43075000	44647000	47145000	23259000	45890000	36722000	25698000	37569000	37148000	27466000	32114000	44781000	36850000	41647000	24237000	42414000	41091000	36650000	39313000	38126000	19583000	24360000	32533000	30648000	27775000	20303000	34235000	26377000	23733000	26485000	28678000	1.52401	1.52439	1.41593	1.6345	1.60639	1.52613	1.59878	1.59598	1.53407	1.6729	1.42071	1.54763	1.58543	1.43672
O14828	SCAMP3	12	2962700	3464100	2824300	5702000	3012500	4029000	4716400	3060700	2810000	2646100	3372400	6643800	5773300	5657200	5404700	5423400	7051700	7029400	4934700	5542100	5119400	5972000	6833000	6347300	5576800	8086000	5265500	6359200	8305700	4253800	5868700	4273100	7261100	1.20472	1.4383	1.19221	1.78366	1.76089	1.50003	1.5087	1.68178	1.35702	2.25574	1.27505	1.54573	1.5009	1.6065
O14832	PHYH	6	1494100	790480	3212800	1362600	2722000	3651900	2857300	5655000	2179100	4058700	2802300	1150500	463370	2844300	693300	1778500	2571000	1726700	4096700	2047100	3217900	2109900	1344000	598970	3789800	1032300	2251000	2722100	2106400	4129000	1988800	4108000	2826600	0.680958	0.656589	0.56104	0.708644	0.578741	0.52607	0.87776	1.01713	1.00677	0.684992	0.488838	0.535272	0.812313	0.742175
O14841	OPLAH	36	3910900	6527600	4736100	5681600	4476100	7156500	21025000	7321800	7811900	5912800	7919900	4425300	6405100	4700900	6037800	4335500	6831400	24191000	8151400	9986000	6592200	8022300	6741200	8553000	6003500	7197400	4333100	10541000	25922000	8617200	12176000	8524600	10716000	0.797309	0.839706	0.938379	0.658124	0.668755	0.629811	0.899242	0.868386	0.826263	0.732326	0.811348	0.713342	0.885587	0.891571
O14867	BACH1	25	762640	759960	1041100	2172300	1377500	1340900	1485400	1568300	1763400	1539900	1331100	1507100	991530	1772300	2923200	2055100	1949000	2113200	2719100	3595400	2952200	2138200	899030	804390	1292100	2649900	1172500	1367300	1656500	1851500	2834000	2023100	1796000	0.949926	1.10176	0.766748	1.21727	1.03712	0.943663	0.926633	0.967766	0.835963	1.22429	1.08308	1.1516	1.04966	1.02641
O14874	BCKDK	8	647010	689340	1266400	2080900	1360100	1049000	1595500	1851900	1214400	1627400	1270600	781040	730370	1580500	1388700	1529300	1041900	1930700	2113700	2695700	2983000	2069000	210270	170960	400340	287640	255740	298370	530490	501060	356510	411770	343290	1.05199	0.735249	1.16904	0.954438	0.651437	0.86578	1.05379	0.795939	1.20929	1.71463	0.742081	0.91268	1.01307	0.7365
O14879	IFIT3	14	557800	232020	374360	548000	489450	3804900	628390	600230	598420	570560	780510	885280	479510	524490	1066100	905350	3554700	939380	890430	989060	716810	915150	686820	185560	328110	444840	378740	4255900	635350	531620	804700	599590	928880	0.237546	0.303144	0.227057	0.770913	1.42538	0.511957	0.871455	1.02621	0.629456	0.894428	1.56719	0.634729	1.078	1.79052
O14880	MGST3	4	3491000	1406900	2501100	6083700	3441200	4532000	2781400	3505300	4082400	3635000	3320300	4845700	1226700	2405600	4784300	2761000	4017300	1618300	3127700	4600900	3210700	3702700	3381200	1009300	2119000	4511800	1976700	3377500	1688800	2032900	3182100	2534700	2662600	1.25386	1.47139	1.39909	1.47819	1.21235	1.3068	1.17263	0.996711	1.21508	1.70997	1.27342	1.64529	1.32248	1.00177
O14893	GEMIN2	6	79423	65359	112180	130480	154660	105220	107190	206310	181590	207560	133880	667410	723760	1435200	1218600	1461000	1162000	1509300	2621500	2143200	2560300	1586900	682210	774790	1333800	1361200	1236100	1259800	1530700	2175200	1956700	2362900	1587300	1.1335	0.757611	0.758669	1.16029	1.13708	1.14644	0.756627	0.804823	0.744192	0.847352	0.705052	0.775711	0.919483	0.771519
O14896	IRF6	2	144430	82812	168610	326450	193630	209640	155280	455360	696880	456410	321670	66097	52305	157070	280460	179100	154740	133910	440330	851410	438440	269060	193660	79364	145110	264450	122560	329560	175460	340600	519740	318800	277440	0.865238	0.446309	1.24269	1.03451	0.819428	1.13594	0.506664	0.556092	0.495846	0.494321	0.536165	0.483035	0.536179	0.624251
O14907	TAX1BP3	7	1616800	884030	1255900	1880300	1534600	3456200	2583300	2219300	2497300	2333500	2074700	2741600	1309000	2323100	2944600	2277500	5711100	3906100	3844900	5301200	4087900	3472700	1308400	551630	993130	1226200	871070	3044700	2380600	1768900	2777600	2232700	1747100	0.680994	0.650418	0.604601	0.736602	0.683534	0.539389	0.780325	0.849829	0.718679	0.72316	0.714489	0.582649	0.765785	0.714863
O14908	GIPC1	13	2066600	1721500	1832600	2432000	2396000	7534600	9517200	4365700	4676500	4906400	4073300	2252400	1884100	1916900	2505300	2218700	9139900	9889500	5081100	6649800	5339800	4628300	2735200	2155700	2124800	2678400	2004500	8993400	11744000	4899700	6648100	6095100	5372900	0.408266	0.369208	0.378458	0.408566	0.412811	0.383294	0.601843	0.546004	0.518851	0.536893	0.514023	0.466378	0.623509	0.534988
O14910	LIN7A	4	62349	12450	102900	100600	107800	106590	52184	246700	142770	208530	107870	50023	18271	80950	75515	86083	75717	50100	198800	153590	179670	91865	94668	42102	132660	156080	126190	145800	98432	262140	249160	279720	173590	0.965268	0.857339	0.841398	0.466193	0.842706	0.968113	0.668186	0.608282	0.525012	0.723686	0.673613	0.7259	0.675026	0.666399
O14920	IKBKB	21	351260	329130	468240	494620	506220	1788500	2160100	1438000	1153700	1224600	1018800	2162500	1688300	1963800	1991400	1981400	4305800	5194500	3764700	4335600	3209100	3025000	741140	545760	815460	689320	757840	2307800	2906200	1834600	1852900	1605500	1504700	0.324188	0.633727	0.42787	0.361572	0.65525	0.401161	0.488301	0.679728	0.564719	0.439636	0.629532	0.431601	0.553192	0.76778
O14925;Q5SRD1	TIMM23;TIMM23B	9	1815100	3165100	4586200	3341700	5533200	2577100	5137200	4553200	2618500	4579000	3768400	2265500	3535900	5761900	3274300	5576700	2548800	5351700	5284700	3716000	5451800	4633800	1128900	1967700	2841300	1837100	2830600	1571500	3136400	2502300	1970200	3237500	2413100	1.13272	1.08398	1.0164	1.41856	1.3519	1.36098	1.47976	1.48997	1.40413	1.31515	1.10667	1.17469	1.45793	1.25812
O14929	HAT1	15	1513800	2156400	2531500	2614400	3569000	3174100	11296000	7006500	5166200	8505500	4814100	2283500	2886700	3616500	3369700	4400700	4400500	12068000	9118700	8118200	10596000	6305300	1227400	1579100	1845200	1829400	2236600	2607200	8453600	5120300	4691500	6716500	3815600	0.680454	0.738847	0.643091	0.446565	0.478776	0.407725	0.509461	0.547629	0.459515	0.519148	0.539503	0.476849	0.527024	0.522372
O14933	UBE2L6	3	2077300	1279600	1715800	1862900	1675000	4498100	4267200	3511500	2621700	2947700	2594600	1429800	969100	1339700	1224800	1250100	2581400	3417000	2671600	1761000	1946000	1799200	1227600	844800	1310300	1041500	955250	2232000	2560600	2216400	1628600	1922700	1658700	0.787574	0.737008	0.672599	0.625954	0.717124	0.638816	0.651571	0.723018	0.763378	0.827041	0.828071	0.752489	0.707844	0.80209
O14936	CASK	28	5824900	4402300	9167800	11822000	11521000	9817100	9339600	13576000	14563000	15702000	11030000	5069600	4236500	8498100	11695000	10187000	10672000	9837800	14534000	18912000	18156000	11581000	4472400	3889500	7626900	9497600	7002800	6832900	7415600	9381000	11954000	12204000	8357900	0.887819	0.693829	0.831111	0.994021	0.955695	1.14535	0.947525	0.824389	1.02029	0.839928	0.835708	0.926497	0.86915	0.770628
O14939	PLD2	8	81285	45922	102320	112330	90090	192210	153630	237410	224050	240540	163420	164600	151290	181840	375800	224670	275630	510460	329260	402480	299940	265550	127680	72210	152610	178310	124260	246660	249700	320090	409420	321980	241660	0.680153	0.799096	0.667458	0.489318	1.04065	0.514185	0.641703	0.691636	0.634788	0.515399	1.12057	0.575606	0.521723	0.843008
O14949	UQCRQ	6	4691000	5942800	8883300	7833400	9020700	8012400	12398000	13797000	9356500	11910000	9392300	3617400	5441800	9099800	6949400	9726800	6361900	12978000	12743000	9691800	11898000	8939100	4816500	6457200	10200000	9032200	10432000	7475400	12492000	11912000	9682000	12247000	9738300	0.947905	0.724082	0.867209	1.00527	1.01456	1.04106	0.946677	1.00414	1.02822	0.929011	0.914472	1.07487	0.921961	1.09973
O14964	HGS	23	12089000	9586100	8896500	13546000	9816700	28945000	29290000	18715000	16734000	15577000	16104000	15695000	10320000	11341000	14966000	11873000	31222000	28598000	19229000	24955000	17726000	18709000	13515000	8953300	8019300	14862000	7186800	27325000	24839000	13567000	19935000	12758000	15865000	0.638974	0.673211	0.669895	0.781741	0.759889	0.7324	0.751243	0.812365	0.674159	0.797471	0.800879	0.924008	0.832557	0.91255
O14965	AURKA	7	128100	171070	271750	232680	308990	221220	707980	543920	235850	536940	338160	79897	77859	125650	107650	133620	136170	214660	256280	177910	294020	157180	69067	138730	155980	87064	175290	155120	519750	306000	159480	317510	233810	0.772289	0.977011	0.556371	0.585598	0.601487	0.678744	0.729594	0.715245	0.594034	0.964727	1.01405	0.54318	0.708157	0.693659
O14966	RAB29	5	690750	765110	293470	358050	342620	1471100	1639700	533800	477530	555720	749780	897140	598190	456470	378410	505340	1390600	1244700	534160	787090	555060	703190	728900	639720	276470	298870	285140	1419700	1489300	525800	522600	523940	723280	0.689013	0.899584	0.696315	1.09538	0.957877	0.938233	0.731713	1.19593	0.700848	0.679522	0.808644	0.611745	0.750511	1.24266
O14967	CLGN	7	137580	42508	37852	53702	48560	360980	215100	83603	117750	88255	115930	47456	32978	119860	64055	78946	87501	81688	157840	143040	128540	91679	146970	73709	456340	257960	230210	169960	115760	518080	331550	288850	271320	1.41953	0.58374	0.598599	0.883244	0.908923	0.646689	0.335347	1.32331	1.69425	0.423912	0.675208	0.905216	0.495201	1.07182
O14972	DSCR3	6	391680	157130	273790	375900	344170	739840	260270	475430	521640	479740	418490	1068500	410670	677820	1270100	776060	1952400	951810	1185400	1858000	1139800	1137400	271120	131740	184670	250450	164100	474700	201730	218760	350460	240030	246520	0.764606	0.723546	0.830051	1.07009	1.07942	1.50508	0.881333	0.791159	0.989743	0.718908	0.94381	0.845972	0.977397	0.853748
O14974	PPP1R12A	57	19931000	8013100	23507000	26572000	24226000	65620000	38921000	50806000	41711000	43409000	35201000	24390000	9625700	28263000	30346000	28413000	75606000	49390000	61253000	57960000	52238000	41413000	24098000	10603000	28412000	31161000	24202000	68717000	43710000	51402000	50203000	49155000	39612000	0.460975	0.452056	0.457575	0.430751	0.461363	0.500534	0.651185	0.655842	0.685975	0.672192	0.689069	0.728802	0.681901	0.715714
O14975	SLC27A2	2	21547	69349	32966	46984	47755	42938	575240	196010	96874	84841	112110	33675	60463	40946	36407	74591	28631	483230	203710	155250	92991	129660	18436	76172	25902	18898	31457	30707	631860	180150	109160	78529	122570	1.02203	1.30208	0.73894	0.287128	0.227054	0.285063	0.252904	0.267667	0.17826	0.491251	0.347577	0.188032	0.747297	1.06259
O14976	GAK	28	1856500	1092700	1516600	2984100	2010200	5719700	7748500	4606000	5266600	6023900	3801400	3860800	2273700	3152300	4453300	7311600	8944400	12692000	8475300	11194000	9389700	6873200	2201400	1512000	2073400	3009400	2247000	5820700	8289400	4988200	6548300	6601200	4573500	0.530052	0.574776	0.482638	0.324983	0.392323	0.369366	0.464302	0.526014	0.517462	0.605703	0.527943	0.528229	0.446233	0.945114
O14979	HNRNPDL	16	7483000	5732000	13039000	10150000	13054000	8157800	10842000	11132000	11135000	11292000	11395000	11010000	9547200	19758000	24790000	20767000	12041000	31305000	22505000	20030000	17730000	18204000	25258000	23484000	52933000	50889000	47143000	31970000	57038000	49911000	51694000	54233000	43390000	1.37259	1.19183	1.12407	0.835595	0.91386	0.888458	1.40443	1.31281	1.46852	0.935533	1.5104	1.28157	1.32761	1.39192
O14980	XPO1	44	8149900	9241700	12013000	15057000	13852000	25265000	39184000	43295000	23131000	42513000	23049000	10301000	9329500	13707000	12462000	13439000	28045000	32310000	49712000	40720000	54669000	27042000	8429900	8671300	11015000	12927000	10750000	23538000	40683000	39179000	32469000	41236000	24516000	0.505338	0.513258	0.454003	0.573416	0.517555	0.499868	0.403917	0.387126	0.341507	0.591285	0.440487	0.496546	0.402032	0.35002
O14981	BTAF1	27	1160900	1104800	1123800	1527200	1211400	2777600	4696500	3889000	3015800	3696900	2690800	1691500	1634500	1332200	1639700	1561000	3270800	8337300	5393800	4630200	4484500	3245600	601040	670800	921500	953260	841000	1673300	3202400	2340100	2173900	2601200	1719600	0.632264	0.720072	0.473222	0.433965	0.558353	0.407445	0.385405	0.373284	0.485007	0.512023	0.481302	0.520307	0.39075	0.439506
O14994	SYN3	6	48048	29051	392650	133200	374670	79491	76962	748660	163290	538630	268580	57634	43973	356700	142510	311260	94682	163840	587310	189450	494060	249590	28603	23410	41162	42425	50215	47782	88667	84301	45056	75155	54450	0.569947	0.693582	1.54615	0.344067	0.587871	1.35148	0.924557	0.890703	0.46889	0.779738	0.948004	1.27451	0.976184	0.918792
O15013	ARHGEF10	24	1046900	658110	1079800	1376000	1247900	3240000	2337600	3223600	2237900	2779500	1980300	848400	509300	988050	969450	999370	2777800	1971900	3068500	2666400	2491700	1727200	992640	647510	1107600	1167600	957490	2689400	2388500	2741000	2293600	2680300	1850300	0.497426	0.435739	0.466346	0.5925	0.551466	0.616561	0.459786	0.475374	0.495057	0.612894	0.522823	0.579097	0.54309	0.525014
O15014	ZNF609	21	441520	402300	1320300	1307000	1651600	819670	1416600	2388400	2192200	2454200	1479400	538400	603800	1730200	1525600	4025400	849500	1810000	2782600	3018800	2501600	1789100	755390	653880	2291600	2339700	2321800	1381200	2216100	3509100	3580100	4082600	2422300	0.826503	0.785712	0.79786	0.607041	0.790276	0.59549	0.794723	0.848683	0.826248	0.651814	0.664375	0.741424	0.874272	1.8551
O15020	SPTBN2	74	2667000	2378100	3355300	5812700	3799600	3778100	13698000	6910100	21937000	7501500	7820500	2852800	2404900	3258800	5403500	3961000	3393600	13762000	7173100	27673000	7215800	7445000	2862300	2551200	3499200	5942200	3412000	4197500	12788000	6637400	23039000	7818000	7496500	1.00821	1.06802	1.04285	0.368873	0.411037	0.407961	0.645629	0.649135	0.688918	0.266922	0.275249	0.296163	0.605591	0.698202
O15021	MAST4	18	593970	1015500	548980	981610	715240	838440	2215500	691510	952710	747200	1023700	723590	1085700	648120	1203200	849770	1018400	2929700	943860	1344600	894170	1120800	521400	758050	431490	856830	488640	629770	1608100	486060	707180	537060	735290	0.992058	1.0407	1.12011	0.919674	0.942052	0.944532	1.0175	1.08127	1.09203	1.0681	1.26279	1.35046	1.14614	1.30948
O15027	SEC16A	52	3442500	3187400	3461200	5018100	4529600	8086500	10236000	5817600	5926200	6371900	5923200	8364800	8028000	8640900	11367000	11663000	13432000	25592000	13756000	14354000	13387000	12788000	4542600	3953200	4046100	5112000	4008800	12758000	16229000	6916100	9530600	8568800	8138400	0.652838	0.692715	0.579238	0.606197	0.74183	0.540747	0.829534	0.945313	0.692202	0.882023	0.977269	0.680377	0.891344	1.11922
O15031	PLXNB2	36	2558000	1334000	2128600	3273500	2844300	5538100	3456700	3734300	4006300	3794700	3225900	4832200	1907100	4010700	4935500	4340800	8235700	5269600	5970700	8743800	6931300	5471400	4661900	2207600	3527500	5145900	3598400	7837100	5463200	4910500	6943400	5748800	5353700	0.74885	0.786331	0.759728	0.871539	0.77059	0.858813	0.860375	0.941937	0.842614	0.844587	0.792848	0.832322	0.92997	0.881009
O15037	KHNYN	7	43184	38080	61127	74511	60613	164150	205980	124680	226670	112230	128380	100880	77287	106110	135450	129300	227920	304020	276080	417080	239980	232970	107890	89548	121200	198000	139050	316260	498630	285710	632440	288440	302650	0.452688	0.549404	0.443218	0.42094	0.493848	0.414941	0.634297	0.597956	0.523227	0.352841	0.373258	0.413791	0.612916	0.75857
O15040	TECPR2	7	116280	66999	124660	161950	135900	184780	157370	164770	145760	172920	152290	197730	65785	179980	252300	187300	197590	177930	214550	286440	193030	192450	92694	51453	81103	124180	93380	117890	98964	100410	120770	122520	100100	0.988763	1.25437	1.10785	0.96146	0.783628	1.1101	1.05204	1.18451	1.02129	1.01265	1.31833	1.22905	0.985515	1.13162
O15042	U2SURP	36	2941800	2083900	5802300	5815400	7502700	8440600	11010000	17098000	14030000	17905000	10129000	2076800	1602100	4917100	3947500	5930900	6429900	11739000	17125000	12995000	16590000	8235700	2450600	2150300	5561800	5044700	5944900	8680700	14537000	18361000	14286000	20324000	10038000	0.517675	0.423758	0.402013	0.336972	0.334225	0.346725	0.422096	0.433552	0.400421	0.448632	0.395524	0.40857	0.473019	0.484186
O15047	SETD1A	13	604050	346630	659180	841450	750520	1659900	3385700	3217000	2453900	2837400	1693300	138920	69807	171590	176410	545500	299170	742750	564680	521000	493890	346650	775720	273180	462960	658960	429120	1091700	1879700	1660900	1525100	1623200	1106100	0.557435	0.590395	1.01244	0.226476	0.233703	0.270019	0.319478	0.400338	0.336893	0.392878	0.424883	0.490037	0.36002	1.34576
O15056	SYNJ2	15	631640	419150	607560	933560	652780	3066400	1190400	1156200	1298200	1088400	1038300	398670	259120	417950	420120	492560	2329800	1160000	1095800	1345600	994180	919380	565230	241330	379850	461120	354720	1740200	888680	872850	947390	818280	760730	0.347321	0.233408	0.391907	0.72673	0.53223	0.564363	0.696538	0.53329	0.58295	0.779341	0.418273	0.546629	0.726008	0.651367
O15061	SYNM	3	128840	75789	245510	101300	194260	160130	357720	281910	90869	281700	112890	208050	118960	338050	105700	252610	180430	431780	392180	126430	340460	122420	739290	449960	1523800	386560	863920	746310	1755000	1480600	506360	1429200	704050	1.2881	1.80835	1.09489	0.474864	0.720998	0.446725	1.16235	1.45448	1.13454	1.21498	1.23456	0.773447	0.878988	1.10973
O15066	KIF3B	22	1751100	1722100	1497200	1734000	1788400	5724800	10369000	4178600	3712400	4066800	3614300	2472900	2240100	2005900	2293200	2388000	6917200	13998000	5981700	6348300	5644900	4819300	871010	1009900	845300	937350	777520	2809900	5999700	2107000	2494500	2256900	2160200	0.49668	0.495937	0.381877	0.358509	0.366873	0.347617	0.507162	0.502194	0.469871	0.471608	0.493956	0.443777	0.548698	0.578506
O15067	PFAS	56	17503000	17533000	27706000	20613000	26301000	30080000	53204000	49101000	34926000	47409000	33931000	12908000	15315000	25214000	16908000	23618000	21858000	51188000	47599000	33532000	40220000	28619000	14852000	18809000	31341000	19576000	22401000	27292000	55574000	52600000	36614000	52548000	34432000	0.934033	0.769954	0.721561	0.6698	0.727637	0.699745	0.724526	0.770406	0.792134	0.6378	0.655016	0.621016	0.663275	0.743483
O15069	NACAD	4	183220	82877	172120	221780	266770	229170	184890	217960	171900	221170	183320	104200	25467	95013	146110	124290	133140	108860	149590	199180	174990	120900	90686	29767	86350	168440	95989	96651	63547	105570	131550	131710	95690	1.31762	1.07123	1.15426	1.14738	0.560793	0.780196	1.09416	0.902547	1.03139	1.07357	1.13252	1.62516	1.34022	0.996833
O15075	DCLK1	8	605710	270400	1360300	1274600	2024500	2107300	807020	2173300	1373700	2217000	1370600	105780	43729	795040	605460	1390300	198290	100530	875650	518500	1018700	536930	221120	84290	827430	666630	1106800	417990	198860	940660	549310	1034600	641450	0.905809	0.380699	0.652757	1.30355	0.564481	0.858014	0.871613	1.28152	1.11106	1.12926	1.44602	1.31297	1.06924	1.97344
O15078	CEP290	5	1536500	318880	791570	1992000	756040	1171000	595150	926260	414760	739750	429870	374620	68062	347920	186160	258870	309380	266020	497820	291360	427710	247830	1046600	142360	464790	894180	396270	461430	340970	428200	348400	421970	328330	3.12244	1.24494	2.5726	1.37641	0.534534	0.795034	1.41633	1.06413	1.0679	4.96903	0.850601	3.03833	1.38836	0.868135
O15083	ERC2	12	93917	77678	123830	200300	166530	224920	181350	193320	214290	197990	165300	79074	56328	140570	118340	131990	282290	114210	213240	282700	323360	174360	65767	55399	128160	153340	130960	146790	112480	127640	202890	159500	156170	0.655924	0.493609	0.449155	1.25499	0.905024	0.936206	0.973894	1.0329	1.04637	0.988868	0.58491	0.833661	0.945863	0.748286
O15084	ANKRD28	20	3371800	3321300	5162100	5134000	6010100	7350000	8146900	7883000	5999800	8414300	6563600	1247600	954970	1571500	1528400	1618700	2510100	2299100	2463500	2570300	2711500	2028700	977890	727410	1263000	1335500	1058000	2404700	1994000	2049100	1744300	2266400	1653500	0.598473	0.675454	0.636524	0.909784	0.887791	0.781624	0.884233	0.858291	0.842273	0.834594	0.848896	0.896607	0.849844	0.779674
O15085	ARHGEF11	23	391710	308200	466720	667380	591130	1326300	1375400	1155200	1240300	1194900	926750	328230	231330	338680	402740	435490	830340	952360	775240	1005400	720930	601230	635430	429910	599740	927620	630490	2046400	2051300	1581000	2256600	1671400	1425400	0.439308	0.534956	0.428057	0.475014	0.576493	0.425724	0.568804	0.627008	0.466086	0.538813	0.52928	0.506596	0.645355	0.771579
O15091	KIAA0391	14	623170	467930	815840	1003000	1021900	2124500	3746300	5690800	1969500	3866200	1891300	618300	403000	753920	744470	812360	1544200	1991300	4325300	2120900	3328900	1719800	2188600	1187700	1816000	1516100	1435700	5810300	6843500	8243200	4826700	6306100	4031400	0.427997	0.440281	0.651493	0.337227	0.335039	0.396829	0.237071	0.23743	0.242809	0.524104	0.451773	0.386678	0.363048	0.334157
O15111	CHUK	15	335380	241640	372520	433870	489910	1034700	1525000	831990	699750	890260	811280	387470	352640	422620	419770	500890	1145500	1556600	1082900	1203400	1161300	850370	200510	152810	189720	206100	146790	540840	878250	399520	473020	402910	393760	0.456906	0.474793	0.519959	0.323784	0.472877	0.416897	0.572529	0.610684	0.589212	0.536952	0.523388	0.546757	0.646039	0.663456
O15116	LSM1	7	710070	775450	972040	1237400	949600	848710	1037900	874600	760930	736690	880560	1315900	1086600	1762800	1642300	1425300	1261300	1661300	1670200	1660200	1385700	1495200	854900	844440	1088000	1200700	871340	752550	1105400	788870	847070	751090	950540	1.37424	1.41403	1.41602	1.64124	1.42074	1.63616	1.55395	1.63558	1.58031	1.68878	1.39396	1.57938	1.56642	1.4578
O15118	NPC1	12	10470000	1789200	4752200	4363200	4299200	10691000	3357600	5033600	4782700	3823300	5895800	16154000	2207600	5654800	9387200	9059600	13855000	4861100	5877000	6559300	4491500	7685700	8750100	1403200	3453100	4329300	2629400	7784400	2509800	2912900	3189100	2723500	4104200	1.4224	1.58719	1.57764	1.07748	1.06979	1.1996	1.42653	1.28327	1.46043	1.03793	1.80898	1.5392	1.4252	2.42562
O15119	TBX3	3	27393	15227	29090	38170	42675	47335	34789	35748	37692	42848	45104	24797	13160	33122	32210	38746	47757	32728	41930	67879	55107	42633	26911	17072	30288	36532	26607	42931	30280	41955	59978	42413	46313	0.868425	0.784106	0.767606	0.993248	0.952653	1.07174	0.991882	1.17749	0.986439	0.805175	0.759105	0.780827	1.12245	1.13515
O15120	AGPAT2	3	35948	43879	41604	48518	59610	40338	80640	46230	42243	65060	61299	432430	551660	583500	500830	587220	693970	1513400	758560	770210	1029800	757430	441500	851850	754340	630910	696190	876190	2225900	829770	823770	1098500	917150	1.03713	0.951914	0.786512	0.827602	0.883311	1.06119	1.05528	1.18043	1.25425	1.05348	0.92939	0.952586	0.999667	0.839097
O15121	DEGS1	7	612620	456050	526300	1032600	845380	784000	833100	680490	798960	787370	732170	2092000	1683000	2250000	3622500	2782100	2714600	3057700	2138500	4245700	2717400	2895700	1569200	1223400	1519200	2456200	1734400	1812300	2144600	1338300	2262800	1684200	1845100	1.23701	1.00697	1.1616	1.19488	1.16956	1.25697	1.24209	1.32317	1.39539	1.28498	1.20366	1.26189	1.46395	1.28254
O15126	SCAMP1	12	2017800	1675500	2431100	3269800	3255800	2619200	2642600	2480900	2222300	2511200	2587900	3024600	2317500	4146200	3605400	4627500	3284300	3226400	3609400	3890700	4307500	3783800	4609800	3878800	5734000	5872200	5542900	4739100	5215000	4348300	4882700	5254000	5246900	1.23928	1.19783	1.2901	1.45679	1.44564	1.64379	1.4111	1.62211	1.61001	1.53871	1.22541	1.41802	1.50073	1.53595
O15127	SCAMP2	6	1668700	1385900	1670500	3220600	2246800	2343000	2121100	1549000	2203600	1716100	1798700	1394800	1117600	1497500	2353700	1668900	1451500	1656000	1355900	2188500	1557700	1615800	4093800	4743800	4847300	5876200	4073700	5137100	8140700	4692000	5078100	4768900	5260200	1.30572	1.14543	1.01195	1.34092	1.26269	1.55098	1.47239	1.448	1.43286	1.74551	1.49962	1.13302	1.63722	1.42531
O15143	ARPC1B	18	27747000	13658000	8969200	21820000	8707400	29827000	19839000	9004000	11792000	8100700	15558000	34736000	14992000	11172000	21278000	11473000	30371000	21142000	10659000	21088000	9542100	19182000	45275000	20680000	14923000	26790000	15050000	41783000	30353000	13937000	21624000	16247000	25599000	1.53938	1.47361	1.41034	1.58773	1.48278	1.44385	1.41128	1.4051	1.39964	1.79842	1.50211	1.39618	1.26041	1.41816
O15144	ARPC2	19	182470000	88654000	92161000	96203000	94594000	137970000	124190000	55963000	86595000	56179000	111230000	107090000	54375000	51106000	78094000	40239000	60347000	78845000	43715000	62416000	36594000	63286000	370000000	202850000	167510000	257460000	149150000	290150000	240890000	115180000	184210000	115910000	207520000	2.04124	1.98509	2.04961	1.45676	1.64729	1.76554	1.96388	1.8863	1.87647	1.12103	1.68902	1.67302	1.92015	1.51147
O15145	ARPC3	13	21999000	15811000	13015000	20323000	14896000	26380000	23684000	11609000	18099000	11054000	20556000	39064000	22367000	20623000	33937000	23461000	40773000	32928000	18463000	30713000	16914000	29480000	29627000	18330000	16595000	25771000	13858000	29685000	26372000	12304000	19525000	13112000	21612000	1.17005	1.36586	1.38465	1.41894	1.46821	1.54618	1.47936	1.61083	1.75964	1.20061	1.47629	1.50657	1.56281	1.807
O15151	MDM4	4	227220	228270	327770	327800	347010	412750	816060	797080	564510	843140	505440	56873	26794	41985	51881	61661	43096	69438	96726	103810	68119	47952	15889	42853	33938	60043	32969	35876	187640	103520	124330	79899	79262	0.955134	2.37575	0.39348	0.547462	0.710514	0.647652	0.552443	0.735073	0.35775	0.474364	0.835695	0.576462	0.633601	1.24943
O15155	BET1	3	1436400	1472300	2010700	2102900	2008600	2441900	2977100	2379500	1791900	2259800	2130600	1051100	1045500	1615600	1227000	1277800	1507700	1890500	1775000	1786700	1722400	1446700	961880	844890	1182400	1127300	926990	1176200	1489400	1136200	1214500	1210600	1149800	0.927932	0.942805	1.06376	1.1121	1.22001	1.16863	1.16824	1.36237	1.24853	1.09157	0.990545	1.12811	1.05769	1.04331
O15160	POLR1C	13	1323900	1916800	1625500	1964700	2153900	3335900	9135300	4163800	2833800	4456200	3368500	3371700	3782800	3692100	3455700	4089400	7203700	20191000	9015500	8030100	8310100	7521600	2312800	3044100	2625500	2635000	2722600	4800000	12997000	6027700	4968800	6584200	5027000	0.597746	0.642763	0.646445	0.458698	0.425262	0.482378	0.54566	0.547004	0.579223	0.692232	0.575827	0.647239	0.635305	0.568732
O15164	TRIM24	35	2233200	1589000	3976100	4021000	6666300	3970600	6935500	17578000	8830900	25510000	8256800	3005300	2060200	5333100	4230100	7615400	5250200	8323400	24123000	15602000	35695000	10936000	1832400	1508700	3891300	3088100	5323100	3210700	6979500	15871000	10027000	26838000	8779700	0.907204	0.869025	0.646746	0.517095	0.530977	0.456281	0.323289	0.322643	0.291831	0.461609	0.387185	0.346868	0.317663	0.288465
O15173	PGRMC2	14	9918300	4266800	7380500	15762000	8897500	14801000	7934400	8905300	11903000	8585700	9471200	19386000	6924700	12810000	24751000	13487000	25040000	13026000	15664000	30504000	15863000	17733000	14584000	5597400	9588400	18471000	9293400	18751000	10573000	9816900	20039000	11830000	13563000	1.06246	1.04568	1.00787	1.23399	1.12202	1.11711	1.26449	1.1552	1.12512	1.28898	1.14162	1.09742	1.30075	1.10874
O15182	CETN3	6	398560	756050	1677700	1425200	1732600	606240	1782700	2062000	1137300	1780500	1226700	445730	520690	1471900	825420	1319400	486050	1104000	1672800	1137800	1708100	999740	587760	868980	1847000	1608800	1622600	736810	1879200	2228900	1606400	2196600	1682900	1.01276	1.31023	1.00576	1.08803	0.964471	0.900809	1.20826	1.28183	0.950963	1.32207	0.992154	1.13178	1.17793	1.15881
O15194	CTDSPL	5	45016	38550	51460	144670	69237	131630	190170	193990	198640	140680	116520	23152	15168	29315	51639	46120	50878	69605	79421	93140	57516	57398	97069	77433	101170	163360	126400	184410	263180	232720	316870	244320	181050	0.564753	0.555901	0.724066	0.498793	0.417921	0.637198	0.421194	0.480022	0.522681	0.837149	0.640589	0.632955	0.622553	0.88633
O15211	RGL2	7	311460	238430	406230	496360	502620	679890	787000	628270	665370	618740	538490	208620	124960	195880	227560	258730	399040	597760	405580	712900	321750	342970	155490	91971	150910	228960	156640	412840	651760	319260	704290	319600	342890	0.703761	0.697773	0.509744	0.56121	0.484422	0.335961	0.950382	0.709077	0.543799	0.603979	0.459109	0.455206	1.14969	0.978303
O15212	PFDN6	12	8858700	11412000	13458000	16606000	12336000	8887000	14910000	10064000	9217000	8293600	10485000	11779000	13979000	16745000	17155000	14907000	9925900	17179000	12912000	13380000	9972400	14018000	11547000	13639000	15027000	16865000	12088000	9867600	16418000	10997000	11259000	9985000	12299000	1.58616	1.48724	1.62836	1.76135	1.69281	1.77344	1.9011	1.7436	1.77487	1.97262	1.60963	1.77691	1.88459	1.79341
O15213	WDR46	8	124870	129810	222640	76384	228790	129410	88652	232720	67154	239700	164250	854960	944680	612640	391690	3632000	398860	378450	638360	911650	557140	691170	556220	460000	678350	392910	599410	675710	583970	909210	449400	972220	679980	1.45786	2.23634	1.44916	2.67657	4.85559	2.26406	1.54053	0.992766	1.11199	0.748173	0.962801	0.967171	1.44498	5.73925
O15226	NKRF	13	562190	320560	491640	510760	658280	781330	989160	992260	609440	1474000	781080	696330	423930	793140	1671400	1194500	1070200	2391900	1958000	3132800	3223800	1596300	581550	338060	513540	717760	625830	1045400	1506500	1134000	1045300	2010600	966670	1.1788	0.673544	0.910259	0.613093	0.416159	0.516272	0.705009	0.548445	0.583593	0.630478	1.06608	0.744819	0.521451	0.487455
O15228	GNPAT	16	1309800	1869400	1369000	1464300	1730800	3302900	3808500	2994200	1984800	2931100	2274800	1284200	1378800	1231100	1223500	1401600	3203600	2735800	2957000	2844400	2952300	2226100	1247700	1655800	1349600	1342800	1405200	2890500	3272500	2548600	2324300	2616200	2222300	0.607118	0.573473	0.546919	1.21775	0.962772	1.09108	0.653596	0.591907	0.646879	0.697597	0.629	0.681283	0.743555	0.647818
O15230	LAMA5	39	998690	822110	2033600	3800000	3207800	1595100	1921200	2658900	3403100	3521700	2577700	1543000	1108500	2634500	4397800	3801700	2021000	2273600	3433800	5921900	4752200	3205700	1008700	748590	1639900	3082200	1994600	1454100	1648700	1932000	3002200	2745700	2000600	0.867768	1.01639	1.04331	0.90213	1.02601	1.04594	1.05732	1.08544	1.07746	1.09115	1.07231	1.18641	1.09189	1.09553
O15231	ZNF185	41	4094000	1174000	4147400	15007000	9635900	5696100	2477900	4750800	12884000	8293800	7096800	4906100	1754900	4439100	17908000	10735000	5872500	3304000	4863900	17053000	9198700	8124300	4886100	2724400	4486100	15700000	8229000	6040300	4620800	4614800	14294000	9011100	7917000	1.11383	1.09925	1.10088	0.813587	1.11438	1.67248	1.29951	1.19737	1.23579	1.2682	1.39602	1.23736	1.46132	1.49726
O15232	MATN3	3	27340	8631.6	41871	85869	74054	27961	25126	64202	76271	78703	51748	52372	28612	93545	128240	127030	76698	58853	130690	174640	122850	100080	27293	14150	43828	83756	34021	31240	28343	50247	94418	57946	54640	1.25667	1.1735	1.09765	0.675997	1.21539	1.03716	0.970213	1.10453	0.94332	1.15123	0.938791	1.10643	1.40597	1.31294
O15234	CASC3	9	471730	315360	685960	719220	829740	641920	748070	839900	734710	897140	716880	619810	355690	858390	944790	969040	917890	1095200	1258100	1282500	1347300	1027300	410260	235870	517130	598800	399790	540020	654550	675940	666110	724960	586340	1.07201	0.926678	1.05309	0.877555	0.724528	0.793027	1.10806	0.953573	1.00169	1.01025	0.977967	1.06991	1.12784	0.967744
O15235	MRPS12	3	99286	116220	108230	106790	133040	281980	379890	432300	173300	365700	239500	385370	386830	296810	321160	509980	762360	2475800	1503700	788840	803560	814990	170900	143930	178920	158830	162760	570850	633170	600150	324920	549440	392100	0.521175	0.560455	0.506233	0.525096	0.538763	0.392526	0.359602	0.285602	0.356134	0.609737	0.569064	0.576308	0.534327	0.633717
O15240	VGF	7	200220	168060	324710	394430	663480	328410	356890	458080	315460	624720	366960	155640	96726	165020	179000	337500	189500	222720	212610	228760	332900	208490	48321	25156	56209	54521	76427	61324	69271	65785	78542	97837	60921	0.858177	1.10697	1.15255	0.92896	0.987134	0.827707	1.08988	0.960749	1.11459	1.14865	0.968896	0.995024	1.36479	1.2865
O15254	ACOX3	9	1300000	968870	835360	1499800	1306000	3605900	2404700	1770700	1875800	1951500	1889700	643210	537750	659210	769460	747940	841910	1395200	836660	1058500	877960	860950	90577	78974	78653	107500	120950	117220	175250	182000	182040	234120	126590	0.843587	0.86371	0.810592	0.774974	0.990338	0.931858	0.553409	0.94464	0.762873	0.750533	0.892507	0.835487	0.682726	0.903544
O15258	RER1	7	495830	395800	337640	912380	489950	841350	665410	560900	530950	552790	574250	6877800	3942300	3903300	6388000	5487200	9275400	6957600	6228300	10167000	7755100	6739500	9268500	5425700	4808800	7268600	5064400	12836000	10057000	6014600	9602400	7480900	7478400	0.839939	0.935947	1.11383	1.26132	1.12289	1.31204	0.895932	0.869725	0.960995	1.49233	0.940161	0.949805	1.01718	1.02196
O15260	SURF4	5	1901900	2058700	1435600	2354900	1797800	2496900	3005300	2026700	1805000	2102500	2018900	2074500	1984700	1527800	1773700	1653400	2316500	2644900	1771900	2352200	1925800	2114700	3440000	3956200	2462000	3662000	2563500	4182600	5369400	2830000	3711900	3193700	3841700	1.21775	1.19554	1.06936	1.58968	1.53477	1.58649	1.14228	1.14374	1.00969	1.34832	1.02386	1.14638	1.18916	1.09928
O15264	MAPK13	9	622550	1579000	925650	1288100	1105600	913720	3877700	1233100	1637400	1396800	1337400	412680	1441700	724000	1070300	902690	581340	4090800	1116600	1722200	1115400	1345000	453690	1267800	639150	1042600	661900	571380	3048300	807810	1353600	956700	1099000	1.27919	0.794924	1.04806	0.872122	0.830569	0.842093	1.14817	0.880023	0.946234	0.882253	0.769772	0.90412	1.12051	0.957769
O15269	SPTLC1	21	7590200	7270000	9193800	8628400	11042000	20656000	23374000	25483000	19801000	22392000	16392000	7501700	6568800	8926300	9135300	10926000	19143000	23820000	25098000	27021000	22652000	16332000	6724600	6132500	6436100	6824100	6253900	18500000	20899000	18026000	19610000	18132000	13022000	0.532204	0.497727	0.54834	0.636348	0.605349	0.667733	0.515561	0.495113	0.445588	0.41586	0.466666	0.430742	0.601428	0.62886
O15270	SPTLC2	17	3342100	3596600	3795700	4095800	5056700	8328800	9418900	9092700	6439600	9788700	6751400	3225800	3169300	3603400	3629400	3792500	7835900	9353400	8428800	8434800	8847400	6254500	4132600	3922000	4434400	4348600	4027700	10048000	10708000	8767500	10011000	11381000	7790100	0.578764	0.568505	0.573008	0.804004	0.802227	0.750888	0.60682	0.612826	0.602594	0.585246	0.591166	0.560275	0.640928	0.546303
O15287	FANCG	3	57756	18267	39523	68962	65311	105450	100550	123360	90268	113320	75560	15273	13553	15464	21028	17599	25927	24367	25986	28799	32816	30451	27876	11613	22138	35455	24391	39565	50895	55208	60572	54261	49069	1.14091	0.705802	0.783383	0.501493	0.968479	0.485152	0.616666	0.590021	0.521668	0.931775	0.744498	0.767476	0.878687	0.618573
O15294	OGT	39	8017300	7925300	10257000	11162000	11770000	20337000	36732000	29653000	21231000	29576000	19316000	6956600	5285300	8122500	7919500	8391900	13740000	27038000	24953000	20636000	23116000	14624000	6937400	6383800	8714900	8154700	7093900	14687000	26372000	20485000	18037000	22493000	14696000	0.613083	0.66245	0.644184	0.476118	0.439933	0.498135	0.472264	0.486812	0.517269	0.531846	0.526341	0.531339	0.485833	0.48171
O15305	PMM2	16	10110000	8691500	12563000	14083000	16123000	16482000	19076000	13614000	12928000	14243000	13561000	7755400	5981600	9340700	9276100	11307000	11814000	14109000	10341000	12144000	10335000	10131000	7530400	6209200	8686700	8413700	8432200	10355000	12576000	7913400	9079600	9133100	9042200	0.933461	0.903655	0.963352	0.983958	0.950835	1.0418	1.31563	1.29037	1.33809	1.13147	1.05348	1.05476	1.42862	1.41196
O15318	POLR3G	11	510090	2387500	2616100	1123000	2367000	667380	3329600	3008000	893630	1812700	1796700	568390	2426300	3472500	1182200	2729400	787090	3491900	3642400	1339900	2364900	2246900	858440	3315000	4087500	1701000	2766000	1144300	4572700	3923500	1648800	2776800	2704000	1.09807	0.922435	1.1344	1.68096	1.4329	1.53256	1.26275	1.32085	1.28576	1.26071	1.1207	1.32011	1.579	1.53288
O15321	TM9SF1	6	208440	186720	194020	254480	221650	585120	586090	415870	445490	347930	365020	434080	305480	353940	626990	481990	1001800	1059700	737490	1022200	594890	643080	249170	175340	166920	233280	146170	637410	527960	300180	495080	327290	327910	0.496262	0.553051	0.610087	0.676622	0.659108	0.698955	0.685763	0.699784	0.644123	0.555802	0.820829	0.590075	0.781704	1.01585
O15327	INPP4B	4	194090	97138	154040	194500	174880	600270	253280	234870	224990	226080	236360	67665	39690	56203	67666	51097	241100	138430	103250	110380	77657	99645	44410	11732	21638	28360	22647	203460	38601	27307	43143	39511	48072	0.407829	0.317959	0.423879	0.830339	0.844175	0.487271	1.06725	0.910262	0.722941	0.956061	0.833161	0.713108	1.0747	0.784196
O15344	MID1	19	1564900	576820	1544000	2835000	2020000	4218400	1443600	3846300	7080300	5039200	3159400	1367000	526670	1449900	2369600	1880900	3287300	1346100	3404200	7215100	4200600	2649900	1760400	616100	1806600	3143300	1847800	4208700	1583800	4171700	8365300	5661900	3523300	0.580561	0.570058	0.541043	0.831569	0.949594	0.787073	0.545018	0.601356	0.560856	0.419861	0.441851	0.434304	0.494306	0.577763
O15347	HMGB3	13	6180200	3373000	14970000	16598000	29826000	8105500	7351300	19395000	12388000	28286000	14059000	8393000	5281800	27237000	22204000	50136000	11912000	10627000	34973000	24605000	57156000	25670000	6559800	3727100	17964000	18249000	30497000	7983200	7878800	19191000	15116000	33522000	18049000	1.31753	0.923887	1.00636	1.12946	1.01609	0.960677	1.15772	1.1369	1.06134	1.5114	1.16938	1.34668	1.29161	1.25192
O15355	PPM1G	30	3268100	6568400	8235400	7142600	9892000	8989600	39454000	24174000	13217000	23006000	14159000	10357000	13672000	13285000	13423000	16380000	24237000	98158000	51426000	37475000	47548000	32115000	6895300	10158000	9482200	10173000	9452000	14821000	55883000	29612000	20273000	30574000	20579000	0.484212	0.637841	0.64939	0.349134	0.33609	0.367113	0.504589	0.353667	0.39205	0.562042	0.491768	0.573021	0.563721	0.433295
O15357	INPPL1	27	3683200	1759700	2807300	3856400	4460100	11035000	8174900	7468200	8592700	7190900	6110000	2738900	1726700	2300000	3312900	2771900	8741500	8122800	6821200	9696700	5419100	5172400	4128200	905390	1297900	1767300	1533400	6797500	4446600	3380800	5157400	3565000	3333800	0.482232	0.399364	0.91516	0.438018	0.532582	0.408171	0.534159	0.509464	0.44391	0.4506	0.482881	0.393751	0.821241	0.634771
O15360	FANCA	2	2638.5	2092.7	8265.4	4716	7554	7132.8	10032	14709	10539	15450	11149	11681	11141	13926	10803	10905	25104	14439	20710	19282	20160	21571	14161	14414	17344	19026	16707	33065	34386	25591	43266	35264	27921	0.363156	0.783421	0.719016	0.444622	1.28334	1.20844	0.966022	0.829031	0.793869	0.441033	0.551419	0.739182	0.709419	0.557291
O15371	EIF3D	32	11766000	5287300	6153200	9924200	7112900	24195000	34979000	27456000	21620000	28159000	19246000	11402000	7231400	8635200	11885000	9056000	25235000	49392000	32871000	30278000	30025000	21369000	6543300	7023700	6873400	6949600	6662600	21568000	45479000	31240000	23780000	31273000	18812000	0.753434	0.619965	0.396025	0.272018	0.351487	0.365331	0.284527	0.354411	0.318912	0.465905	0.530678	0.347271	0.302693	0.365438
O15372	EIF3H	16	11758000	12574000	14180000	12433000	15824000	24198000	48838000	33196000	23308000	37789000	24926000	8594800	9607400	11690000	11463000	12943000	19905000	39650000	28975000	24744000	27246000	18519000	13255000	14760000	17401000	17514000	15823000	30423000	62421000	37524000	33440000	42449000	29748000	0.679243	0.630052	0.592749	0.523876	0.565149	0.509199	0.564535	0.617333	0.569317	0.50805	0.665791	0.623895	0.532428	0.617134
O15379	HDAC3	5	597410	415540	801050	953850	946570	945340	956750	1163900	1204600	1376700	1060900	74700	37981	93796	100720	122210	113600	94084	172380	200000	163760	126010	70608	38483	69568	76244	72807	96385	80874	108100	121720	113420	103830	0.913741	0.90689	1.01944	1.04146	0.840679	0.973866	0.891128	0.865744	0.775555	0.799249	0.750345	0.679142	0.897911	1.02759
O15381	NVL	12	184920	139350	284720	273750	403130	368640	463520	680270	440830	1050100	461070	124800	69426	184190	172650	237390	167660	311510	443630	265870	615650	253090	139460	94453	218560	259710	247540	254340	425350	458320	418280	783080	359320	0.81845	0.948699	0.731725	0.570639	0.543294	0.490463	0.56811	0.659823	0.548835	0.642855	0.779994	0.814206	0.470178	0.531051
O15382	BCAT2	14	3373000	5641700	4015600	5732300	3154900	4703700	8022100	4478600	3740800	3214800	4520600	1767100	2242400	2268000	2296700	1507900	2100600	3408800	2336300	2529600	1832400	2308800	4149600	6206800	4554800	5656200	2918400	4441000	7832200	4059600	4863500	3302200	5300900	1.18611	1.14708	1.14965	1.70429	1.3913	1.58015	1.32855	1.44789	1.26042	1.53795	1.27409	1.34644	1.21985	1.2019
O15392	BIRC5	6	109220	135100	377700	166820	364330	169360	291840	448760	186930	450260	272030	366690	350550	1129100	463430	998850	429490	596540	1262800	485340	1134800	749520	211930	223590	677230	278810	501520	279090	387330	637910	285930	675870	469990	0.991049	1.13852	1.0283	1.19726	1.18272	1.13335	1.22148	1.30606	1.2433	1.08132	1.15132	1.08829	1.07769	1.129
O15397	IPO8	14	929050	1160700	1230400	1698500	1343600	2708800	6235900	3336700	2438900	2505200	2466900	524100	419970	578850	477720	504710	1071500	2054000	1268700	1300000	996000	996410	643570	749940	763160	824390	602920	1485900	3696200	1636700	1466900	1274400	1348100	0.507561	0.668329	0.5944	0.41578	0.390698	0.485792	0.534171	0.613153	0.594635	0.701443	0.515808	0.648172	0.681218	0.667016
O15400	STX7	12	2860100	1089700	2582900	3849700	3435400	2913400	1584500	2323100	2820500	2429000	2752800	3340400	1207900	2718400	4027000	3248900	3323000	2049000	2451100	3602300	2765000	2917600	3290200	1177700	2522600	3756400	2503600	2793900	1829400	1902300	2851900	2384700	2591400	1.40094	1.45546	1.58163	1.28926	1.41442	1.46271	1.59749	1.56332	1.62552	1.42858	1.48896	1.5406	1.68007	1.57834
O15427	SLC16A3	8	8016100	4282500	1747300	7470500	2286300	9743500	6066900	1989900	4744200	2126900	4831900	8749200	3447700	1589300	5442100	1851500	9172500	5349500	1594100	5743100	1948100	4803700	6228800	2746600	1511600	4730300	1179000	8038700	4231900	1822200	4145700	1351500	4038000	1.23809	1.28148	1.06353	1.67316	1.42127	1.26893	1.25348	1.1302	1.27266	1.65718	1.28234	1.30636	1.49317	1.28058
O15439	ABCC4	23	4674800	3999000	2885200	3680000	3887500	5925100	5951000	4197400	3456200	4695700	4555300	5367000	3999200	3443100	3075100	4011000	6302500	4973900	3908100	4297300	4711600	4749000	3620800	2906500	2193100	2146000	2455400	4085100	4327000	2273900	2403400	2861400	3149100	1.15423	1.19837	1.19473	1.52518	1.5347	1.58461	1.06028	1.19609	1.14341	1.143	0.967491	1.00314	1.07888	1.12418
O15440	ABCC5	12	375840	412390	747200	740840	1020800	609930	1013600	1187600	827150	1427900	866890	546780	414550	843200	775210	1447200	594660	794620	1203400	1111500	1561700	900570	503770	641650	909760	876380	1014800	679240	1224700	1386400	1120400	1663500	1142100	0.979475	1.29319	0.920633	0.986272	1.0011	1.15106	0.90457	0.968362	0.819904	0.929011	0.98818	0.86786	0.903231	1.29777
O15446	CD3EAP	12	549250	526780	1710100	837780	1862800	928630	1277600	2205200	1032800	1697100	1314400	206370	122400	318090	211220	333880	225730	199840	356250	224900	349710	264420	486600	338440	1064900	499850	1118800	529740	320650	751540	349330	900780	688710	0.794292	1.39863	1.24073	1.22884	1.48883	1.48898	1.31874	1.20164	1.53712	1.04271	1.37998	1.23528	1.33756	1.25469
O15460	P4HA2	25	42903000	4055800	4865900	11345000	6120300	54862000	7465600	6747600	12237000	6933000	16345000	85699000	7395400	9115400	18788000	9981500	104880000	15464000	14056000	30780000	12814000	32369000	63201000	5071700	6328900	15585000	6361200	72961000	10909000	9647000	20759000	10445000	22902000	1.18476	1.12665	1.15075	1.13163	1.09298	0.998035	0.964576	0.899208	0.878182	0.916191	0.809081	0.934547	1.08779	0.943167
O15484	CAPN5	12	1255300	657890	1129700	1016100	1342500	1703800	1171300	1731000	1126900	1992700	1443000	706300	352680	510410	444550	506290	794310	627540	1017200	699900	962190	655180	352930	114870	269790	248330	239700	498560	248460	395270	315600	505450	337580	0.997371	1.16525	1.10737	1.17754	1.4584	0.868499	0.826791	0.810799	0.827788	0.872581	0.887912	0.948395	0.792602	0.693123
O15498	YKT6	12	9440900	7822500	7686500	11424000	9423000	14009000	12697000	8158000	8414400	9052700	9446900	16296000	9151700	10725000	11976000	11028000	17326000	12920000	11555000	14226000	11633000	12816000	13776000	9351600	9902200	13975000	10668000	14881000	14705000	10042000	11627000	11087000	12633000	1.10428	1.32463	1.1132	1.52536	1.37985	1.34755	1.30756	1.32532	1.23543	1.42345	1.16157	1.35475	1.34644	1.22292
O15504	NUPL2	7	187160	93920	254550	185900	261230	350760	454160	597790	278180	534780	311530	186350	129320	523350	297390	460380	269160	840610	605660	388180	532560	407540	216370	114340	374610	242280	325350	396740	513870	608920	396840	687570	408580	0.985379	0.707071	0.802443	0.41492	0.458108	0.380608	0.690833	1.06998	0.76028	0.725423	0.936789	0.749986	0.664383	0.942337
O15511	ARPC5	10	43912000	10028000	24696000	39142000	24069000	42379000	13659000	19246000	26433000	19090000	26544000	69751000	16770000	31488000	52666000	29027000	59233000	26805000	28883000	49312000	25124000	40795000	51979000	12938000	22524000	39008000	18284000	40607000	14784000	19969000	32964000	17081000	27364000	1.61255	1.57128	1.7106	1.42769	1.62959	1.76573	1.76751	1.44509	1.53369	1.48606	1.3739	1.49463	1.71714	1.41865
O15514	POLR2D	8	713530	706740	1290400	1392300	1656900	1026500	954980	1155300	908650	1140600	1091100	628680	638890	1330900	1026000	1435200	686480	925250	1311900	1117900	1281400	1064200	451970	479570	1048300	844440	995700	444690	719590	739350	613460	843370	794370	1.37907	1.17452	1.10848	1.57227	1.52863	1.44815	1.51791	1.58184	1.66119	1.65881	1.32351	1.43773	1.70081	1.5903
O15523	DDX3Y	44	354240	138960	577900	703490	264600	2244600	271790	3152900	1992800	285610	964040	810390	598400	940740	1010800	505380	3137200	1389900	4798800	3800700	726190	1795000	660440	247450	679290	735560	348250	3292300	481830	3691200	3023300	520630	1443400	0.257281	0.298022	0.295975	0.739973	1.79521	0.869706	0.291407	0.251075	0.224379	0.397707	0.324097	0.288956	0.964774	1.04196
O15530;Q6A1A2	PDPK1;PDPK2P	14	1402100	932750	1375300	2076000	1530000	3966200	3085600	3309900	3917500	3470400	2599100	1535800	740770	1558200	1487700	1632000	3251700	2395300	2858200	4038800	2853800	2271800	902770	500540	920750	940530	793170	1898100	1451800	1525000	2214000	1710500	1321100	0.542185	0.640574	0.634508	0.691925	0.659473	0.721889	0.590367	0.754147	0.762649	0.552232	0.47812	0.512101	0.560793	0.720524
O15533	TAPBP	5	1136800	1258300	697210	691190	710240	3071200	3255500	1818600	1412000	1829300	1616500	3141000	3165300	1596000	1731800	1530100	6980600	10092000	3010800	3921700	2590600	3737300	1490000	1445900	759360	923500	632360	3112700	4152300	1566600	1772200	1511300	1840200	0.569392	0.641545	0.60566	0.72364	0.82592	0.721836	0.644009	0.628397	0.604307	0.508434	0.581871	0.620849	0.627601	0.615716
O15540	FABP7	5	359400	213290	1201200	3858700	1556200	624230	485800	1936500	3238400	2181900	1547000	387670	263830	1714900	3529300	2308800	449120	660750	2640700	4584600	2987000	1952100	414430	324960	1273100	3605600	1235500	620770	680190	1883400	3177000	2105200	1674800	1.05102	0.847025	1.03422	0.842752	0.866579	1.17203	0.857921	0.956565	0.823746	1.35168	1.03463	1.21378	0.889827	1.10149
O15541	RNF113A	16	3936600	5950300	5324200	5294200	10261000	4622000	7856500	4196800	4458500	6914600	6140400	4234500	6419200	5678700	5678600	9810600	4550500	7842500	4792400	5252800	7174500	6509400	2894800	4642400	4582400	4065900	6450600	3939200	7222100	5120900	6240200	7024700	5077100	1.27163	1.21649	1.04482	1.59939	1.70733	1.49138	1.48868	1.47607	1.51981	1.09719	1.17234	1.06028	1.72153	1.63471
O15550	KDM6A	8	38390	34011	85326	100970	152200	89143	294660	239980	156380	369440	169740	124300	74846	200230	198440	283460	173110	578130	539220	461140	857250	344820	74783	39327	100020	111590	110470	114430	230720	203890	192150	336740	170730	0.593056	0.891158	1.06111	0.272184	0.309293	0.309214	0.498093	0.567029	0.569327	0.608471	0.621645	0.695581	0.502432	0.484965
O43143	DHX15	49	17764000	35827000	43984000	29751000	44167000	24491000	56508000	52803000	30971000	57237000	40727000	22059000	35158000	45113000	28981000	43786000	30330000	55680000	67737000	51355000	59824000	43847000	20786000	34355000	42844000	28687000	36139000	31786000	59227000	55039000	40510000	55359000	42202000	0.944978	1.0276	0.985837	1.39491	1.33373	1.27563	1.07393	1.00828	0.990129	0.877927	0.838854	0.849948	0.983755	0.953743
O43148	RNMT	31	6285000	10116000	14849000	12811000	17850000	8416700	17683000	14229000	11921000	16139000	13369000	6726900	8898900	13539000	12451000	16446000	8820000	17353000	15156000	14453000	14295000	12724000	6623100	8361800	12592000	10998000	12842000	8585400	15544000	12355000	12081000	14343000	11621000	1.00884	1.0696	1.12989	1.2097	1.17286	1.13677	1.37705	1.30008	1.31757	1.07441	1.15862	1.10397	1.38727	1.41391
O43149	ZZEF1	38	1443100	1189400	1355700	2041400	1543800	2452300	2921500	2205900	2557900	2273600	2053400	1683900	1247100	1654000	1644300	1701000	2597500	3485900	2814900	3146700	2859700	2276100	1588700	1211300	1466000	1861100	1459200	2611300	3176900	2180200	2954100	2824800	2273200	0.890591	0.883881	0.818208	0.856886	0.850247	0.778993	0.834013	0.904654	0.799006	0.866938	0.665269	0.742791	0.772818	0.808793
O43150	ASAP2	13	954570	620300	808490	1199900	977560	2770600	2373700	2476700	2327200	1892400	1619300	542050	286070	363030	518760	349260	1460600	1250100	681260	1131000	438530	703360	431450	253790	323670	446130	297590	1212100	877320	637030	948330	486830	595270	0.448493	0.552777	0.509443	0.524542	0.584208	0.576922	0.586411	0.597413	0.626346	0.547385	0.575358	0.576001	0.885032	0.766441
O43156	TTI1	10	285380	294390	333460	366540	376560	606410	1446800	1052000	629760	878470	668740	598330	559770	565140	1321400	745240	1034100	4368200	1808100	1387500	1417300	1244600	426400	425530	584750	559580	475640	1103500	2498600	1699100	1256600	1581300	1161600	0.701989	0.74557	0.557864	0.372038	0.39872	0.305947	0.456715	0.409865	0.452214	0.599236	1.22578	0.547949	0.548054	0.613589
O43157	PLXNB1	12	491670	222300	519290	721200	515110	661080	549360	850820	836520	666790	678630	292990	181400	529040	659140	445770	418910	476720	655740	753180	510840	508160	785500	376090	1000600	1293800	722720	1308200	884210	1561100	1778000	1314700	1217600	1.11983	0.840193	0.92121	0.856518	0.979115	0.79812	0.821713	1.10176	0.865506	0.874018	1.12655	0.909204	0.916528	1.1152
O43159	RRP8	5	163470	111550	297400	218800	323500	276710	190340	276570	234240	279160	263630	58204	39343	174500	108290	232900	126120	173540	286950	121930	272740	169050	106910	96591	272010	161440	259780	341900	315420	290120	193330	322700	244940	0.885755	0.463684	0.576014	0.921512	0.531674	0.8487	1.20468	1.08632	1.16311	1.18815	0.968428	0.981687	1.15514	1.36545
O43164	PJA2	12	695660	473980	908480	1317700	1224500	1184500	1001400	1342400	1370200	1521200	1211500	622910	345650	608830	843630	818830	766180	925350	879980	988680	923540	747890	426270	196130	521320	663650	556870	499000	387730	549100	667880	741620	562500	0.878879	1.20187	1.07157	0.942597	1.16803	0.83016	0.94765	1.01384	1.14871	1.02462	1.12217	1.15634	0.982476	1.12049
O43166	SIPA1L1	17	666410	495720	904620	936690	1304800	1401900	1277100	1736200	1380500	1972000	1309800	587910	346440	794600	719700	1112900	997800	958920	1389000	1326500	1409500	949890	347050	205130	396630	458420	455680	654360	565600	624720	744830	885760	579950	0.691592	0.793167	0.751483	0.822668	0.831601	0.759771	0.740035	0.883327	0.718715	0.659732	0.738123	0.758666	0.81633	1.01082
O43169	CYB5B	11	6283300	10426000	9906000	14926000	12534000	9131400	12835000	9982900	6654600	10245000	9556800	7404000	8387000	13247000	6888500	11147000	8642000	9121300	10862000	10744000	14445000	10991000	5338300	6377900	7350600	8493800	7877100	4607400	7310400	5043600	5217800	5848600	7373800	1.24481	1.20246	1.26632	2.26272	1.6602	1.77281	1.59414	1.82674	1.50364	2.27269	0.963098	1.7439	1.55918	1.26942
O43172	PRPF4	25	4857200	5370700	6588100	6367800	7867600	9174800	27163000	13286000	12124000	13927000	10757000	3982500	4690600	7035400	5243300	7994000	7334700	27506000	14508000	14476000	14757000	10714000	2196600	3078100	4487600	3267100	4119300	4969200	17472000	7835700	7124600	8666600	6459300	0.867559	0.673321	0.603634	0.412075	0.379035	0.388673	0.662545	0.700066	0.737134	0.568037	0.495913	0.504959	0.674619	0.724577
O43175	PHGDH	27	59193000	22808000	135960000	87674000	75538000	75176000	40684000	133190000	82363000	73236000	77565000	42703000	15981000	102360000	72076000	53191000	46528000	36391000	109990000	70738000	54593000	58305000	51910000	21677000	149920000	90916000	63905000	59081000	40560000	139480000	87954000	81543000	77756000	1.34063	1.21303	1.08349	1.13648	1.11123	1.06477	1.33526	1.31795	1.44051	1.13723	1.31341	1.22391	1.23212	1.2152
O43181	NDUFS4	7	1668900	1861300	2853400	4288400	3335900	3169300	3990000	3730600	3711300	3677800	3216800	2652700	2459200	4618600	4876100	4217800	4045800	6515400	5072600	7224400	5700800	4967000	2402800	2348300	3891300	4804200	3512400	4319600	5507500	3993700	5846800	4732300	4438800	0.828985	0.804541	0.799092	0.981688	0.881145	0.886992	1.18933	1.22867	1.15283	1.16736	0.907791	0.986029	1.14389	0.98617
O43237	DYNC1LI2	23	7976500	4254700	5526700	7819900	5077600	13273000	12872000	9261400	12519000	8612200	9776000	6588800	3617600	4421300	6511900	4251400	10369000	10931000	8397900	12209000	7091700	7447900	7611700	4441500	5617300	7759000	4290400	13887000	13096000	8723300	12804000	9024700	8971200	0.839417	0.858051	0.806421	0.660466	0.773208	0.74246	0.764494	0.791117	0.830458	0.632913	0.730553	0.711968	0.678078	0.784594
O43242	PSMD3	36	19604000	22423000	26396000	26950000	26928000	27877000	43132000	37039000	27865000	39883000	29734000	30457000	26596000	38969000	26019000	33926000	36950000	44411000	53716000	52032000	58838000	40715000	20820000	19797000	23855000	22955000	20117000	28584000	38190000	31090000	31837000	35324000	28990000	1.02864	1.10032	1.03517	1.26587	1.15021	1.13279	1.00648	1.0694	0.915005	0.943606	0.70258	0.857661	0.838939	0.812686
O43251;A6NFN3	RBFOX2;RBFOX3	8	2056700	1732100	1961400	2913700	2542300	4098400	4822700	4599900	3674000	3943900	3036900	87070	72907	154380	113510	128840	307310	186480	359350	433070	450800	257700	983710	1021300	1431900	1768000	1512300	2576100	3686300	2937600	3465200	3184800	2444200	0.835602	0.393031	0.458768	1.01814	0.529769	0.737111	0.648396	0.592702	0.576835	0.768989	0.37282	0.603188	0.719271	0.452269
O43252	PAPSS1	38	5762700	5674100	6608400	15617000	6622800	9529200	11391000	9074000	13575000	8341400	8890000	8763300	7738900	10931000	17458000	9530900	12427000	14319000	13567000	27692000	12580000	13930000	10710000	9312900	12553000	24840000	10102000	14427000	16500000	14131000	28794000	14970000	16935000	1.0213	0.934458	0.92053	1.2594	1.14991	1.07231	1.08348	1.12717	1.05964	1.15948	0.873545	1.00725	1.01198	0.978542
O43264	ZW10	23	2234600	1655400	2907200	3325700	3528100	7748900	7979800	10301000	6594400	10854000	5696500	2378600	1650900	3302500	3549000	3308500	9357700	7695000	13005000	12663000	13216000	6925800	2965300	2229700	4114800	3927500	3846800	8997000	8467500	9771000	9786200	11063000	6689200	0.426897	0.352368	0.445687	0.497053	0.427687	0.563419	0.409831	0.377369	0.484489	0.456882	0.423486	0.478049	0.420174	0.34121
O43272	PRODH	16	675630	444000	788180	1458100	1286200	1344300	1131800	2094500	1837000	6370700	1693200	857520	548900	967390	1177900	1387400	1137000	1330000	2136600	2267500	5642700	1709900	686660	407100	721180	919230	932650	1037400	847940	1697000	1994700	5215500	1551200	0.83074	0.984355	0.851417	0.855206	1.09821	0.845824	0.5351	0.64092	0.524161	0.800149	0.675932	0.572861	0.270142	0.3038
O43278	SPINT1	20	3349700	7109100	13200000	22408000	16055000	5891600	12208000	13196000	16734000	13878000	12913000	5877300	9548000	18608000	30500000	20473000	8037900	18863000	18545000	25763000	18842000	17642000	6178800	10365000	18103000	28631000	17664000	8934100	17331000	17136000	23274000	20786000	17823000	0.811157	0.982132	1.00151	1.18729	1.22433	1.23939	1.38496	1.4083	1.34968	1.46406	1.54032	1.41007	1.39175	1.36765
O43286	B4GALT5	3	17051	28528	584520	32618	483890	33998	31249	420610	25717	272310	144580	337760	240870	7839100	257480	2940200	452200	378560	4003700	317660	3391900	1887600	11308	16411	424800	20076	324340	24532	22661	207330	30245	167060	192060	0.898885	1.2858	0.414587	2.45569	1.66591	1.0509	2.94265	2.97892	1.57894	1.53477	0.979944	0.739835	2.88091	1.41164
O43290	SART1	33	1316500	1023100	2682900	3385200	3660000	2452700	1859700	3513900	2438400	3612200	2676100	1768800	1072400	3277300	3251200	4124600	2478900	2904400	4551000	3763900	4733600	3171100	2775700	1638700	4413000	4291400	4036400	5062100	3735400	5339300	4488600	5616300	4353900	0.769344	0.822403	0.921086	1.00294	0.930624	0.975736	1.03849	1.05502	1.02974	1.39149	1.19099	1.12803	1.22717	1.22875
O43291	SPINT2	9	322250	275810	2570600	2050300	4518200	664330	688430	2753600	2229900	4443300	2092100	486860	267990	2607400	2451400	4264500	729250	665000	2859800	2734700	4380900	2237500	284590	205920	1724600	1611300	2494600	453000	375380	1646300	1595400	2954700	1517200	0.722276	0.96194	0.812595	0.977347	0.931415	0.994324	1.37688	1.2869	1.24928	1.00654	1.18828	1.13483	1.32674	1.23274
O43292	GPAA1	6	1252900	1527500	1604900	1971100	1720700	2646200	3512200	3036100	2564400	2925100	2244600	1068500	1001000	1051400	1021600	1053800	1933200	2096400	1851700	2452000	2128200	1656600	1325700	1275900	1422400	1467600	1180400	2414200	2732100	2078800	2790500	2311300	2018800	0.69575	0.75796	0.756191	1.05055	0.978496	0.964162	0.844869	0.739071	0.816545	0.754764	0.55973	0.650065	0.761341	0.665148
O43293	DAPK3	12	1150600	503390	1149900	1224600	1217400	3307800	2118500	2776500	2529600	3318300	2027000	1767200	897070	1529900	1604800	1683800	5242000	4115500	5019900	5607600	6373600	3318700	1291700	843410	1131500	1402600	1026100	4645800	3135800	3239600	3870100	4398700	2844100	0.517262	0.457479	0.38235	0.472769	0.539788	0.557883	0.583531	0.467313	0.401364	0.484953	0.409908	0.41186	0.437347	0.388986
O43294	TGFB1I1	18	12032000	2306600	1166800	2209500	1135500	16084000	4309600	1398700	3165900	1195900	4768800	20604000	3534200	2145900	4338100	2046000	23153000	7278900	2477100	6138800	2285700	7617100	23163000	4252400	2499800	4278900	1960300	25821000	7421000	2640800	6077500	2612400	8495100	1.1798	1.19249	1.17791	1.1393	1.14642	1.16518	1.08261	1.22846	1.27701	0.727879	0.94484	0.823264	1.03082	1.22429
O43299	AP5Z1	4	250390	214770	248470	324620	281300	513310	496620	391790	386730	413340	370410	149130	112810	121450	169330	162920	353750	349040	277650	373660	246340	204450	173340	140720	178480	215270	176140	470810	488700	393280	461280	405760	319380	0.652984	0.664293	0.484355	0.818676	0.817238	0.614781	0.75962	0.662935	0.620666	0.713	0.71157	0.570524	0.783746	0.865845
O43301	HSPA12A	12	343140	234180	258980	274800	326570	701110	584530	380540	297700	400710	391910	446060	254650	309370	298730	392290	982360	788290	470240	478690	499060	496650	643130	508900	538910	447170	471190	1263000	1157800	474670	500820	633730	712060	0.698445	0.675467	0.665631	0.817552	0.735888	0.966314	1.06543	0.989754	1.19678	0.997847	0.903932	0.929802	1.05912	1.057
O43303	CCP110	4	118620	84275	182510	194150	230790	228130	224410	274520	179170	241950	185250	59837	41790	81663	46858	102110	124980	114030	163890	142250	171610	101040	7051.3	4646.9	6028.6	11525	10120	20002	14076	16116	13343	21023	16048	0.760924	0.663486	0.482385	0.918179	0.875654	0.577537	1.00582	0.813169	0.376149	1.14701	0.535984	0.817728	1.07703	0.919833
O43310	CTIF	10	713120	569440	482380	672920	578470	2054600	1296600	710080	796310	787170	871560	1246100	725720	708970	883660	808500	2748800	1907200	1298500	1700500	1369200	1473900	821070	494850	397870	679970	412480	2262300	1219000	689620	1307600	743680	989260	0.557828	0.543417	0.522768	1.05047	0.830425	0.794779	0.954761	0.817745	0.680463	0.788498	0.646585	0.730323	0.954776	0.830796
O43314	PPIP5K2	31	3675100	3719800	4197200	5159100	4255600	7379100	9029700	6631000	7602300	6008400	5975100	2917100	2230300	3159600	3161400	3182200	5312100	5107000	5240500	7804000	5280600	4399400	5673100	4461300	5409900	6535300	4337300	10116000	10571000	8523300	11926000	8404000	8071400	0.734756	0.746777	0.775702	1.01164	0.864152	0.887599	0.860771	0.867295	0.805535	0.659214	0.579372	0.643154	0.814208	0.870599
O43318	MAP3K7	16	1178000	1058600	1468300	1711600	1787000	3599800	4998400	4223000	3676100	4677400	2906400	3310400	2949300	3815400	5929200	4406700	6749600	12718000	8848500	9318900	7750900	6137700	1996200	1792100	2437300	2409600	2081300	4789700	6766500	5360100	6342300	5928400	4105100	0.511069	0.641178	0.566466	0.432855	0.599027	0.512691	0.494725	0.599921	0.570244	0.46748	0.809805	0.484773	0.529784	0.651332
O43324	EEF1E1	9	948020	1135400	1647800	1460900	1749000	3735700	6443000	7364400	3215500	6649800	3292700	1753300	1459200	2716100	1791700	2162100	4973900	7489600	10085000	7797900	10773000	5041800	1064300	1461700	1497100	1267400	1485000	3712500	7211500	6023500	4672600	5542300	3572300	0.402839	0.458723	0.385112	0.409931	0.360919	0.480701	0.349454	0.370727	0.28702	0.403326	0.341147	0.335548	0.347686	0.295532
O43325	LYRM1	2	146290	158920	202050	197240	188150	268300	411280	296170	214010	226960	239780	77014	56016	51977	151130	76296	92436	235120	92783	114470	57805	94783	97518	69501	59861	125000	53327	100680	132170	82976	83290	67848	86935	0.830352	1.04259	1.41044	0.762724	0.713428	0.909179	1.10019	0.7056	0.881745	0.928273	1.90015	1.68815	1.26276	1.36384
O43347	MSI1	4	151610	142630	195720	283470	250100	237420	875710	638470	672540	529380	452280	41924	53612	83685	100460	76041	79729	698350	380150	468760	279050	203610	173530	114110	190140	176320	188530	225930	678400	395590	509600	361230	330100	0.948386	0.549214	1.37403	0.282959	0.247828	0.306513	0.40392	0.378069	0.527311	0.410429	0.341198	0.363912	0.565517	0.402117
O43353	RIPK2	18	1885800	4582600	2104600	2835400	2364800	3343200	9660600	2627900	2410400	2609400	3424200	2856000	5903100	2374700	2772700	2826800	3964100	11860000	3283700	3410300	3216300	4371500	3139600	6551200	2622500	3243500	2382900	4647100	12812000	3083800	3929500	3280600	4904800	0.859264	0.961019	0.922672	1.0573	1.11908	1.04278	1.18057	1.02829	1.00727	1.24186	1.00453	1.03184	1.18147	1.1647
O43379	WDR62	8	146300	138410	264940	219640	302320	339980	513860	664250	338760	674880	367820	289140	185570	417510	390210	508730	440490	744890	1084300	679830	956920	525850	143930	87671	166250	156090	170030	293820	405940	527060	283170	556010	281350	0.628227	0.818781	0.746476	0.568752	0.559505	0.465426	0.51627	0.560822	0.415385	0.641256	0.841523	0.619847	0.54061	0.669951
O43390	HNRNPR	34	4594400	3485600	6633800	5893200	8107200	11860000	16791000	19392000	15294000	20294000	13050000	7175700	5525200	8640500	9894000	10133000	14406000	43392000	29283000	27848000	22161000	17952000	7739600	5959200	9035200	9101800	8752000	25922000	42317000	30181000	27244000	32031000	18962000	0.518567	0.555075	0.555425	0.300247	0.362922	0.349113	0.443875	0.414181	0.408069	0.374026	0.482052	0.413624	0.51779	0.495317
O43395	PRPF3	21	2253900	1995500	3321500	3092500	4547100	4945000	11446000	8637900	6954200	9721800	5972500	2638600	1904900	3763000	2969800	5472100	4809300	13386000	10933000	9417000	12114000	6571300	2301100	2169100	3695500	3101700	4444800	5737200	12509000	7785900	7608500	10559000	6432900	0.681737	0.683871	0.596996	0.364531	0.331761	0.363548	0.533328	0.541196	0.540323	0.470861	0.433999	0.456177	0.552031	0.635701
O43396	TXNL1	18	3486400	4562000	6236700	6906600	6871100	10261000	20933000	13569000	9253100	12104000	9315000	4069900	4655100	6525300	6332900	6481400	8244100	22128000	12945000	10097000	11091000	8964700	4754100	4974600	7273600	6154000	5726800	10156000	19489000	12843000	10888000	13205000	9798900	0.541865	0.619667	0.648921	0.471729	0.524663	0.483228	0.653926	0.700611	0.71105	0.786547	0.791379	0.693146	0.703281	0.725744
O43399	TPD52L2	18	23963000	25966000	12882000	21586000	16579000	22545000	32956000	10884000	12392000	10596000	18127000	44496000	43860000	24295000	33215000	29368000	36697000	51466000	18698000	26542000	19854000	31781000	80670000	85927000	46721000	61216000	47003000	68896000	95246000	31700000	43480000	39039000	60519000	1.65121	1.64875	1.53819	1.8424	1.86197	1.80465	1.70792	1.81057	1.81971	1.82813	1.69434	1.61561	1.82697	1.94343
O43402	EMC8	11	4230600	4375500	5821000	5644400	6794300	5769000	9713600	7727000	6276700	8034300	6405200	4265500	3630000	4812700	5578900	5983300	4792800	10615000	7115600	6583600	7266800	6147700	7348100	6346200	8030000	8711800	8395300	8584100	14899000	10093000	8998000	11350000	9367700	1.12577	1.11494	1.23517	0.910426	0.825487	0.892239	1.08619	0.922091	1.00484	1.0025	1.09021	1.10072	1.07649	1.03989
O43405	COCH	2	8154.2	6864.8	18535	5103.9	26045	17379	9972.6	28074	16550	28641	10921	34923	14650	51938	41996	61563	39123	42278	68177	46119	65543	46759	17162	4037.5	18747	17137	15784	16033	16519	14727	14187	18367	12916	0.929244	0.876337	1.52776	1.3236	0.69204	0.650471	1.43228	0.923787	1.20136	0.45188	0.917064	1.33472	1.69523	0.985341
O43414	ERI3	6	740260	547230	740090	802510	765190	1131700	1037900	862890	973680	932070	853740	1448100	725260	1358400	1434000	1260900	2028100	1688300	1998200	2282800	1770100	1717400	1865100	1173500	1743200	2102800	1625100	2442900	2342900	2131800	2698400	2218100	2017300	1.03091	0.945158	1.01555	1.23213	0.851532	1.10503	1.10424	0.992927	1.07958	0.847106	0.79463	0.977331	1.02997	0.888287
O43422	PRKRIR	7	328320	189460	256650	345510	344680	526390	762820	589950	529790	733460	510670	258540	178510	243780	253530	261470	501000	775350	669260	672590	797650	499210	351320	275120	345250	456010	336870	523450	951150	663030	707970	823140	571080	0.962957	0.731321	0.851255	0.506956	0.512553	0.650533	0.566009	0.541992	0.667776	0.642527	0.509321	0.78895	0.558849	0.456586
O43426	SYNJ1	17	567270	465400	361390	636430	433880	1493500	1937500	648120	853580	669930	787840	413490	300280	224520	330790	267170	1057100	1174000	430090	873230	456370	572110	750430	562860	507180	685870	452620	1811400	2233400	738170	1317900	866640	1020100	0.576116	0.545202	0.543788	0.568712	0.530051	0.524943	0.821293	0.692454	0.873073	0.715432	0.540757	0.619521	0.816438	0.728894
O43427	FIBP	9	343670	295350	436560	356260	400860	765050	1023200	844790	612710	678300	616950	2355600	2828100	4315600	3286200	5060900	1648200	4552600	2791300	5474700	4567100	4101700	250420	209190	380060	302060	307240	637850	860090	752050	635700	626360	531300	0.972792	0.945539	0.760434	0.713334	1.07771	0.579773	0.883639	1.29483	0.876122	0.564807	0.827536	0.578545	0.709303	1.41813
O43432	EIF4G3	39	2269200	1658100	2470200	3332700	2870100	11716000	9688400	9581900	7873500	7884500	6086700	6188200	4075700	6363000	6421400	8694700	15916000	15617000	16263000	15759000	12655000	10299000	3269200	2593800	3569500	4263100	3329700	11748000	11149000	10333000	10412000	8982600	7223900	0.324363	0.49286	0.363759	0.376813	0.57421	0.490809	0.364142	0.546314	0.434838	0.44036	0.529544	0.493797	0.463324	0.873361
O43439	CBFA2T2	9	253090	192280	788720	695000	1300700	521470	709000	895390	875770	1324000	810820	2432100	1243400	1328600	23584000	1411600	3761900	2800300	1560300	8865400	2255300	4835700	426350	265250	912750	909240	1195400	576550	812670	1054900	1133500	1758400	1007600	0.696893	1.05865	0.872767	0.685364	0.779525	0.751847	1.85058	0.515111	1.69023	0.748632	4.49821	0.819973	1.8	0.344856
O43447	PPIH	12	3404700	4009300	5551900	5916700	6789100	8158200	18328000	10799000	10440000	11620000	8578500	3701400	4096900	6198300	6224000	6691700	7691600	20997000	12748000	14114000	12694000	9597800	4438400	5993200	6924500	7524800	6610500	10795000	32262000	13669000	15009000	15124000	12260000	0.667058	0.611089	0.56213	0.434147	0.415939	0.448744	0.720163	0.708202	0.61641	0.60573	0.601427	0.560811	0.749551	0.695232
O43464	HTRA2	12	1900000	1757600	2160700	4387200	2669900	2442300	2929800	2261400	2720100	2443100	2588400	1788900	1502000	1935400	2835200	2329500	2143000	2621800	1935100	3119200	2342100	2341300	1341100	938230	1239600	1995700	1318300	1619000	1601400	1141600	1931400	1478700	1600400	1.12985	1.10877	1.19162	1.34511	1.33306	1.14763	1.42616	1.39179	1.29786	1.62324	1.22469	1.24249	1.33176	1.35249
O43482	OIP5	6	96778	284750	658850	247400	607890	157490	539400	763510	230620	626830	428070	142160	238040	555310	231050	492110	184910	494020	695270	322690	561040	407400	157660	302640	673600	277370	490010	239720	540900	662580	322260	623430	464580	0.75319	1.09601	1.0445	1.17715	1.08462	1.1392	1.29211	1.12771	1.19382	0.989179	1.02506	1.06314	1.25718	1.12588
O43488	AKR7A2	14	8804800	4622200	4614400	9911700	5095200	14158000	11211000	6677700	10907000	6491800	8250300	13732000	6303600	6765500	14322000	7027100	20354000	16159000	9693700	19324000	9503200	11958000	21797000	11274000	9109100	19835000	8218200	31379000	25173000	12612000	25235000	12396000	18646000	0.923579	0.936943	0.934629	0.887623	0.876085	0.946657	1.00418	1.00107	0.860259	0.961912	1.01269	0.886144	1.02084	1.0227
O43490	PROM1	10	447760	267810	804410	619650	880540	486060	471920	714810	542950	757410	657540	433130	189810	1120500	622640	966270	471460	441400	951200	719290	1000700	792950	459910	341940	1115400	1011100	995660	723040	766380	1146400	959630	1269200	996440	1.46661	1.10912	0.918367	1.29421	0.797886	1.07758	1.4635	1.66594	1.31337	1.19857	1.05464	1.34271	1.34538	1.28895
O43491	EPB41L2	63	12879000	21390000	28929000	33581000	34023000	27766000	67884000	52692000	39880000	50856000	35347000	12159000	17017000	26832000	26296000	28166000	23229000	50988000	45733000	44963000	44454000	32442000	14581000	18594000	25873000	30118000	23392000	26491000	55636000	38252000	39348000	42671000	32767000	0.697211	0.676143	0.786664	0.752609	0.684311	0.697426	0.831063	0.827664	0.786383	0.878381	0.791404	0.884163	0.867208	0.823542
O43493	TGOLN2	27	9616400	10618000	8704100	10676000	10016000	10856000	13684000	7971600	6177300	7123600	9302900	14868000	14213000	13114000	12298000	14186000	13972000	17444000	10213000	10730000	10065000	13286000	10381000	9981400	9267600	9789100	8525600	9040100	11481000	6383000	6321400	6756700	9424700	1.44058	1.47033	1.41814	1.84013	1.80918	1.68732	1.67695	1.74346	1.72857	1.84063	1.5678	1.73322	1.77945	1.85798
O43504	LAMTOR5	5	3567700	2761500	2553700	3528200	3255600	3681900	3944100	2569200	2765400	2456000	3119700	3218100	1648100	2404200	3839700	2479600	2819100	3542200	2478200	2968500	2188000	2850000	3476400	1966200	2206600	3785300	2165000	2535700	2701800	1836500	2563800	1885200	2483000	1.587	1.4773	1.79497	1.58731	1.08776	1.40324	1.38556	1.40717	1.47531	1.31073	1.64892	1.83822	1.66911	1.4651
O43505	B4GAT1	7	212240	176930	351230	315650	383450	412750	360860	496470	379390	465080	372450	119300	73620	208740	170480	187570	178140	170760	334600	292870	278400	196520	104830	42812	125960	84738	98112	90059	108360	117940	151870	126910	137090	0.963113	0.96731	1.19399	1.16673	0.965148	0.757964	1.03329	1.14697	0.987405	0.812907	0.878707	0.616846	1.07755	1.05176
O43513	MED7	5	93027	84549	107220	105320	127860	127050	201770	131970	148040	142610	124850	54116	73343	93646	122820	125940	91468	182050	110980	121790	84744	109240	110650	102180	129780	150930	135890	157780	175930	143840	173970	174460	153440	1.1458	0.7182	1.02448	0.997171	1.03704	0.969009	1.17351	1.15442	1.13355	0.840797	1.1834	1.02002	1.26027	1.4937
O43516	WIPF1	7	423720	109690	147840	727650	166930	417210	264860	237400	518590	207860	343110	118420	21436	86174	272710	41055	143600	87268	89743	216220	32471	129300	443340	37212	111860	842580	86336	418030	124500	132930	589970	130280	327750	1.51594	1.05993	1.53403	1.17631	0.639881	0.412837	1.018	1.55174	0.790843	1.45988	1.53322	1.84119	1.52913	1.05069
O43520	ATP8B1	6	335330	89412	145520	258450	192080	508960	191300	201220	221000	186370	234530	509150	97152	187880	274520	151370	628790	222950	202570	288730	177530	272820	70100	32708	53711	74985	42631	93974	95419	62696	82662	79568	67224	1.10025	1.35394	0.741336	0.832698	0.815891	1.0502	1.01079	1.10559	1.27657	1.17436	1.13239	1.23673	1.19002	0.848787
O43521	BCL2L11	4	56674	81783	121220	173090	275810	81152	175900	196650	135060	292960	166970	31819	65404	151300	154840	327960	57332	203120	237420	186610	449010	181670	67855	82876	156540	193370	257110	119120	216570	223020	180120	365520	191780	1.09356	0.532004	1.05313	0.955	0.73632	0.832636	0.818885	0.925759	0.902984	1.28436	1.11514	1.29969	1.00791	1.15972
O43524	FOXO3	9	379100	198950	582500	800600	542010	916060	552690	1449000	1114400	1035500	787040	80247	34125	218640	220020	184510	293380	195950	742750	591390	523880	301390	530710	330030	801830	1167400	737580	1209000	1038300	2094000	2044100	2008400	1335200	0.702755	0.366236	0.53575	0.765474	0.359661	0.739676	0.526976	0.509035	0.419371	0.716129	0.542725	0.640393	0.562804	0.526747
O43529	CHST10	3	49466	48645	156640	108720	173770	98027	107000	295800	145170	296270	143820	60097	41773	167650	98763	165180	95369	89767	292630	192530	239890	156570	83515	62502	214270	154060	179350	131660	131900	337180	187780	314010	195020	0.77334	0.813657	0.889555	1.09761	0.908205	1.02777	0.793335	0.768641	0.784922	0.812528	0.715991	0.883405	0.866981	0.797017
O43556	SGCE	2	907600	95847	220180	337170	239590	1062700	189710	235540	334500	235100	377540	418130	23971	64331	116020	107040	440680	59485	96037	139400	95101	166900	425670	26101	71378	139300	59072	395870	71166	66460	127790	95938	160990	1.34295	1.31946	1.3646	1.26777	0.752353	0.800082	1.50926	0.983032	1.12534	1.21636	0.999828	1.22611	1.31412	1.39825
O43570	CA12	3	253900	161790	292500	536560	358940	394580	334920	371540	462470	372620	350170	20928	5144.4	13324	12041	13356	25250	14826	15762	30190	15962	18630	19050	3270.1	12560	22565	11924	16104	11786	10120	18116	10296	14719	0.899111	1.31328	1.48269	1.1685	0.732561	0.555251	1.34359	1.1337	1.34618	1.26555	0.563722	1.31734	1.46912	1.08179
O43572	AKAP10	6	13854	6644.4	11047	14229	11478	68512	61032	43182	44696	30050	28378	143190	102500	161720	173400	166770	511800	520990	429850	547960	375670	308050	32038	25153	31264	39675	40230	181650	201120	112230	166150	104720	97182	0.367033	0.329471	0.228979	0.256172	0.381881	0.279842	0.395348	0.52543	0.32044	0.339289	0.402235	0.287415	0.446944	0.62984
O43583	DENR	12	14035000	11241000	16666000	23529000	20189000	14935000	15266000	12843000	13231000	15180000	17482000	18276000	14538000	21282000	26226000	28404000	16199000	30864000	21538000	20622000	16568000	23146000	17478000	14614000	22279000	28096000	20751000	16701000	22057000	20164000	19978000	22618000	21220000	1.51879	1.4083	1.43955	1.29376	1.32567	1.36935	1.5075	1.43288	1.62832	1.78626	1.58805	1.82824	1.63429	1.82841
O43592	XPOT	18	2173800	1500000	1901400	2561800	2038700	7897000	5730000	7091800	3405900	5620400	3855400	2648000	1557100	2738800	2183200	2459200	9039000	5258800	8525600	6501200	8103000	4866600	2690300	1984900	2572200	3172300	2363900	9224700	7737900	7648200	6544900	7194200	5435500	0.445553	0.405374	0.361339	0.633268	0.54629	0.587376	0.408068	0.4589	0.38403	0.674163	0.480653	0.616063	0.44211	0.444814
O43598	DNPH1	10	2698600	2203200	2209100	2264600	1536500	2512300	2616700	1983700	2540000	1675500	2395600	3835700	2710400	2827700	4814100	2914500	3943200	5541500	3331500	4220600	2005600	3394200	2375700	1974900	1960700	2486200	1433000	2360500	3062200	2685700	2239900	2159100	2350100	1.54969	1.46569	1.28478	1.48887	1.35606	1.34439	1.29435	1.1524	1.14854	0.999229	1.58321	1.16343	1.09272	1.54022
O43615	TIMM44	27	6397200	8566300	18002000	11479000	17986000	20231000	24988000	48853000	20625000	36966000	20525000	6619900	6458500	17477000	9651700	16543000	19892000	21767000	48766000	26710000	41105000	21222000	9787800	10813000	22712000	14074000	14714000	23345000	29896000	50422000	29786000	44266000	26662000	0.492206	0.464429	0.535596	0.799943	0.611873	0.768163	0.551289	0.510126	0.52514	0.568507	0.48821	0.558265	0.601981	0.563798
O43617	TRAPPC3	9	3094900	3338600	2862900	5099500	3573800	4729500	5769000	3805900	3143800	3666300	3752700	3991800	3412900	3391700	4526300	3821500	5136600	5735700	4207100	5442100	3617500	4411700	4611300	4533000	4332400	5899900	4005100	6447700	7848000	4854600	6485800	4870700	5670600	1.02317	1.05833	0.932057	1.35896	1.23957	1.20669	1.11264	1.10499	1.09286	1.46601	1.16886	1.1678	1.33077	1.27441
O43633	CHMP2A	12	2570800	2484400	2547300	2212400	1434900	2897100	4231700	2538900	2978300	1394700	2826700	5455700	5265900	5171600	7515800	2812800	5963200	7938900	5461100	7327400	3110600	5487400	8102700	8083700	8899800	9844500	4683100	9691600	13203000	9014400	10256000	7021500	9416600	1.27871	1.3179	1.1177	1.30141	1.49055	1.25615	1.29994	1.33979	1.33715	0.774377	1.43104	1.07614	1.05602	1.1227
O43639	NCK2	17	578890	348380	897580	1064200	829310	1561100	1425400	3006100	2649600	2172900	1507000	839630	682750	1429200	1519700	1306400	1707600	1817300	3507800	3555400	2443000	1866900	750040	383040	862720	1081800	755770	1532300	1405500	2546800	2721500	2112800	1476000	0.568354	0.62736	0.694606	0.517915	0.85946	0.574548	0.43781	0.554566	0.421387	0.439082	0.534498	0.474129	0.487495	0.652658
O43657	TSPAN6	3	32453	9302.9	32994	27953	49608	23166	16517	26878	63265	43054	42976	132390	50822	140420	368810	388080	108190	122900	178460	181620	288270	180800	298760	87091	352700	682790	701400	256460	158250	305330	289490	544410	366140	1.82439	1.66785	1.82124	0.960321	1.30811	1.0428	1.31188	1.30789	1.61441	0.70425	2.3324	2.10071	1.06734	2.08961
O43660	PLRG1	18	1463800	1190800	3289000	3375300	3600800	2082300	2277200	3479300	2497500	3573100	2778700	2162500	2287000	6600700	4787200	6328000	2653500	5011400	7642900	5067500	7441700	5112500	1931700	1877700	4461100	3702200	3908900	3206800	3870700	4995100	4012800	5458100	3893300	1.13286	0.857576	0.985739	0.990423	1.08448	1.1015	1.21046	1.30119	1.14928	1.42552	1.16045	1.16104	1.15905	1.16558
O43663	PRC1	15	193070	115990	191310	295590	264430	417760	618910	771230	490250	849730	390500	451110	241440	434740	445950	485210	971830	1360500	2095800	1498400	2026400	968880	849530	567330	1071300	1004100	989840	1891000	2494000	3081300	2412500	3347400	1772000	0.695385	0.617388	0.622947	0.435298	0.383083	0.463671	0.343855	0.310366	0.416177	0.624458	0.400982	0.48635	0.40779	0.31752
O43665	RGS10	11	1089000	2036400	574780	862230	673790	2065700	4793200	910470	771520	735160	1402600	2293900	3411700	1293200	1623800	2002500	3326200	8768700	1722800	2019400	1556500	2769900	2726500	5037000	1170500	1518400	1153200	3440800	10849000	1500800	1752000	1557800	3193600	0.921534	0.926705	0.936153	0.936371	0.833282	1.00522	0.976675	1.09658	0.85673	1.16154	1.16974	0.934657	1.13154	1.79288
O43670	ZNF207	8	2375500	2760300	6847000	2917100	6585600	2307300	4407100	4035600	5686300	4141000	5325400	1373900	1888700	2918000	5577900	3493400	1410400	3405800	2366800	2623500	1606600	2296300	1666700	2409100	4382100	5269200	3889300	2049300	3572300	3222000	3477300	3656900	3701500	1.24276	1.57154	1.15896	1.05041	1.74846	1.30342	2.00247	1.95043	1.8084	0.597065	2.79601	1.61432	1.87638	2.43031
O43674	NDUFB5	6	2206400	1738200	2702000	3211400	3005000	2504400	3184100	3578500	2940800	3046100	2965300	4187900	3410800	5430800	4801500	5029900	5569800	4935000	7655800	7656300	7975800	6168700	2560800	2396000	3356200	3845700	2871900	3818200	4157900	3813100	4035900	4113500	3812400	1.1978	1.03035	0.998966	1.28453	1.27099	1.36098	1.09063	1.03845	1.03343	1.13099	0.8584	1.096	1.10888	0.939378
O43676	NDUFB3	3	1256400	1885600	1890200	3405300	2196800	1588100	2310600	1855800	1518300	1980000	1774900	1642600	1418100	2127700	1854700	1726900	1532100	1448100	1783900	2433000	1974600	1877800	389570	372980	461210	612440	363960	353420	511370	340090	450760	375870	471260	1.27325	1.48339	1.37369	2.21391	1.65085	1.6299	1.62965	1.70874	1.46882	2.14626	1.16681	1.51253	1.56117	1.22128
O43677	NDUFC1	2	409990	983610	868090	1048400	1123900	818970	798650	1010500	914000	972110	807420	261060	166900	346870	265690	363220	282590	277040	404080	335390	306250	299000	686330	472250	776030	880950	750670	533930	633650	744630	538910	667770	736730	0.84362	1.36759	1.42989	2.82776	1.35916	1.47039	1.23142	1.30946	1.18327	1.518	1.09704	1.45441	1.65468	1.52037
O43678	NDUFA2	8	1873800	1709500	4190100	3716200	4271200	3893300	5865100	5505500	5271800	5221300	4185000	2683500	1925900	4195200	4546600	4306400	4553700	6778500	5949500	7093100	6040600	4735700	1204800	821330	2161700	1918900	1566300	2159300	2615400	2442400	2768100	2613100	2094500	0.67686	0.807611	0.80336	0.644942	0.67354	0.611836	1.10183	0.960748	1.11397	0.746939	0.852822	0.801779	1.00177	0.939744
O43681	ASNA1	11	6531300	6210200	7293000	8064900	6994200	8937000	11716000	8396000	7766900	7542200	8384700	9699000	6202200	9667800	9689000	9463900	10734000	12627000	10781000	11530000	9406800	10220000	5769100	4813500	6008800	6268700	5024200	6890600	8147600	6259600	6603000	5842800	6505000	1.0829	1.24384	1.13904	1.22815	1.05559	1.21255	1.18473	1.26979	1.23399	1.07577	1.11973	1.12135	1.13586	1.32757
O43683	BUB1	15	548670	567280	877570	753940	1259900	1018000	2836800	2828200	1184000	3441300	1599000	680580	510750	939770	773780	1218200	1041900	2497500	2950700	1546600	3740900	1619700	384930	322210	574020	498290	643850	675500	1807900	1759700	921360	2389400	1040200	0.785138	0.906445	0.782262	0.452399	0.421807	0.390343	0.427076	0.444954	0.421166	0.628622	0.672602	0.664458	0.431676	0.43383
O43684	BUB3	19	8326600	11806000	18467000	16025000	20356000	11468000	24641000	22210000	14094000	19934000	16733000	10663000	13469000	23872000	18987000	24419000	13881000	30929000	29117000	22475000	24839000	21373000	8609400	10086000	15100000	13203000	13142000	10252000	19836000	16284000	14070000	16420000	14252000	1.07031	1.01168	1.20038	1.05297	0.986563	1.04372	1.1867	1.18357	1.11735	1.14237	1.11905	1.14969	1.28447	1.27008
O43707	ACTN4	83	261870000	81420000	102690000	247340000	114620000	250880000	115310000	97342000	143820000	90179000	152140000	432810000	119860000	165930000	342560000	163640000	370440000	146990000	136890000	270440000	131440000	231440000	337720000	96828000	127590000	294800000	111590000	283300000	127620000	106350000	196430000	110150000	187880000	1.59822	1.63707	1.54196	1.66569	1.69086	1.58517	1.5449	1.61717	1.52448	1.7675	1.69934	1.77483	1.59636	1.57736
O43709	WBSCR22	4	1293800	2210700	2664900	3905400	2844400	2625400	6047900	4505800	4869500	4276600	3823800	336970	588770	890810	494410	939850	582640	1536300	1659900	888070	1582300	924790	728800	1052700	1198600	806620	1069100	972660	2245400	1961200	1165100	1997300	1416100	0.746128	0.757536	1.04848	0.770424	0.889948	0.978942	0.667065	0.908615	0.794573	1.16262	0.642665	0.674594	0.659117	0.948084
O43715	TRIAP1	3	66436	137850	112310	89702	153560	37372	85394	70557	53790	104900	74825	31006	28454	89127	31364	94017	30766	29511	70514	48815	80542	60158	60844	61156	159110	101260	167630	62602	87639	78113	73233	136720	93447	2.35328	1.2879	1.59431	4.89668	1.31874	1.71896	2.11053	2.05301	2.34813	1.7751	0.815231	1.66933	1.80796	1.44956
O43716	GATC	9	438320	507390	1075800	634170	1041700	836400	1505900	1460400	823680	1243600	960490	665960	960100	2074600	1199900	1972400	1479100	3127200	3000000	2130200	2467500	1910200	818830	1169900	2294300	1179800	1664000	1419100	3035700	2677000	1958500	2702500	1938500	0.849674	0.61198	0.726584	0.712417	0.711032	0.804301	1.03055	0.984781	1.06803	0.761807	0.765372	0.730594	1.00901	1.0114
O43719	HTATSF1	49	3767600	4666500	8863200	13982000	19302000	12688000	24734000	26252000	25796000	46790000	18452000	4025200	4489100	10550000	11066000	19204000	12461000	25877000	29332000	34026000	57031000	20020000	6418700	6009800	11515000	18357000	19982000	14055000	29831000	27735000	33413000	53944000	23588000	0.473782	0.439839	0.583334	0.417508	0.38831	0.415658	0.487902	0.527509	0.486329	0.576749	0.444285	0.616272	0.506706	0.489203
O43741	PRKAB2	6	624670	577250	484360	637650	432270	946050	990460	559560	644240	450440	679270	518390	249420	303690	432680	258640	811940	618030	514370	780820	389460	527790	433350	288540	332590	477030	259050	682540	623550	442470	716620	397270	507300	0.950806	0.957399	0.815947	1.42325	0.830226	0.941351	1.09971	0.874532	0.991669	0.852421	0.786129	0.888375	1.08087	0.876314
O43747	AP1G1	19	3637600	2424600	3225200	6289500	4132800	9526200	11604000	9649800	10346000	9584200	7180800	3763800	2446400	3609700	5326200	3968400	8668100	9841200	9770900	12592000	9208100	7056800	4202200	3008100	4013000	7789000	3754500	10416000	12667000	9670700	12815000	10088000	8119300	0.582966	0.578674	0.550254	0.476138	0.512805	0.516286	0.471784	0.529515	0.509192	0.626376	0.570001	0.713766	0.548943	0.564713
O43752	STX6	11	1718800	1401500	3232100	2670300	3509500	2651900	2962100	4062200	2624100	3493300	2748700	2448200	1962500	4721000	3287600	4695400	3291000	3636900	5625100	4512100	5220000	4358900	1695600	1389500	3093400	2646000	2459600	2325500	2888300	3089200	2509700	3230200	2556400	1.05542	0.893739	1.03425	1.08758	1.00738	1.14571	1.21914	1.10664	1.23048	1.11936	0.917728	1.2408	1.26663	1.1251
O43760	SYNGR2	5	4093600	12544000	7367400	10484000	9943200	4789400	15616000	6645500	6704400	7111800	8388700	2323600	4912100	3326500	4421700	3825900	2216600	6665000	2655600	3863000	3081500	3903400	2501400	5701700	4231500	5357300	4356700	2976300	6687500	3227000	4277000	3830800	4304400	1.18203	1.35941	1.30045	1.88288	1.66216	1.64825	1.62694	1.55579	1.78609	1.54476	1.4786	1.60053	1.73795	1.51308
O43765	SGTA	17	4790900	9071700	6828600	11135000	8544500	10615000	26926000	13819000	11075000	14126000	11336000	6107000	7183700	8274700	8054200	8472100	11257000	23516000	15019000	13667000	16079000	12173000	6228500	9465500	7767300	10288000	7392500	10619000	26896000	13475000	13295000	15038000	12683000	0.692242	0.77472	0.743133	0.803755	0.621745	0.740742	0.705635	0.784726	0.703602	1.06949	0.760754	0.918873	0.744098	0.723372
O43766	LIAS	6	164790	372820	530420	363990	612330	225860	676520	619030	352060	587960	448510	248420	497600	755470	489630	743780	370720	975360	887410	579810	818630	647830	168140	306390	411220	298310	365760	187980	524030	411120	305180	420080	375680	1.031	1.01447	1.16027	1.21363	1.17637	1.1767	1.27104	1.23516	1.15382	1.11601	1.09757	1.13606	1.37143	1.21425
O43768	ENSA	10	3928400	9968700	8169500	13337000	10217000	4192200	12025000	6357400	5472800	5988200	7713900	7931400	15005000	15659000	14971000	16086000	6612200	17296000	11355000	11910000	11554000	13873000	10220000	19165000	19124000	21934000	17090000	8647700	23447000	12525000	12603000	14422000	17474000	1.48619	1.57299	1.57687	2.01317	1.76745	1.68843	1.84792	1.94093	1.87292	2.59429	1.70997	1.95957	2.01454	1.85682
O43772	SLC25A20	15	4299300	2530600	2911400	6600100	3802300	5810800	3859200	3729100	4027800	3935300	4097800	6255400	2445900	3502700	5190900	4072100	6966600	3367500	4085100	8056600	5044500	4965000	5531100	2831300	3179400	7532100	3588200	7021100	4174500	3442100	6762200	4307200	5349700	1.1211	1.26924	1.02066	1.67011	1.39752	1.41443	1.24119	1.21458	1.01829	1.45429	0.996893	1.32263	1.2406	1.15452
O43776	NARS	29	21681000	12823000	23706000	16386000	20501000	32164000	30443000	29228000	21963000	26974000	25739000	23714000	13942000	23215000	18852000	19325000	34468000	36313000	32586000	27597000	28201000	25891000	15100000	8655900	15182000	11686000	10519000	21408000	21682000	19345000	16453000	18910000	16474000	0.958583	0.98268	0.963661	0.823451	0.933646	0.85823	1.0614	1.01832	1.04163	0.749806	0.905629	0.869232	0.897971	0.88596
O43795	MYO1B	27	3846500	2052400	2684800	3889600	2981600	14145000	5139600	8180000	6680900	7962500	6211800	4313200	2388900	3790600	3185000	3538600	10834000	6568100	8466700	8091500	7227300	6227500	5688700	2800000	3977500	4863900	3191600	24273000	7535600	8468700	9334600	8711000	7664800	0.392136	0.413512	0.434215	0.745594	0.908048	0.81464	0.471528	0.654429	0.555256	0.598226	0.515998	0.630758	0.497063	0.619529
O43805	SSNA1	13	1688800	4261800	5374400	3012100	5283800	2148100	6493900	4882400	2665700	4179400	3846600	2282600	5232700	7043900	3688800	7098600	2415900	8968200	6589200	3766000	5068900	5122800	2213100	5355800	5305700	2450400	3835000	2354500	7252500	4210400	2477100	3924500	3822300	1.18452	1.13339	1.44319	1.3372	1.2932	1.67121	1.57346	1.52604	1.53318	1.29232	1.25496	1.10076	1.63971	1.74152
O43809	NUDT21	11	3716200	4124500	10385000	6208900	11117000	4168700	5586800	9042400	7274000	8872300	7469300	5736900	6166000	14744000	13492000	14762000	7295600	11349000	16491000	14345000	14932000	11764000	6006100	5989800	16208000	11623000	12837000	7244900	10204000	15370000	12247000	16024000	11125000	1.20295	1.11164	1.20594	1.35867	1.35282	1.30914	1.43329	1.27328	1.47302	0.86716	1.26346	1.13392	1.41789	1.25861
O43813	LANCL1	10	4452600	2599800	2901800	6807200	3765000	5331400	3767000	3033400	4171000	3165700	4088700	6328400	2217500	2922600	6634000	3116200	8227600	3487200	3177200	9615500	3419100	5208900	9414700	5042500	5739800	10469000	5888000	9453000	7052900	6550000	9607600	7310000	7904300	1.18654	1.248	1.19895	1.66373	1.16845	1.64953	1.34784	1.05011	1.35257	1.44099	1.16407	1.19267	1.46109	0.999407
O43815	STRN	31	3447400	2308000	5443400	6926700	5994200	7710900	7894800	10175000	9979000	10373000	7347100	4233400	2509900	6323100	7558400	6929300	7560700	8979400	11338000	13430000	10772000	7853500	4524800	2643300	6497900	7530500	5526900	7697500	7983200	9178600	10713000	9934500	7660500	0.686961	0.74404	0.798919	0.620325	0.662002	0.673348	0.758311	0.812111	0.851492	0.726137	0.782796	0.787727	0.740477	0.843115
O43818	RRP9	22	7095400	6629500	13741000	7776900	16309000	6544300	9030700	10448000	6685300	10895000	9888600	4518000	5684500	9501100	6994900	13309000	3076400	6187000	5576600	4589000	5578700	6326900	17966000	24251000	29921000	17524000	35054000	18745000	31579000	22771000	18056000	30869000	28731000	1.77645	1.66679	1.43026	1.44649	2.03346	1.79969	2.10577	2.24267	1.54783	1.3281	1.97162	1.07163	2.00581	2.6935
O43819	SCO2	6	1083400	556390	744370	1168200	838280	3179800	4104800	2266500	2341500	1984500	1946700	647180	469390	535780	778240	600520	1976700	3670600	1769000	2285300	1491800	1364200	467700	339220	428770	661570	421240	1616400	2813300	1291400	1612600	1212300	1113600	0.542723	0.436164	0.378382	0.252296	0.318605	0.265725	0.434484	0.439793	0.429092	0.479019	0.480888	0.493381	0.498044	0.536033
O43823	AKAP8	12	1296700	2080500	3009400	3585200	3660600	2516700	4463500	4992800	4324200	5605700	3722200	1177600	1610300	3035600	2974400	3206200	1819700	5388700	5516700	5125600	5303900	3497200	634840	944690	1545600	1577800	1322600	1137500	2935000	2643400	2567200	3094500	1914000	0.863673	0.787047	0.759689	0.846985	0.731915	0.739104	0.774466	0.819411	0.758662	0.834292	0.777961	0.742875	0.784936	0.770401
O43824	GTPBP6	8	274390	201060	279400	542560	345590	649040	845670	1019500	824390	905270	580820	188230	107580	182940	151580	185760	461440	572980	599660	600070	541490	369710	184560	112420	207590	342220	228770	393540	421220	496700	557280	499820	349670	0.598143	0.607743	0.617393	0.53186	0.468976	0.488145	0.413498	0.419171	0.500504	0.690682	0.32013	0.75287	0.494894	0.439996
O43826	SLC37A4	2	80163	143820	912570	357700	427600	100090	193190	230220	169570	235870	381670	156890	119970	248330	231290	270650	181500	182180	220970	230580	256980	216760	107260	39573	125420	225330	114260	110010	80529	97909	174850	115950	108830	0.510436	1.65838	2.21283	1.18777	1.83005	1.13267	3.98885	1.88354	1.88564	1.17178	1.40885	2.6933	1.50109	1.76137
O43837	IDH3B	19	6439300	8098700	4815000	6315900	8810000	11504000	24714000	10408000	6695000	11511000	9907300	8342600	8615900	6278200	8092400	8816300	11877000	20100000	11823000	11868000	13306000	11466000	12008000	15166000	9444100	11748000	12904000	21294000	37799000	16340000	16518000	20067000	18445000	0.857256	0.904754	0.793275	0.843875	0.813717	0.838806	0.674794	0.749218	0.697241	0.849873	0.993604	0.883406	0.965505	0.878968
O43847	NRD1	37	11886000	9090700	15816000	11418000	16600000	26836000	26543000	28438000	16106000	25551000	18276000	15410000	10479000	19333000	13038000	17123000	29797000	27510000	33985000	23144000	28615000	21313000	12410000	8626100	15760000	9693800	12020000	25307000	24824000	24767000	17182000	23597000	18397000	0.677046	0.709636	0.648773	0.782791	0.811655	0.729202	0.792836	0.818989	0.769748	0.739811	0.764983	0.649172	0.836048	0.778582
O43852	CALU	42	95232000	20339000	39269000	61474000	39218000	94795000	30068000	33073000	39200000	27715000	49074000	108030000	20373000	39943000	57180000	34920000	94775000	29892000	33386000	48401000	27406000	50213000	132640000	27056000	47976000	75674000	38442000	110430000	39995000	35994000	54668000	35789000	63791000	1.54514	1.61502	1.52952	1.45325	1.49234	1.46966	1.73307	1.69784	1.59754	1.64126	1.57558	1.61706	1.76959	1.62129
O43854	EDIL3	9	1175500	537680	2062700	3085200	2350900	1950400	1020300	2260600	2148100	2237000	1776800	1233400	518870	2292900	3374400	3066500	2557600	1333100	3020600	4524400	3232300	2451500	798460	277170	1419700	1910100	1339500	1598500	574680	1389100	1936600	1632800	1311400	0.871056	0.624522	0.740601	1.25919	0.923845	0.869095	1.3426	1.066	1.22795	1.33101	1.11423	1.16161	1.28143	1.27548
O43861	ATP9B	8	336680	167290	215470	339860	244690	536240	373220	346750	359130	334060	323500	362060	155850	225800	281740	253020	402010	256050	255460	335290	262450	295330	287830	191040	250670	318870	240300	387640	315610	316640	299170	310060	302200	1.07459	1.1934	0.908544	1.09282	1.16982	1.32019	0.921015	1.0419	1.12495	1.11312	1.06741	1.16315	0.952054	1.13535
O43865	AHCYL1	26	6955700	7267100	7621300	7720100	8980600	10290000	12298000	9822600	9401700	10571000	9734400	11359000	10505000	11730000	12770000	13759000	15285000	21081000	16446000	17391000	16113000	14534000	15903000	14350000	16333000	17021000	15488000	20778000	24948000	19904000	20776000	22911000	19380000	0.991675	1.0226	1.05212	1.20251	1.22128	1.17866	1.01677	1.03293	1.07346	0.842273	0.985414	0.970446	1.01181	1.09313
O43896	KIF1C	22	530780	270470	339530	634980	364820	1810900	1305700	998330	1083200	777200	892590	615300	282590	433840	504450	574570	1759400	1621400	1229600	1401500	923980	920520	716410	682910	1087100	1124800	1065600	2637300	2468800	1891800	1871100	1706600	1613300	0.472795	0.501046	0.326183	0.411279	0.437079	0.567765	0.432134	0.527648	0.750789	0.629404	0.512012	0.641775	0.517588	0.832208
O43909	EXTL3	7	115350	76443	239790	178270	245510	171420	209990	494480	270860	368520	235930	390010	303900	606090	488600	576990	472540	762060	1064900	703190	856880	626790	192800	142440	311680	251060	258480	274230	316620	539720	358360	472030	329460	0.934721	1.12154	1.03361	0.685737	1.07641	0.904239	0.773224	0.724983	0.705887	0.770264	0.83917	0.808203	0.884311	0.823625
O43913	ORC5	8	82118	91355	151330	133320	172060	255980	841490	1004300	491770	869480	441610	68528	52069	108900	67064	108450	168240	289730	533590	342720	642520	222970	82873	87374	139130	104900	130910	355350	931220	979340	573670	969670	458610	0.39246	0.611548	0.352346	0.258929	0.30661	0.235655	0.207185	0.29101	0.179895	0.267177	0.281099	0.210608	0.209971	0.275973
O43920	NDUFS5	9	1024300	1014600	1561700	2080700	1752200	1835900	2459700	2372500	2100500	2228500	1815700	1507400	989440	1962300	1970100	1836500	2217600	2390200	2480200	3045100	2499500	2086500	2243300	1621500	2682700	4209800	2233000	3393400	4671900	3461000	4339200	3839100	3627000	0.828604	1.00043	0.839282	0.951174	0.846734	0.75202	1.03313	1.11328	0.87136	1.03406	0.899753	1.08967	1.02733	0.986526
O43924	PDE6D	3	951660	561960	1276300	1826500	1344200	1558400	1275000	1576600	1105600	1424000	1251400	1017500	461480	1297700	980520	1116500	1393500	904650	1543500	1426400	1578900	1200400	552920	311030	671930	686220	568070	657200	559460	694360	659070	752950	667140	0.994613	1.04518	1.00142	1.11509	1.00137	1.14403	1.17353	1.22587	1.13663	1.64475	0.972033	1.20594	1.11268	1.01438
O43929	ORC4	11	587630	460420	756670	836070	937090	1563100	2875000	2966500	1609300	2906900	1599300	334360	298750	543120	488450	518810	754580	1505300	1976100	1411000	1979300	1007000	1130000	813740	1436900	1223800	1189500	2307100	5169400	4691800	3364500	4829600	2877800	0.64567	0.550092	0.637469	0.365264	0.394846	0.354534	0.35789	0.402063	0.370433	0.504791	0.494611	0.427219	0.3979	0.368354
O43933	PEX1	12	380030	260910	448870	423600	502470	823900	1013300	1335700	681950	1162100	780020	493950	270030	502550	457620	638310	1002400	1152300	1404000	1045700	1264900	805570	523700	341420	650070	459480	528640	1315800	1685900	1998000	1282000	1959300	1160400	0.627623	0.744698	0.537113	0.515096	0.541475	0.44775	0.456696	0.487914	0.436049	0.574461	0.63458	0.435783	0.502739	0.651076
O43934	MFSD11	2	135460	50758	68867	256710	135580	178070	65444	95820	99724	113680	88814	246630	57512	162700	107400	206720	250550	133400	131620	226860	237230	203460	262890	72111	135080	336770	197730	240770	116270	103680	221260	171170	216130	1.6018	1.20022	1.18016	1.92026	0.996283	1.10783	1.52931	1.55428	1.20896	3.0352	0.585363	1.70234	1.7812	1.24815
O60216	RAD21	22	1817300	2316400	4112500	3737500	4383300	3094500	5947300	6036900	4635700	6122000	4597500	1821000	2447300	4160000	3412400	4566500	2728000	6418900	6836100	5456200	5735900	4645500	1905000	2495100	4504900	3813700	3746900	2758900	6015000	5780300	4732700	6276300	4790000	0.952564	0.890596	0.885427	0.825136	0.905014	0.843018	0.923819	0.911421	0.952628	0.879978	0.83968	0.896653	0.910702	0.988581
O60218	AKR1B10	7	109800	99860	218850	242110	214140	158190	136170	224540	328290	212890	163300	643170	475740	765240	679730	673580	630660	581910	753340	940420	717350	331500	34572	11579	32423	54726	22062	32144	36728	50570	59116	43431	36021	0.838204	2.28029	1.10537	1.14739	2.82461	0.596036	1.12117	1.90319	0.738553	0.802468	1.172	0.855539	1.0757	1.75489
O60220	TIMM8A	5	726190	1050600	1243200	1160200	2659900	741910	1211800	1144100	654710	1721500	1249200	1550100	1129300	3694800	1657600	4888500	2194600	2585100	2987600	2371100	4718600	2827600	1300000	1260900	2330800	1617900	3425000	1208700	1713000	1568700	1337700	2361400	1886100	1.28439	1.14192	1.4069	1.9382	0.965496	1.52251	1.46522	1.89593	1.78445	1.56245	1.04146	1.50139	1.84647	1.57845
O60229	KALRN	5	58026	36264	48855	83186	67734	265320	126030	115700	118650	104630	96555	25026	15073	22133	23212	18126	86128	37843	42502	52223	34608	42479	113610	55133	100310	321280	106650	343280	186320	190590	482360	224220	226110	0.43401	0.401128	0.335238	0.816884	0.809564	0.524085	0.690515	0.700745	0.593792	0.665302	0.445611	1.14159	0.90466	0.579357
O60231	DHX16	25	1227800	1459500	2076800	1853400	1964200	2852500	5665900	4221500	3219400	2966200	2884400	996980	999880	1435000	1221500	1320900	2158000	4634500	3505700	3002300	2194600	2169700	1780200	1834200	2521000	2258000	1777600	3529300	7424600	4739100	4404100	3568800	3467900	0.626144	0.637239	0.697603	0.521936	0.498635	0.539137	0.666957	0.603762	0.660444	0.585526	0.541752	0.617293	0.821255	0.773005
O60232	SSSCA1	6	7588300	14521000	10574000	7959800	11605000	8647600	18652000	10792000	7829600	12080000	11407000	7662300	10765000	9979400	7561500	9628200	8079400	18314000	10588000	10760000	10577000	10739000	6142700	11431000	7893700	5617500	6952100	5536500	14414000	6198500	5244100	7812400	8096800	1.33979	1.35479	1.4116	1.60012	1.32174	1.75368	1.4203	1.40316	1.46504	1.04222	1.11057	1.0781	1.25242	1.16205
O60238	BNIP3L	3	505340	160170	265590	533340	418810	595270	270880	308290	335470	362860	355950	422110	99575	214350	309130	350640	421740	202290	267590	349500	271430	285470	107280	24353	65186	83769	64622	109210	47089	62729	67551	58670	60808	1.27128	1.24832	1.45951	1.29087	1.04965	1.13535	1.08407	1.07511	1.52756	1.57336	1.20079	1.505	1.48432	1.63141
O60239	SH3BP5	6	114390	74110	246070	207570	220580	150800	177710	321490	189950	289410	183600	228950	150170	151350	388110	233250	320520	365200	240220	532940	287010	282920	356830	251300	194820	592150	242350	454010	586890	250130	664710	357110	409160	0.907056	1.11073	1.17298	0.712563	0.982891	1.07144	1.89487	0.745361	0.660244	0.878225	1.12533	1.16964	1.32627	0.958211
O60244	MED14	7	313480	454780	406300	412620	487430	570670	941370	1302300	769440	1823500	812090	333480	442590	374740	332630	423300	469370	1056100	1249900	911530	1673400	723140	121320	69395	198710	144020	181710	189650	232700	316950	267400	397240	256140	0.815653	0.918673	0.924611	1.04029	1.19262	0.497346	0.454341	0.46377	0.69096	0.538475	0.514793	0.619964	0.369337	0.379232
O60256	PRPSAP2	18	6175100	8303800	10833000	10180000	11789000	8696100	12407000	10934000	7973700	10628000	9960900	10612000	10900000	16892000	12423000	14274000	10931000	15721000	15779000	14393000	14771000	14021000	6097600	7796600	11033000	8984300	9316600	6538700	10418000	8635300	8545000	9071200	8890600	1.14887	1.32239	1.17425	1.51686	1.48382	1.57686	1.40165	1.53019	1.56863	1.26114	1.15462	1.29739	1.39489	1.26326
O60262	GNG7	3	56048	50383	110280	117570	168730	59492	73265	127120	103480	100350	95991	35934	16056	94618	65519	133050	31148	38153	89225	93135	56071	63145	69678	45485	136710	195300	193150	81352	92174	175090	107860	114010	131880	1.49822	1.37666	1.25247	1.64148	0.834153	1.06591	1.16169	1.49319	1.02806	1.27995	1.14506	1.61009	2.33352	2.94503
O60264	SMARCA5	53	3214400	2489400	5883200	4430500	6624700	8534000	10046000	28147000	11160000	24137000	11343000	5671400	5220300	11359000	7769300	10601000	13134000	21512000	55439000	24960000	39535000	19744000	6677000	5807700	12450000	8405400	10002000	20597000	26332000	54047000	26705000	49818000	22879000	0.543923	0.519797	0.517504	0.454419	0.574271	0.519407	0.279239	0.305247	0.287339	0.39347	0.418608	0.385043	0.34289	0.331889
O60268	KIAA0513	3	198650	102720	91086	202250	114220	1078800	665650	293680	503180	291800	385490	229580	117310	144010	179240	143580	885520	580760	358530	586160	342620	365520	78411	43250	65302	102690	48397	282910	193700	109400	207800	108800	149000	0.323544	0.371787	0.305248	0.373965	0.472475	0.402568	0.395276	0.649529	0.719073	0.418734	0.413295	0.572276	0.455117	0.635246
O60271	SPAG9	49	11381000	6102300	8460600	12996000	10986000	25224000	18383000	16695000	18967000	18267000	15149000	10817000	5513200	8140100	11032000	9077300	22115000	16135000	16686000	21549000	17325000	13800000	11101000	5418600	7863100	12729000	7537200	23887000	17434000	15026000	20796000	18005000	14987000	0.682314	0.671166	0.621498	0.730888	0.760383	0.648282	0.694458	0.722828	0.639851	0.701623	0.690442	0.722701	0.732943	0.699933
O60282	KIF5C	50	1970200	1527000	5825100	3846900	7748900	3029300	3798100	17481000	6868700	24807000	7828100	1331500	912870	3575700	2164000	4707800	2249000	2965900	11639000	5023600	15218000	4925500	2661400	1720200	4935400	3785100	4998100	3278100	3675600	12543000	6086900	19135000	6559800	0.831671	0.842175	1.23857	0.764611	0.76205	1.01577	0.471609	0.45342	0.467668	0.596365	0.563039	0.728527	0.399511	0.406142
O60291	MGRN1	10	1086600	906980	985740	1283400	1195500	1542000	1616700	1340900	1183300	1316800	1253800	1250500	1051200	1088000	1302700	1383500	1652000	1878100	1431400	1693800	1406500	1589900	687680	461680	671320	824170	705300	831460	911780	726900	764440	833860	789680	1.15512	0.98836	1.07233	1.28504	1.23205	1.02633	1.12091	0.961503	1.18874	1.17816	0.995907	1.24979	1.18382	1.13747
O60292	SIPA1L3	5	74102	48250	91496	111060	116210	179290	154560	160530	143320	182780	130210	42288	20048	67959	52482	85528	85853	66856	106310	104900	120580	64235	17966	8799.9	14101	15912	14429	25968	21558	18426	32445	23089	21625	0.642899	0.701159	0.867075	0.741261	0.654914	0.804434	0.80031	1.18749	0.728393	0.698953	0.707046	0.627342	0.779926	1.22505
O60293	ZFC3H1	12	77822	77184	182500	137910	194140	163370	193830	339000	176860	305990	199920	212470	86100	218180	418620	220220	321200	231470	506650	488650	460420	334780	204230	109660	218700	409160	192770	333410	283230	551910	415940	545070	309980	0.606276	0.931914	0.948012	0.974792	0.681163	0.882686	0.753404	0.530069	0.571094	0.655125	1.25406	1.3042	0.774468	0.55234
O60294	LCMT2	5	67921	19378	76426	66222	73076	290920	69274	315150	166110	343470	146210	195350	71032	167030	148220	182660	546430	194880	645480	631520	668190	339400	74808	14314	52619	102250	56351	330100	36550	283080	325590	366440	184260	0.381797	0.445985	0.308266	0.752038	1.24571	0.435601	0.387642	0.359671	0.207706	0.332967	0.339035	0.424433	0.294289	0.333635
O60299	LZTS3	6	76988	78280	267120	207050	297740	107850	152380	344640	186240	333110	193320	96283	46158	164260	111260	190210	140790	107990	342940	174340	271810	139400	23998	7784	30496	23513	22024	20337	9295.1	50408	36225	50696	30733	0.814175	1.33129	1.47484	1.52467	1.30784	0.942434	0.980273	0.823838	0.690441	1.08686	0.855315	0.807756	1.07366	1.00148
O60306	AQR	22	1058600	1441100	1535400	1797800	1852100	2130900	5795900	3391600	2980500	3914800	2825400	575350	707290	818470	958770	1461600	1105700	2965600	2021400	2032500	2395400	1465200	363920	532000	535710	462800	551090	793360	2465700	1403000	1336500	1560900	1006900	0.720276	0.711699	0.641905	0.50484	0.501195	0.516791	0.56319	0.570525	0.540789	0.581711	0.631738	0.437173	0.532048	0.852438
O60313	OPA1	51	8047200	10118000	9657800	9424600	12428000	22368000	45960000	28683000	19523000	34643000	20480000	10666000	12307000	11085000	10913000	14059000	26646000	57756000	36684000	31387000	43042000	26225000	8813000	10410000	11075000	8890000	10974000	22621000	47849000	30656000	24753000	43126000	23543000	0.565948	0.552283	0.498113	0.490975	0.489214	0.434245	0.472653	0.417512	0.462431	0.494024	0.471756	0.421751	0.435336	0.404908
O60318	MCM3AP	7	202850	173000	300160	228710	347450	421640	557440	933080	553260	1050800	487200	179990	139150	290760	228230	298740	343360	450930	843490	625540	796420	414330	80413	43930	95729	76941	83330	122920	209120	207490	177800	219800	134450	0.705209	0.69369	0.935878	0.610828	0.606015	0.555432	0.46389	0.520731	0.525804	0.407597	0.505073	0.516954	0.4649	0.494864
O60331	PIP5K1C	5	63202	11270	36797	33756	47968	512920	159230	165940	257020	196590	153280	46885	17442	34695	21914	34487	308990	82968	126230	230430	126440	103980	334990	75956	176060	224950	193160	758410	305780	260590	519010	383230	330040	0.213811	0.220436	0.486243	0.172161	0.41201	0.532527	0.324739	0.444815	0.707738	0.139463	0.140942	0.449071	0.316736	0.353429
O60333	KIF1B	30	2350500	3426500	2070700	2803000	2481700	4223300	8217800	3518700	4223500	3314300	3775000	2444400	2509000	1860400	2653800	2010000	4065200	8847600	3635100	4979500	3382600	3384000	3401800	2367100	2573700	2494000	2124800	4706500	6297000	3799700	4071500	4307900	3531500	0.754428	0.825145	1.07827	0.89896	0.770271	0.656016	0.732797	0.723793	0.954889	0.684056	0.762952	0.676899	0.792802	0.754159
O60337	2020-03-06	4	470270	493970	672250	524130	699050	871270	1089100	946030	692980	946050	827180	178960	190060	221220	159400	261060	269810	323510	324050	258040	283460	262360	289630	283770	382530	298290	294740	529090	617330	522040	457620	555340	481910	0.789596	0.893161	0.771151	1.00317	1.27653	0.977517	0.965848	0.987552	0.925228	0.78435	0.794211	0.797159	0.926704	1.14879
O60341	KDM1A	27	2861900	3606600	6573400	6026400	7597900	5990900	10938000	16586000	11555000	17927000	9427900	4849700	4610900	8719300	8649600	9618800	8548200	15010000	24441000	16867000	23307000	12082000	5345300	5301400	10633000	9114000	9075400	9636800	16774000	25914000	19398000	29836000	14977000	0.675381	0.841975	0.733602	0.699252	0.731752	0.639392	0.520955	0.531402	0.520268	0.559244	0.661439	0.553916	0.512342	0.532878
O60343	TBC1D4	32	2454500	3456200	4512800	4779200	4453300	4901600	10825000	8859900	7448600	6954000	5981100	2968200	3028300	4749800	5237900	4388300	5837000	10809000	9683000	9579500	7113400	6297500	3130100	3150500	4660900	5055700	3514700	5654300	9929700	7978100	8058000	7002000	6133200	0.679999	0.736317	0.781271	0.723196	0.6313	0.635304	0.71944	0.708749	0.710695	0.672551	0.739289	0.721849	0.802543	0.790788
O60346	PHLPP1	15	299670	247950	598650	465060	656160	492960	603020	1187300	573210	1206400	663420	466410	193410	634750	600990	844450	629500	633570	1325600	1147100	1382900	743620	983150	1144600	1365200	1324200	1443500	1282600	1772500	1986500	1610200	2372100	1625400	0.839469	1.09896	1.03852	0.84784	0.618918	1.57864	0.785165	0.731953	0.716776	0.728858	0.887386	0.881286	0.716664	0.866327
O60353	FZD6	6	336970	434510	184940	894730	279450	519570	862880	240220	580420	251260	431410	370260	365800	201250	825620	254210	452500	762000	250450	767710	221540	466690	191100	205980	105400	474040	105510	253860	379390	128010	343510	133430	243730	1.07673	1.0311	0.998533	1.25602	1.02534	1.04149	1.0884	1.07897	1.07684	1.61909	1.45846	1.57971	1.4995	1.32758
O60427	FADS1	7	787710	431760	1182600	1323500	1377000	1678400	1028300	3344300	1697400	3075200	1662900	297080	92763	417100	309730	377790	593680	252600	1112500	759230	1029200	528630	181770	75635	279570	232780	246090	379220	207010	712260	474980	702560	375080	0.666066	0.744994	0.629535	1.01902	0.722434	0.782092	0.486222	0.531627	0.499805	0.738666	0.574243	0.599257	0.540708	0.491313
O60437	PPL	98	5617500	4370300	9662500	29858000	11173000	8827500	11211000	16803000	42540000	16849000	17075000	6273800	4156500	8551900	29976000	10156000	10997000	12849000	19114000	56138000	18547000	17656000	8005800	5875700	10685000	34719000	10602000	13919000	17442000	21558000	55949000	24144000	20951000	0.809428	0.824229	0.86856	0.746235	0.719992	0.808036	0.751616	0.634005	0.664367	0.721203	0.739457	0.711085	0.760809	0.704144
O60443	DFNA5	15	3237000	1078800	1840400	5722800	1816000	6246700	2640100	2606700	5800000	2570000	3629800	7138400	1834500	3546700	9030800	3493000	10905000	3243200	4806100	13622000	4569800	6449100	2969400	706520	1390000	4115800	1026300	4898000	1417100	1758200	5298800	1888100	2561900	0.740558	0.866592	0.889222	1.08555	1.08988	0.995418	0.969595	1.03643	1.01762	0.940977	0.88258	0.997577	0.859929	0.980152
O60447	EVI5	11	193790	147420	160910	308340	190910	614270	784670	325110	561240	321570	380770	290500	133700	157800	239670	256320	716640	538040	374460	733290	411810	408960	341710	195320	281370	397360	268520	894340	1004700	478280	881300	537070	550460	0.450527	0.592831	0.507677	0.48717	0.431523	0.441223	0.658367	0.592419	0.781035	0.571077	0.43645	0.529648	0.658245	0.866339
O60462	NRP2	10	173810	58649	179270	300980	178660	391210	131620	276590	366570	236870	252950	372210	182740	437670	501590	369590	651700	433050	663630	903950	615320	543940	845290	335330	722900	1020900	555410	1220300	757560	1214300	1244400	1108000	959210	0.759711	0.713278	0.900128	0.721511	1.09665	1.07504	0.81503	0.911909	0.850034	0.928403	0.75981	0.863981	0.814658	0.825119
O60469	DSCAM	2	177910	388950	223100	360800	440920	672360	1802500	1070800	620920	1190100	626970	826470	1076900	1334800	1554500	1385100	2005700	2170600	2730400	2421300	3185500	1971900	477750	711050	555830	730520	664740	1051100	2651600	1651500	1272200	1985000	1278000	0.432932	0.602868	0.526915	0.710378	0.655994	0.629597	0.335815	0.629555	0.402558	0.615906	0.890994	0.636498	0.515656	0.54226
O60476	MAN1A2	13	799340	508920	604550	1315800	753400	1370100	1085000	881910	1115200	853470	940980	903300	534600	851630	1008400	827180	1526000	920120	1102900	2286300	1229200	1216100	1224500	832920	1171500	1727300	911250	2085800	1868200	1256300	2586300	1372200	1602900	0.93654	0.772061	0.778093	1.15327	0.983306	1.09499	1.00743	1.08218	1.12401	1.04118	0.652012	0.834796	1.07083	0.957792
O60488	ACSL4	30	2784400	3433100	2310100	2421400	3117900	11774000	24005000	11714000	4419900	16974000	7726400	4081100	4543300	3590600	3099500	4468400	13545000	28319000	16106000	8307200	21096000	10354000	4611400	5055500	3748600	3581200	3918200	15467000	29820000	14314000	7945300	22797000	11383000	0.380407	0.392263	0.39507	0.338691	0.350852	0.334543	0.285001	0.325767	0.307876	0.522434	0.526987	0.545651	0.23965	0.269837
O60493	SNX3	15	4466300	2405800	2322300	3647400	3231900	20267000	16811000	6934400	10085000	8099100	7688500	12709000	8610000	11320000	11425000	12079000	53409000	43183000	20834000	32809000	24066000	23345000	7887500	5093000	4857300	6620900	5192600	27069000	24585000	10310000	16528000	13221000	12474000	0.362725	0.320481	0.364762	0.335878	0.415279	0.433095	0.47385	0.749673	0.599134	0.401803	0.437731	0.467718	0.494836	0.641279
O60499	STX10	7	260270	231750	279880	269170	373730	393010	611280	373800	327060	400640	365070	292240	229620	279750	290610	304820	438730	622340	410910	462400	419420	406820	248880	263770	288290	286110	323020	358960	605300	355550	328840	406280	360190	0.999276	0.949267	0.894746	0.836778	0.780442	0.953918	1.04272	0.921711	1.06768	0.861717	0.88165	0.965865	1.16433	0.89722
O60502	MGEA5	39	11756000	11286000	19033000	17230000	24546000	21028000	26526000	29949000	18237000	33328000	21016000	11383000	9114300	16510000	13635000	19560000	18047000	20741000	27133000	18745000	27953000	18624000	14409000	12282000	20740000	19263000	21300000	23309000	28383000	29488000	23272000	37135000	24023000	0.840041	0.865343	0.83215	0.972365	0.929515	0.914813	0.908021	0.875927	0.848968	0.988739	0.932401	1.00611	0.93334	0.883629
O60503	ADCY9	11	196910	73049	136050	149310	160000	453310	199400	211960	183020	225590	226690	116800	55160	80361	73650	101930	247100	119390	151570	130980	144680	126800	435330	123320	212520	228400	220310	836840	334390	308340	341150	339200	351390	0.608222	0.608084	0.80142	0.748036	1.05928	0.805074	0.827265	0.860914	0.817636	0.806073	0.750664	0.82761	0.844513	1.01267
O60504	SORBS3	16	3094000	1805500	2123400	5315500	2396700	7169300	5976500	3710700	6241500	3445800	4156600	3182300	1628500	2255600	4145000	2202800	6147000	4288200	3852700	7228000	3524400	3913400	2304300	1289300	1575000	3264300	1361300	4074000	3627300	2373400	4393900	2414600	2834600	0.696209	0.717064	0.702439	0.737273	0.740916	0.762925	0.774916	0.861637	0.826649	0.897089	0.784646	0.840483	0.827173	0.850171
O60506	SYNCRIP	39	38413000	26032000	46136000	32464000	50525000	56296000	56553000	79886000	51184000	77295000	59520000	38712000	23763000	42728000	37860000	43725000	53126000	85894000	97677000	69078000	76375000	56503000	48043000	30035000	52056000	40759000	42971000	93422000	98783000	92564000	73486000	99620000	65215000	0.876021	0.876773	0.923817	0.722405	0.728673	0.751739	0.713509	0.685992	0.720638	0.587978	0.76279	0.700969	0.753796	0.723492
O60507	TPST1	2	144590	52062	110880	149910	154170	212360	102450	154750	183420	158740	155810	244570	66338	145200	214980	260820	343070	139570	214410	328660	218280	196450	474830	95012	254950	308110	237230	564050	171740	250260	348230	273630	302070	0.830526	1.05045	1.29971	1.11462	1.18162	1.03687	1.01015	1.03394	1.17502	0.835002	1.00293	0.920983	1.21051	1.71008
O60508	CDC40	14	417830	625170	1027200	1005700	973920	606760	1026500	1257100	797090	1199000	948470	1003400	1143500	2363200	1782500	1970800	1357000	2099800	3249000	2528900	3011500	2119000	973240	1215700	2199400	1999900	1715700	1100600	2742100	2703900	2141300	2594100	2090000	1.08081	1.0953	1.05549	1.26128	1.0832	1.09994	1.07463	1.09057	1.02413	1.19856	1.00413	1.12533	0.969624	0.924655
O60513	B4GALT4	6	414930	331100	715310	764240	960700	1153000	891230	1469300	1251600	1783700	1074400	685510	633920	816790	879470	961590	1258800	1133100	1438100	1717800	1936200	1157100	420950	173110	452460	416120	686810	938990	416840	905380	895910	1549200	755960	0.502059	0.72611	0.668778	0.863652	1.61056	0.63419	0.719439	0.751727	0.634334	0.638747	0.720758	0.514264	0.617789	0.604508
O60518	RANBP6	16	1170400	991220	1043700	1532000	1298700	2593800	5636500	1925500	2199600	2228600	2244600	398280	357430	417720	436750	522650	1063800	2389300	838510	1245100	1066100	955560	736360	739880	667420	831010	617260	1771300	4282000	1401300	1922400	1541500	1515100	0.669671	0.504674	0.576659	0.363031	0.322562	0.39672	0.718487	0.665679	0.667592	0.662861	0.468761	0.554203	0.685895	0.682662
O60524	NEMF	18	2129800	1427900	1497600	1913700	1731300	4570700	5815000	3478300	4074200	3645700	3322500	2168800	1285700	1376800	1484500	1605900	4115000	4739300	4066400	5115100	3841200	3166700	1777600	1249500	849210	1180400	846520	4955800	5528200	2753300	3913600	2901700	2545100	0.622387	0.626921	0.626498	0.516201	0.511546	0.582731	0.544849	0.517923	0.395573	0.453243	0.389555	0.379706	0.559413	0.573194
O60547	GMDS	19	5060200	4354600	11988000	6506000	9188300	6213400	7591700	12721000	6118500	9360100	8184000	8408500	6229900	16610000	8516700	12010000	10193000	11164000	19227000	11701000	12740000	11822000	4471200	4245300	11355000	5233100	6870600	5438100	6768100	11401000	6101800	8297800	7399600	1.16113	1.25927	1.04833	1.2284	1.27618	1.3089	1.27499	1.2052	1.31002	1.06909	1.02311	0.989507	1.24343	1.18459
O60551	NMT2	9	433470	260090	308920	676530	503510	1289900	737630	651150	843150	707930	579500	506410	199230	402190	405030	510490	1245500	442870	780280	1329100	1098300	705490	417420	228870	300050	633830	321920	836940	587070	667420	873550	648370	631480	0.634978	0.574484	0.518407	1.06262	0.701358	0.847987	0.666624	0.702561	0.582765	0.853963	0.443482	0.76387	0.857586	0.751941
O60563	CCNT1	9	725540	865270	773920	829810	1094200	1199400	4189100	1278100	1226300	1485100	1399300	707920	997430	942020	916780	1207700	1130500	6125800	1668600	1520100	1464700	1488200	1305700	2061300	1409800	1593400	1710300	2671800	11941000	2893200	2918700	3658000	3227600	0.9375	0.810882	0.675754	0.371158	0.421994	0.378818	0.779353	0.879029	0.603668	0.725805	0.796214	0.628634	0.911913	0.996391
O60566	BUB1B	43	1536200	1649600	2996500	2743800	3406700	3246200	7432200	11222000	4039200	9092700	4671800	2927200	2628900	4591000	3643800	4424600	4239600	9903600	16990000	7411400	13901000	7061000	1628200	2001500	3797600	2492600	3328600	3105200	8855900	13470000	5282400	11671000	5815700	0.79818	0.948718	0.627837	0.503624	0.557041	0.485084	0.369942	0.369573	0.369388	0.714492	0.662966	0.542476	0.455776	0.412358
O60568	PLOD3	35	36728000	16644000	15415000	29643000	15157000	50118000	31445000	19177000	24556000	17524000	26530000	46897000	19701000	20010000	32393000	19932000	56658000	34805000	23322000	41271000	21447000	32818000	40679000	18586000	17187000	30696000	13844000	55884000	29609000	17773000	30994000	17371000	27904000	1.08977	1.06052	1.06019	1.22207	1.22664	1.28217	1.1548	1.19424	1.20062	1.16991	1.09139	1.19835	1.09221	1.22246
O60573	EIF4E2	10	996760	927350	1435500	1673300	1952600	3475500	4210300	3979400	2574600	4301800	2532700	978540	885120	1472800	1141700	1494400	2991300	2884000	4433600	3601100	4561400	2536900	694990	798430	1215300	1140700	1386200	2070700	4004100	3446300	2740300	3976200	2294600	0.510454	0.47167	0.362932	0.527468	0.527232	0.495355	0.48403	0.488594	0.443609	0.628581	0.452162	0.492081	0.545785	0.439056
O60583	CCNT2	4	102820	41131	100700	201990	105340	212850	149340	220530	268220	269300	185460	119720	43737	112070	162800	141030	253460	242810	418420	558670	481520	268050	29435	17333	42226	54788	38520	91350	96020	154270	187650	211050	103130	0.826603	0.627819	0.393145	0.541017	0.417534	0.405164	0.529061	0.401472	0.391285	0.704453	0.414844	0.357498	0.400942	0.391019
O60610	DIAPH1	62	8937300	9952700	11889000	15324000	13389000	29710000	49177000	42983000	33397000	39577000	25873000	11703000	11835000	15521000	15316000	16774000	38765000	52162000	58487000	59835000	53392000	34089000	7518600	8579800	9845300	11008000	8826200	23434000	37959000	30770000	31648000	31405000	21050000	0.448694	0.420424	0.428628	0.474749	0.44946	0.497102	0.391086	0.381886	0.39041	0.449001	0.359689	0.412458	0.417541	0.418008
O60613	2020-09-15	5	836950	174970	1224000	845140	1056600	1174900	465590	1168400	1136800	1082600	1026700	872110	220500	1088400	1052900	949000	1260600	455880	1237800	1382400	1213700	1064800	864340	248650	842670	718690	606240	868080	366440	700600	764590	699040	691020	1.00468	0.951674	1.42419	0.77967	0.993798	1.62682	1.48047	1.25094	1.48525	0.804373	1.02039	1.05736	1.18953	1.0846
O60645	EXOC3	16	1031700	804120	1005600	1466100	1238000	3035800	2995700	2245400	2430500	2198800	1917400	1096400	705740	1131200	1345800	1345100	3332100	3998800	3343400	4594600	2823100	2400500	1352700	861600	1158300	1534700	1090200	4351600	4040000	3070500	4028700	3256100	2541400	0.509025	0.407361	0.465191	0.560158	0.411919	0.447492	0.572895	0.507289	0.488294	0.55667	0.431022	0.457403	0.663794	0.606517
O60664	PLIN3	28	56069000	22339000	18227000	37464000	23133000	67091000	34498000	18488000	25822000	18029000	32198000	47134000	14561000	15405000	25465000	16966000	50249000	28568000	15965000	24595000	16061000	26234000	34514000	12004000	11669000	19922000	11632000	35027000	19928000	12112000	17468000	13066000	20273000	1.34622	1.3095	1.21592	1.42124	1.19269	1.19865	1.30686	1.33596	1.30325	1.53385	1.3513	1.34776	1.46615	1.38949
O60669	SLC16A7	3	431800	39154	174720	211250	286220	618160	111670	234040	194840	276370	256340	807680	78116	336380	302690	525510	770470	163090	339500	330080	413850	445100	983760	110410	345400	325510	473980	1129400	250050	375940	337420	514490	548530	1.21006	1.22895	1.19023	0.784507	0.945554	1.02164	1.19444	1.30517	1.08226	1.33804	1.16601	1.00243	1.40606	1.56534
O60671	RAD1	7	636500	936770	1045900	1059800	1205400	1069300	2083400	1324300	984850	1370400	1155000	178980	224700	274330	292380	310170	253080	570340	379030	350150	407300	361430	79840	68008	85588	104130	91423	102920	213060	106580	95142	116430	115780	0.974452	0.82554	1.12651	1.00139	0.80519	0.716688	1.19887	0.990306	0.959877	1.1909	1.10875	1.21445	1.16651	1.0099
O60678	PRMT3	12	1050700	989380	1582300	1391200	1413400	2258600	2679400	3539000	2097300	2936600	2077700	1896600	1990300	3136500	3097800	2817500	3911500	5696200	7834100	5313900	5683800	4117000	798000	549030	1155400	1434600	907860	1773100	1669000	2469800	1989500	2075800	1535000	0.701613	0.602574	0.666347	0.818692	0.871856	0.607685	0.601427	0.592921	0.583005	0.641375	0.761118	0.931384	0.607318	0.643253
O60684	KPNA6	23	2374400	2469300	3451500	4331800	4321000	9463700	15054000	10635000	9060200	11622000	7442000	2876700	1687600	3034100	4132600	3301600	10010000	15546000	12319000	11422000	12864000	7562900	2863900	2039300	3233700	3685500	3037700	9411700	13392000	9878300	8868700	10751000	7004000	0.357658	0.401998	0.423467	0.356475	0.251474	0.309123	0.427358	0.364309	0.417252	0.50095	0.49662	0.471158	0.448367	0.354928
O60701	UGDH	37	45373000	13011000	18392000	26492000	17964000	53534000	28688000	25395000	38864000	24753000	30669000	62498000	17789000	25210000	39302000	22480000	69987000	37948000	32993000	62228000	30117000	39652000	48930000	13810000	19371000	29471000	14661000	54978000	27347000	23738000	42041000	24663000	31773000	1.24617	1.25168	1.19839	0.992267	1.1007	1.00462	1.02478	1.07069	1.0218	0.713687	0.864801	0.797316	0.925584	0.943209
O60711	LPXN	7	3578400	1454400	2157300	1697900	2522900	9639700	2713300	1568400	2267800	1694100	2710600	2934500	255270	558080	976380	667730	7821400	803280	905050	1197800	708280	1720900	4494100	448020	992390	832930	935580	11011000	1505900	1709900	1424200	1708100	2789400	0.486137	0.592008	0.548115	1.82089	0.528053	0.538646	1.90759	0.766015	0.836341	1.07051	1.02396	0.530938	2.12614	0.933185
O60716	CTNND1	50	13573000	5208300	14744000	21530000	14454000	38509000	26565000	41315000	51793000	38881000	28451000	15603000	6854700	15607000	24713000	18144000	45027000	34866000	49786000	74131000	47398000	32743000	13493000	5627700	12824000	20651000	10843000	39003000	26302000	39232000	56674000	40985000	27342000	0.506951	0.477409	0.484473	0.398403	0.477927	0.442666	0.48322	0.43801	0.428935	0.422245	0.444732	0.43846	0.436246	0.50098
O60739	EIF1B	11	2748900	2126000	3161800	2748200	3930800	3114800	3488400	3367300	2464000	3155300	3177500	5344100	3692900	6355300	5489200	8671600	5385700	7157100	6227900	4713400	5419900	5886700	3329400	2393900	4201100	3234300	3844400	3411100	4116600	3556400	2706700	4084900	3672200	1.35289	1.33846	1.30988	1.25434	1.23367	1.20772	1.32585	1.41764	1.49505	1.28019	1.45754	1.35633	1.51758	1.9026
O60749	SNX2	28	17043000	14064000	18481000	36654000	22176000	43117000	46012000	38623000	56946000	39493000	33183000	18821000	13591000	20342000	30570000	19828000	41546000	35289000	42893000	78410000	45374000	36353000	15824000	14229000	18205000	32696000	15182000	33797000	37584000	30683000	59745000	35416000	31260000	0.645421	0.613379	0.587684	0.774069	0.716249	0.821529	0.69047	0.683666	0.708122	0.656341	0.527658	0.646592	0.693117	0.595583
O60762	DPM1	7	1678000	2614200	1255000	1738200	1596000	3188900	5784500	2520200	2167600	2270200	2639200	2396000	4429100	2047200	2481600	2745800	4280600	13155000	6358300	5441800	5897700	4651300	1148600	2042100	830410	1051400	850270	2588800	5169700	1664200	1932300	1768100	1912100	0.816282	0.623515	0.712497	0.829954	0.836942	0.884311	0.624109	0.569286	0.559039	0.758639	0.648992	0.658971	0.743923	0.764587
O60763	USO1	41	10411000	7474100	14704000	16541000	16415000	28605000	24858000	34003000	22943000	32665000	21463000	14664000	11462000	18164000	20221000	18809000	32783000	37116000	42128000	36475000	39226000	26660000	13608000	10212000	16220000	17727000	14749000	29940000	28061000	33898000	28074000	35043000	23866000	0.561325	0.600093	0.609581	0.603315	0.781345	0.732585	0.614702	0.602457	0.598084	0.733644	0.762484	0.735649	0.634514	0.616255
O60779	SLC19A2	4	93193	107970	258430	289340	272700	159170	215200	283310	203800	258350	212010	194960	167580	367860	340990	354900	231690	329690	404800	379580	362060	289530	106310	115940	263310	225160	209160	158890	195100	240590	222700	264790	205520	0.835198	1.20623	0.908002	1.05874	1.26223	1.15897	1.28605	1.32104	1.32573	1.40313	1.2787	1.17188	1.26726	1.27149
O60783	MRPS14	3	74065	55370	54969	133130	72250	119220	125870	176200	118370	160270	113800	2918.6	6714.8	11705	6366.6	8593.9	14568	18236	19996	20343	25928	16697	138490	91974	200590	494920	228770	351620	329570	387830	594720	503060	327500	0.963704	0.244018	0.578474	0.97755	0.847555	0.557585	0.508948	0.727924	0.632946	1.01071	0.347887	1.35838	0.522973	0.446375
O60784	TOM1	20	4344600	1336400	1982200	4820900	2638400	11253000	4331400	3743200	5961500	3298400	4409100	6417400	1554600	2367200	5603900	2666900	14181000	5770200	5059700	9641000	4626100	5734200	6307300	1950400	2791600	5417500	2475600	12781000	5094900	4478600	8353000	4642200	5693800	0.599208	0.64162	0.622334	0.677048	0.635251	0.756145	0.7344	0.664588	0.78552	0.834771	0.787917	0.755765	0.935086	0.765172
O60825	PFKFB2	18	1840100	1290200	2548100	2399000	2828700	2966100	2689800	3634100	2709700	3689400	2906200	1928800	1396100	2806500	2557900	2776200	2719600	2418400	3749900	3598700	3616400	2850600	2109100	1609000	2929700	2728300	2468100	2962000	3169600	3807900	3458700	4038900	3239400	0.968462	0.975734	0.920033	1.03936	1.20277	1.14915	0.96382	1.06657	0.975068	0.872518	1.00159	0.926186	0.951783	1.00266
O60826	CCDC22	25	3523000	2547200	2978100	3725000	3191300	8437400	8936100	6668700	6792700	6748700	5695000	2855000	1375500	1957800	3094700	2299600	5547200	6015300	3055400	5110600	2877200	3380900	3315300	1938600	5221600	4174900	3086300	6765600	5986800	5902500	6227000	4728700	4892700	0.607665	0.782046	0.614927	0.636801	0.607616	0.557474	0.660165	0.72044	1.3214	0.565649	0.835939	0.767738	0.697249	0.891043
O60828	PQBP1	9	2021500	2417600	4884600	4576300	6563600	2287700	3307400	3962900	3399200	4500400	3905700	3120900	3836600	7421400	7917500	9223800	3366200	5691900	5999100	6111300	6396700	6078600	2737700	3132800	6292800	5384900	6097000	3200700	4555000	5033300	5064000	6295500	5324500	1.31338	1.2283	1.20539	1.51058	1.61573	1.41894	1.74436	1.6782	1.61675	1.4209	1.66803	1.27599	1.83862	1.74791
O60830	TIMM17B	7	491970	605630	1337800	1370100	1765500	908990	1123300	1515600	1001400	1664500	1215500	948710	817260	2174800	1918900	2595100	1195700	1948900	2070400	1878400	2455200	1639800	690830	684990	1530100	1317600	1663200	1015800	1373800	1459100	1487300	2102600	1465300	0.823685	1.11003	0.886393	1.05799	1.11011	0.980932	1.29753	1.54086	1.20738	1.3043	1.42993	1.08253	1.25053	1.43453
O60831	PRAF2	5	1693200	263240	677060	1332700	873270	2204700	542250	724480	1030500	777860	1097300	1863100	249730	696290	1348900	1146800	1853000	557210	754460	1303200	866690	1033700	2372900	237940	813850	1487400	948460	2083500	523660	817470	1168000	942980	1258000	1.25197	1.37869	1.41388	1.07073	1.13109	0.83424	1.24438	1.33876	1.27964	1.34233	1.52305	1.35957	1.28549	1.8867
O60832	DKC1	20	3617600	3564900	4876300	4684800	7406900	3879500	5637700	6610700	3215100	7905400	5202800	3311100	3096300	5051500	2970800	6242900	2670600	4348000	6308700	3934500	7527000	4866000	4112100	3903200	5629200	4361800	6757100	4372800	6608500	6345100	4053700	8466600	5806700	1.51472	1.39753	1.42523	1.42244	1.38568	1.37901	1.05517	1.15179	1.07043	1.45907	1.04471	1.26637	1.16491	1.10528
O60841	EIF5B	58	8184400	4135300	8887700	9918200	10724000	19624000	12765000	19412000	16751000	18921000	13622000	13730000	5914000	17118000	13978000	18874000	30911000	21198000	41756000	37499000	39764000	24201000	10766000	5429800	12218000	11873000	11537000	26382000	16691000	25945000	23827000	26881000	17704000	0.631647	0.562315	0.590631	0.709019	0.598696	0.707873	0.582836	0.622692	0.604641	0.606761	0.50829	0.581455	0.641807	0.669397
O60858	TRIM13	2	28115	25223	40175	45093	51322	101320	120270	136500	104370	122390	87662	114240	85797	94681	102690	111980	202360	301500	320890	300980	288510	190110	57571	39673	39118	71007	40951	145550	179800	164810	154830	162410	108370	0.399185	0.705139	0.610867	0.402184	0.661719	0.505681	0.395481	0.42354	0.305506	0.421733	0.467667	0.558898	0.491391	0.520517
O60869	EDF1	19	29363000	55276000	62995000	54729000	68093000	27626000	72609000	44285000	32759000	37473000	47214000	32783000	57022000	65386000	59445000	66303000	25967000	77650000	44338000	37882000	36665000	46755000	37720000	62117000	73006000	61084000	59239000	31947000	80457000	45118000	39305000	46497000	54094000	1.58649	1.68633	1.64337	1.60889	1.75809	1.55945	2.01846	2.08496	2.00247	1.78202	2.06408	1.80612	2.19171	2.26893
O60870	KIN	14	1225800	696830	1865900	997210	2012400	2533000	5313300	4412000	3152300	4961200	3146700	511450	339990	749170	650460	927780	1256200	2529300	2552500	1975900	2897400	1443000	393930	386490	614410	534270	640620	1465300	3894000	2905100	2266100	3753700	1760200	0.686017	0.588466	0.364109	0.253818	0.283281	0.248701	0.507657	0.438033	0.293093	0.299058	0.449214	0.298006	0.417447	0.441861
O60879	DIAPH2	18	1277900	966770	1079200	1729200	1398800	4506600	5429500	2515000	4011700	3481600	2630200	1141900	835440	812930	1203000	1091300	5477300	5996000	2789600	6740000	4416600	3201600	1015700	768440	967000	1306700	1002400	4022400	4914000	1937100	4460700	3065700	2506800	0.426694	0.295313	0.328744	0.401252	0.298811	0.330692	0.650766	0.396874	0.600053	0.419474	0.253175	0.346024	0.501949	0.338715
O60884	DNAJA2	22	7803800	11327000	15684000	11023000	14690000	12904000	27526000	21104000	15593000	18048000	16438000	7308700	9961200	13407000	11183000	13047000	10797000	25805000	20638000	15346000	16087000	14218000	10048000	15326000	20620000	13836000	14442000	17846000	36378000	26385000	21201000	25516000	19735000	0.858339	0.876228	0.850449	0.831933	0.887283	0.926541	0.963866	0.938766	1.03522	0.741002	0.91783	0.806015	0.941402	1.01775
O60885	BRD4	30	3207900	2393500	5977500	6728100	7908500	9128200	15076000	17935000	14846000	20450000	10742000	4253900	2863600	7232500	7345100	8831800	8241100	13510000	18851000	15911000	19070000	10597000	4702400	3808600	7729900	7473600	8407800	9331800	16449000	18824000	16831000	22268000	12377000	0.554287	0.702453	0.651489	0.357952	0.455379	0.488515	0.46101	0.557232	0.507464	0.505573	0.590833	0.507098	0.495368	0.590405
O60888	CUTA	6	4487000	3098500	3996300	4813600	5134400	5082500	4934200	4190300	3413900	4232800	4199600	4131400	2756200	5008500	4308000	4626000	4781700	4717200	5130700	4661700	4921900	4680900	5408300	3082900	4649900	4719600	4459700	4781000	4694300	3790800	3757400	4159000	4886400	1.47553	1.14916	1.41213	1.51555	1.26875	1.2807	1.37659	1.52542	1.35015	1.5312	1.29834	1.34241	1.56102	1.32851
O60906	SMPD2	8	455600	566770	896090	620540	793680	578920	902790	841000	694120	823180	797000	281200	279980	381820	423270	348530	427470	535590	508620	516970	374620	377120	224200	231950	393770	256170	234700	279950	422870	409560	348570	324340	325080	0.943299	1.16004	1.05141	1.19213	1.30554	1.18204	1.26745	1.12479	1.33925	0.817921	1.24512	0.86127	1.21899	1.19107
O60907	TBL1X	14	758420	840490	964280	2774100	1159000	1453500	1809600	1389200	3446200	1318200	1542500	795970	786140	970650	2934400	1102500	1335300	1920300	1515900	4107300	1311600	1636800	212540	183720	239880	722180	239670	381280	457900	283250	908180	333630	432160	0.823462	0.767845	0.760955	1.0303	0.952638	0.794364	1.04704	0.978827	0.91181	0.901536	0.949039	0.871542	1.14638	1.08198
O60911	CTSV	14	2889400	572130	2839800	3306200	3593200	3971800	1789200	4108700	3664900	4440400	3233900	1391600	879530	4112100	5368500	5300900	1865500	2570400	5611600	6084700	6119800	3940700	651020	368990	2518400	2734500	2403400	858860	826140	2764500	2926300	3324200	2045600	2.10363	0.783868	0.692255	0.720853	0.953943	0.726312	0.89268	1.04539	1.22747	0.858862	1.20858	1.16837	0.905828	1.1546
O60925	PFDN1	10	16678000	19229000	21850000	16938000	20279000	16133000	27942000	18398000	18738000	17435000	21666000	21840000	26460000	25969000	31087000	25511000	21219000	42253000	25379000	27327000	18426000	26914000	15965000	15906000	16956000	20046000	13352000	14756000	22894000	14911000	16055000	14173000	16689000	1.40942	1.40076	1.61815	1.35385	1.57315	1.43673	1.54424	1.45604	1.52583	0.943318	1.4718	1.5079	1.48739	1.58588
O60927	PPP1R11	6	116280	92224	111890	154430	126960	153320	153470	130010	120580	119150	108150	723120	507450	477090	590550	519650	661560	733690	501980	576220	469400	658690	568590	307080	529510	706930	573510	436230	457370	341270	481610	464800	549930	1.51917	1.46241	1.34966	1.66916	1.58183	1.08013	1.71033	1.18002	1.56118	1.71663	1.13821	1.60784	1.66039	1.1748
O60930	RNASEH1	5	195910	159540	328720	250340	325390	700920	1264100	674800	482570	714590	492510	202900	178460	339830	264580	340650	586350	1275200	757170	627420	785140	496910	306500	152690	526240	641580	428480	666160	1320300	797620	881220	1019100	671740	0.493804	0.477894	0.523295	0.295813	0.344027	0.205127	0.675385	0.681992	0.777488	0.493363	0.545763	0.964499	0.537956	0.587696
O60934	NBN	22	1283000	1129600	2625300	2821300	3185100	4118900	6931300	6503900	5255500	6631000	3988100	1482000	1151100	2757700	2514300	3705900	4222800	6714800	6779400	7394600	6662000	4266100	1133800	922780	1889800	1955200	1890800	3325300	5594800	4446600	5107000	4792200	3274400	0.467501	0.475941	0.464869	0.363245	0.362986	0.357157	0.592682	0.573562	0.509641	0.528342	0.464828	0.463973	0.631384	0.723042
O60936	NOL3	7	662010	476130	266860	525150	280800	584460	602040	289110	377290	302760	500170	780660	555500	261250	596170	1808600	588570	730440	266430	691020	324010	563480	1366600	769590	532710	866170	456120	848400	1152000	595630	576060	447610	877880	1.84327	1.81903	2.00287	1.60746	1.74624	1.46288	1.28134	1.09732	1.42931	1.41444	1.50517	1.38289	1.23245	7.41856
O60941	DTNB	7	60499	56934	75505	87206	61697	93247	109160	114610	92937	80067	79036	25162	14437	21023	34886	28670	47375	36885	34164	35752	33046	29170	44221	25709	55682	83709	36185	73657	69717	91081	82311	53555	62203	0.857165	0.910676	0.735466	1.2348	0.889932	0.700123	0.965678	0.717952	0.887475	1.01489	1.16168	1.28783	0.966879	1.28171
O60942	RNGTT	14	1919900	1740700	2795100	2454900	2795500	3845500	8241500	5961000	4655800	7075300	4553900	660410	702710	860180	798620	1292000	2137300	5981400	4051600	3180400	4543200	2366700	1664700	1550600	2310900	2291700	1771100	2864700	6922200	4765300	3748900	5567800	3369900	0.716793	0.447283	0.775928	0.38843	0.316499	0.462068	0.572286	0.333965	0.627097	0.533817	0.352869	0.700622	0.445034	0.416679
O75027	ABCB7	18	1148800	2165000	2193500	1913000	3287100	2725900	5869200	7253600	3149400	11199000	3933300	1116000	1259600	1777000	1193100	2133000	2098500	3234100	4801600	3100500	9076700	3126700	1355200	2371800	2517700	1527400	3097000	3422000	7796300	9113200	5315100	17624000	3895800	0.579185	0.667301	0.637296	0.810432	0.622198	0.885825	0.40665	0.40841	0.462188	0.540176	0.44755	0.453038	0.308318	0.264979
O75037	KIF21B	7	116790	64238	246700	347340	336900	143080	148080	292000	247660	316490	210040	53817	21053	57946	53902	74589	55246	68257	160980	103350	148640	87187	49682	22830	92935	118560	82983	75514	63728	78437	90436	78115	60521	1.00563	1.05248	1.37161	0.785829	0.650829	0.95783	1.07752	0.600877	1.38166	1.47568	0.582593	1.81874	1.32701	0.745185
O75044;P0DMP2;P0DJJ0	SRGAP2;SRGAP2B;SRGAP2C	22	1790600	865020	1459200	2043000	1530100	4965500	2802600	2720700	3601500	2396700	2659700	3765700	1482900	2438500	3517700	2293600	12773000	6204100	6864900	9251800	4995300	5446900	3087300	1690700	2139800	2686800	1753100	9924900	4913400	4398700	5826300	3791600	4149200	0.452797	0.438377	0.462335	0.620265	0.544645	0.767957	0.677041	0.544454	0.624184	0.592749	0.526282	0.519885	0.779357	0.600596
O75051	PLXNA2	11	148090	55904	123800	207870	176150	137860	115840	131370	327190	165060	198580	39132	22504	52512	195230	33856	61701	60268	48310	263220	48828	89222	85558	43958	75846	226500	52636	118510	105770	93380	298480	100230	133210	1.45711	0.807935	1.15939	0.889192	0.835685	1.03001	1.35332	1.25909	1.21222	0.538659	1.18907	0.910311	1.56444	0.704596
O75052	NOS1AP	6	140400	81114	469640	327790	397550	217090	228920	718630	344650	584590	368510	260250	116740	771210	474730	575640	312110	371200	1241400	752010	894670	590820	382320	195750	838620	605390	548280	451580	427270	1146000	696290	1033300	604600	0.911796	0.993869	1.39811	0.725074	0.682758	1.05395	0.881326	0.889597	0.940782	0.913329	0.871257	1.06967	0.831163	0.790322
O75054	IGSF3	26	1298700	1283700	2181100	8503800	2207200	2219100	2639600	2705200	5592200	2506300	3130200	1304900	1058500	2317900	7851300	2130300	1829900	2160400	3361800	9028700	3151800	3512500	852770	780910	1786200	8679100	1542200	1449300	1943000	2224500	7866500	2372300	3056300	1.09117	0.921153	0.677949	1.27286	0.981138	0.783691	1.13013	1.05477	0.929671	1.36038	1.182	1.47944	1.05684	0.957039
O75061	DNAJC6	5	247750	194760	168490	336680	195580	406080	408480	243990	371080	274830	276040	1114500	521500	715810	1279500	718800	1745200	1087000	1057100	2024900	1168600	1222800	832490	309670	602820	1154000	565520	1602800	889560	806410	1754800	958460	1008300	0.883728	0.846087	0.751052	1.43963	0.912828	0.619275	0.985047	0.931006	0.946289	0.885806	0.802514	0.86479	0.903836	0.789505
O75063	FAM20B	9	742860	732240	690100	759920	627400	2117800	2373900	1729300	1668400	1336400	1337200	653740	561860	710120	558570	522100	1391600	1387000	1173700	1630200	1281200	954970	1037900	1141200	997940	1170100	855790	2770300	3545700	2250400	2902100	2062700	1996900	0.554625	0.644344	0.479393	0.707132	0.796981	0.729289	0.581966	0.826379	0.552715	0.44479	0.483443	0.477146	0.519277	0.637058
O75071	EFCAB14	5	363220	319140	390270	708570	527530	470570	497520	422760	501610	503790	467880	322510	215910	274320	483820	334600	332070	299520	295490	495720	368530	360500	415100	319320	387540	677250	433190	429880	503470	416190	575810	423090	515420	1.24485	1.35249	1.1931	1.53622	1.41495	1.37887	1.35587	1.21898	1.19871	1.46277	1.36892	1.32043	1.43878	1.247
O75083	WDR1	38	101270000	33005000	52599000	67244000	52218000	123180000	76402000	67157000	91425000	63694000	76903000	123000000	39883000	58943000	108980000	59522000	149260000	113270000	96555000	131470000	75660000	92269000	149740000	49344000	76908000	104980000	59735000	183230000	113740000	100160000	142170000	100630000	107700000	1.18177	1.12787	1.15271	0.845811	0.893584	0.89229	0.988893	0.910221	1.01261	0.762727	1.08799	0.884608	0.974804	0.97505
O75084	FZD7	10	3888500	863930	4793300	4020700	6393500	3897300	2109000	6269300	3563900	7273800	4322100	4095400	882300	5472700	5575200	8344500	4135300	1893300	6797100	4359000	7808500	4778200	3635000	944400	5214900	4138500	6161500	4074500	1939000	5555100	3291100	7106300	4618100	1.49921	1.34655	1.21177	0.989865	0.959204	1.00077	1.12176	1.1417	1.12025	1.30622	1.73014	1.30916	1.12822	1.40233
O75094	SLIT3	12	823090	312270	558320	859480	459640	988980	897710	966080	719770	662830	725540	513970	353140	724280	893820	331270	703620	984260	1139400	1280300	703380	795910	670070	504280	958990	1216600	459710	929810	1434100	1476700	1607300	853590	1021300	1.61853	0.868607	0.864783	0.715203	0.77341	0.81083	0.751654	0.875979	0.899555	0.994078	0.99519	1.04002	0.89105	0.616351
O75096	LRP4	9	85537	101630	167700	286120	166160	133270	208890	227430	257510	173950	179800	26073	30413	36801	46726	36121	39665	64226	43781	66007	50291	36853	11990	11558	27898	45976	22642	22646	35197	25643	40183	25544	32251	0.849191	1.19062	0.613086	0.930534	1.42512	0.583029	1.20376	1.27011	1.09496	1.23227	1.03683	1.14851	1.12323	1.25425
O75110	ATP9A	6	183600	83347	130600	179550	127650	226470	189220	160310	181730	158960	208050	346920	108360	203790	243180	656320	290010	230580	220700	393890	197690	261700	175030	42597	59008	147730	49164	198380	62397	79013	116040	54722	109500	1.00064	1.41713	1.67446	1.11552	1.20944	1.07046	1.10657	1.35282	0.931693	0.881381	1.00218	1.43351	1.14561	4.93015
O75113	N4BP1	25	783300	680530	997690	1436000	1199300	2115200	3295900	3031500	2754100	2826500	1974200	1196100	934450	1454200	1668400	1908500	2375600	3256100	3663000	4047400	3366500	2356500	929380	763210	1204100	1730900	1300200	2335900	3424200	3166200	3678800	3402300	2316800	0.56747	0.684415	0.530047	0.491101	0.592611	0.46379	0.466666	0.561583	0.470703	0.53147	0.546289	0.567937	0.51942	0.729074
O75116	ROCK2	70	7561500	5544700	6706100	11878000	7875000	22827000	27377000	16168000	25326000	16553000	15504000	6937400	5468600	5778600	9647200	7949400	20589000	27701000	14562000	27080000	14729000	13890000	8830300	6371300	6504800	11546000	6004800	23707000	27571000	14033000	26805000	15442000	15244000	0.477539	0.461055	0.523993	0.413695	0.477735	0.477778	0.591102	0.560289	0.571929	0.492105	0.47112	0.506165	0.598646	0.710167
O75122	CLASP2	31	1139600	506910	1227900	1330800	1272400	2677500	1625800	2677100	2385700	2442300	1851900	915180	560580	1161000	1230400	1351300	2151700	2027700	3533200	3203600	3165200	1859300	1085200	769620	1480300	1438300	1238900	3165900	2736600	3707300	3580500	3726500	2335000	0.689128	0.51968	0.48083	0.564824	0.652611	0.67211	0.555772	0.51581	0.521177	0.544922	0.52992	0.485963	0.553932	0.616904
O75127	PTCD1	7	103830	81670	72694	176690	87168	238360	711380	535300	222000	489080	255970	202420	109990	171290	235970	180780	367130	730060	821380	548450	945700	445260	147150	103760	168670	172550	188350	447780	1458700	986300	517190	1077500	588560	0.714017	0.754446	0.406582	0.304934	0.24765	0.166503	0.208779	0.278709	0.206631	0.804133	0.651962	0.355329	0.215302	0.27026
O75128	COBL	12	328270	250800	875990	822000	1194800	482420	654910	1880000	1011100	1914700	944800	352550	220540	847510	595020	1059200	433890	560840	1753400	1116500	1863100	890130	212140	138120	675830	423550	645050	289060	391540	1018400	630830	1145700	550990	1.00776	1.08304	1.03169	0.840705	0.823108	0.784548	0.65622	0.664105	0.851442	0.859957	0.697745	0.790509	0.755089	0.748052
O75131	CPNE3	31	9098600	12190000	7391600	9509200	8327800	19781000	51086000	14231000	16131000	14795000	17261000	10891000	13085000	8578400	14236000	10585000	22110000	70666000	17066000	21290000	16028000	19415000	10338000	12644000	9517000	10461000	8442200	18029000	44379000	14964000	15825000	15572000	16465000	0.688616	0.690896	0.757788	0.492688	0.493216	0.529429	0.674041	0.68539	0.892325	0.631578	0.887715	0.757812	0.680466	0.80958
O75143	ATG13	10	146540	121400	208280	235020	210910	261360	285680	299120	224670	296750	233930	292980	172760	291240	362730	435630	419110	445150	577850	453700	480560	410870	495620	281530	481080	583560	482880	722460	664280	662140	575200	669210	600670	0.82979	0.890524	1.00975	0.980178	0.833063	0.874806	0.970653	0.76156	0.856357	1.14009	1.05797	1.14702	0.940704	1.16471
O75145	PPFIA3	11	75071	60283	120270	94215	130720	136870	248490	356080	163730	331040	159930	97435	85213	209440	141680	200480	190160	446300	579350	290740	356550	245480	104760	102190	211420	164700	184170	157390	306200	302070	166240	262870	186550	0.838309	0.668305	0.926545	0.484701	0.468237	0.696103	0.504475	0.564041	0.745648	0.65484	0.677503	1.02104	0.623177	0.65557
O75146	HIP1R	28	1213000	1787500	1350400	1816300	2037300	3125100	7454400	2712300	2854200	4117800	2825900	1963600	2987300	1857300	2435200	2983700	5133700	12645000	4040300	5593000	6825600	4743600	1487800	2187500	1355400	1913700	1864300	3842700	9140300	2532800	3488100	4562900	3416500	0.572039	0.520092	0.536153	0.509976	0.532596	0.510127	0.773334	0.62444	0.629678	0.686901	0.579381	0.622812	0.631002	0.579621
O75147	OBSL1	14	489180	219390	493950	772460	595560	980130	653310	1327000	2628800	1429200	1029600	426130	189870	353410	564270	463660	857990	557770	1266300	2224600	1317200	904560	311660	101840	305560	549860	294140	859350	511070	1157300	2311100	1318800	778800	0.699974	0.654335	0.544679	0.718869	0.742826	0.435958	0.472938	0.379565	0.379342	0.322797	0.28343	0.316045	0.473507	0.44177
O75150	RNF40	43	2007800	1614500	2247900	3049200	2811500	5678300	14945000	8781700	7893400	7912100	5813200	2701000	2402400	3186000	4039200	4162100	7928300	22946000	13419000	13250000	11446000	8441100	3240700	3134100	3836100	4130800	3688100	8235900	19469000	11231000	11449000	11233000	8339000	0.525204	0.458735	0.545948	0.234797	0.252396	0.313993	0.358093	0.344458	0.417812	0.418297	0.402981	0.410994	0.440438	0.472759
O75152	ZC3H11A	26	280430	282690	1009000	905610	1691900	894300	3082500	2775000	1990300	3291000	1681200	634910	547780	1755800	1204500	2439700	1445700	4428800	4716700	3917100	5788500	2669000	691110	528880	1459600	1226100	1756700	1452400	3583500	3571100	2652200	4366300	2305900	0.433519	0.582882	0.719638	0.214818	0.275045	0.289566	0.497207	0.53709	0.514316	0.487808	0.431578	0.500972	0.619758	0.592678
O75153	CLUH	51	5356000	8895800	7290500	6886300	8486200	12595000	36357000	18567000	10768000	18924000	14039000	6650800	10009000	8759100	7373300	8959900	14176000	46270000	24346000	15526000	20962000	16353000	4141000	6708500	5748000	5118400	5133600	10183000	27673000	13498000	10218000	13451000	10380000	0.614359	0.617458	0.593512	0.504492	0.51117	0.508492	0.519855	0.528419	0.54369	0.625164	0.606852	0.653856	0.570016	0.543977
O75155	CAND2	8	191080	140440	567170	395690	684540	555840	460130	2022600	832560	2318700	880590	7268.5	6059.5	10327	7731.5	13726	12341	11665	29880	15995	27975	12981	305460	242830	373870	461600	355750	484620	526920	723140	614730	727600	525920	0.389007	0.946383	0.961956	0.4397	1.35	1.25798	0.455337	0.554261	0.492907	0.462425	0.647276	0.939739	0.482528	0.691032
O75157	TSC22D2	12	1570800	1760100	1804500	3186000	2019700	2437000	3118600	2176700	2389600	2301900	2359100	2236900	1581100	2129100	3893600	2133200	2692800	2987600	2227200	3783000	1954900	2683400	2099000	1501100	1324600	3153000	1286800	2923000	2702100	1754400	3071800	1750000	2327900	0.897346	1.05916	1.12263	1.33825	1.10863	1.14299	1.25818	1.28617	0.917963	1.24719	1.41506	1.30135	1.30154	1.27241
O75164	KDM4A	9	189290	113140	268210	239720	336730	442180	711100	996430	553180	905350	493000	442260	332210	513060	511900	578730	800940	995380	1378600	1092100	1267200	803700	428350	293590	489190	463650	454040	820560	1108400	1292000	946750	1293900	775290	0.575523	0.777641	0.765104	0.360005	0.680181	0.587039	0.415219	0.480152	0.472317	0.450843	0.623638	0.576892	0.498405	0.553215
O75165	DNAJC13	42	3364100	1729700	2352400	3788600	2803300	6389000	4274700	3545900	3758100	3509700	3902300	3674000	1757800	2334500	3481500	2560100	5826400	4927100	3740000	5209700	3593500	3913400	4696100	2462900	2832700	4373300	2694700	10193000	6528900	4673600	6007500	5135300	5057000	0.746178	0.766113	0.742579	0.784157	0.833556	0.851447	0.888369	0.866359	0.809621	0.96252	0.931403	0.892009	0.939767	0.901028
O75167	PHACTR2	14	1126000	1392700	1366000	3452500	2096300	1642500	2105200	1530700	1836900	1682200	1863900	1087700	1058100	1154800	1772900	1501100	1405100	1782100	1380100	2216600	1517800	1524900	1368800	1227400	1295200	2423600	1357900	1628300	1910400	1345300	2126200	1579600	1718500	0.97011	1.07991	1.18168	1.40993	1.37346	1.33184	1.20224	1.22428	1.21261	1.74586	1.15722	1.38297	1.47896	1.36288
O75170	PPP6R2	21	934310	556880	1101000	1539800	1139700	1476800	1176500	1315500	1590700	1213900	1282000	1631800	744040	1296400	2156500	1286100	2221700	1944600	1695400	2744700	1553200	1688200	872470	399010	642720	1192600	593050	1207400	880210	742870	1270200	756770	892570	0.844082	1.05545	1.04591	0.918611	0.97768	0.934222	1.23791	1.09084	1.01798	0.963969	1.08265	1.11568	1.21328	1.09465
O75175	CNOT3	18	2541900	2792300	5780400	6327400	7065300	5623500	9582800	10551000	7855300	9819900	6725900	4305500	3469300	9083100	7434200	9042100	9407400	13158000	16825000	15171000	15873000	10794000	4851700	4040400	9298400	9036900	7988800	10582000	16847000	15590000	14903000	15146000	11953000	0.643595	0.640413	0.638596	0.660525	0.536418	0.531466	0.799606	0.771571	0.709857	0.845179	0.653431	0.706671	0.928315	0.779411
O75179	ANKRD17	43	2654100	2187300	3083600	4110400	3797400	6940100	10621000	9632300	6919500	9434500	6180200	2896500	2258500	3663300	3837200	4598100	7505300	12779000	12435000	9995900	11319000	7087500	3787500	3162800	5410400	4570600	5236700	9013100	14852000	13197000	10270000	14416000	8666000	0.588708	0.528177	0.553507	0.434982	0.410827	0.443271	0.424724	0.433597	0.521235	0.615627	0.529215	0.507916	0.475333	0.528401
O75182	SIN3B	7	8707.8	12128	11520	15154	21119	48087	57244	63339	50948	58720	31976	300450	145380	362690	317750	355620	388220	504430	627370	551630	541150	413790	74549	51095	93236	119590	72959	219490	204960	200450	238210	180420	148890	0.313919	0.789112	0.533228	0.563635	0.547676	0.50396	0.309705	0.742559	0.52797	0.359558	0.615241	0.63401	0.570702	0.781863
O75190	DNAJB6	10	536310	471300	895940	988000	1577300	1116700	1530800	2026200	989410	2801400	1279500	814260	488040	1201900	758080	1961500	1582300	1483700	2741900	1942200	5788000	1899700	526140	460810	897880	800070	1195900	1031300	1687600	1785300	1224400	2633300	1371700	0.754368	0.727277	0.637755	0.753963	0.551607	0.679526	0.666779	0.593721	0.611327	0.989314	0.53991	0.777477	0.650031	0.573228
O75191	XYLB	5	498000	489470	633310	797690	872170	1130900	2358800	831190	847050	908330	976880	72112	68511	114930	85296	148170	207600	523760	176760	204950	194430	185850	802110	733910	1082600	1086300	1072200	1700600	3584700	1304800	1683800	1646800	1651300	0.68181	0.489253	0.600188	0.43787	0.337929	0.38382	1.03056	0.968777	1.02214	0.939307	0.557513	0.787299	1.11264	1.04606
O75208	COQ9	7	902840	1018600	1681000	3157800	1918200	1788100	2879100	2502300	1664400	2230700	1942300	958750	1193600	2100300	1552400	2280000	1702800	3283900	2798400	2548400	2504900	2337800	692470	828590	1490600	1135100	1329500	1289000	2129500	1969200	1522300	1880900	1549700	0.830931	0.691166	0.737952	0.792098	0.808928	0.798058	0.947165	0.968955	1.03243	1.90841	0.823138	0.89452	1.06586	1.1082
O75223	GGCT	18	6271400	9661200	16945000	14232000	16947000	6869500	13751000	14055000	11551000	13746000	12556000	14376000	15245000	29009000	34068000	29346000	14820000	26509000	27287000	26442000	25147000	23993000	8589800	11512000	20504000	19424000	17327000	9493600	16600000	16495000	15592000	16908000	15581000	1.24463	1.40764	1.26916	1.51596	1.31316	1.43851	1.67321	1.47729	1.6002	1.28669	1.70214	1.47232	1.54775	1.47668
O75251	NDUFS7	5	1808000	1647100	1774100	1964100	1648600	3443900	4901000	4508500	3606200	4280900	2992100	1074900	866850	1052400	1183900	1080000	2172200	3510100	2681600	3018200	2522200	1927600	956050	1126000	1126000	1198200	936950	2571200	3742100	2741200	2719200	2652300	1932200	0.741239	0.644913	0.560749	0.657852	0.563739	0.688211	0.564666	0.5124	0.544311	0.540684	0.53423	0.531416	0.496259	0.531301
O75298	RTN2	4	437570	170270	432690	953630	540780	736820	382580	743840	760600	615280	615440	352050	109580	276430	410440	274690	453570	412120	555140	761830	431330	366550	251990	92756	257300	526210	227800	319160	275490	449770	560120	385740	357110	0.952753	1.2134	0.873583	0.728872	0.826159	0.676223	0.728849	0.770466	0.73258	1.11077	0.847656	1.09897	1.0008	0.898646
O75306	NDUFS2	21	5733500	7150100	8529600	9557000	8926900	11434000	18061000	15034000	11891000	13396000	11420000	9694000	11159000	15128000	12203000	13105000	18580000	26635000	26388000	30647000	23480000	19398000	12549000	15636000	18011000	20137000	13921000	24462000	39844000	25795000	31083000	26099000	24634000	0.750892	0.704666	0.703886	0.883193	0.851225	0.884812	0.829482	0.85354	0.796376	0.748317	0.594038	0.760486	0.84163	0.765828
O75312	ZPR1	22	5590000	7766300	6642200	6121300	6613700	9132400	17549000	10200000	6780100	8076300	8405000	5126600	6562100	6056100	5062000	5196100	7683800	13954000	8986300	7040300	6910300	7250800	7322200	9575100	7248000	7442400	5702000	10018000	19035000	9197500	8867600	8860700	10053000	0.934795	0.936913	0.945785	1.00737	1.03499	1.02615	0.973033	1.01348	0.870656	0.939699	0.951246	0.993805	1.04261	0.9997
O75323	GBAS	11	5201100	4316900	4901900	7470200	5070600	8486400	11342000	12890000	13027000	12091000	8900300	8674300	6977100	7214000	13233000	8013100	13992000	25937000	20512000	27178000	18977000	14789000	7327800	7392900	6865500	11035000	5987000	12213000	18657000	15691000	19784000	17354000	12951000	0.907501	0.858749	0.811767	0.704328	0.718639	0.819163	0.560749	0.489442	0.529357	0.59773	0.672932	0.631317	0.529712	0.53041
O75326	SEMA7A	18	3818600	566840	1243800	1941100	1497100	4850800	1413400	2621400	2023800	2545000	2450300	4650100	564930	1251800	1976900	1103600	5066100	1477500	1563100	2589500	1536000	2234100	5535600	1045700	1540400	2740000	1278300	5794900	1978800	1758100	2543500	1766500	2629900	1.06826	1.34513	1.33298	0.75198	0.862231	1.27727	0.875644	0.952541	0.990972	0.92711	1.0936	1.26857	0.962914	0.819652
O75330	HMMR	31	2501100	579440	2558100	3021700	2847300	2652200	1322800	7380700	4354000	7305500	3201700	2839400	664010	3158400	2181600	3230900	2988500	1797200	8729000	4269600	8193900	3534900	2006500	496270	2763700	2347000	2549300	2401100	1187600	7357300	3470000	8305100	3378300	1.45043	1.40607	1.0188	0.924987	1.0071	0.741956	0.47278	0.521036	0.474773	0.904291	0.624467	0.692554	0.466562	0.504856
O75340	PDCD6	9	5806500	4140900	5914300	9738200	6088100	10615000	9479800	8437100	8672200	6898400	7154000	9554100	6041400	9631400	10593000	7825000	15004000	10216000	8476900	17894000	12198000	11402000	11748000	7600500	11096000	17193000	10546000	16061000	15131000	10275000	18952000	11302000	13271000	0.896657	0.872737	0.903494	1.12198	1.07736	1.09705	1.28823	1.29718	1.27783	1.11275	0.80201	1.10184	1.09617	0.930711
O75347	TBCA	16	78848000	68969000	141130000	137890000	120910000	59696000	85693000	86095000	109730000	73666000	106520000	87142000	84430000	132440000	232800000	142200000	63825000	122940000	98052000	93373000	52148000	105300000	62613000	63353000	122310000	120470000	83913000	48778000	77056000	77420000	86604000	68056000	76691000	1.8152	1.91327	1.84965	1.41542	1.83864	1.78458	1.98849	1.8603	2.3476	1.46138	2.63566	1.845	2.08277	2.60883
O75348	ATP6V1G1	9	4960200	1745400	3582800	2826200	3986100	4129900	3545100	2795000	2944600	3194100	3738500	4082700	1603600	2451400	3903100	3018300	3218600	3761500	2485800	2662600	1991500	2724500	1735400	687480	1161500	1297300	1088900	1527700	1219900	954740	1130900	1148600	1210900	1.65336	1.76052	1.64991	0.912851	1.2072	1.097	1.6139	1.49325	1.58428	0.962583	1.92632	1.41927	1.56621	1.71332
O75351	VPS4B	25	5569600	3926500	5164100	7018700	5476900	14002000	15734000	12316000	13836000	11585000	9485200	4889400	3092500	4754100	5481800	4740000	11757000	14070000	11201000	15471000	10048000	8674300	5862000	4301600	5848700	8139600	4728100	13795000	15575000	11440000	16444000	11660000	10596000	0.62796	0.568315	0.546591	0.561292	0.507075	0.543962	0.611789	0.606936	0.608334	0.530062	0.478056	0.572504	0.614617	0.612385
O75352	MPDU1	5	5553200	4060700	5966800	7369100	5821800	6101000	6693200	7389100	6315300	6284500	6043400	3786500	2902600	3934400	3546800	3500000	4194500	4846200	4099100	4796900	3539400	4027200	3270400	3384400	4061100	4392100	2744300	3575300	4285700	2940100	3902200	2810200	3963500	1.37616	1.32756	1.14165	1.27555	1.43525	1.60189	1.38867	1.35415	1.41343	1.29973	0.991352	1.2289	1.37336	1.30448
O75356	ENTPD5	4	107070	52610	79996	106210	93094	128110	109660	117750	93953	117380	104230	127430	62174	67565	121900	54603	167180	82138	65919	167290	66179	101220	323780	177300	233850	415680	198240	418540	421670	311710	387780	287660	342200	1.11627	1.28977	0.94988	1.06417	1.35845	1.07948	1.2011	1.02947	1.04889	0.976153	1.21831	1.21067	1.29294	0.822172
O75362	ZNF217	23	403850	226710	862930	640890	1023600	667700	639440	1687300	863680	1745500	918840	970250	830470	1634500	1381800	2013800	1399400	2222900	3280700	2299500	3491100	1958800	721420	764880	1614200	1085600	1553800	1111800	1201000	2756100	1787500	3618900	1862800	0.955752	1.01548	0.778021	0.662549	1.19423	1.08959	0.776152	0.679612	0.702382	0.780583	0.83369	0.678547	0.733504	0.712694
O75367	H2AFY	10	4153800	1198100	1622900	1211000	829550	3700000	1529300	2247000	1632900	1138100	2199000	3479400	899590	1313700	1099200	797280	2220200	2294300	2226100	1957500	999050	1787900	4172600	1392000	2053400	1471600	977800	4877300	2865100	2647600	2302800	1587400	2459300	1.7305	1.68084	1.43599	1.15321	1.11715	1.18391	0.910102	0.89296	1.00985	0.687956	0.811052	0.777716	0.814315	1.01346
O75368	SH3BGRL	12	7894100	3494900	6389800	12508000	7857000	9422800	5422100	6163000	7236900	6180200	7155900	6913100	2392700	5642500	8552100	5794300	7049800	3898300	5223600	7471200	5067700	5692900	8119200	2916800	6169300	10458000	5811600	7831300	4517500	5084800	7975400	5734600	6992800	1.32803	1.37823	1.29132	1.50759	1.36092	1.27238	1.47093	1.60902	1.42536	1.73645	1.57598	1.54574	1.57968	1.54173
O75369	FLNB	181	145530000	115120000	157740000	455080000	226170000	256240000	300880000	208330000	436580000	269700000	260670000	161170000	124220000	175200000	456830000	238690000	267510000	350620000	248610000	553260000	302690000	278560000	171200000	114030000	164810000	422710000	184010000	266060000	286320000	200980000	457660000	269410000	270230000	0.841789	0.822472	0.882503	0.820143	0.868699	0.774402	1.02374	1.04859	1.01195	1.11915	1.1102	1.04328	1.03045	1.07143
O75376	NCOR1	30	1087100	721750	1490300	2207500	1799700	2256800	1516500	2450400	2828300	2437100	1896300	1114500	292720	921170	1438300	1376300	1812000	893860	1894800	2805900	1712800	1407700	1841200	882790	1823600	2309000	1648400	3046100	1653200	2369600	3333900	2492500	2260200	0.662473	0.862561	0.869689	1.13535	0.65067	1.15136	0.880967	0.7229	0.887048	0.811245	0.751921	0.740691	0.976358	1.05897
O75380	NDUFS6	4	1293200	1449800	2019700	2439300	2356200	1310000	1863900	1504400	1839300	1695000	1742800	2460200	2083600	2461600	3390800	2872800	2457400	3717300	2047200	3006200	2207100	2655600	2316300	2299600	3724800	3364100	3120700	3083500	3668000	2675000	3003500	3242200	2841800	1.19924	1.41159	1.21701	1.43212	1.41689	1.37666	1.85491	1.46215	2.05761	1.47709	1.42299	1.29977	1.71352	1.44355
O75381	PEX14	9	2142900	1932600	2676200	2454700	3601700	3257200	4073800	3796900	2610100	3509400	3180100	2347100	2023100	3348800	2403900	3674000	3520000	4333400	4222000	3688900	3928500	3530200	2197200	1757500	2844500	2276900	2612600	3066900	3854900	3125700	2564900	3364500	2888700	0.965153	0.897803	1.00648	1.01784	1.00684	1.00698	0.996913	1.10745	1.14407	0.964164	0.898224	1.02432	1.24009	1.19975
O75385	ULK1	2	53308	28332	43591	66996	61551	126700	74239	112330	102650	106570	77670	42455	23512	45928	63408	52246	102540	74796	114820	113740	115590	87246	87228	45547	75183	115120	88043	169390	139960	163910	170530	188110	135410	0.754489	0.504325	0.654219	0.826694	0.640666	0.753322	0.581948	0.537933	0.564652	0.759991	0.676216	0.779317	0.717919	0.571171
O75390	CS	19	23693000	36540000	37553000	32068000	43011000	39758000	84869000	50648000	33327000	50661000	42012000	43195000	53528000	61151000	46764000	62519000	67214000	105370000	84068000	72409000	76700000	70673000	42684000	56655000	58504000	50733000	56471000	65673000	124690000	69147000	63831000	77815000	69741000	0.876889	0.895966	0.879182	1.064	0.971947	0.982085	1.08864	1.03853	1.00203	0.960913	0.879666	0.952772	1.11327	1.01278
O75391	SPAG7	17	3563200	3720900	12643000	6558100	8668100	3956100	6536800	8281000	9093000	6120100	8173000	5016600	4099700	10898000	13607000	9459300	4705400	7705700	10394000	9652500	5877900	7749100	3544200	4308400	11559000	10710000	6781000	4287300	7406200	9617900	9836400	8011800	7893000	1.18254	1.65551	1.12522	1.07624	1.31193	1.27517	1.79064	1.60432	1.66261	0.762865	1.76294	1.34215	1.57204	1.90499
O75396	SEC22B	12	16386000	4727300	6140800	11426000	8209300	40192000	15721000	9640400	16318000	11016000	14738000	16535000	4347300	5647600	11021000	6399400	36001000	15104000	9338400	19517000	10145000	13652000	21480000	5463900	6546800	12549000	6553400	46431000	17163000	9373200	20706000	11766000	16618000	0.601776	0.618048	0.646338	0.643873	0.670526	0.652229	0.902962	0.883499	0.837345	0.705162	0.775411	0.714603	0.93793	0.831018
O75400	PRPF40A	22	6286400	3434300	10295000	7860000	12568000	20956000	17174000	31611000	22907000	31365000	16589000	5346800	3522000	10333000	8323600	12071000	17344000	25532000	35026000	30823000	32946000	18592000	8537700	4898400	13964000	10257000	12889000	19240000	25813000	35703000	39071000	39958000	25492000	0.579821	0.414853	0.473427	0.393139	0.377362	0.360603	0.496107	0.43785	0.429483	0.355665	0.354893	0.314236	0.537706	0.485155
O75410	TACC1	36	4394600	3632500	2920200	6146800	3398400	6387300	7657400	3218300	5767600	3382100	4920500	5969000	4884000	2942900	7816600	3753800	8454700	11673000	4273500	9764700	4057500	6334200	7389700	6232100	3203800	9494400	3812300	9284100	12418000	3863900	9109800	4555100	7238900	1.00708	1.0018	1.06344	0.930733	1.01972	1.07261	1.31607	1.01535	0.962587	1.08359	1.13038	1.18364	1.307	1.18074
O75414	NME6	5	923050	807590	998420	1178800	963200	920320	1374900	1226700	984150	1015200	1006200	581520	582630	864220	918350	765600	609940	1103800	873800	976620	684120	798810	1370600	817330	1028500	1054800	771260	1185800	1180900	1344000	973330	1175700	997410	1.43619	1.0745	1.98752	1.31621	1.25468	1.32798	1.11775	1.20102	1.13924	1.26929	1.31536	1.19207	1.17374	1.23727
O75419	CDC45	4	9438.7	13678	16141	19052	23586	27853	68738	48025	22446	33793	24525	36373	24501	49099	39252	45409	46546	81319	92882	89815	74540	65240	85303	52616	71412	100570	90754	104540	177090	114370	128590	126550	124280	0.6435	0.87887	1.06026	0.700385	0.49472	0.5254	0.658399	0.741963	0.563779	0.811139	0.663415	0.879087	1.01374	0.772457
O75420	GIGYF1	23	890040	662150	1227700	1091000	1377300	1848300	2912800	3272500	1805100	2956200	1865100	1783400	1543200	3497300	2735500	4035900	4684600	8176600	10183000	7217500	8734100	5491500	549460	320470	660570	829260	677600	1169800	2086400	1907000	1384200	1770500	1193600	0.747634	0.479682	0.666289	0.477002	0.396063	0.356489	0.520398	0.496184	0.429118	0.586136	0.527103	0.724284	0.586941	0.615009
O75427	LRCH4	11	433310	201070	405820	480290	512190	819080	850340	859770	731200	765500	585830	1116500	631680	1285900	1617100	1665000	2541000	2537100	3158400	3663800	3027900	2033000	370420	225800	437080	454560	372000	750470	787060	826730	906790	839890	602370	0.839743	0.587833	0.644992	0.552242	0.524421	0.596026	0.648602	0.583636	0.666324	0.622757	0.638058	0.59637	0.773298	0.762656
O75431	MTX2	12	675480	626250	1391500	1159200	1233900	1158000	1356100	2464600	1616800	2089100	1371000	2899100	2008000	4326600	3230800	4087500	5675900	6553100	8571600	8063400	8089500	5350900	2025200	2049300	3068600	3420900	2624900	4845900	6125100	5845200	5638900	6129200	4773600	0.748265	0.775766	0.59526	0.84555	0.728673	0.785306	0.913223	0.716979	0.567279	0.75322	0.568013	0.664197	0.773483	0.6912
O75436	VPS26A	21	9569900	4626200	6936800	16884000	8280700	15273000	9392600	9036300	10062000	8752100	9484700	15304000	6459800	9350700	14909000	9062100	19856000	10092000	11718000	19805000	12283000	13353000	15519000	6930400	10187000	18839000	9398200	20065000	12999000	11011000	19250000	12525000	14711000	1.00068	1.07165	0.966582	1.20042	1.24894	1.14578	1.171	1.10495	1.08742	1.59609	1.05718	1.1946	1.20022	0.98227
O75438	NDUFB1	4	1414400	1446100	2147400	1760700	2100300	1476600	2542200	1936800	2064700	2111100	2134600	1597100	1599300	2255800	1851100	2260000	1811200	2434000	2480500	3024200	2659800	2318400	1752500	1471000	2255400	2091500	2053900	1749900	2889400	2068500	2110500	2131400	2019500	1.25557	1.23067	1.51916	1.19663	1.27817	1.27145	1.38033	1.31569	1.50293	0.858002	0.877071	1.12082	1.14307	1.19232
O75439	PMPCB	24	6068800	9862100	12286000	8719700	11268000	10790000	26746000	20783000	12446000	18343000	14225000	7065200	10315000	12149000	11630000	11658000	11094000	33861000	23277000	15274000	17507000	14874000	6370200	9679400	11713000	8638100	9320000	10025000	26820000	18231000	12297000	17477000	13684000	0.841977	0.883812	0.848777	0.731619	0.767673	0.737656	0.815964	0.760468	0.79312	0.750886	1.01146	0.804509	0.783747	0.816473
O75446	SAP30	3	387510	402250	690780	549940	896700	791150	1379300	2364200	1273000	2874100	1291300	516700	469850	703770	753100	797430	842480	1795600	2290100	1350200	2776400	1236300	103630	73768	101990	97317	98186	208400	236990	268990	208120	376790	179580	0.562216	0.738203	0.998801	0.526036	0.673206	0.685499	0.426175	0.446928	0.443758	0.45123	0.681574	0.597368	0.391377	0.382744
O75448	MED24	13	252340	262340	437470	425790	477890	393520	546170	659490	538810	725340	497540	335130	363460	677210	556470	702680	551880	919000	1253000	1117500	1449900	824020	369320	368740	585110	628780	583350	520580	886940	906780	877510	1126600	705390	1.02064	0.771622	0.973403	0.979186	0.859239	0.959335	0.876722	0.807574	0.811187	0.7985	0.665404	0.865322	0.740539	0.692202
O75449	KATNA1	15	328340	470630	599520	520390	612050	854910	2202900	1701700	970670	1446300	975630	609680	611620	886590	767720	876250	1267800	2526100	2090600	1646200	1839400	1318500	325930	348500	503190	437020	400500	588700	1520800	1025300	783810	954500	705200	0.556834	0.721311	0.706486	0.491349	0.495638	0.497436	0.529224	0.570715	0.602715	0.546389	0.629876	0.660463	0.549149	0.612493
O75475	PSIP1	36	6979100	5467600	35879000	12167000	33212000	11221000	14358000	46319000	14383000	36747000	21999000	9346500	7620000	57154000	17401000	48505000	13344000	18857000	78869000	25706000	60524000	33539000	10359000	8316100	68413000	18372000	52088000	17165000	18706000	68171000	22539000	66783000	37928000	1.03466	0.856866	0.822929	0.942161	0.903447	0.821375	1.07783	1.10985	1.16913	0.944712	0.935873	0.860828	1.06772	1.07688
O75477	ERLIN1	13	2905900	2275300	2653100	3138700	2828700	9088000	5288800	8100600	7103400	6925400	5247900	4211900	3358900	3700000	3621800	3585600	8953600	8655600	9095000	10155000	7040300	6148700	4369900	3143400	3347700	3795400	2997300	13459000	8524600	8607500	11069000	7812100	6613100	0.472364	0.550922	0.520777	0.760229	1.00478	0.823638	0.481568	0.564889	0.472935	0.439432	0.457027	0.438713	0.548182	0.624405
O75487	GPC4	17	2247800	1456300	8001100	4351900	14501000	3398100	3228100	10721000	4197700	18956000	7073800	5006800	3122200	21522000	10778000	35475000	5988600	7147500	26405000	12926000	41832000	17844000	3648600	2965200	20708000	9333800	29029000	5647800	6340000	23898000	10614000	48897000	16821000	1.23606	1.029	0.779496	1.07682	0.960019	0.911167	1.05269	1.10623	1.12372	1.08408	1.12397	1.01728	0.960354	0.980575
O75489	NDUFS3	21	2699500	2619700	3669100	3901400	3700600	5049900	6938300	5787800	4924600	5576700	4632900	5873300	4046100	6150100	5470700	5591700	8200600	11166000	10217000	11194000	9393200	7948200	5798000	4670000	5838600	6348500	4774200	9139300	11961000	8961900	9474000	9219800	7746400	0.780262	0.932904	0.92596	0.81867	0.773117	0.862538	0.882264	0.849495	0.823516	0.785173	0.677713	0.795006	0.826778	0.766671
O75494	SRSF10	9	2833200	1575800	2459100	3086300	2878800	5854600	4022600	8017100	5407400	8245900	4661600	3078100	1412400	2858500	3682700	2610200	5246400	5129800	8564600	6614300	8243600	4925900	630790	362380	677420	740790	501770	1976600	1554400	2292800	1828300	2480800	1198200	0.686936	0.665863	0.54971	0.688708	0.612785	0.608913	0.403916	0.437883	0.424571	0.565892	0.674816	0.549791	0.416304	0.376086
O75496	GMNN	4	276700	527740	961790	547720	942330	375630	892220	856420	519330	754130	749940	288470	757910	1352000	744120	1280800	415530	1313600	1203300	1033800	1187200	981140	66673	375250	683580	349880	564800	69887	412310	407170	236250	423980	382950	1.60489	1.20572	0.699641	1.26062	1.45159	1.73468	1.53805	1.62862	2.0996	1.08701	1.19204	1.41476	1.40358	1.53524
O75503	CLN5	5	1163400	512740	1336100	1232300	1371200	2174000	1209400	1415600	1213700	1434800	1339900	1377200	779710	1334900	1517100	1451900	2278800	3064400	1874100	2074700	1717800	1658300	3023800	1764900	3820200	3043800	3020200	5665700	4715000	4753700	4500700	5518100	4096100	0.877746	0.791516	0.689443	0.660192	0.850907	0.734592	1.22493	0.974507	1.12365	0.975105	1.02431	0.819698	1.10428	0.994692
O75506	HSBP1	6	2319100	2441200	3857700	5662600	4832900	3790000	4385100	4451500	3649100	4301000	3564300	9594800	7232600	12445000	9406900	10786000	15457000	10107000	13202000	15394000	13811000	12908000	5169200	4832600	6769500	8536800	6928400	5604100	6862400	5996800	7370800	6244300	7200000	0.96027	1.03428	0.978911	1.51101	1.2967	1.46331	1.45195	1.27464	1.23706	1.68229	0.81493	1.30624	1.61088	1.04519
O75521	ECI2	18	3683600	3074000	4762300	4246800	4220500	7247700	7746600	7505500	5812600	5668200	5513200	5065200	4435800	6555000	5671100	5021300	8626900	11458000	9991100	8997100	7280400	7228600	8243400	7696900	10363000	8571300	6733600	14302000	15890000	14185000	13098000	12019000	11407000	0.784653	0.775827	0.784058	0.819731	0.946358	0.980317	0.891071	0.921877	0.919146	0.766412	0.824312	0.777823	0.917375	0.876422
O75525	KHDRBS3	9	658180	146190	1029500	1474100	940610	1018800	278960	1892400	1513500	1364200	1081000	890950	224160	1662700	1630500	1228500	1155000	1296900	2933100	2682300	2287900	1508300	847460	164470	1462300	1401900	906070	1521300	541670	2232200	2343400	1833800	1409200	0.973648	0.890559	0.888452	0.658773	0.759418	0.561835	0.743764	0.84843	0.794822	0.968661	0.810919	0.735218	0.791875	0.780413
O75528	TADA3	8	340810	257400	541170	639040	619450	667660	668220	1048800	823830	960800	659700	211000	170190	465790	445360	456830	434530	587530	887760	736590	743670	517060	178560	111810	262930	347720	225460	324070	316210	427750	456760	428620	306270	0.787363	0.58636	0.820905	0.789879	0.698969	0.73034	0.719154	0.778286	0.738145	0.798146	0.749454	0.973256	0.809397	0.801826
O75530	EED	11	446040	814860	929750	1024900	976660	1078800	3104100	1980500	1218100	1969000	1410300	550840	843140	1014100	743990	996400	995960	2568600	2448500	1495400	2157800	1481900	513440	796230	950760	833420	895640	1082300	3350700	2003000	1260800	2324600	1446700	0.639938	0.709082	0.663424	0.599277	0.619019	0.564114	0.611884	0.625939	0.598244	0.908514	0.662802	0.749287	0.575793	0.588591
O75531	BANF1	6	4833800	4491900	8112200	8915500	7993600	1315600	356100	2425700	1093600	2100800	3416700	2581600	1680600	5280100	2671000	3797100	863570	274340	1526500	693500	1623200	2207700	2816400	1420600	4817600	4188200	3594800	914390	445090	1336500	863020	1323400	2398400	5.39598	4.20485	4.13776	21.0452	12.7826	9.3698	5.009	4.97252	4.15623	8.99927	4.40632	6.26578	4.58503	3.54881
O75533	SF3B1	64	17682000	17620000	26277000	29398000	37472000	27895000	56522000	50337000	37366000	70542000	39058000	13466000	12804000	21751000	22102000	29670000	20288000	43095000	45642000	41046000	62803000	31804000	11472000	11575000	17537000	17575000	19574000	20364000	39352000	31467000	26907000	42323000	24323000	0.918539	0.809929	0.884102	0.658321	0.616272	0.686272	0.688858	0.690108	0.724058	0.773797	0.754472	0.772856	0.644067	0.659379
O75534	CSDE1	47	10149000	9112100	13239000	12056000	14837000	45235000	59439000	62458000	39433000	60668000	32712000	11713000	9674100	14696000	12200000	14905000	51578000	69139000	79156000	55174000	70971000	39826000	14248000	11322000	15159000	15250000	14583000	55622000	71076000	70074000	52914000	71254000	41278000	0.340357	0.304182	0.349831	0.339791	0.310822	0.330641	0.297874	0.267653	0.265099	0.326182	0.286306	0.340185	0.31315	0.272047
O75553	DAB1	4	80492	37107	190670	131460	123540	142680	84299	285680	188820	142630	158140	141470	41570	247290	220180	174690	211070	159670	413770	331550	209760	204170	151020	48323	269360	231640	101970	233480	98494	448940	265060	175170	223480	0.755449	0.969572	0.926604	0.885039	0.805569	0.805961	0.849088	0.840586	0.832487	0.718372	0.984142	0.931909	1.07216	1.23633
O75554	WBP4	8	618600	577590	1185500	1283800	1283800	751250	970370	1064600	871710	970660	993940	643940	630530	1347000	1389100	1136000	631420	961010	1067200	1056800	1035400	1039900	755500	636570	1371700	1246400	1151100	761000	878470	1076400	1031900	1113300	1082100	1.33509	1.25236	1.38367	1.38233	1.51298	1.38287	1.58554	1.69694	1.65271	1.55536	1.69867	1.44306	1.59324	1.41871
O75569	PRKRA	4	199500	150350	234540	285090	265330	501170	395640	533280	610840	584840	388390	86424	70974	138480	144140	134750	188410	310300	449620	481890	386030	250690	71120	48932	76940	90020	64268	227320	188780	224110	232140	232050	141960	0.652689	0.412993	0.588113	0.698697	0.536022	0.614797	0.525955	0.474139	0.462975	0.491492	0.406559	0.44175	0.540541	0.447782
O75570	MTRF1	3	54977	42314	71598	65341	74545	120910	185260	164220	129190	169950	101150	48353	48973	94739	111330	106660	136870	529600	325690	272020	158690	159950	257620	211310	321420	265410	265930	547240	991380	833240	753960	891180	571030	0.805104	0.422172	0.617393	0.409268	0.314216	0.357768	0.573722	0.473115	0.447457	0.518622	0.59011	0.388231	0.661064	0.629756
O75575	CRCP	3	79858	99680	177860	164150	240920	156210	242700	224280	145230	243800	175100	101520	148220	213500	212780	326290	154390	320700	318930	273830	308970	232360	211050	205170	324750	307990	307150	264700	466780	389270	323240	431690	333030	0.862445	0.778939	1.10715	0.878647	1.03277	0.939667	1.09418	0.975409	1.03022	1.08826	1.12259	1.11694	1.26782	1.36231
O75581	LRP6	9	400060	228990	465860	634260	599550	634430	512630	718440	655890	778380	593340	489110	269240	620940	675060	740460	644880	657040	877750	890750	928070	680880	108970	63587	115150	148080	136180	138410	130970	159560	143710	182560	138940	0.989225	0.993627	1.06306	0.896741	0.963806	1.05086	0.885158	1.01322	0.916383	1.06617	1.04426	1.10594	0.937697	1.06252
O75586	MED6	5	179860	222540	295180	308500	303220	434480	896920	604870	597620	646090	469680	135740	164100	235220	212630	272370	500530	867870	795780	824370	804660	493990	86201	139100	131030	187330	156680	333240	732580	468830	547230	564600	318590	0.567215	0.383723	0.370253	0.514176	0.378149	0.468222	0.593302	0.442999	0.380803	0.486727	0.336832	0.453324	0.502949	0.452245
O75600	GCAT	8	372940	431800	509150	532590	509190	624130	937240	645250	576560	578150	578130	1228200	1304900	1473300	1904500	1242400	1408900	3152100	1954600	1983000	1560700	1707400	832600	1168400	1176000	1621900	834350	1048800	2113700	1374500	1526000	1178400	1355500	1.07457	1.12971	0.945282	0.958345	1.02866	1.09297	1.10635	1.06828	1.06894	0.961836	1.22985	1.29975	1.17307	1.02037
O75607	NPM3	7	2214800	2987000	7401100	4562200	7042300	3122400	4708800	7585900	3921800	6568300	5385400	603340	515440	1292900	922870	1116200	795290	1247700	1525500	1168100	1249200	1001400	825080	869260	2085700	970770	1347200	1023000	1634400	2009900	1090400	1805500	1580400	0.905942	1.25127	1.06247	1.14296	1.11263	1.12008	1.34682	1.24693	1.26849	1.15467	1.3265	0.871067	1.34173	1.20412
O75608	LYPLA1	8	3555800	9932700	6386100	7191200	9366200	4385300	14757000	6074700	6007100	7407600	7726500	6184700	14937000	9644500	12455000	13914000	6834600	23487000	11163000	10742000	12430000	12114000	2355300	4661400	3632600	4223400	3633400	2440900	7445600	3708700	3941600	5174200	4287500	1.19429	1.2491	1.31704	1.48233	1.49143	1.23886	1.32271	1.25563	1.32983	1.23592	1.44179	1.36091	1.41235	1.40893
O75610;O00292	LEFTY1;LEFTY2	2	47391	31181	98866	82495	143300	82435	95443	144980	102610	210740	102990	27054	15475	57365	46811	105010	27356	39488	84779	67853	107590	55199	88045	48969	159310	118020	193770	114180	107380	198490	129080	269360	165850	1.04363	1.048	1.11234	0.860612	0.835946	0.829409	0.957601	1.02165	0.939791	0.928385	1.03797	0.858097	0.920833	1.32554
O75616	ERAL1	10	627530	441540	869320	723830	876120	1193400	2095700	2382000	1003200	2089800	1172900	537620	368480	781660	522790	720910	1101000	2318500	2510500	1373400	2436000	1249200	376420	345670	635020	443680	524320	1127900	2877400	2572600	1190700	2539900	1347800	0.866326	0.657	0.417791	0.420384	0.34553	0.283024	0.512032	0.42601	0.319236	0.748813	0.53625	0.415569	0.492579	0.40067
O75629	CREG1	4	1392000	738020	1424900	1693800	2224700	1430700	1282300	1512700	1182200	1851900	1479700	872320	417900	1025600	837380	1358500	877830	868260	1109600	965980	1286800	987910	1233300	599040	1326000	1291100	1523100	1267800	1165000	1336200	1264400	1776100	1325000	1.47768	1.30764	1.35074	1.22241	1.08754	1.095	1.25588	1.33429	1.28007	1.44	1.12604	1.27532	1.42934	1.3764
O75635	SERPINB7	4	518050	155610	166260	235850	211480	545770	236890	217100	201640	222310	267060	1902800	269600	338450	532490	388850	1695400	408860	387400	631140	422220	728090	616440	278610	266000	313750	240720	597940	358820	217520	223930	251620	358930	1.43153	1.81828	1.17091	1.5763	1.05078	2.07515	1.3322	0.980295	1.55537	1.35783	1.18746	1.39827	1.40189	0.99544
O75643	SNRNP200	90	12462000	18048000	24293000	25321000	27125000	25602000	43367000	53808000	32418000	54902000	32253000	13986000	16109000	27817000	20591000	26749000	25212000	40628000	62105000	52144000	68410000	35701000	13611000	17667000	24624000	22125000	21720000	28371000	50268000	51208000	43320000	54657000	33723000	0.730423	0.698206	0.704895	0.911525	0.771018	0.843329	0.629163	0.641412	0.598213	0.724821	0.56233	0.6302	0.59558	0.558641
O75648	TRMU	8	1419100	2116700	1839200	1923200	2748000	2467300	6371000	2742100	1870500	3809700	2566800	142720	153480	173350	142920	171790	165180	333510	217300	195440	266960	194980	741010	1320400	956690	720660	1495300	1387800	4743800	1468300	1241500	2852000	1762200	0.943368	1.17752	0.662877	0.785009	0.786024	0.704869	0.983921	1.20313	0.731157	1.0665	1.1018	0.605625	0.888126	0.769524
O75663	TIPRL	14	7277300	4653100	5085500	9325900	5467700	13723000	12884000	7996000	12698000	7726100	9055100	10184000	5764400	6406700	11678000	6302900	20091000	14874000	11400000	22493000	10355000	11934000	9532000	5401500	5383100	11412000	4912000	15876000	14687000	8628700	16206000	8957500	10429000	0.752322	0.753135	0.790446	0.812136	0.800782	0.808913	0.867102	0.816834	0.781611	0.733566	0.736035	0.81089	0.866269	0.797738
O75665	OFD1	10	57381	55922	80247	82517	181810	93907	167870	160770	118090	262630	136350	187690	136960	277150	229130	509830	327520	527660	545870	527740	958210	479180	358260	229480	343550	455060	467760	430280	623520	676920	558020	868130	618100	0.898196	0.78816	1.14288	0.792286	0.579183	0.708747	0.708703	0.686376	0.656437	0.72558	0.605417	0.91835	0.937065	0.787224
O75674	TOM1L1	9	692530	1194900	888650	1740300	962800	1124200	3056900	1399500	1619100	1092100	1334000	947570	1225400	1183700	1588800	1143400	1484300	2839100	1689100	2450500	1431200	1595900	813000	1301500	1031200	1881900	946810	1204800	3225900	1340400	2003000	1220500	1577000	0.906296	0.977252	0.831477	0.947135	0.851677	0.862381	0.93007	1.02054	0.895412	1.11656	0.899814	1.06263	1.07501	1.12354
O75676	RPS6KA4	3	27867	14783	32592	39314	39965	82106	76868	53506	80464	41366	53723	34441	34760	29586	50724	72357	119430	140400	71784	159440	62857	73593	65252	45531	89915	72480	77414	193360	202910	113620	205480	122990	135470	0.500812	0.425988	0.429635	0.368994	0.664396	0.445381	0.889541	0.580925	0.954499	0.490717	0.488085	0.373268	1.08988	1.51658
O75683	SURF6	13	3231000	5043000	2157100	2544400	3102800	2930500	3386400	3939900	1757600	4598800	3560600	2391300	3082200	1780000	1337200	2350700	1826100	3874700	3134700	1834800	3735200	2716000	1823400	2763000	1092400	1018100	1430700	1930400	3031000	1978200	954570	2884500	1959900	1.63464	1.49529	1.54832	2.37219	1.9938	2.33336	0.762353	0.812745	0.687904	1.49396	1.08697	1.12989	0.780398	0.816052
O75688	PPM1B	21	2932400	2357200	7261900	4617800	9065600	6303100	6839800	11017000	8099400	12302000	7604700	4056400	2665100	6475300	6336800	7257600	7047400	9330700	10541000	9681700	10002000	7257500	3236900	2314900	9337200	6010700	9080100	5474900	7251600	13566000	9051500	16906000	8614900	0.709487	0.969551	0.638684	0.670656	0.833448	0.574537	0.877215	0.80773	0.976507	0.606045	0.920257	0.724483	0.899193	0.794162
O75691	UTP20	17	423910	308780	544610	689580	716770	1063000	1058200	2467900	1228700	2501400	1183100	516900	316810	643710	588290	773610	1090200	1456800	3558500	1541200	3171000	1363300	491950	356740	630660	610090	626700	1586500	1892000	3225800	1251300	3366600	1407300	0.565599	0.564268	0.509794	0.514763	0.480788	0.494078	0.27178	0.274731	0.259497	0.655383	0.512396	0.507154	0.328625	0.324069
O75694	NUP155	37	8818900	9949100	12931000	13009000	14788000	16235000	30005000	28128000	18765000	28719000	18313000	7549100	7328000	11464000	10942000	10873000	13949000	24779000	27247000	25118000	25749000	16763000	8409800	10203000	10722000	10295000	9422800	15868000	29155000	22807000	19778000	24028000	16704000	0.797767	0.703361	0.770532	0.720467	0.608121	0.800475	0.642547	0.613299	0.572874	0.663912	0.644236	0.599284	0.658331	0.556746
O75695	RP2	10	2350500	1296000	1806800	4583300	4166000	5308200	3658200	3295000	7242700	5547200	4050800	2959700	1475000	2031100	5813400	4845600	6041200	4506700	3695400	11268000	6916500	4974500	2156400	1118400	1504600	4369500	2688600	4274000	3220900	2494500	7154700	4983400	3636200	0.692969	0.669894	0.654304	0.763751	0.742501	0.725584	0.819242	0.739061	0.745396	0.646137	0.704761	0.713957	0.921571	0.918995
O75717	WDHD1	55	5136100	5267600	12710000	9572700	20374000	10785000	34068000	38974000	17792000	54938000	20565000	9162300	7926100	25894000	15163000	38406000	16695000	55402000	69404000	37185000	89422000	36917000	6364900	6734900	15761000	10516000	19668000	13093000	36218000	40528000	23903000	61907000	23800000	0.724575	0.678845	0.716799	0.352483	0.309923	0.384822	0.464073	0.519036	0.487694	0.55508	0.517228	0.548182	0.476913	0.527265
O75718	CRTAP	15	7459500	3776300	7089300	9023800	7974000	15311000	6240400	9568000	9097500	8764400	8237200	10217000	3574900	9349300	9180700	8491300	17993000	6404900	11834000	14971000	10330000	9949600	9050300	3994400	10462000	9873800	7783900	16553000	6642200	10463000	11814000	10061000	10106000	0.75464	0.806755	0.689442	1.43639	1.18089	1.22379	1.0461	1.12558	1.23411	1.00145	0.890765	0.929234	1.15699	1.07391
O75746	SLC25A12	24	2408800	2256400	1911600	2397100	2050800	3199700	3380600	2346900	1810000	2176400	2420400	2187400	1563800	1766000	1691300	1694400	2439900	2385200	1869600	2110900	1984300	1991800	3056800	2351900	2281700	2631300	1963500	3832700	3815700	2484100	2703000	2560300	2914400	1.13823	1.18416	1.10825	1.53934	1.3599	1.31682	1.17715	1.30233	1.14446	1.25175	1.13336	1.18724	1.13219	1.19679
O75771	RAD51D	2	32134	20302	28437	25460	31799	43614	56201	46948	45366	48424	44392	7053.3	13040	9857.9	4976.5	7466.7	6169	16587	17649	14800	21241	18078	34069	31145	51063	47642	52561	65196	90740	69945	70833	83699	64150	1.52501	0.774941	1.03367	0.831044	1.37494	0.871831	0.843326	0.707466	1.02777	0.671711	0.340468	0.904947	0.744516	0.451968
O75781	PALM	15	630960	225410	940110	3682700	1719800	931310	477370	897490	1981700	1190400	1275500	1959000	550090	1737300	5986900	2403600	2416800	1390300	1841500	4819000	2166600	2537700	1220100	314910	1161500	4763700	1291400	1590800	903390	1355700	3366400	1684900	1917700	0.874423	1.28649	1.03901	0.825891	1.06265	0.75838	1.41767	1.29767	1.14258	1.9035	1.64249	1.70385	1.87334	1.38549
O75787	ATP6AP2	15	3871400	4930100	6451200	6738800	13356000	7522200	10697000	10609000	6663500	19527000	8678600	3392200	3842900	5344800	4964300	8886600	5312200	8701400	7400800	7256900	13820000	7053400	4089600	4875100	6378900	5378900	9143800	6382100	9825600	7888700	7513400	16325000	8301100	0.825978	0.83955	0.842751	1.0014	1.00746	1.02306	0.953007	0.957401	0.966244	0.990493	0.948096	0.859959	0.924178	0.796582
O75792	RNASEH2A	13	2031300	2593800	3466800	3940800	3624900	4545800	9929000	7796000	8144600	7264200	5749100	2690400	3851800	4948000	5867600	5053900	6322200	13946000	11625000	17466000	11561000	8732500	3186200	3666400	4885900	5964200	4092800	6445200	13428000	10588000	16926000	10841000	8394500	0.683801	0.562144	0.678638	0.589841	0.604909	0.564279	0.627737	0.581293	0.59425	0.437365	0.452747	0.471648	0.601713	0.581495
O75794	CDC123	12	629960	1336400	1094000	683660	950780	1508500	6533100	2721900	1382600	2231100	1854500	1323000	1228600	1446600	1190800	1428800	2003000	4929300	2730600	1934800	2289700	2158500	1262600	1951400	1765600	1255300	1365200	2235700	7382200	3081200	2218800	3004800	2945400	0.601816	1.02376	0.701622	0.567714	0.470376	0.51579	0.647508	0.724947	0.645318	0.528597	0.835357	0.635793	0.579237	0.787385
O75808	CAPN15	6	112890	179060	158250	188770	205540	439190	1276700	507980	402750	397460	394200	67967	78491	82592	120840	114080	177610	559550	222770	231660	170710	178810	121780	236160	202940	219270	162770	443520	1504100	557990	455230	437880	469620	0.415237	0.51961	0.347369	0.305334	0.309519	0.334044	0.443301	0.502659	0.46802	0.50267	0.749134	0.509918	0.666851	0.859075
O75815	BCAR3	9	198450	94703	122250	170890	160040	1337200	393740	278230	393230	213730	331100	431990	151410	287190	335690	324820	2657700	710400	512080	958610	405090	669540	428230	230140	364090	384800	324960	1854000	700000	446460	684130	433290	596490	0.239672	0.243241	0.265218	0.538092	0.446269	0.717285	0.645344	0.738839	1.04635	0.471211	0.483386	0.612761	0.907507	0.958985
O75817	POP7	3	274780	535250	430110	325910	601570	277760	855500	482860	429340	547420	470550	1283100	1761800	1708900	1817300	2127500	1284400	3696200	2211000	2078700	2339200	2005800	1634300	2107100	2008900	1621900	1819300	2026100	3973200	2348400	2593000	2782700	2250200	1.23071	1.27105	1.41414	1.34863	1.09239	1.09713	1.18445	1.08799	1.13462	0.767748	1.06057	0.831249	1.32729	1.1594
O75818	RPP40	13	985590	1439100	1668300	1448100	2065000	1396600	2247400	1855500	1275400	2095700	1626000	724630	725310	1260500	876760	1370500	1029400	1361700	1743100	1166600	1691500	1204200	1046700	1050300	1384400	1177600	1385000	1416200	2022800	1829200	1355900	2013300	1618200	1.03359	0.967397	1.01898	1.51807	1.08371	1.10015	1.14109	1.14727	0.933182	1.18082	1.01944	1.00386	1.19522	1.1277
O75821	EIF3G	21	5861200	7868800	9794000	10810000	10577000	16531000	28571000	23804000	16714000	21909000	16062000	8157000	9058500	11475000	12569000	11841000	19818000	36099000	29783000	27287000	28534000	19402000	7660500	8483200	10200000	12353000	8964000	17414000	31060000	20558000	20326000	22964000	17236000	0.526274	0.57164	0.592174	0.579258	0.579081	0.575091	0.598713	0.572295	0.569892	0.639997	0.65055	0.70907	0.585391	0.571202
O75822	EIF3J	21	9152400	4942600	8384400	8145600	9305600	13324000	9861400	11106000	12769000	11866000	11109000	15476000	8819800	12209000	18050000	15002000	23117000	24017000	21071000	23216000	16153000	16591000	11921000	6312200	10305000	8882000	8498500	20173000	14241000	14265000	16538000	15389000	11994000	0.859016	0.916941	0.957402	0.828694	1.03864	0.968682	0.900934	0.865683	1.00589	0.641353	1.00491	0.673902	0.938679	1.06681
O75828	CBR3	20	11333000	4784800	3285500	3651700	4431100	20418000	12808000	5220300	4058100	5696100	8043100	6446400	2851900	2002600	1786500	2338600	11138000	7967900	3284700	2853400	3375500	4411800	10278000	4349200	2830400	3230000	3017400	15934000	10712000	4008700	3920000	4918700	6603000	0.832178	0.813598	0.84931	0.763387	0.870141	0.835263	0.841919	0.92199	0.866503	0.895012	0.842982	1.00327	0.919657	0.931628
O75829	LECT1	5	261330	144680	1126600	423090	2168800	493990	416150	1875000	487970	2737800	1011300	365930	169530	1762700	434230	2621800	547380	449520	2702600	955620	4035300	1439200	247260	118530	1299000	416150	1781100	478400	323790	1789700	526000	2935500	1094900	0.878182	0.814641	0.709021	0.91238	0.788023	0.682263	0.854524	0.925864	0.892566	0.890452	0.678157	0.841656	0.969046	0.866659
O75832	PSMD10	11	2778600	2547400	2745800	3502000	3882800	5998000	8093000	5078900	6553200	7604900	5371200	3530600	2864700	3237700	5116900	4564500	7383100	14026000	6929600	8675600	8383500	6296100	2245300	1828400	2100700	2698500	2340000	4391300	6355000	3545200	4519200	5360100	3526700	0.646739	0.660944	0.735333	0.558152	0.561696	0.602949	0.689645	0.683673	0.788124	0.575835	0.757988	0.703085	0.627885	0.662968
O75843	AP1G2	10	1387100	478720	1201000	1246600	1068400	1304900	992950	2596200	2837500	2504300	1497100	1154400	760690	1287100	1434200	1410300	2506500	1698800	3946400	5615900	4588200	2650400	339760	129780	418800	612950	373260	514840	331260	1592000	2289000	1534000	801080	1.68492	0.746762	0.712564	1.22398	1.15241	0.612809	0.636954	0.37999	0.407115	0.421091	0.288983	0.402578	0.497406	0.390474
O75844	ZMPSTE24	14	13102000	11399000	18753000	17857000	25323000	19197000	22042000	22159000	13697000	24616000	18002000	18965000	13819000	25478000	16897000	25857000	23120000	21348000	25705000	23114000	29144000	23821000	13796000	11542000	20914000	15358000	21315000	17022000	19741000	19021000	15965000	20973000	18952000	1.09732	1.13168	1.01396	1.2986	1.24799	1.23426	1.29626	1.3116	1.34678	1.32555	1.001	1.12665	1.41329	1.1482
O75845	SC5D	2	457630	437890	1034800	748830	1064400	556660	685280	1003600	1104800	958780	816070	681710	691440	1541800	2278400	1958000	899840	1127400	1705600	2415400	1514300	1398000	56710	29417	116270	120870	80978	73505	81668	133870	140650	149410	98232	1.19585	0.98038	1.13736	1.3934	1.34727	0.768485	1.3682	1.17272	1.25258	0.699576	1.31213	0.975991	1.29113	1.4597
O75864	PPP1R37	7	29580	16979	35172	47674	39231	109040	66040	73169	75310	69712	58773	118260	58476	108300	90622	106310	277310	218150	236250	218900	203700	135230	169540	73601	129380	163830	100100	585850	364900	355790	490820	388790	267860	0.365463	0.59869	0.424612	0.458301	0.719595	0.430768	0.575446	0.758921	0.455529	0.592885	0.517251	0.465108	0.599376	0.743214
O75874	IDH1	25	23218000	15323000	69382000	42731000	74031000	28594000	30644000	66290000	44911000	63917000	45888000	32571000	20024000	102950000	68932000	99831000	39118000	55734000	103210000	83505000	94723000	70557000	33243000	20392000	106340000	63007000	91328000	36940000	39541000	89539000	73411000	96075000	67730000	1.29867	1.11706	1.16385	1.06029	0.94527	0.94473	1.47025	1.39825	1.49737	0.984606	1.09087	1.02336	1.43778	1.32761
O75879	GATB	14	897530	717180	1093900	1235200	1301100	3443700	7521600	6430100	3266400	5388300	3218300	667060	448180	1050600	830860	1377700	1740500	3444400	3714600	2560400	2964600	1945600	513770	456160	887810	716570	877590	2132800	5787900	4370800	3016700	3920900	2430000	0.434895	0.504066	0.304599	0.222873	0.24167	0.185532	0.24497	0.383532	0.258254	0.369877	0.434605	0.295665	0.311204	0.573887
O75880	SCO1	6	2007600	3386900	4417200	5476400	4798000	6083700	14548000	15991000	7805800	14015000	7436900	2082500	2311500	3699200	4372400	2641700	5131700	13310000	13613000	8396800	9920500	6330300	4060600	4789600	6154900	7261700	4721800	8515700	19865000	18003000	11240000	15593000	10112000	0.482358	0.55419	0.66289	0.486647	0.409298	0.500169	0.402852	0.390597	0.404897	0.726177	0.719298	0.736786	0.480176	0.327006
O75882	ATRN	11	471890	629380	477460	446630	668760	518320	795610	444830	455060	488290	567930	656210	721060	580990	883990	991190	718600	1007800	543290	622920	599010	716450	1371700	785630	1304300	1239100	1273300	2182000	1099100	1308700	1497600	1416100	1486800	1.10805	1.15156	1.13665	2.09621	1.99696	0.987718	1.42921	1.3586	1.46268	1.00945	1.67251	1.11298	1.64823	2.03881
O75884	RBBP9	8	1332900	1211300	709560	1995200	768020	1872500	2099800	1168700	1603200	944820	1366200	1949700	1377900	1118300	2168000	944570	2512800	3132100	1539100	2324900	1145700	1767400	1833700	1276800	1090400	2075500	796270	2256200	2728500	1371600	1983600	1227000	1644600	1.03439	1.10267	1.09213	1.14993	1.06068	0.995054	0.833571	1.0008	1.04367	1.35409	1.20108	1.21742	0.999094	1.00003
O75886	STAM2	16	3864500	2607900	2746200	5551900	2859700	10512000	7794500	5064900	6529100	4266000	5170900	3817400	2255700	2909000	4081100	2706600	7211000	6358900	4439000	6214900	3929800	4249000	3381100	2129700	2474500	3717800	1944200	7018600	5448200	3747600	5403200	3559900	3989700	0.60288	0.683279	0.631576	0.743231	0.820655	0.777371	0.736983	0.936276	0.844131	0.902224	0.852321	0.814678	0.775548	0.940495
O75891	ALDH1L1	5	268070	211010	189540	234320	358450	1315400	782590	259920	355820	424230	398360	163460	11132	27168	34223	19012	739380	65898	56632	87820	39534	141390	281270	17232	31109	62214	30154	1169300	85634	78309	125060	61054	177830	0.20449	0.331212	0.444039	1.49229	0.232673	0.269778	1.33963	0.533155	0.483071	0.918206	0.399006	0.568186	2.37405	0.373518
O75896	TUSC2	4	991080	693990	504930	469730	668390	1079200	1077400	1099900	588380	1149600	902490	1431100	992690	669630	571070	853020	1134700	1879000	1758800	929590	1603500	1196500	604490	435350	363720	349230	355940	735950	975760	626700	438120	689080	521380	1.38137	1.41845	1.34735	1.08511	1.22809	1.16439	0.593352	0.584926	0.725617	0.789252	0.764294	1.05674	0.696619	0.706023
O75909	CCNK	10	684750	793480	1182800	1834100	1605400	1104100	1075400	1661700	1109900	1773500	1288700	272150	396340	706300	464930	794200	374690	629820	894390	688450	1105700	621460	498630	655080	979370	754190	834850	704540	962520	1069100	820370	1327700	924520	1.06683	0.828941	1.00042	1.37749	1.49667	1.56651	0.974506	1.1892	1.10313	1.71605	0.952593	1.02335	1.01065	1.09157
O75915	ARL6IP5	6	1457500	514360	683440	1595000	745200	1766100	980140	799120	1048900	797630	982450	3098600	729530	1016700	2330900	999800	3148700	1214600	1169600	2640400	989020	1828300	1361900	301020	417210	1058600	368980	1481600	529370	364700	978740	413740	838390	1.23886	1.33431	1.25322	1.50086	1.1999	1.01715	1.56324	1.23151	1.09677	1.52235	1.26245	1.23183	1.55783	1.18246
O75923	DYSF	24	353020	238060	625700	941820	581000	601470	574980	1139700	1249200	912610	777120	519500	320510	755110	911300	969300	604280	578840	1133600	1823400	911930	828290	441970	250530	779720	1248900	508380	620520	545230	1257900	1936800	1025500	969390	0.938386	1.22148	0.870099	0.991441	1.31369	0.826572	0.801431	0.894275	0.785234	0.720262	0.6905	0.796601	0.830902	1.36931
O75928	PIAS2	6	114130	101770	180200	169480	201680	308700	561410	480610	305370	496830	309230	115350	90062	126160	135420	154610	228200	346180	289070	213260	289680	197500	102890	111040	115750	111680	109200	190290	327270	238890	214840	277220	193030	0.520319	0.776275	0.694231	0.402355	0.584807	0.694987	0.565193	0.610567	0.570415	0.590471	0.780102	0.648505	0.535906	0.67724
O75934	BCAS2	11	1642000	1964600	3398800	3454500	3819000	3082000	4067900	4786300	3199100	4928500	3579900	1490400	1917100	3260300	3213800	3314400	2398200	4471300	5326000	4226000	5007700	3540500	1759000	2002400	3883100	3401500	3378700	3024300	4434600	4904600	4058400	5376000	3528900	0.850477	0.735889	0.853869	0.966759	1.0006	0.987818	0.923014	0.882271	1.04921	1.02823	1.02142	1.06858	0.915938	0.846237
O75935	DCTN3	11	5213400	4995600	5911500	7406600	7975300	11294000	12025000	10374000	10124000	11971000	9209300	4481100	3220300	3874500	6396500	5361500	8865000	9297700	9062100	12095000	9189600	7483400	6959300	4727800	6964800	8020300	6580500	16386000	14637000	10902000	16607000	13304000	11404000	0.651786	0.649995	0.649118	0.910878	0.75799	0.687942	0.804641	0.639592	0.75085	0.668227	0.749979	0.607948	0.868383	0.756385
O75937	DNAJC8	18	12486000	16763000	25930000	24499000	24260000	21589000	54018000	41821000	27788000	34927000	28462000	18232000	24251000	34833000	37293000	33974000	28749000	84525000	57374000	47476000	49744000	40835000	16872000	23034000	31895000	29354000	23817000	25918000	63568000	44342000	38005000	43667000	35667000	0.885001	0.849183	0.881637	0.66013	0.698244	0.715314	0.911271	0.84086	0.877278	0.921512	1.03249	0.916685	0.859663	0.883449
O75940	SMNDC1	10	1859200	5312800	5057600	4393400	8378500	2170100	6982600	4090200	2790400	10195000	5129200	2026400	5500000	5026100	4805100	5469100	1849000	7289000	3997600	3163800	3675600	4145200	1620900	3779000	3744300	3144000	2915200	1786500	4641600	2535600	2284000	2598300	3163700	1.12499	1.43043	1.46906	1.46115	1.96339	1.66515	1.58677	1.92291	1.86795	1.45986	2.08637	1.76217	1.78147	1.51494
O75947	ATP5H	13	8110400	10492000	18026000	15190000	17509000	10235000	15323000	17794000	11410000	14132000	13777000	15846000	16285000	32247000	22712000	27359000	16533000	23439000	27536000	23837000	24261000	23355000	9341600	10617000	16869000	15355000	11865000	9177900	15329000	13249000	11388000	12898000	13351000	1.21598	1.32127	1.33521	1.50336	1.44389	1.55131	1.56149	1.6239	1.47891	1.40253	1.30635	1.52211	1.55278	1.50692
O75952	CABYR	2	7448.5	5080.4	23994	18015	44468	16345	11635	28054	12460	48506	24550	35332	12343	131590	44813	350630	56349	42563	176280	64898	416290	147830	20274	18398	63072	16396	145480	31935	29413	72302	17843	190300	63952	0.888813	0.660104	0.857991	1.1166	0.472582	1.53398	1.15892	1.04021	1.14698	2.11294	0.921764	0.76805	0.876749	1.20873
O75953	DNAJB5	7	53967	42385	151770	112830	184690	204910	196040	597850	204420	664910	252760	152470	93857	244550	184400	283450	341600	340400	955940	447940	1071300	453330	112990	75996	221530	135110	199220	358330	264820	673030	323830	928970	354500	0.368945	0.54793	0.508826	0.474531	0.614582	0.599496	0.388689	0.344138	0.396745	0.565496	0.544169	0.502326	0.355595	0.320367
O75955	FLOT1	29	7230700	4467700	7478400	11168000	5886300	8808800	7125800	9904100	9261200	6449300	7971800	11607000	6217300	12293000	15623000	7705700	11697000	13438000	13730000	18129000	9244500	12130000	8426200	4178400	8592500	9502300	4890800	10657000	8266200	8506200	10683000	6539900	7879000	1.18157	1.1752	1.28707	1.18652	1.1383	1.10952	1.11782	1.19007	1.2745	1.20122	1.16623	1.07588	1.13883	1.03155
O75962	TRIO	32	1348200	560520	862480	1195600	1024500	5400300	2318900	2138400	2433400	2051600	2047700	1541300	772930	1232700	1343300	1358900	6780100	2630200	2952100	4250300	2698600	2568200	2079400	864160	1178000	1442600	1112900	7693000	2956100	2632300	3853600	2891700	2759500	0.360493	0.309799	0.381171	0.545983	0.629698	0.617261	0.551361	0.619209	0.548075	0.475571	0.449898	0.443009	0.597346	0.665125
O75964	ATP5L	9	4102200	4631400	7413900	8315600	7730800	6294200	7263200	8378100	5725400	6859100	6457200	4791300	3951300	7391400	6945800	6293900	5542700	6298000	7692200	6733300	6392100	6132900	6561900	6894100	11629000	10700000	10280000	7120200	10917000	11630000	9419500	9080200	10011000	1.09245	1.26657	1.04132	1.42406	1.34184	1.35117	1.27166	1.31548	1.26184	1.51256	1.40473	1.30608	1.47494	1.3311
O75970	MPDZ	35	1586900	1070900	1885400	3183800	2289800	5818200	2198000	5228700	8544900	5572000	3855500	1678300	786200	1707100	2586800	1923100	5200700	2349700	4819600	9329200	4980200	3391400	2151500	1096200	2499100	3639500	2198200	6714400	3031700	5754200	10658000	6730800	4779800	0.408842	0.463438	0.413069	0.944768	0.827137	0.770882	0.505879	0.513167	0.530479	0.394669	0.384969	0.378618	0.508665	0.511331
O75971	SNAPC5	3	181300	226400	247510	266800	250480	250380	524680	355900	288300	305720	313020	152760	208450	257530	238350	244060	192390	601100	369780	305260	261990	280920	406520	530460	575970	537630	439110	475360	1098200	758750	662840	621870	616960	1.13617	1.00568	1.19412	0.836007	0.899687	0.982092	0.883619	1.00959	1.02319	0.948995	0.997601	1.00943	1.01571	1.16104
O75976	CPD	48	16192000	7994700	17332000	21298000	23819000	25235000	15834000	21099000	18413000	23833000	19175000	20150000	8661100	20027000	24075000	24849000	27009000	17798000	23872000	29416000	28163000	22987000	17565000	7246600	16197000	19508000	17495000	22670000	13007000	17009000	20464000	21542000	18640000	1.00666	0.985197	1.03782	1.17	1.10911	1.07809	1.22074	1.15957	1.15098	1.1466	1.14174	1.12403	1.26929	1.16296
O76003	GLRX3	21	13017000	19595000	15006000	19717000	19337000	32949000	72892000	34409000	25712000	35504000	28010000	16333000	17897000	20288000	14983000	25093000	32449000	65583000	35824000	38510000	39574000	36221000	12634000	17701000	14722000	17173000	14697000	26149000	54932000	25929000	24876000	29779000	25405000	0.665547	0.608836	0.657971	0.691948	0.512658	0.681037	0.682919	0.703641	0.724496	0.815172	0.505864	0.814422	0.724671	0.765635
O76021	RSL1D1	22	2880200	3110800	3245200	1414900	3344300	3695300	3088700	6380900	1527500	5608400	3591400	8619200	7508500	8584300	2738900	7755600	7300300	13865000	20341000	4858100	16708000	9650200	8947200	6184600	9100500	3923000	6590500	14644000	11543000	15775000	5164300	16055000	8982400	1.08999	1.14448	1.25073	1.592	1.5001	1.25056	0.660487	0.640782	0.726324	0.903359	0.687246	1.0419	0.679486	0.617423
O76024	WFS1	16	1620900	522730	1701300	1773700	2053400	6060300	1844700	4013300	4124300	3785300	2864700	683010	154890	873940	724730	1201300	2766100	589950	2161700	2481600	1876200	1363100	1120900	316420	2205700	1244900	1892800	4664400	1066100	3860800	3355500	3119900	2318400	0.405794	0.338799	0.32034	0.776056	0.506941	0.573616	0.525863	0.559474	0.826228	0.452835	0.410641	0.408589	0.656174	0.849402
O76031	CLPX	26	3423200	3484700	4785300	3589200	4727100	7398400	14507000	13166000	6216700	13683000	7401400	3736300	3348300	4877500	3584300	4320400	8513600	16548000	14867000	10576000	15518000	8266100	3894300	3576500	5065900	4110000	3829300	8563900	15092000	12212000	9209400	14686000	8495000	0.672181	0.619331	0.615515	0.528482	0.476946	0.467008	0.532431	0.478873	0.481651	0.525686	0.496387	0.54566	0.43361	0.3736
O76041	NEBL	3	102830	56202	94799	159500	157830	182620	129420	134130	131400	138630	127430	168960	181900	546420	987070	1076800	249160	274050	748950	1141900	1176700	686440	113800	77554	280260	642960	325760	169530	210720	255890	674390	388180	333110	1.84924	0.531791	0.723277	1.48844	0.938097	0.776459	1.06228	1.12018	1.17829	0.942798	1.1438	1.51261	1.17965	1.57301
O76054	SEC14L2	7	277670	198260	157390	231410	215140	832600	700110	254370	232060	250720	346160	74088	38076	30902	45818	38003	260910	60536	63706	86664	68959	89956	1327000	932430	969160	1099800	834060	2747400	2582600	1108500	1445000	1120700	1544700	0.509842	0.493532	0.504446	0.933696	0.723828	0.972457	0.864677	0.643821	1.17024	0.902002	0.725742	0.999477	1.03818	0.742984
O76061	STC2	5	1112000	177400	1047600	621450	1022500	1531900	465000	1109900	578180	932600	858170	1606700	287090	1474800	800520	1246700	1944200	833660	1456800	907700	1167200	1224400	1600100	455860	1488600	970690	1233900	2043700	982610	1520700	995550	1394200	1337100	1.1696	1.11669	0.997917	0.68486	0.81486	1.1162	1.38728	1.34898	1.24087	1.14864	1.09515	1.19803	1.43259	1.28895
O76064	RNF8	3	31806	9255.3	39245	33187	42370	26647	27483	39489	46547	39060	35454	30660	36458	52754	67124	45773	130290	362220	215360	188360	145690	130100	13485	7617	23293	17415	19658	39210	90287	49539	49109	49701	44054	1.50863	0.373636	0.475565	0.341002	0.383984	0.223193	1.18886	0.429184	0.556957	0.831289	0.483865	0.365249	1.32046	0.409289
O76070	SNCG	10	766000	285960	3148000	2343100	4071400	1089500	711290	2757800	1391100	2760500	1941100	760530	313860	2806400	1468400	3248400	864940	788750	2256700	1523000	2214300	1577600	772030	236310	2196500	1467600	2116100	1245700	517080	1548500	1180100	1815100	1495900	0.914192	1.05291	1.10457	0.792504	1.12266	0.839797	1.73334	1.87372	1.53921	1.68482	1.37193	1.42468	1.9268	1.99149
O76071	CIAO1	13	2791500	2941700	3256500	3594400	3781900	4952000	7636300	5014300	4795900	4599800	4678000	2757400	2814000	3086700	4100500	3666800	4079000	10504000	4869200	5051900	3972900	4262100	2586500	2472500	2861000	2791500	2263500	4250100	6923000	3992500	3913300	3571600	3511900	0.820398	0.838566	0.935452	0.676154	0.744688	0.748087	0.853805	0.875375	0.979975	0.792209	1.04752	0.852648	1.02099	1.14393
O76074	PDE5A	21	2761500	713280	5017000	3768900	4176100	3421900	1458900	4869200	2824400	3452000	3328000	2253000	671430	4853400	2820400	3697900	2645900	1275000	4734600	3186000	3304800	2983700	2846400	618790	5478600	3788000	3528600	2921400	1237700	4439800	3115600	3741600	3379300	1.32177	1.134	1.23956	1.1226	1.2364	0.947796	1.42357	1.51378	1.50152	1.37152	1.20893	1.41239	1.42873	1.48569
O76075	DFFB	5	239720	459790	424130	513190	441490	431720	1046800	514560	487700	569140	468060	91263	80112	92146	103060	103580	143980	259450	149160	174990	147520	151510	890760	408750	515070	936360	510250	1055900	830810	602410	889750	680070	801830	0.718431	0.796617	1.43968	1.33046	0.751221	0.682293	1.32956	0.879432	0.924415	1.13569	0.744059	1.25848	1.16204	0.886746
O76080	ZFAND5	10	2191300	2218200	3804900	2892500	4384100	2725200	3245500	3401800	2287900	3265900	3170300	2398100	2668500	4823700	3535200	5636100	2686900	4327400	4318800	3250600	4102100	3877400	1654400	1623900	3064000	2271400	2879800	1354900	2105300	2012300	1605300	2282300	2321300	1.4464	1.22019	1.37785	1.48261	1.52975	1.46489	1.62434	1.65931	1.75211	1.39144	1.46838	1.55259	1.66716	1.84501
O76094	SRP72	32	6009200	4682700	5515500	5121900	6670100	18786000	36598000	18832000	14362000	19231000	14455000	5971500	4785900	5205500	5238400	5862300	15437000	31648000	21595000	19890000	20949000	14097000	7441800	6160300	7023300	6293100	6423500	24337000	36962000	21038000	19901000	22981000	16601000	0.478725	0.459895	0.476909	0.298076	0.327682	0.337418	0.383535	0.365788	0.417077	0.339953	0.376488	0.378388	0.40697	0.386148
O94760	DDAH1	20	15068000	18636000	22846000	31232000	20753000	16794000	28329000	20118000	21219000	17064000	20468000	18886000	22532000	26459000	29973000	23024000	20274000	33855000	23621000	27715000	20514000	25303000	22367000	31893000	29406000	35378000	19910000	22110000	42085000	21780000	28825000	19621000	29120000	1.36557	1.30532	1.3163	1.40617	1.44263	1.67154	1.733	1.6	1.53772	1.674	1.37234	1.38667	1.6258	1.53616
O94762	RECQL5	11	138100	90139	297550	348420	313190	319280	309110	734100	522150	532650	401660	43408	26628	42180	80754	43815	97204	108270	256770	210480	156730	119340	204230	91296	336990	275090	277170	392410	334760	841330	633880	650660	435300	0.605384	0.6038	0.763186	0.592047	0.617478	0.546784	0.516005	0.242621	0.528874	0.662021	0.545355	0.501781	0.699269	0.346654
O94763	URI1	17	2174300	1524800	2952800	3012600	2684900	3059600	3280100	3653800	2911200	2888600	2840800	1176800	679070	1439000	1441700	1239800	1327700	1721600	1715400	1571300	1323200	1323900	2275200	1351900	2675000	2619500	1856000	2559400	2883800	2896100	2645800	2443200	2537900	1.09459	1.19849	1.18446	0.963186	0.965526	0.944624	1.14896	1.18406	1.1427	1.11759	1.21192	1.13169	1.1745	1.22526
O94766	B3GAT3	3	579620	145180	244700	594320	310810	1497100	398550	601630	672670	664450	500830	619500	382740	330330	423230	436670	1020600	635240	944190	913980	1144600	653460	1265100	495780	814480	1350300	821160	2409400	1519200	1642700	1666400	1860000	1340800	0.838086	0.64725	0.631249	0.649489	1.3766	0.818712	0.520335	0.530546	0.634493	1.02032	0.588081	0.900893	0.518266	0.587553
O94772	LY6H	3	112430	81780	193950	811090	733660	271670	272270	296580	541260	626310	377750	73575	43465	95987	230280	259650	135780	123870	149410	271360	257580	168770	5699.5	2966	24778	131570	127660	11764	2544.7	16306	79069	79538	56547	0.886992	1.22487	0.277507	1.61369	2.01367	0.386359	1.20151	1.31164	1.00571	1.65832	1.11286	1.86962	1.56928	1.30879
O94776	MTA2	36	4081700	5244800	6280800	7602500	8099700	10344000	24644000	16371000	15217000	18784000	12112000	4477700	5293800	6851700	8171900	8185800	9885800	26296000	16854000	19914000	19049000	12129000	5397200	6350800	7779800	8597900	7992400	13320000	28120000	17124000	19344000	22071000	14031000	0.569311	0.587988	0.600356	0.449049	0.474777	0.463843	0.538615	0.578239	0.564846	0.505351	0.572828	0.513284	0.527232	0.560208
O94782	USP1	9	87766	182630	190770	134190	251990	223220	1545000	611520	438870	636600	460550	166920	319260	244330	270050	330250	278790	2476100	917620	705800	769410	631280	222460	336150	327610	257750	297650	404700	1921300	718040	740430	864430	585470	0.530175	0.693537	0.97661	0.242368	0.324242	0.346784	0.425655	0.391953	0.563959	0.300906	0.466535	0.473024	0.498183	0.501497
O94788	ALDH1A2	6	166240	265180	168650	160780	205590	304520	849830	506310	190100	444450	329660	151830	211180	157030	117690	155480	244800	746850	454040	217150	380890	272710	209210	358320	227580	220250	215940	382180	1172100	576380	319640	581950	450810	0.834528	0.868644	0.70952	0.653874	0.660295	0.638481	0.47206	0.523618	0.456866	0.808672	0.755647	0.842811	0.572207	0.550751
O94804	STK10	26	4189900	1620300	1616900	3782500	2175700	16568000	15693000	4769900	9467500	4958200	6195900	3648200	1903900	2072400	3188200	2491200	16000000	18580000	5716200	13442000	6244400	7326700	3448600	1924700	1936400	3040500	1811200	15241000	14768000	4362500	10596000	4986700	6535000	0.416678	0.289258	0.300402	0.229877	0.239611	0.255842	0.484668	0.51771	0.539742	0.420373	0.316425	0.333319	0.538565	0.549045
O94806	PRKD3	5	16202	15990	17384	29265	31242	53298	30830	49760	36748	51680	33742	10355	4876.7	14255	9300.8	14744	14116	17389	17825	26479	27157	15075	43434	30622	42911	48898	46994	98952	117400	124550	158060	155910	98219	0.618595	0.834286	0.526317	0.940855	0.673722	0.611694	0.541584	0.979608	0.450434	0.68007	0.510873	0.406137	0.698151	0.776433
O94808	GFPT2	30	2869800	1480700	5561100	3741400	5063100	4519800	4508800	12309000	7479000	13462000	6930800	2913300	1888300	6048000	3660300	5022200	4665800	5071700	14028000	11494000	15648000	6832200	3106600	1499200	6192500	4062500	4556700	5209000	4483700	13603000	11016000	16003000	7689900	0.908461	0.882016	0.818855	0.698926	0.948471	0.630285	0.590307	0.641811	0.581055	0.447762	0.469274	0.4559	0.429205	0.454705
O94817	ATG12	3	1191500	1059100	1165600	1697000	1823500	2150600	2420200	1801600	1977900	2175000	1797100	1732600	1355000	1386200	2112300	2313900	2432000	2474200	2244200	3262700	2544200	2243000	1297600	969150	1148500	1724200	1422100	1980100	1971100	1464600	2214700	2014000	1732600	0.855529	0.939714	0.892811	1.0609	1.14074	0.995072	0.938486	0.881257	0.940707	0.848395	0.893488	0.930206	1.07121	1.14663
O94819	KBTBD11	4	39501	29124	28336	42538	32681	48500	52727	45050	36430	49595	42597	56844	33965	44332	27582	47713	58543	59544	47453	60682	43103	61373	97074	63400	60067	86801	52402	85197	160240	67360	76093	58936	73690	1.26479	1.191	1.65993	1.06461	0.903936	1.32388	1.00382	1.07422	1.20642	1.19175	0.566383	1.46253	1.09042	1.16333
O94822	LTN1	22	386270	290940	336690	518390	426640	1502400	1016000	1548900	1053700	1713600	890340	470110	311570	506260	507280	585250	1640900	1032100	1976100	2004100	2627900	1150100	783510	836830	630560	837360	692750	2252800	2356200	2189100	2208700	2563000	1681100	0.432032	0.383759	0.428782	0.621168	0.540192	0.935096	0.329231	0.377676	0.32028	0.476386	0.381105	0.424012	0.313505	0.350517
O94826	TOMM70A	32	7644300	8700300	11686000	10722000	13698000	24014000	45643000	32760000	24586000	33881000	21270000	6092300	6054900	9812100	8470600	11151000	19755000	35084000	26768000	25461000	29479000	17887000	10298000	10599000	16329000	14316000	14559000	29537000	55954000	38841000	34569000	45805000	28685000	0.486561	0.434735	0.449024	0.434768	0.377422	0.388107	0.514871	0.506617	0.52321	0.457684	0.454054	0.471439	0.492737	0.502188
O94829	IPO13	7	402140	465620	447650	866230	446740	1294200	1062300	860350	1120400	776150	783920	485110	370810	545250	584910	563140	1217200	895570	965530	1362800	925590	816550	540780	259480	351490	600210	261690	1242500	884410	717420	1135600	803040	719240	0.465956	0.508757	0.630943	1.04171	0.83545	0.625268	0.717577	0.826932	0.602299	0.810118	0.554583	0.636527	0.652116	0.830884
O94830	DDHD2	14	980850	651450	822890	1955700	985680	1371600	1290600	961450	1431700	924580	1058500	753730	405180	442940	1047500	517660	781790	709060	556480	1153400	507570	680130	623220	358350	400690	1059700	406420	707460	631100	462420	980180	494830	666580	1.17049	1.31975	1.09106	1.24066	1.25976	1.07095	1.32777	1.09617	1.00693	1.40529	1.23706	1.25801	1.46327	1.25921
O94832	MYO1D	12	468250	179000	341990	582170	404390	1783600	442740	719580	1110100	724190	712820	441230	186920	401770	528140	393990	1302400	507190	839870	1466400	668510	689500	421260	144720	320230	524520	290600	1981400	354110	786090	1611900	753500	703720	0.407894	0.374623	0.343403	0.878958	0.995366	0.711335	0.591082	0.707477	0.549854	0.474109	0.469566	0.450164	0.68756	0.729131
O94842;O15405	TOX4;TOX3	6	320030	195190	517620	561080	784600	599460	565760	925660	682600	978960	581700	338560	175040	559050	630220	946700	522050	574980	1143800	1020800	1126800	719050	475490	350370	934490	952420	1029200	939330	971860	1263200	1172900	1547600	1011300	0.913953	0.737433	0.721602	0.792838	0.603352	0.808953	0.830291	0.714933	0.845638	0.883357	0.847652	0.897347	1.04513	1.07409
O94851	MICAL2	11	481540	221220	214590	342850	278890	2384700	1394500	402280	640860	392190	686020	676940	276980	273470	393780	360710	3538000	1717700	557790	1285400	502890	1045900	682200	364470	288940	491530	318340	3284800	1679700	444700	981130	489060	887400	0.293626	0.255254	0.297095	0.374007	0.322194	0.470745	0.794566	0.654533	0.811178	0.526495	0.418856	0.607098	0.940808	0.840306
O94854	KIAA0754	8	95742	83926	98403	116930	109110	211640	259670	198490	114640	133980	133550	199710	165340	186570	158530	178180	441510	513910	392480	254700	252800	265210	118080	85689	114150	175570	78785	273120	270680	205100	192270	166050	165580	0.646137	0.639867	0.593798	0.735113	0.764991	0.598232	0.722495	0.679794	0.662994	1.01335	0.730586	1.27679	1.02207	0.884902
O94855	SEC24D	33	14813000	5555500	8479700	14058000	9437600	37366000	18218000	14934000	20632000	15093000	16225000	15943000	4167100	8427500	12786000	8814500	37274000	14158000	16535000	29339000	15050000	16210000	12976000	4616100	7844100	11883000	7264500	30278000	13867000	12874000	20197000	13399000	13960000	0.595419	0.604735	0.560046	0.740634	0.583288	0.706815	0.750953	0.736186	0.791855	0.66184	0.636267	0.676481	0.763893	0.751857
O94856	NFASC	9	755140	166000	312430	292380	315920	1050300	270530	432090	290380	339530	460520	1050400	193580	431830	410590	462730	1243300	404190	541990	550380	546830	580740	1068900	125130	282650	304050	224390	1114100	232060	276330	258290	281280	425710	1.03206	1.07328	1.46	1.27482	1.23662	1.02728	1.12163	1.21153	1.0766	1.0156	1.19433	1.18865	1.09737	1.34195
O94864	SUPT7L	2	88298	206370	138070	187320	206470	230120	599080	280130	231090	318090	245820	74814	76700	88157	119290	85381	120030	155760	121640	138700	132210	112040	127860	145260	129340	170370	157530	217640	414760	199320	234960	262420	226770	0.535321	0.938219	0.776308	0.980057	0.838322	0.738981	0.748012	1.03268	0.744981	0.816637	1.20494	0.837666	0.857092	0.81873
O94868	FCHSD2	4	73780	50531	98541	89253	106140	221770	255720	261250	189530	238650	145420	92267	99151	119240	122860	127220	280350	296530	203360	247670	195700	180480	90716	71329	100170	89537	81450	399680	404960	183850	206090	210200	186160	0.434116	0.412403	0.385206	0.403746	0.66959	0.439951	0.736673	0.707832	0.573725	0.557523	0.65301	0.45455	0.713575	0.725564
O94874	UFL1	33	3675600	2837200	4308800	5917500	4878500	14960000	14700000	10670000	13659000	9244600	8689200	2416600	1634800	2224200	2574700	2273800	10230000	10358000	6833600	14146000	6393400	5841300	2483500	1725500	2174400	2873900	2092100	10514000	11260000	6734300	12418000	6519400	6000400	0.357379	0.329526	0.32305	0.393579	0.35387	0.342537	0.579155	0.438266	0.415096	0.390392	0.266829	0.285651	0.640403	0.467471
O94875	SORBS2	5	38813	23352	63334	84872	51197	67392	50310	83844	115320	65756	73704	97033	191880	158640	206290	148800	111390	352240	151770	170680	114250	153200	167630	107040	292030	379380	192360	177060	220160	321580	494280	232020	264860	1.01539	1.15139	1.12742	0.621757	2.57825	0.783733	1.06002	1.25887	1.33399	0.886467	1.09467	1.14722	1.02589	1.51028
O94880	PHF14	11	224960	250830	611550	566270	721750	489050	427840	1059400	577390	932160	620150	272460	270950	849770	747390	965320	398130	704050	1082500	857950	980160	714270	279810	240580	749100	748030	618860	487080	547820	878580	737970	883000	636150	0.76737	0.760765	0.859616	1.03663	1.01985	0.957838	0.883179	1.05004	1.03434	0.954986	1.15566	1.27947	1.01114	1.23622
O94885	SASH1	18	725850	225360	486570	753280	603290	2461300	690200	1143700	797530	999740	875800	1385900	520990	1229200	1577500	1304500	4306400	1421700	2314500	2438800	1985300	1933400	787600	278780	514900	677350	543030	2067300	675250	1016600	1042400	1043500	914730	0.50424	0.411168	0.483963	0.732271	0.804404	0.857076	0.632903	0.713762	0.628924	0.896863	0.898455	0.803334	0.771363	0.795472
O94886	TMEM63A	7	766800	463060	945880	968860	1148100	1150100	997200	1367900	768680	1139100	922750	363010	289600	430280	398510	442080	385950	463820	498350	432490	412560	433540	35672	16500	40605	33049	43274	44248	41057	58193	48162	55632	44576	1.18404	1.12479	1.05341	1.05373	1.47133	0.768083	1.07539	1.02611	0.93727	1.24144	1.14772	0.912028	1.35117	1.16587
O94888	UBXN7	19	4192800	5255900	7837700	8782700	9633000	6517000	11221000	10324000	7586600	10268000	7522600	3894200	4614100	7921600	6667100	8013800	5337500	9415300	10189000	8699400	10523000	7869800	3462000	4421800	6357400	6411500	5794200	4763700	8642700	7770700	6789700	8671900	6733100	1.0989	0.919793	0.936565	1.13649	1.00041	1.05565	1.1231	1.06931	0.99824	1.28076	0.981419	1.08681	1.18813	0.994737
O94898	LRIG2	9	286360	219710	559620	476990	601280	481470	427990	795870	418700	745550	504210	259940	156250	630800	385150	587060	438990	386740	788890	570190	918830	495270	164480	146570	557020	255280	448530	236950	303220	547860	278800	494870	356920	1.01274	0.882353	0.759179	1.13149	0.859327	1.05375	0.969045	1.09589	1.33639	1.18938	1.03249	0.935558	0.94248	0.986306
O94901	SUN1	11	261610	147080	312780	363010	404850	401940	332240	459420	407630	465170	361600	503230	322700	568930	591510	623140	733710	663160	722810	750620	808460	636060	372410	226720	532980	486770	548810	573070	544710	706310	700010	897170	583780	0.985984	1.01654	0.803193	0.905415	1.18465	0.854307	0.98361	1.00237	1.01823	0.98003	0.95871	0.846886	1.01596	0.93597
O94903	PROSC	14	5939000	7154900	7827800	10271000	8778700	18064000	35693000	17170000	20060000	16289000	15355000	5046500	6202000	6506700	8160600	6747100	15796000	36144000	15820000	21737000	13981000	13473000	4514200	5497700	4459400	6761500	4263100	12917000	28165000	11407000	16391000	11477000	11597000	0.493241	0.450334	0.458601	0.403838	0.418492	0.406012	0.641098	0.59853	0.474281	0.530263	0.507061	0.480869	0.685456	0.632145
O94905	ERLIN2	22	4875700	4169200	6011700	6722400	7783400	11552000	6647300	15925000	15312000	13839000	10249000	6337200	4529300	7925900	7815900	8514700	13388000	12728000	20740000	24201000	17334000	12418000	5655900	4076100	6246700	7161500	5975100	15981000	9995100	15359000	19874000	14332000	10740000	0.574591	0.581116	0.587631	1.02368	0.962802	0.943805	0.51885	0.556388	0.504595	0.426769	0.432465	0.451388	0.688911	0.654874
O94906	PRPF6	28	984330	883370	1732800	1826000	1974600	3377000	3548200	5697300	3823200	5070600	3117000	2438500	1664900	3758200	3029900	4200500	5457200	8049000	10707000	8722600	9696400	5605600	2228900	1370200	3362800	3135700	3276200	7261700	7984000	10000000	8261600	9847000	5674800	0.420478	0.546077	0.483152	0.460392	0.506122	0.38762	0.415495	0.493819	0.434386	0.475308	0.463118	0.466441	0.460667	0.573705
O94913	PCF11	19	1024200	767590	1540400	1404700	2157900	2365900	3642500	3722700	2772400	4353700	2452200	993330	646290	2052700	1728400	2674400	2367600	4837800	5471400	4619700	6009100	3107400	1192300	815030	1667700	1627900	2165300	2570700	4149000	4024300	3699800	5202500	2997500	0.716744	0.517184	0.630617	0.455432	0.317429	0.390944	0.561905	0.58233	0.488107	0.512314	0.525327	0.505334	0.598806	0.616601
O94915	FRYL	16	617570	179850	620980	1181300	818900	1052500	436440	1156800	1106100	1246100	856680	1226300	450350	1109800	1078600	1143800	1960200	1361600	2209800	2307200	2298300	1554100	716420	233070	666430	829910	580210	1346500	606810	1107800	1274400	1138900	933890	0.811407	0.837342	0.797714	0.680075	0.984697	0.798925	0.754506	0.732529	0.728507	1.14156	0.606753	0.765408	0.855056	0.693135
O94916	NFAT5	13	187810	181490	224550	342510	270250	321500	279210	304270	356920	318380	286310	156480	105740	167640	168290	178420	231030	163100	205550	239340	215600	190960	299270	243140	297020	386370	311470	502510	439930	423580	468260	470110	406260	0.811886	0.956187	0.842318	1.40679	1.28907	1.31255	1.01282	1.11724	0.925991	1.12157	0.87253	0.927665	1.02815	1.07151
O94919	ENDOD1	14	4237400	1514200	2082300	7244400	1888400	4555000	2431700	2343600	5187800	1904200	3496000	5723300	1734800	2756500	9880700	2542300	5744600	3570300	3540700	8669100	3140000	4771300	4123000	1168800	1500600	6646100	1204300	4022500	1887900	1572700	4896800	1607500	3111200	1.40899	1.31463	1.42321	1.36375	1.20089	1.16892	1.29233	1.23532	1.02639	1.45996	1.54076	1.56585	1.16906	1.21414
O94925	GLS	25	5416000	4201000	4442800	5406800	6104000	24540000	26487000	14372000	13096000	19130000	13066000	6663500	5789000	10537000	7372600	11022000	27029000	32514000	18939000	17931000	20633000	15776000	12699000	7829900	8734800	10543000	9760900	50974000	48560000	25138000	27875000	37607000	24534000	0.32377	0.311043	0.373514	0.340927	0.408155	0.334418	0.421029	0.81503	0.432368	0.433113	0.516537	0.467952	0.402524	0.633794
O94927	HAUS5	11	280200	243010	331140	368240	375520	678600	1298200	939280	750050	941010	660150	181450	102590	166360	154330	155850	307880	387150	505760	456690	461770	298120	156380	145150	143830	137810	145570	344290	746420	512690	475120	535050	343200	0.611593	0.82683	0.606562	0.445707	0.437068	0.506045	0.447983	0.49114	0.367084	0.474604	0.465132	0.355449	0.464778	0.449713
O94929	ABLIM3	4	51868	12219	22820	23789	34850	366880	24063	32907	38906	32623	72071	39078	7137.7	8871.7	13620	9550.8	532040	10496	11968	43108	9872.8	73131	105440	27938	69685	71983	53878	883100	70568	82615	100440	89330	159550	0.179604	0.125725	0.152366	1.31364	0.793278	1.34076	1.28208	0.484084	1.7345	0.643471	0.383409	0.915056	1.83756	0.522518
O94953	KDM4B	6	122400	65154	131810	194110	158410	130040	174450	176330	128420	178390	133550	96609	69819	126810	198110	184180	326440	396660	381220	733220	465250	304310	160200	108640	152420	221510	147500	345110	372710	395580	478990	491470	293050	1.25866	0.411042	0.693579	0.808575	0.398885	0.607186	1.03417	0.430307	0.534511	1.06364	0.5031	0.575497	0.970781	0.521523
O94955	RHOBTB3	4	267880	128050	277060	625840	318020	989340	360860	492440	1087600	375730	515310	145360	50180	104900	151540	137490	687980	147970	171370	1035300	174160	278520	149980	52060	90646	163410	95730	600690	146150	135730	723000	147320	238340	0.334558	0.316666	0.374145	0.872015	0.663214	0.757479	1.06036	0.732022	0.735652	0.481613	0.22785	0.28287	1.16126	0.977967
O94964	SOGA1	8	173330	214220	240530	446420	316660	339630	420470	487000	295200	447830	278680	52330	26532	63440	64012	62016	109060	64577	158280	168580	152490	95597	170940	116980	244600	227720	187130	567400	324930	591410	543480	613410	395850	0.727262	0.603453	0.466488	1.74927	0.662513	0.664559	0.725615	0.549815	0.509495	1.3349	0.589255	0.498751	0.885141	0.532046
O94966	USP19	20	794340	903980	1373400	1236600	1563500	2113000	3092900	2811700	1937100	2719000	1877100	750990	740070	1212100	1009800	1295700	2032900	3365700	2880700	2362700	2709800	1778200	1079800	1096400	1718700	1394300	1470100	2620600	4076700	3503300	2896400	3743100	2508700	0.564203	0.530865	0.53017	0.601178	0.544992	0.539141	0.66711	0.612493	0.612647	0.644755	0.586924	0.565929	0.690648	0.636113
O94967	WDR47	17	1174700	830170	857370	1316600	1073800	1901000	1769000	1254000	1207000	1352900	1336600	1274400	771320	819770	1644700	1135200	1807000	1595900	1346700	1864200	1212800	1279100	2186700	1548700	1127300	1771300	1176800	3092500	2978000	1461700	2129000	1650700	1997500	0.88591	0.946845	1.01946	0.986324	1.0045	1.21671	0.978857	0.963818	0.844649	1.00372	1.38362	0.940083	1.07073	1.24534
O94973	AP2A2	32	5835400	3773700	5098100	11273000	6109100	12275000	9688200	10058000	13815000	9649400	8922900	8422000	3901900	5950400	10885000	6254400	14684000	10529000	11171000	21836000	10723000	10790000	8425600	5115200	6334400	12649000	6049900	18077000	12334000	12113000	22743000	12348000	12408000	0.688747	0.775002	0.660691	0.891324	0.799458	0.85859	0.749188	0.712637	0.656543	0.804711	0.678559	0.675557	0.825929	0.736208
O94979	SEC31A	41	20422000	6048100	11830000	25980000	15317000	74676000	21182000	27659000	42004000	31285000	27675000	20832000	5363000	11319000	21384000	13257000	72170000	18608000	26991000	55509000	30009000	26550000	30370000	7687100	14633000	33140000	14638000	92426000	26603000	31025000	63769000	39396000	37482000	0.413658	0.414678	0.419621	0.646547	0.626871	0.599597	0.620197	0.609581	0.555539	0.610393	0.55304	0.59812	0.618867	0.587837
O94985	CLSTN1	18	1457100	816890	1649000	1641100	3446400	1922000	1924000	2244400	1912000	3892300	2146600	2525400	1432600	2498000	2495400	5204000	3206500	3440600	3382900	3250900	5561300	3376500	1620000	1004000	1921500	1868800	3241500	2053500	2421200	2262200	1895600	4747600	2414600	1.1128	1.15599	1.01614	0.840271	0.982725	0.90729	1.05864	1.00475	1.07558	0.994977	1.01573	1.04797	1.09787	1.10961
O94992	HEXIM1	14	1455100	2386900	2465500	3629400	3342800	2193800	3822400	2665700	2507500	2912300	2690300	2132000	1860200	2300700	3095000	2712400	2769200	2957700	2200000	3395400	2214900	2788700	2400200	3757300	3983600	5189800	4169900	2656200	5348600	3322800	4102500	4104800	3964700	0.975833	1.30042	1.00908	1.50177	1.18439	1.58521	1.44508	1.28204	1.55391	1.45859	1.26716	1.47245	1.5935	1.31329
O95049	TJP3	14	280840	192710	350210	460630	489940	427000	491050	901790	1142700	1672900	713430	205090	109600	229110	293120	339490	326260	355430	602210	799640	1003300	433240	150800	109990	183580	244930	198060	291300	272340	399380	582770	771520	343090	0.797828	0.904547	0.822999	0.756823	0.743516	0.887641	0.529611	0.562277	0.566198	0.430074	0.475919	0.49474	0.367907	0.441987
O95059	RPP14	4	543950	1034800	776240	934680	1161400	720240	1290600	986820	582640	1332600	907940	125480	177870	193330	144430	254870	140270	293370	233870	197840	238450	215410	552620	967940	845160	826990	1048100	769560	1388800	978490	744090	1073200	1060000	1.22246	1.12061	0.982779	1.79199	1.36188	1.41883	1.13795	1.17726	1.04085	1.57588	1.08388	1.24255	1.33683	1.30187
O95067	CCNB2	7	225330	265540	613250	364580	563770	378390	1042200	1310900	501250	1098200	668950	205780	180980	418920	230280	322670	265960	487840	749900	448480	693040	444350	209660	234030	500730	316290	371450	338860	743530	851720	492780	760510	506700	0.813217	1.05408	0.922889	0.626316	0.674107	0.720159	0.708719	0.718276	0.749297	0.688694	0.691564	0.820659	0.663768	0.602152
O95070	YIF1A	4	1127700	739300	746950	1625100	945130	1737900	1278900	1449200	979860	1403100	1189100	2354600	536220	1152800	1979100	1180100	2761000	1070200	1818400	2216100	1575700	1613900	1230900	336020	572710	1192100	524140	1458400	551480	623590	1043600	684320	828100	0.851389	1.23483	1.23281	1.70868	0.957836	1.10202	0.850727	0.953345	0.918629	1.38499	1.31235	1.5178	0.996762	0.96544
O95071	UBR5	59	4043600	3628200	5099000	4932500	6312200	7476600	10364000	12341000	7663500	13715000	7597300	4698400	4092300	5115100	5867000	5703800	7715900	10952000	13290000	10667000	14473000	8267200	3895400	3962600	5736500	5070400	5734000	10045000	17856000	16452000	12345000	19151000	10403000	0.815149	0.820604	0.529817	0.702153	0.763441	0.553442	0.572906	0.520486	0.461655	0.640669	0.739533	0.500392	0.569899	0.49825
O95084	PRSS23	4	97849	87949	69525	207260	131000	295290	272340	173930	127730	149690	122340	108840	61324	122610	78301	72732	224380	88297	132420	196440	248430	142590	238880	70526	119260	273110	114830	316920	154860	138130	290340	155500	197990	0.644828	0.580188	0.898662	1.50328	0.943377	0.736095	0.799892	1.19275	0.831536	1.50681	0.515779	1.27646	1.11248	0.557946
O95104	SCAF4	14	1042100	866190	1783800	2195500	2395100	2336000	3682900	3537100	3016600	3674900	2492300	676060	609990	1570900	1235000	1987700	1614000	4119500	3743000	3140000	3709100	2204300	1280700	1088800	2420000	2294400	2568300	2648300	5432200	4665900	4317800	5188400	3230400	0.745281	0.515394	0.652839	0.446678	0.373079	0.428079	0.646772	0.634656	0.66395	0.760723	0.510932	0.638127	0.747796	0.738762
O95139	NDUFB6	7	4242900	5833100	8096500	10511000	8332700	6574900	11550000	12065000	6227500	10681000	7536800	2799000	2419200	4357500	3399400	4133300	3309700	4686700	5264200	4508500	5424000	4132100	4059600	4826100	7567300	7246600	5836900	5885400	8982400	8744300	6684300	8095400	7765700	1.02389	1.16151	0.878385	1.31488	1.04338	1.04338	1.11513	1.07879	0.992079	1.7311	1.07838	1.20509	1.09376	1.04187
O95140	MFN2	23	1879700	1246200	2053500	2424600	2412200	4606500	3736700	5972300	3349700	5521200	3278000	1849100	884490	2044100	1789300	2058800	4336100	3027700	6059800	5113000	6180200	3413000	2100300	1160900	2128700	2133700	2036800	5589800	4193200	5949400	5294800	6438800	3769500	0.609935	0.543303	0.547527	0.783819	0.56048	0.627478	0.498236	0.469429	0.440505	0.653659	0.489261	0.52044	0.523681	0.451965
O95149	SNUPN	8	533130	830480	833900	780970	1007300	1730100	3798500	1658100	1274200	1532100	1358700	697920	745840	902530	617700	986680	1667500	3719600	2070800	1865200	1861700	1610200	413990	628910	763170	570330	749120	1617200	3877900	1674300	1404300	1655600	1440300	0.506576	0.527563	0.342828	0.505901	0.402154	0.357146	0.687879	0.619097	0.582453	0.643195	0.453319	0.461006	0.799226	0.695497
O95154	AKR7A3	8	49514	138800	49266	53917	56422	72512	351570	82121	52301	96898	86280	396340	856320	314100	321800	367170	546540	2766200	367790	408470	355100	735060	147530	509280	283890	182560	240330	262580	1442900	320040	277430	335450	407280	1.14335	1.01279	0.666733	0.910794	0.691864	0.699609	1.08515	0.800301	1.29921	1.16431	0.861375	0.868897	1.05523	0.848632
O95155	UBE4B	36	4395600	3478000	5470600	6335200	7606200	8677600	9315200	10330000	7583300	13652000	7791800	2814600	1725300	3382700	3436900	4057200	5296500	5495600	7073100	6246200	8640400	4963500	2898700	1944900	2880400	3368300	3461600	5481000	5323600	5585600	5344700	8036400	4727100	0.745969	0.706941	0.749123	0.837858	0.684419	0.763189	0.735712	0.703787	0.626238	0.832053	0.74831	0.758657	0.695781	0.613403
O95159	ZFPL1	8	3071800	1613400	3646500	4266500	3961600	6863600	5147000	6140700	7613900	6192200	5097600	4456200	1779400	4210000	5743700	3615400	8950000	6780600	7523400	10638000	6399700	6133700	3730400	1883300	4121200	4961500	3324800	7672300	5580200	6132300	8880800	6118300	5713700	0.64172	0.729414	0.642333	0.659422	0.634023	0.678641	0.840087	0.794381	0.83079	0.600098	0.709021	0.647758	0.865954	0.691494
O95163	IKBKAP	31	1462900	2188700	3011800	3143200	3101800	3863700	9504100	6054400	4165300	4800000	4148700	1848600	2643900	3843600	3043600	3527400	4403500	10353000	7863900	6498600	5943600	5109200	2055000	2261700	3342700	2992900	2670200	4205500	8922300	5321600	4656800	4710200	4335300	0.563993	0.545601	0.700436	0.533122	0.548544	0.520978	0.709015	0.724072	0.738568	0.777781	0.645812	0.737347	0.812617	0.790043
O95164	UBL3	2	140050	56224	78096	257570	136320	246140	128790	95275	200470	121060	148090	160880	24524	45232	132330	72548	188010	71509	78506	258510	93357	125010	51929	12060	23373	61881	17946	80621	25468	22453	86426	30593	41912	0.824466	1.05776	0.99791	1.213	0.657476	0.908502	1.20287	0.813338	1.24756	1.10595	0.710811	0.976757	1.48678	0.986866
O95166	GABARAP	3	2738600	1956100	1536200	2274200	2149200	4577900	3113500	1677500	2447400	1798500	2474600	3959600	3077300	2283700	3659700	2543500	6992300	5988600	2626100	3625000	2182500	3373500	4169400	2724200	2165600	3245600	1926600	6914700	4510800	2440400	3400000	2687400	3297000	0.812809	0.812735	0.858071	1.16803	1.41392	1.20653	1.16304	1.24988	1.20694	1.01675	1.26745	1.1331	1.47505	1.34819
O95168	NDUFB4	7	4404300	3648000	3534000	5392000	4242700	7549300	8670800	6777400	7690100	6497100	6433500	5481800	4809900	3953500	6726200	4392500	9061700	13003000	10123000	13467000	8054400	7756500	3358500	3323200	2526200	3974100	2499600	6249000	8343500	5710100	6871200	5615300	4980300	0.840736	0.818279	0.765111	0.78017	0.894991	0.907264	0.646399	0.591088	0.585416	0.673236	0.735602	0.666883	0.769383	0.695597
O95169	NDUFB8	9	5923100	4794200	4991900	7785400	6645300	6936400	6326500	4786200	5355100	4869100	5653500	5419100	3973700	4674200	6563500	5801200	5781600	5813900	4242900	6054700	4566200	5348300	10640000	8876400	10226000	12326000	8900900	11135000	10897000	8923400	12497000	10407000	11580000	1.42158	1.29618	1.1518	1.73824	1.59756	1.55271	1.50614	1.46914	1.47735	1.49615	1.40801	1.20317	1.66482	1.61747
O95182	NDUFA7	8	2178300	2246100	3034000	4703200	3422800	4052100	4984000	4504300	5262600	4421600	3961200	3491400	2841600	3974500	6101600	5803000	5700200	8852900	5994500	9335800	6510200	5712800	1581300	1399700	2051300	2855300	1510600	2934800	3440500	2602700	3886800	2456400	2587800	0.770655	0.807483	0.791146	0.885086	0.814449	0.834331	0.987082	0.883595	1.00192	0.913289	0.867581	0.883006	1.00107	1.23902
O95183	VAMP5	3	514930	150450	235540	462810	375450	685680	356990	412880	383990	382620	390930	240580	85362	157470	203290	234300	358630	252620	211410	311500	251060	224510	177810	35453	62089	101170	62369	205540	109790	94184	143900	142100	131490	1.18464	0.908605	1.12358	0.868459	0.900019	0.601267	0.92391	1.05994	0.710161	1.18192	0.954636	0.799178	1.12034	1.28173
O95197	RTN3	26	2128400	1892900	3680700	2187200	4963800	2593200	3426200	3233900	1980000	3994200	3279800	6348700	6133300	9449300	7581700	12388000	6734300	9675600	9851300	7172600	11090000	8664000	3472500	3759500	4957300	3260800	6721100	4116100	5635300	4501700	3454200	6919200	4976700	1.19652	1.27378	1.18855	1.12786	1.45117	1.45887	1.52974	1.46511	1.33171	1.0826	1.5002	1.10665	1.44277	1.43508
O95202	LETM1	28	4211700	7838400	5133000	5817300	7093100	10853000	21698000	14532000	9120200	13765000	9679100	5704300	9639100	7238500	6119900	7714200	13827000	22183000	17403000	15451000	18014000	13089000	7493600	12966000	8237100	9978100	9002200	15995000	31312000	19324000	17112000	21978000	16889000	0.616216	0.581863	0.580499	0.905872	0.864114	0.848647	0.551484	0.566753	0.497437	0.658772	0.541203	0.673742	0.662	0.560539
O95208	EPN2	13	1810800	1408400	1907100	4163000	1935800	2621200	2287300	2123500	2825700	1786500	2279900	2689200	1734300	2773000	4251500	2628900	3271800	3461000	2968700	4108500	3008800	3134300	1758400	1074100	1762600	3213900	1461700	2171600	1793300	1620200	2606200	1621400	2066900	1.08178	1.10175	1.0705	1.34221	1.26113	1.1158	1.29544	1.35028	1.29528	1.63995	1.28652	1.45296	1.24884	1.29886
O95210	STBD1	4	12487	5625.8	10443	20760	18566	37044	22341	15917	24848	16922	22005	130040	64615	109180	155520	147690	342770	226270	230630	332020	196290	210300	294160	128730	160440	330200	176680	784120	500760	315230	626130	298730	409880	0.480461	0.493597	0.561374	0.497919	0.627706	0.604462	0.766311	0.826153	0.61991	0.770594	0.637883	0.684607	1.29179	1.13207
O95218	ZRANB2	22	12960000	18319000	24746000	26200000	32097000	12741000	24783000	17670000	14734000	19952000	20084000	14771000	18833000	30186000	26000000	36008000	13353000	22917000	19399000	20891000	22861000	23543000	15438000	20275000	28890000	28688000	28556000	12980000	24288000	17639000	18043000	22289000	22476000	1.60311	1.4695	1.57646	1.79296	1.64946	1.75231	2.03641	2.08838	2.08358	1.84736	1.65153	1.88055	2.00094	2.01614
O95219	SNX4	19	1205400	936390	1061100	1600600	1153400	5252500	4872500	3956500	4456900	3502500	2766100	1277100	822320	925020	1263500	1014600	4621800	3555200	3622800	5624100	2968200	2486700	1553300	1209400	1272900	2163800	1093000	4979600	5111300	3844700	5925100	3752000	3085500	0.359055	0.398945	0.383206	0.450908	0.462044	0.515934	0.382224	0.365269	0.403153	0.345075	0.319982	0.435103	0.419958	0.432643
O95229	ZWINT	10	305470	536540	491750	441220	624440	437580	1714500	919250	569450	1016500	702920	484890	939590	1072300	807690	1230200	807360	3559900	1916800	1515300	2160800	1473000	526550	958200	1246600	804550	1221000	1007500	2905100	2032000	1264500	2093500	1830100	1.11656	0.797398	0.682952	0.776702	0.680864	0.52649	0.774971	0.794723	0.740066	0.860611	0.793914	0.6271	0.815544	0.807235
O95232	LUC7L3	21	3163700	3435800	6753800	4935400	7079100	7059500	8732800	12042000	8468100	13752000	7815700	5366400	3747100	7707100	5001100	8147300	8332500	10001000	15514000	12373000	15610000	9304400	4620200	3290600	6455200	4187300	5170300	6928000	10558000	11035000	9130100	13179000	7621400	0.659916	0.886481	0.913043	0.7955	0.764458	0.772096	0.763794	0.721529	0.734246	0.600473	0.539747	0.54355	0.648968	0.660546
O95235	KIF20A	13	408910	266320	532600	510220	589090	814500	868930	1715900	986400	1559700	879110	459300	243740	545490	481780	579690	830560	1095800	2052700	1197200	1688300	921530	401640	355270	537600	424910	411220	735620	954480	1451800	859240	1428000	781750	0.741713	0.749294	0.756876	0.575903	0.527439	0.853749	0.413574	0.398225	0.460424	0.565758	0.538182	0.551247	0.456533	0.451216
O95239	KIF4A	45	2035400	1142200	2714500	2751000	4421900	4283900	8164000	10508000	5327500	17843000	6369600	1988000	1488600	3666700	2896000	5142900	4465200	8248200	12831000	7891900	20402000	6877500	3554700	1988300	3406500	3547900	4242300	8520700	11009000	13678000	9205900	25913000	8991100	0.630987	0.538124	0.721236	0.311426	0.394311	0.379528	0.348866	0.430112	0.304192	0.495519	0.510181	0.471023	0.297118	0.336957
O95248	SBF1	23	426670	261060	364620	446590	428180	1268700	1193400	881480	1124000	905970	770830	687460	437920	616240	803640	917490	1638900	2021700	1440700	2173600	1374100	1150600	540290	358870	528850	603460	462350	1656800	1538300	1075700	1507400	1206700	990090	0.516427	0.525547	0.470361	0.449154	0.529482	0.475037	0.559078	0.623837	0.619184	0.409794	0.521707	0.448528	0.572985	0.865998
O95249	GOSR1	11	1970100	1572800	1954200	2266900	2357800	3120100	3431100	3075400	2799200	3468400	3191000	3381200	2382900	3007400	3707400	4003500	4845200	8218400	4767200	5405100	5535500	4404400	3491200	3170200	4115800	5096200	4711200	4553200	5745100	3951800	5246800	5364300	4853200	0.905718	1.06177	0.974949	0.792131	0.912087	1.03743	0.885591	0.973085	1.20279	0.770364	0.963934	1.1847	0.794561	1.02912
O95251	KAT7	10	166540	198340	556820	441390	602820	423210	722580	1096200	584230	979450	638450	272510	194620	748160	463070	674300	454540	781590	1620100	914400	1292000	736300	127990	148670	404200	313350	372420	239670	568210	696790	379550	656330	422770	0.624678	0.835614	0.669793	0.567802	0.506772	0.63516	0.649236	0.745434	0.698036	0.783337	0.752521	0.873735	0.723158	0.738475
O95260	ATE1	17	1512500	1501300	1354100	2337000	1648200	3497700	4723800	2947600	3308900	2794100	2532400	1376800	1150400	1264700	1591400	1258100	2777000	3290300	2624900	3335000	2624000	2168800	3101200	2066200	2130300	3353700	1848800	5221800	6494400	3869000	5256900	3871900	3939900	0.661605	0.662981	0.805535	0.760796	0.714051	0.665075	0.657205	0.706327	0.651792	0.757745	0.636254	0.727171	0.733465	0.688276
O95273	CCNDBP1	4	71402	66637	81543	120540	99705	182260	187750	144210	130880	135440	122600	55724	37939	56896	56039	56676	106370	100270	76410	89534	72917	68731	87503	71517	90870	95662	65878	215230	228870	134450	195660	163220	159110	0.586965	0.770363	0.512061	0.789771	0.841349	0.645415	0.881058	1.08067	0.741998	0.937822	0.82128	0.596654	0.943532	1.00726
O95292	VAPB	15	9230000	14204000	11651000	18328000	15476000	15599000	31449000	15023000	15942000	15873000	15266000	12856000	17049000	16088000	20478000	18943000	18816000	36924000	18182000	25059000	20983000	20469000	11188000	15826000	13554000	19272000	14137000	14737000	33089000	13627000	19771000	18362000	17978000	0.970665	0.95064	0.923014	1.05103	0.98696	0.982678	1.19892	1.21678	1.16158	1.22242	1.07571	1.13558	1.21573	1.16848
O95295	SNAPIN	7	1287100	2179000	941560	2131300	1188600	1840200	2674000	1234900	1450100	1205500	1612500	2164400	3461900	1540900	2440100	1655200	2244800	2784200	1735900	2534900	1667800	2522700	1979400	2623300	1385100	2404600	1239300	2069400	3133300	1219400	2019200	1481100	2043600	1.16364	1.17922	1.30452	2.05431	2.18839	1.92846	1.17598	1.21231	1.33877	1.56569	1.20998	1.45014	1.28044	1.19997
O95297	MPZL1	11	4997400	1966200	2655900	12000000	3767300	6942600	3080000	2844500	5735500	2987200	4413700	7101700	2384300	3481200	17519000	4893600	7162800	4389400	3249700	8976000	3408000	5822400	11465000	4979400	7299200	22169000	6858600	12583000	7422400	5454600	16617000	6334400	10244000	1.2484	1.2679	1.14004	1.31742	1.27036	1.42056	1.42964	1.39991	1.66033	2.09373	2.44695	1.73389	1.68291	1.74472
O95298;E9PQ53	NDUFC2;NDUFC2-KCTD14	8	3598800	4309100	5564000	7149300	6518200	5391300	7141100	6159500	4970400	6205700	5421200	6807600	5196000	9205500	6843600	8985600	8287000	6766200	9012800	11486000	10515000	8650400	2294100	2210700	2914200	4007400	3075300	2857500	4004600	2917600	3468600	3528900	3313800	1.04297	1.16569	1.00485	1.58427	1.25585	1.31399	1.38632	1.41657	1.16503	1.38751	0.879004	1.32375	1.30108	1.18344
O95299	NDUFA10	17	2315800	1734400	2018700	2566500	2717800	10554000	12760000	10285000	10156000	9389500	6876000	1584400	1465700	1701000	1892900	1996900	8141000	14530000	9653900	11564000	8075700	5903500	3074800	2410200	3088700	3391400	2430700	15802000	19711000	12327000	16469000	12606000	9070900	0.320783	0.240999	0.298275	0.251679	0.259857	0.261991	0.269408	0.26057	0.306458	0.244921	0.222184	0.255241	0.354797	0.319676
O95302	FKBP9	21	29042000	4010200	5791200	19240000	6406200	50711000	8596000	8475500	15796000	6495600	15080000	34853000	4259300	6226600	17985000	6397500	50338000	8758200	7801600	21118000	7288000	16283000	51169000	6023900	7408500	26601000	5698100	70371000	12526000	9818600	25643000	9647300	23646000	0.902697	0.945881	0.937066	1.04511	1.07837	0.989396	1.09168	1.07127	0.873519	1.27899	1.16926	1.17329	1.22317	1.19104
O95319	CELF2	12	1580300	485600	5896500	2445400	4774400	3697000	1072500	7086100	3790700	5428700	3356900	2018300	585770	3546100	2478300	3178800	4147000	1152000	5155400	4926800	4252800	3186700	1575300	356850	4017600	1700200	2402600	3697500	787880	4946000	3589400	4204800	2842600	0.562841	0.713909	0.612119	0.976888	1.30214	0.837771	1.32814	0.829187	1.04812	0.638452	0.719787	0.545384	1.19163	0.879926
O95336	PGLS	10	14744000	5306200	9281000	19244000	7500300	13542000	7939500	7712500	12816000	6672200	11038000	29818000	8707200	15877000	42606000	14153000	23418000	14948000	13914000	27869000	9002100	19130000	25357000	8725100	16255000	33792000	10458000	22035000	12457000	12644000	22244000	10642000	17856000	1.60013	1.76039	1.57162	1.40832	1.39875	1.41464	1.6189	1.5748	1.71906	1.55117	2.09259	1.7518	1.51463	1.73626
O95340	PAPSS2	30	14334000	1906900	3534300	4784400	3894900	27285000	4398300	5034400	5664200	4664600	7603200	17496000	2349700	4379600	4707000	4336700	29920000	5258900	6445100	9088800	5876600	8868500	20373000	3623500	6608500	7471400	5296800	34371000	7910000	9334600	12006000	9391600	12367000	0.859274	0.847741	0.693674	0.891646	0.988075	1.02938	0.892243	0.934148	1.00597	0.793124	0.706444	0.792225	0.935068	0.93976
O95347	SMC2	69	9613100	14169000	14687000	14931000	14649000	30340000	74687000	60392000	34799000	46904000	31931000	8927400	10979000	14617000	11706000	13202000	27928000	68968000	63976000	43916000	48438000	31324000	10139000	12127000	14698000	12851000	11769000	31641000	71716000	56476000	41357000	50183000	31891000	0.469409	0.41895	0.457964	0.420551	0.348453	0.356146	0.331831	0.331766	0.326105	0.424656	0.358398	0.380742	0.370166	0.358038
O95352	ATG7	19	1523800	1066200	861460	1558800	999960	3702400	3727700	2091700	2627000	2043300	2105400	4447800	2291600	2305700	4940600	2132500	8905100	7194700	4310600	8223800	3781400	4766900	7699200	4156900	3674900	7785900	2945400	14614000	13227000	6217500	11914000	6015000	7942700	0.584645	0.710595	0.723403	0.660168	0.657385	0.674222	0.630124	0.734087	0.698834	0.571381	0.844672	0.787068	0.701381	0.695542
O95359	TACC2	27	2264900	4101500	4039000	3641600	5287500	3863700	7989000	5777000	3254900	5912200	4600200	2381900	4304300	4066800	3104700	4579400	3336800	7433600	4421700	3591400	5088900	4349000	1563100	2272500	2637100	2057500	2440700	2091500	3993700	2740300	2133500	3212100	2713100	0.91475	0.959352	0.988906	1.1694	1.36169	1.08564	1.10469	1.15948	1.19943	1.17017	1.11439	1.1663	1.16994	1.12843
O95361;Q309B1	TRIM16;TRIM16L	11	947920	344960	458860	911830	568150	3976600	1376600	830290	1583300	866990	1163700	711620	198940	306100	469110	625050	2865900	718150	418790	1208300	480180	778030	1178200	391760	513720	1078300	509840	3805700	1242100	744830	1616200	842800	1220600	0.352708	0.373379	0.38613	0.613688	0.55528	0.656625	0.875881	0.861248	0.916918	0.634287	0.515425	0.744013	0.882899	1.52958
O95363	FARS2	8	164970	223280	302220	652160	364990	564700	1030300	956650	637060	850240	527390	188550	178210	269430	283290	335010	562960	768710	1000800	879100	1083200	566980	291290	170280	254210	266820	205270	656950	846190	762920	515740	802910	484180	0.407364	0.408302	0.723823	0.544709	0.424207	0.447151	0.457577	0.373944	0.411178	1.12046	0.478091	0.5195	0.495768	0.44564
O95365	ZBTB7A	2	62078	106800	22299	66474	45369	78038	107820	46839	31796	34546	58834	16348	13158	9127.2	11502	12157	14881	16949	13541	15264	12461	14261	15839	7067	5964	12014	8368.5	16927	23709	8467.6	13216	11058	17392	1.40582	1.43995	1.12099	2.70817	1.44391	0.599059	0.724309	1.20534	0.642726	1.69501	1.27775	1.07817	1.38197	1.60845
O95372	LYPLA2	9	8205500	11549000	16061000	20008000	16210000	13110000	18902000	18230000	17293000	17080000	16704000	11603000	12801000	21140000	25665000	19606000	14722000	26347000	23918000	28667000	21095000	21444000	12529000	13188000	22036000	23022000	15755000	17691000	28394000	25032000	24857000	22755000	21398000	0.946441	0.98285	1.04221	1.20877	1.09478	1.06482	1.17043	1.18263	1.22949	1.16628	1.23064	1.08991	1.17061	1.16118
O95373	IPO7	31	7032400	4035600	6726600	11501000	7369800	13791000	9720600	14529000	9901400	13572000	9526700	11178000	4905800	10607000	10861000	9913200	20859000	14705000	22395000	19918000	23012000	14560000	8719600	4621300	9012200	11669000	8104700	16099000	12376000	16332000	15603000	16672000	13389000	0.800999	0.785394	0.652865	0.923165	0.770245	0.743328	0.681123	0.692562	0.636834	1.16372	0.759341	0.87406	0.676812	0.627151
O95376	ARIH2	22	2546200	2149500	3885100	3864400	3790300	3756800	5661700	5351600	4034100	4793600	3924100	2304300	1414600	2551200	2809200	2458600	2454500	3843600	3620800	3225400	2925300	2787400	2190000	1505000	2799900	2209300	1942800	2346800	3701800	3321500	2611000	3122700	2520300	1.03502	1.24322	1.28053	0.821557	0.798439	0.885066	1.02207	0.931152	1.12482	1.04773	1.1323	0.970307	1.02128	0.981889
O95379	TNFAIP8	4	160090	60760	117790	477110	154230	235810	127330	188030	432670	175770	207260	202460	52230	140150	386390	144520	306750	133440	176360	696310	184470	252770	92112	29756	84885	274200	58709	128490	93645	110930	312100	111820	146150	1.06547	1.04164	0.803179	1.06127	0.784663	0.728364	0.993751	0.95545	0.996066	1.13811	0.7981	0.965056	1.17779	0.95276
O95391	SLU7	7	314080	156010	243500	244220	325630	580270	849950	631350	597940	710730	453340	146300	99470	136230	138360	576610	281640	596060	343510	552830	306380	303330	162360	118160	220790	246470	261120	431350	699530	433960	454650	580790	361730	0.907589	0.595684	0.543215	0.383486	0.383322	0.359714	0.59474	0.490077	0.662854	0.425054	0.380063	0.559329	0.649252	1.80902
O95394	PGM3	36	12797000	7517600	8945300	17836000	8528300	28348000	22285000	16548000	26519000	14067000	16946000	21772000	11475000	14101000	24735000	12379000	39963000	34414000	25188000	46204000	18821000	25460000	18051000	9964300	13306000	20412000	9269900	36683000	28779000	21247000	37304000	20069000	22307000	0.682388	0.728524	0.675545	0.721333	0.768749	0.717761	0.74325	0.768518	0.823729	0.714237	0.696209	0.646037	0.756822	0.769822
O95396	MOCS3	15	661130	706160	714140	941470	965770	2198000	4916200	2061100	2479200	2056200	1931300	703110	577020	869310	864180	1039300	1896300	4409100	2092400	2662600	2040400	1774800	745670	461470	644540	773830	594500	1360000	2455500	1267900	1664400	1429500	1223700	0.455603	0.497093	0.749248	0.336135	0.313523	0.342594	0.463567	0.605145	0.647627	0.403376	0.425483	0.544409	0.547596	0.675137
O95400	CD2BP2	14	1646500	1946200	2546600	2702800	2763300	3213400	4741700	4831700	3647700	4757100	3486100	617260	630060	772570	885060	846040	1404000	1690300	1832900	1980800	1625000	1455900	672070	1112600	1328800	1348900	1037500	2112300	2945300	2483400	2605400	2791300	1855700	0.692259	0.585865	0.490408	0.881267	0.7166	0.935281	0.754077	0.539829	0.724966	0.702064	0.581323	0.684818	0.741789	0.572553
O95402	MED26	5	89092	51503	118700	124390	163250	97901	113220	131520	113020	164860	125440	132800	87531	199010	179610	265030	141880	172260	241330	233500	268640	205630	176050	115320	264690	307010	287590	226830	227680	289090	280160	377280	291970	1.39734	1.19791	1.09598	1.0499	1.14181	0.998089	1.21335	1.22297	1.1401	1.13808	1.05863	1.25557	1.23099	1.28354
O95405	ZFYVE9	9	168820	155420	198390	239230	320350	481760	634840	429170	331640	503820	350900	427130	345030	528600	563350	816220	1069700	1221100	1005500	970910	1159500	805750	278440	151070	290420	343080	316890	497430	481000	399400	373150	469360	388010	0.533487	0.554188	0.735151	0.631667	0.640601	0.54872	0.666043	0.761637	0.86481	0.75443	0.817031	1.01798	0.829913	0.969533
O95425	SVIL	39	1634700	860130	1794400	5614600	2065300	3051200	2217500	2752900	6534300	2752400	3152400	1927800	897780	1895000	4804400	2257800	2971900	2835200	3420700	9581400	3243400	3268100	1507300	627080	1283800	3398500	1193100	2843900	1740800	2207300	5871900	2287000	2353800	0.747553	0.801726	0.852864	0.762726	0.80554	0.735953	0.820644	0.823846	0.771215	0.820852	0.715492	0.692319	0.855955	0.950307
O95429	BAG4	12	432100	488560	843600	723510	1078300	738150	1337100	1146900	735670	1210200	883710	340510	309380	610820	500220	712760	407860	857480	773360	569510	742510	579870	821350	453000	862840	752560	802940	1082600	1000400	1028400	947760	1131600	982520	0.83172	0.941706	1.31369	0.90093	0.912034	0.74249	1.07241	1.1662	0.967597	1.01078	1.12467	0.983833	1.19089	1.26305
O95433	AHSA1	28	8350500	18994000	9978100	12000000	12320000	16961000	59622000	19837000	13536000	19954000	18001000	10529000	21707000	13727000	11810000	13252000	18146000	66401000	27323000	21689000	25605000	23311000	8748000	22397000	10755000	11351000	9998300	15109000	65693000	19031000	16259000	20262000	20748000	0.841306	0.772286	0.706439	0.729189	0.675035	0.737199	0.717416	0.751086	0.657998	0.929056	0.745625	0.793261	0.796977	0.696975
O95453	PARN	26	2129900	2237300	3554900	3350700	4291600	6137900	10833000	8755700	5775600	9866100	5737300	2115800	1874600	3298200	3380400	3975500	5690000	10578000	8942200	6901500	9538200	5840300	2045000	1897700	2826900	2486700	2750100	5628700	8744500	7118800	5516200	8639500	5043000	0.519396	0.477859	0.52415	0.461963	0.39887	0.440535	0.570051	0.512024	0.505809	0.610191	0.638623	0.53601	0.546624	0.523719
O95456	PSMG1	15	2226100	2750600	2958900	2312800	3038300	2502600	4043200	2666300	2586000	2775500	3018200	2304400	3255500	3843100	2449500	3691900	2626000	4720200	3989300	3078000	3587300	3665500	1831800	2070800	2712800	2228100	2264000	2124200	3293100	2873500	2304500	2854100	2814600	1.41803	1.13953	1.15599	1.54629	1.58075	1.23363	1.35095	1.42384	1.30266	1.04268	0.960241	1.12068	1.28033	1.34872
O95470	SGPL1	9	574350	379080	582080	741580	767560	1041100	1248700	1483800	1468800	1575100	1040400	1025800	771770	1169400	1284400	1321300	1700000	2622800	3372300	4082900	2998700	2026700	1375600	882710	1316900	1378200	1257500	2848500	2612600	3226900	3477200	3251300	2112500	0.779475	0.673772	0.849426	0.628497	0.68903	0.71227	0.498784	0.506943	0.545076	0.486019	0.456332	0.46282	0.602478	0.560539
O95477	ABCA1	5	50185	9283.3	24555	38399	33907	97957	25622	27286	48467	32564	45349	318650	68567	114460	144030	163980	662340	193750	275660	440990	263640	257200	151700	26826	63160	85409	68928	320610	64681	102940	179310	109670	132740	0.68497	0.722973	0.653512	0.741561	1.01303	0.723464	0.934222	0.756687	0.805173	0.713992	0.498651	0.564474	1.08874	0.977429
O95478	NSA2	6	237380	213550	220340	223040	247800	608490	471850	1029500	300050	1080500	602980	275590	210820	274570	186100	250330	490410	1070000	1319500	445820	1588200	636010	283360	263240	279580	187660	243730	927660	1174300	1348200	391060	1384700	640300	0.556597	0.577581	0.578041	0.566066	0.555757	0.649366	0.256138	0.298214	0.300177	0.706456	0.590149	0.582364	0.237914	0.239903
O95479	H6PD	20	2898600	879220	1404200	4735100	1581600	5133600	2672300	2043000	4519700	2058700	2878800	4600300	1896300	2598100	6352900	2896100	7025300	6739300	4218700	9595900	4138000	5046000	3306000	746540	1325200	5688400	1080500	5255000	1263800	1497800	6460400	1561500	2874900	0.894885	0.763911	0.944223	0.801733	1.03483	0.673635	0.987965	1.02775	0.915701	0.99475	0.804072	1.24499	0.992438	1.09156
O95486	SEC24A	12	2642100	1693100	2814900	3097900	3261500	6846900	5625400	5561800	5536600	6187100	4639900	2449700	1751300	2703100	2639100	6137300	6613500	6677900	5506400	6934100	6073700	4436800	1830900	1239400	1988500	1891500	1574800	4445500	3907300	3763600	4240000	4360800	3119300	0.572515	0.523363	0.545203	0.59398	0.673993	0.63915	0.683651	0.676593	0.704563	0.558545	0.525484	0.527776	0.634578	1.31476
O95487	SEC24B	15	6852100	2880900	4510600	5603900	4565100	9955000	7837600	9488400	7135300	8082600	6489900	3081100	2100300	2792900	4982100	3373000	7383000	10094000	6765600	10396000	6749700	5799200	833690	436830	794920	809060	761830	2056000	2504900	2096100	2296800	2271400	1517500	1.12326	0.532902	0.539977	0.628732	0.53809	0.402912	0.715321	0.488481	0.528775	0.684202	0.71887	0.439526	0.670317	0.583554
O95490	LPHN2	19	788670	551120	2845300	3479300	3850500	1399500	1467600	3108700	2652600	3480800	2387700	950260	556140	3531900	3778400	4559600	1491900	1470000	3740200	4138400	4301800	2887800	1033700	582530	3134800	3396000	3133200	1391100	1245900	2955400	3275900	3570900	2620000	0.893836	0.83952	0.986369	0.934019	0.817472	0.889113	1.31714	1.33223	1.29707	1.32131	1.25287	1.22281	1.38564	1.42836
O95528	SLC2A10	4	246360	58416	126190	299640	130740	351790	131950	191160	206850	151130	178200	562660	144910	268680	473710	303930	660400	344410	404010	562310	396770	408630	195220	51741	95066	224480	89286	231040	169400	201730	203200	174280	170450	1.24862	1.17246	0.955653	0.824225	0.935311	0.754241	0.899027	0.822651	0.694472	1.54741	1.1266	1.26094	0.958517	1.02307
O95544	NADK	8	369550	239870	532730	478230	765770	440240	419380	648150	348680	640950	485710	571000	566380	1458400	798820	1749900	764820	851140	1204900	979540	1502800	1001900	412160	475990	799510	667960	783790	441820	585200	719080	641460	858330	757350	1.51489	1.06982	1.00105	1.27959	1.53646	1.60925	1.30534	1.70727	1.23223	1.33569	1.14221	1.24481	1.4858	1.73298
O95551	TDP2	14	1241500	1096000	2097900	1510300	2141100	2076300	4383500	4703000	2455100	3635700	2548700	1223400	1644300	2688800	1727200	2857000	2242000	7025100	7145600	4309900	5899000	3758100	969920	1310700	2075100	1365800	1870900	1816400	5346500	5024200	3070800	4755200	2873200	1.06222	0.669271	0.680084	0.507931	0.542116	0.532477	0.615773	0.527473	0.529906	0.639519	0.52379	0.533742	0.669716	0.638085
O95562	SFT2D2	3	335230	241360	255760	522530	522760	376520	355840	270850	325150	360900	346150	643410	460400	496310	824140	843920	637300	529860	425180	636810	620230	625590	303070	212160	228830	422960	364620	309140	275320	242290	312990	293750	282160	1.33582	1.33746	1.36874	1.57861	1.74778	1.68226	1.31402	1.39044	1.41457	1.6884	1.55602	1.74435	1.81809	1.70983
O95563	MPC2	4	1170200	1522700	1654800	1529900	1624900	2181600	2989000	2271800	1750600	2236500	1959300	114980	98562	109660	77519	103360	147700	164000	128040	125140	140960	125910	19739	27928	16763	18144	12030	20886	37918	14518	14696	18780	26331	0.868523	1.25198	1.00713	1.1738	1.24021	1.58308	1.33519	1.35688	0.987085	1.12546	0.937112	1.03332	1.05523	1.09971
O95568	METTL18	6	93760	149570	201640	226950	232790	160620	252310	318810	234340	303830	224900	138740	165910	242520	202140	217730	166910	252060	263550	244440	264270	218580	66938	86270	151140	105690	114500	77950	154170	176640	149480	181020	139310	0.911184	1.30792	0.970225	1.26526	1.51479	1.16427	0.94882	1.15715	1.12607	1.06845	1.03402	0.835732	0.99365	1.00677
O95571	ETHE1	14	13167000	4438200	3424600	7701800	3672300	14638000	6339900	5058500	7026100	4201000	7462900	19738000	8138400	5774500	14543000	5808700	16912000	13388000	6302900	11603000	6024700	10954000	15717000	5460800	3024000	9802700	2781400	13933000	7161200	3869500	7109400	3456700	7253600	1.44355	1.38995	1.63785	1.26471	1.65739	1.58214	1.06057	1.2007	0.945008	1.18616	1.61144	1.61604	1.14884	1.30346
O95573	ACSL3	32	6039900	4447700	6831300	7415800	7771500	17701000	19419000	28139000	17598000	27459000	14232000	6913100	4393700	8317700	8076500	8979000	17921000	18665000	28470000	24267000	30248000	15475000	10401000	7039400	9421700	11091000	8291200	21381000	24946000	24822000	24215000	28647000	18091000	0.523003	0.519034	0.654571	0.509933	0.485971	0.627433	0.38466	0.42449	0.409333	0.432492	0.457459	0.529414	0.371311	0.415395
O95602	POLR1A	34	1323300	2633600	2010500	1721500	2465800	2484400	7194700	4276300	2485400	4639500	3131000	2016800	2700800	2384100	2075600	2481800	2778600	7735600	5437600	3530200	5351200	3639100	1983400	3317600	2561200	1911400	2259700	3538500	9654800	5340200	3273400	5930800	4009000	0.766197	0.947213	0.828597	0.793044	0.733999	0.771026	0.630103	0.633543	0.61485	0.732067	0.801956	0.660455	0.657709	0.599648
O95613	PCNT	12	453800	204180	360300	487480	410850	516650	472460	431160	331700	471350	344450	2028600	203090	671680	1012600	760930	1156700	571320	644210	766350	769470	542630	1077600	197150	624310	708520	577230	582650	457680	420030	508700	703310	440760	1.19901	3.20769	2.05563	1.11047	0.735477	0.828063	1.27565	1.48767	1.69419	1.38905	1.93417	1.64149	1.00958	1.24965
O95619	YEATS4	3	216990	391920	573260	604880	714850	302790	883130	833250	527960	845690	588540	419710	821270	1284700	1145800	1408300	421400	1857300	1836300	1313100	1820600	1227000	704100	1367700	1965700	2031600	2005900	822820	2953600	2525800	2255300	3227100	1982600	1.29614	1.13372	1.15343	0.951108	1.0028	0.973677	0.958044	1.0149	0.956451	1.13841	1.0923	1.18089	0.989717	0.984663
O95628	CNOT4	11	1048700	1284300	1515700	1478500	1610500	1994100	3444900	2388700	1458800	2262900	1853000	368930	425390	451010	386120	474550	398420	1059600	624880	492410	439680	487400	1492500	1912800	2019900	1791000	1635200	2253400	4401500	2476500	2600700	2606400	2425100	0.890663	1.12308	0.894801	0.764876	1.01034	0.860182	0.940877	1.04894	0.93965	0.959679	1.00621	0.92416	1.01352	1.19539
O95630	STAMBP	14	929330	976140	1288900	1565100	1313000	2197700	4032900	2566200	2782600	2245600	2121600	1274100	1069200	1701000	1897700	1675300	2108000	4659500	3412700	3563600	2870200	2363100	1679900	1458000	2391300	2442100	2041800	3069900	5134600	3435700	3915600	3582200	3079900	0.662464	0.768761	0.762091	0.535629	0.552534	0.544612	0.666109	0.777799	0.834946	0.618796	0.711358	0.691985	0.667673	0.805262
O95639	CPSF4	3	76471	62814	166920	220350	195350	239950	290860	773200	649430	808260	384370	192930	121430	400950	423900	457020	485490	942590	2095000	2092300	2217600	886960	144110	96670	240850	334220	245290	375550	625350	1018300	1016200	1191300	533480	0.470722	0.485207	0.590469	0.35738	0.314059	0.391604	0.285187	0.292558	0.290784	0.332708	0.292909	0.378281	0.275869	0.294465
O95671	ASMTL	24	2961100	2612100	4040800	5789700	4107800	5967000	6737700	9153000	8424200	9124500	5977100	2917900	2372300	4213700	4922200	3795900	5338800	5972100	8581400	10575000	8075300	5618100	3511300	3243200	5159400	6080200	3964800	6745500	7727800	9808000	11623000	10065000	6888000	0.747077	0.73841	0.710202	0.849053	0.860562	0.903997	0.619961	0.677824	0.673697	0.670401	0.640344	0.635616	0.574975	0.595141
O95674	CDS2	9	532950	465030	785360	1734800	1225100	970220	914090	1660200	1187600	1070600	1379000	331330	218580	450870	521260	550590	358940	306750	431200	534450	421460	394440	581660	500500	1028800	1526700	1003100	771430	758960	874240	1179100	938060	960450	0.709821	1.45452	1.0276	0.975443	1.68144	1.48958	0.734376	1.45258	1.35469	1.27293	1.4121	1.67339	1.17564	1.94482
O95684	FGFR1OP	8	994280	1045000	1682000	1965600	2084400	1811100	2604200	2610800	1791400	2792600	1880800	1158000	1073700	1460400	1511700	1617500	1842700	3141000	2775700	2125100	2588500	1970300	943370	660360	1165900	1029800	959100	1928200	1988700	2239000	1403300	1948800	1705600	0.773244	0.810477	0.747411	0.869354	0.894417	0.598656	0.894467	0.730593	0.670558	1.26081	0.977472	0.757834	1.04668	0.816305
O95685	PPP1R3D	6	207280	240300	210350	251280	244740	351680	515910	289120	325670	273670	306210	247590	247310	220380	287430	242980	390010	637140	346000	514800	296040	342940	188940	246750	194860	249670	197070	355610	501240	262100	382270	281370	299980	0.860991	0.865744	0.74011	0.969398	0.934454	1.00411	1.00013	0.922025	0.927544	0.738709	0.796752	0.77949	1.09827	1.02504
O95707	POP4	3	156360	219120	175520	143930	272590	251770	466110	283520	184280	358110	277620	623800	745530	669990	536700	929700	935300	1943600	1269900	982300	1410700	1005300	557780	784610	575870	473350	688510	926950	1797200	936060	708380	1197200	1056200	0.916048	0.951496	0.793532	0.957431	0.943653	0.890502	0.82804	0.860208	0.700366	0.780469	0.848722	0.701928	0.953273	0.9453
O95714	HERC2	21	387380	376470	461540	510080	499320	882540	1264500	1108100	723170	1128300	773030	432650	378340	568900	836570	613580	829310	1656900	1187000	1254800	1111100	874750	464420	425280	491810	544550	487170	1020800	1719300	1208600	869500	1312800	832050	0.670867	0.624255	0.690337	0.562381	0.523916	0.583275	0.578383	0.620884	0.561593	0.672426	1.02919	0.693892	0.557186	0.637044
O95716	RAB3D	13	845670	2189400	2300800	1622100	2629600	1249200	2749900	2562400	1524800	2701700	2101900	1596700	2376300	3430300	2190800	3823500	2103200	3742100	3787900	2564200	3818800	2936800	1650600	2035000	2562300	1606800	2460200	2576000	2824100	2733200	1891400	3092400	2418500	0.770661	0.981832	1.20774	1.7888	1.45762	1.42797	1.23766	1.30151	1.17487	1.11254	1.13567	0.996473	1.19822	1.31283
O95721	SNAP29	20	6179000	4721800	4133600	6885200	5253000	8347300	7523100	5233200	5604000	5572300	5952900	10314000	6613500	5540700	10435000	7279600	12289000	11563000	7592700	10799000	7629500	8982900	12933000	7763900	7405300	11660000	7360100	14341000	13046000	8210900	11672000	10077000	11221000	1.13271	1.18128	1.16198	1.3753	1.33906	1.18555	1.16512	1.01994	1.08606	1.24947	1.32522	1.1679	1.21801	1.17768
O95747	OXSR1	22	3534200	2511700	3278200	4180500	3912600	9572200	8438400	7090600	7667700	7495300	5807700	1979100	1060900	1636100	1813400	1855800	5823400	3511100	4334700	5899100	4641300	3230400	3696500	2546300	3145400	3643900	2540400	11171000	10653000	8551100	11892000	9436700	7203200	0.538111	0.510752	0.419232	0.698945	0.556755	0.564566	0.619302	0.547621	0.469886	0.51809	0.42667	0.378811	0.618263	0.555075
O95749	GGPS1	10	1752000	1372500	1888700	3177000	2011300	2071300	2059800	1854500	2498200	1691600	1961400	3371600	1846900	3876200	5330000	3499000	3820500	3454400	3620400	5632700	3291800	3847300	1166000	784660	1296200	2082000	1058500	1537700	1440600	1251100	1896300	1309000	1453000	1.26951	1.17425	1.05367	1.53451	1.10428	1.17028	1.44122	1.48607	1.30952	1.37357	1.24064	1.2642	1.44949	1.3535
O95757	HSPA4L	52	6564700	21471000	7879300	7206500	10374000	13047000	109640000	15294000	10947000	14652000	22149000	8847600	20708000	8844800	8986000	11907000	13990000	105790000	15629000	13478000	14136000	22533000	6549400	20592000	6604000	6211400	7515400	11818000	95483000	11891000	10347000	13138000	19646000	0.722441	0.902322	0.750711	0.430008	0.427626	0.459466	0.736133	0.800473	0.682223	0.689861	0.892921	0.697442	0.885843	1.05223
O95758	PTBP3	9	364740	191730	449860	470950	495690	831150	1131700	950150	1231200	1034200	833880	473590	277250	522170	469450	798480	827470	1741300	1336600	1406500	1108100	843180	381480	256150	475810	450940	407390	1132600	1748400	1382500	1517600	1673900	923370	0.605703	0.733291	0.528543	0.282649	0.424012	0.337	0.530295	0.599917	0.49679	0.404219	0.420812	0.363655	0.511056	0.857176
O95772	STARD3NL	5	1258300	1509000	1244800	1589500	1362800	1605500	2433700	1165600	1152800	1276400	1512300	1071900	1117800	1471600	1360800	1287000	1162900	1791500	1405200	1411800	1475000	1404400	82490	87749	115250	89552	82361	165550	188350	166230	122760	164790	134570	1.19278	1.03155	0.811843	1.505	1.25929	0.971919	1.14565	1.43729	1.16911	1.35085	1.31511	0.889843	1.08172	1.15818
O95777	LSM8	8	1352500	1709900	2630600	2856200	2464200	1728900	2425800	2266800	1934300	1768000	2162600	1949300	2116400	3411000	3444800	3335800	2632600	3519700	3352600	3633000	2656600	2964900	791910	824350	1422000	1447000	1203800	943830	1236100	1233500	1148800	1219200	1205600	1.11933	1.10938	1.08611	1.52825	1.44729	1.30605	1.56217	1.45605	1.48565	1.48486	1.37943	1.40391	1.55358	1.61506
O95782	AP2A1	39	18864000	7989000	15781000	20033000	18798000	37687000	21210000	24782000	28504000	27264000	23707000	20695000	8484400	17395000	20218000	18824000	37033000	25075000	30995000	37681000	29371000	24911000	19468000	8157300	16352000	19455000	15123000	38395000	21771000	24640000	30782000	26445000	22550000	0.736139	0.724587	0.737873	0.757083	0.802646	0.803116	0.810843	0.838238	0.866312	0.711847	0.722002	0.756141	0.838087	0.84089
O95785	WIZ	8	206760	179680	271130	451180	383480	470470	293450	346420	510970	315810	424950	90516	96208	120520	146760	127420	292190	119350	133350	400870	108250	295310	202600	160270	354360	312660	363270	389730	336840	361390	458690	420730	431260	0.718362	0.426654	0.640795	1.50648	1.21759	1.30847	1.2932	0.815194	1.63343	1.00765	0.498085	0.71587	1.73156	0.871679
O95786	DDX58	9	801890	647330	880540	1100400	1124600	1625300	1628500	1806200	1517700	2637300	1461600	566500	381570	656020	751100	764880	1142900	985760	1442000	1531100	2137800	1090800	496140	397850	533400	571560	501300	806210	788910	889080	1014400	1394100	815440	0.770125	0.687296	0.789026	0.958002	0.793715	1.04291	0.680637	0.66961	0.724815	0.704258	0.680199	0.682151	0.521056	0.499951
O95793	STAU1	20	2640400	1846800	3505900	3815700	4409900	4178500	3522000	4890300	2967900	5259400	3992600	2221600	1677000	2498700	2089500	3358000	2839200	5013900	5170800	3042800	5839300	3405500	1990700	1457900	1855400	1451900	2068700	4458400	4304100	3200000	1872800	4389000	2572900	0.847849	0.788503	0.916414	0.765792	0.855196	0.927048	0.909312	0.748786	0.732411	1.38895	0.941683	0.853265	0.869171	0.816952
O95801	TTC4	23	1863100	2457500	2277800	2494700	2893700	5545500	16263000	6958900	5214800	7347700	5369600	1753700	1778000	2065600	2044600	2326500	4243000	13482000	5858500	5422100	6429100	4508600	1869800	2338600	2165800	2369800	2232100	4854400	15359000	6329300	5291900	7281600	5347900	0.532333	0.562621	0.49557	0.331215	0.299375	0.312739	0.461635	0.491343	0.432246	0.504987	0.520529	0.501111	0.480018	0.483918
O95813	CER1	2	187020	47551	51073	172130	61023	322780	120570	83432	183610	92117	135720	26954	12561	58614	129430	32146	35002	37482	70817	94083	55151	54501	156070	57465	65658	140040	60157	209010	114090	118970	167420	110530	122410	1.47308	0.498443	1.25918	0.90638	0.625433	1.20014	0.560743	1.57931	0.783895	0.982314	1.94241	0.921879	0.650449	0.898361
O95816	BAG2	15	6284200	5605200	4221400	4877100	5047000	7252200	11310000	5095000	4857600	5118900	6185800	11764000	11530000	7130100	8943600	8560100	11530000	37954000	9646200	9220500	8643900	12392000	9934800	10181000	5892100	6815600	5618300	11607000	21600000	7701500	6783800	7827700	9661000	1.366	1.20344	1.27743	0.836758	0.901279	0.961665	1.16892	0.971258	1.02458	1.21029	1.16995	1.1267	1.29673	1.15589
O95817	BAG3	32	8222800	6614300	3384900	9328400	4900000	10275000	9912100	4245500	6274100	4457000	6924600	11477000	8024600	5161600	10607000	6808500	11946000	12934000	5607200	9576800	5458100	8752700	13446000	9423300	4975100	12198000	5329700	13366000	13727000	5277900	10182000	6306500	10085000	1.25731	1.30894	1.30419	1.43972	1.44956	1.39177	1.13433	1.34861	1.12276	1.53616	1.45931	1.43495	1.38393	1.60172
O95819	MAP4K4	32	4596500	2312800	4491600	5527600	4972000	11856000	8252600	11138000	9367800	10464000	7477500	3427600	1511800	3680500	3252400	3629100	8453600	5999600	9377100	8335900	8402500	5582000	5073200	2257500	4857500	5351500	4134100	11018000	7671300	10111000	9962300	11198000	7612800	0.597159	0.562384	0.598082	0.624924	0.574006	0.592079	0.55125	0.596316	0.574306	0.625626	0.520742	0.618966	0.562673	0.579235
O95822	MLYCD	9	419510	449220	606700	781740	690540	730400	1019200	917720	720870	883650	653950	887670	815640	1275600	1181800	1375000	2373200	1924700	3463200	3641700	3954000	2129700	821450	659150	738060	1036000	718590	1689200	1319800	1243600	1401500	1296600	1116400	0.764392	0.468237	0.809998	1.24272	0.726786	1.05554	0.93096	0.592316	0.650646	1.02325	0.501606	0.826427	0.912075	0.587131
O95825	CRYZL1	15	8060800	3934500	6409400	11034000	6561800	8501000	6359400	6457000	7308100	6210900	7236100	10155000	4919000	8327000	13062000	7720900	10126000	7860100	7892400	11100000	7674700	9054800	5862100	2505700	4167900	7538900	2925900	5792800	3734700	3407600	5522100	3276900	4698500	1.39574	1.32479	1.44421	1.37745	1.44363	1.33509	1.46812	1.50215	1.44204	1.53492	1.53342	1.68038	1.40262	1.38859
O95831	AIFM1	28	13067000	16348000	23920000	17484000	47460000	16356000	25812000	22912000	15412000	37436000	23711000	18895000	19989000	28960000	22794000	54005000	19562000	33352000	28011000	23581000	43393000	29154000	19823000	22440000	30921000	23781000	51863000	22763000	32335000	26121000	20924000	49350000	31859000	1.17263	1.30017	1.22314	1.36735	1.42634	1.3804	1.51312	1.46831	1.42776	1.1989	1.34242	1.26267	1.60524	1.56409
O95833	CLIC3	8	202810	91992	162910	1075900	190740	523570	221880	268140	2054700	267400	501120	200570	60892	111450	1023200	157810	495330	125990	143050	2577700	167600	477360	205710	133090	141910	1052200	141790	535430	290800	277730	2149000	314340	562430	0.589285	0.576782	0.492004	1.00312	0.731183	1.27783	1.03681	0.733806	0.789237	0.557867	0.588151	0.505745	0.996262	0.911017
O95834	EML2	11	5517200	931080	1671200	6790100	1797100	7243400	2559800	2287400	4561700	2110100	3859600	3024800	602710	1142300	2470200	1137000	3314900	1404900	1599300	2862400	1376300	1823200	2223500	492270	895330	1919100	774810	2456000	967800	985270	1927000	1124500	1425100	1.16534	1.27512	1.17509	0.736064	1.05806	1.04155	0.834029	1.18931	1.18687	1.47678	1.20103	1.17608	0.83492	1.17735
O95835	LATS1	4	69622	62136	57846	92462	105750	366160	590900	279110	301130	216620	206530	79589	63345	66630	87023	86397	323060	468930	235500	356810	227830	181570	139660	52134	86153	133390	88917	319260	352490	184900	283120	194950	196110	0.287512	0.352464	0.561137	0.272409	0.331358	0.237867	0.324436	0.418909	0.499091	0.318119	0.359644	0.502845	0.577557	0.565089
O95848	NUDT14	5	749710	163630	245430	1126700	969750	868380	342510	418710	740670	794590	654190	791080	194270	316940	1032100	937220	848590	356500	578700	1072000	1182300	764240	1036500	219050	407790	1205200	1008900	1005600	472360	592640	1033400	1123100	838000	1.3944	1.18741	1.39036	1.03871	1.10733	1.07271	0.734166	0.799784	0.933972	1.5702	1.30022	1.36416	1.34416	1.17077
O95857	TSPAN13	3	1259400	390740	1986300	3513400	2250000	1789600	664470	1998900	2111900	2012100	1946300	1833000	441130	2349300	3710000	2670000	2222400	996010	2367600	3411800	2768700	2479500	896680	94873	1230300	1456300	1143300	919930	170240	961070	990320	925570	935940	1.02141	1.10017	1.39714	1.47331	1.36957	0.735126	1.3944	1.2758	1.76152	1.76794	1.54751	1.58546	1.36459	1.33826
O95861	BPNT1	18	11769000	11665000	8845100	17830000	11139000	13153000	15466000	8707000	12882000	8109700	12259000	11400000	9671800	8824400	12830000	10585000	10221000	14242000	8474100	11372000	7537400	10164000	17015000	15485000	12968000	19125000	12638000	15616000	19683000	10474000	14788000	11395000	15416000	1.37141	1.51056	1.45663	1.55545	1.63168	1.62262	1.3385	1.58725	1.53053	1.59381	1.46075	1.4144	1.57196	1.89688
O95864	FADS2	9	1789000	1326400	3369600	2603800	4236700	3347900	2608900	8665600	3526900	8172300	4009000	3478600	1955300	4599900	3881100	4426900	4876800	4339900	8953400	6500000	8736100	5040800	4770100	3118100	5700600	7039900	5132000	8192500	6139700	11605000	9016500	12462000	7809400	0.693852	1.01161	0.877419	0.932404	1.14669	1.11196	0.644189	0.689247	0.548712	0.677114	0.847656	0.977778	0.732531	0.640913
O95865	DDAH2	13	3989300	1358200	5855600	12784000	3137000	4840700	2841800	5513300	10214000	2977000	5493900	4714300	1670400	5744800	13460000	5018900	4708900	3178700	5521500	11189000	2935600	5594700	4620100	1370700	4890500	11222000	1805300	5404200	2829200	4318400	8952700	2400900	4993500	1.14974	1.25788	1.35343	0.963557	1.22069	1.05726	1.53701	1.45929	1.38518	1.41031	1.53982	1.41708	1.36743	2.26187
O95870	ABHD16A	8	974940	719010	865770	985090	1061400	1634300	1975400	2034700	1777800	1447200	1540600	851540	859490	1300400	1330300	1341300	1720300	2474400	2414900	2600200	1930500	1707600	434760	369740	463280	554820	525460	875530	1065300	1026500	1001700	766990	927440	0.928445	0.689764	0.635383	0.777277	0.879331	0.656134	0.604149	0.806822	0.526696	0.589094	0.757943	0.573411	0.887524	1.06536
O95881	TXNDC12	7	6440700	7029300	10985000	12902000	12584000	9839000	13026000	13225000	9939200	12346000	10478000	10714000	9043400	16370000	14518000	16293000	13639000	15026000	18817000	17111000	18124000	14893000	12368000	13259000	21006000	21074000	18698000	14880000	20434000	20145000	18484000	20740000	18705000	1.02651	1.13264	1.02013	1.29513	1.22969	1.35233	1.19891	1.23876	1.25957	1.37024	1.14556	1.3044	1.26945	1.21747
O95897	OLFM2	3	157440	57558	696150	235300	643180	241890	154830	933150	294960	715440	445400	139800	59201	763080	228440	664640	273230	223030	1447800	737010	1268100	660990	206870	111310	1160600	341540	904780	332940	279080	1282800	447690	1230700	713040	1.10314	0.622288	0.836475	0.773871	0.562619	0.923814	1.05908	0.770917	1.08172	0.778587	0.537882	0.734454	1.02057	0.748197
O95905	ECD	16	696400	926200	933660	947000	1132500	1902400	4651800	2886100	1821700	2856600	1864100	555160	939200	969490	639030	1063500	1836000	4108000	3623100	2704300	3030900	2062000	696780	921800	972110	899190	931540	1730400	4096300	2514200	1937300	2553700	1747200	0.569376	0.386859	0.561522	0.469891	0.451854	0.493068	0.435231	0.402634	0.474181	0.515417	0.332036	0.543235	0.503816	0.450315
O95926	SYF2	9	710390	1091800	1468800	1620600	1472600	773830	991040	1075900	943630	946860	1133500	1277500	1647100	2090600	2301100	2146500	1105400	1654900	1428700	1579900	1247800	1603000	1605900	1923100	2380100	2495900	2006200	2060000	2251800	1803900	2075200	1844000	2278800	1.22603	1.46983	1.27363	2.14562	2.40096	1.85771	2.02838	2.01188	1.6035	1.79721	1.90555	1.43241	1.98527	2.15436
O95936	EOMES	2	30349	18655	38983	43964	47301	63011	48935	74939	82629	47040	48141	12549	13617	42214	40302	37494	26385	34069	82257	152480	30548	39298	38121	9471.9	20208	37125	14102	31976	22989	30372	60597	21273	32152	0.970237	0.463341	1.68581	0.969217	0.909114	0.72815	0.762378	0.99667	0.580359	0.448231	0.531557	0.58963	1.52461	1.55869
O95980	RECK	17	4063100	438720	1268400	2214800	1622600	4103700	1060900	1416200	1724300	1488300	2013500	5279300	437060	1383700	3196900	1308700	5339400	1213000	1633400	3021000	1532600	2621100	2057500	240030	532750	1127900	467510	2034100	696770	659640	913480	648710	997280	1.45678	1.37086	1.37599	0.842793	0.676565	0.919993	1.3035	1.07651	1.08414	1.29758	1.51939	1.38805	1.51759	0.989954
O95983	MBD3	10	3338200	2114000	5221000	3336300	5192500	3451300	5665500	8044200	5240100	7103100	5517300	6296500	4966100	6562500	6769300	6490200	4852400	12164000	9921900	7508700	7387100	7228400	3326800	2668500	6396900	4294800	4230600	4564400	6650600	8214600	7035900	9110500	5668700	1.27794	1.73459	1.14518	0.649152	1.22098	0.788139	0.908769	0.859229	1.06288	0.644716	1.0544	0.840409	0.904577	0.908607
O95985	TOP3B	7	34072	9414.1	64590	72374	66953	44957	42663	106470	70955	117350	66236	50632	34199	86067	90351	91119	66394	68762	134660	125930	137370	87401	41478	22410	107200	107520	81896	114200	74252	155600	134820	188650	121260	0.963012	1.02247	0.591606	0.45016	1.30001	0.578439	0.908348	0.903976	0.807662	1.04103	1.04008	0.878916	0.764964	0.830658
O95989	NUDT3	12	2971400	4195500	3618000	2852000	2766800	3249700	5984100	3651900	3050600	2728300	3806100	5579000	8994200	6551600	7165200	4873700	5354000	14994000	5692000	5323600	3813800	6251200	4043200	5760700	5026200	3794200	2655000	4122900	7498500	3565500	3542500	2988700	4399300	1.30296	1.40429	1.41709	1.27123	1.74055	1.49233	1.46058	1.587	1.72173	1.04344	1.68552	1.24949	1.34399	1.5176
O95997;Q9NZH5;Q9NZH4	PTTG1;PTTG2;PTTG3P	4	474200	601870	1371400	826920	1297700	628630	1333100	1631400	781220	1345200	1112300	525170	685370	1498000	906420	1268900	694870	1755500	1847900	1173200	1447700	1159300	150980	193120	401060	273700	289630	197540	425130	456320	255280	375610	327440	1.06501	1.06692	1.06416	0.871923	0.999294	0.939169	1.13899	1.17638	1.10975	1.03242	1.14663	1.2077	1.1984	1.18371
O95999	BCL10	11	2112200	4209100	1870800	2855800	2393600	4677800	15521000	3673800	3793100	4000200	4506700	2317800	3559300	1917500	2882200	2176300	4324500	12297000	3218400	4520100	3660000	4200400	1380400	2693100	1337000	1914400	1439400	2686100	9268500	2197400	2877500	2800500	2937800	0.694998	0.771447	0.643715	0.632054	0.60154	0.613063	0.732658	0.794022	0.787794	0.752248	0.8602	0.804829	0.725299	0.744932
O96000	NDUFB10	15	3223400	2775400	3790500	4181800	4200700	3850300	5033400	5266400	4716100	4782700	4402100	4231600	3365800	4524400	6670300	5465900	5237500	7394800	6991700	7347300	6091200	5601700	8458800	6938800	8938600	11505000	8327400	10611000	13238000	11882000	12217000	11843000	10623000	1.15262	1.12107	1.15798	1.09517	1.09484	1.12125	0.99391	0.918771	0.952586	0.923367	1.22228	1.09525	1.07397	1.15621
O96005	CLPTM1	7	2102700	1666700	3579900	2915000	4969100	4889000	3630900	5901400	2745100	6364300	3853000	1802000	1092700	2460600	1392500	2501200	3368800	1786400	4182300	2679400	4996000	2793000	1320400	722270	1455800	1476200	1576100	2009200	1664900	1893900	1741300	2406100	1960000	0.691084	0.770282	0.788144	1.15944	1.09999	0.97608	0.975967	0.911987	0.765209	1.01909	0.709204	1.05551	1.03552	0.757045
O96006	ZBED1	9	193340	231390	287000	302060	392230	371160	600530	604550	495930	638720	389820	370330	265220	408600	393910	501110	586160	1090500	1270700	1212000	1374800	796580	369410	290910	455640	707790	507020	695640	1017300	1138100	1090900	1341500	771300	0.85047	0.751579	0.758736	0.905022	0.532503	0.568283	0.65484	0.449616	0.515332	0.631809	0.425793	0.778465	0.729909	0.480463
O96007	MOCS2	11	1502900	1507800	873470	1885700	970450	1800100	2132000	968700	1182900	849970	1263400	1298100	980360	746300	1214300	811460	1284300	1732300	830510	1372000	770630	1167600	1184900	1029600	614670	1341300	603690	1162000	1477900	654680	1011600	714990	1004100	1.43533	1.26471	1.31545	1.65678	1.2227	1.40671	1.33645	1.21765	1.1606	1.64508	1.21049	1.53181	1.39098	1.32503
O96008	TOMM40	16	6351200	9345100	13991000	9806900	15902000	8905600	14220000	13452000	8746400	13635000	11750000	11547000	13479000	23408000	16211000	21812000	12782000	24607000	21757000	17595000	19235000	18859000	7906300	12532000	19691000	11279000	17102000	9908600	20259000	16595000	11188000	16528000	14543000	1.12862	1.20529	1.0487	1.31129	1.23612	1.40401	1.4223	1.4611	1.58622	1.17326	1.27604	1.13427	1.5125	1.36089
O96011	PEX11B	4	324840	211140	210740	378430	289700	519300	334140	263650	304380	265300	313610	1072800	487280	585430	748790	768270	1353100	1039800	722520	1163600	853180	893880	832100	398920	413200	687240	433110	982640	667440	482470	678470	508990	576340	0.939214	1.02598	1.20944	1.2798	1.087	1.30023	1.11068	1.0668	1.16221	1.20582	0.883978	1.2397	1.27559	1.24955
O96013	PAK4	17	3404800	2157500	3382400	3548400	3493600	6524200	8313200	8450400	9408500	8315200	5863500	3133800	2065400	4198800	4300300	3854700	6478500	9499700	9928600	14195000	10075000	6590000	3042500	1808900	3523500	3431200	2577500	5974000	7402300	7898800	10520000	8549600	5984200	0.829745	0.640634	0.67118	0.579168	0.517483	0.470186	0.556168	0.605387	0.556771	0.378287	0.430758	0.372896	0.504248	0.521192
O96017	CHEK2	18	718810	909570	1934500	1217400	2209000	1256500	3210600	4239000	1980200	4799300	2327200	975830	1123800	2681100	1687600	2833600	1644900	3934700	6469500	3643600	7839800	3296600	815030	935230	2046000	1240300	1788300	1260400	3134900	4029400	2326600	4997300	2394600	0.871574	0.787491	0.887296	0.648757	0.593566	0.640643	0.625967	0.603557	0.631045	0.614909	0.63546	0.633441	0.539345	0.514211
O96018	APBA3	5	308940	181680	368040	422860	420470	705310	792320	1043000	676020	967840	579050	278110	167260	289950	313930	392440	485630	735680	959110	701470	864290	497060	46983	37151	57991	72700	59891	116310	140530	180580	172160	186120	114250	0.736434	0.728111	0.524402	0.496296	0.558342	0.508294	0.49332	0.44619	0.38639	0.615169	0.561839	0.557691	0.533491	0.610713
O96019	ACTL6A	19	6254800	4966300	11443000	10758000	11985000	8422800	9871300	12784000	10725000	12291000	10197000	8331500	6692800	16439000	14508000	16930000	10833000	15528000	21176000	18638000	18021000	14471000	13054000	11263000	28716000	25431000	25950000	21260000	25836000	33967000	29988000	36121000	26599000	1.1416	1.01021	0.84383	1.04122	1.03719	0.894587	1.15714	1.15439	1.09182	1.04499	1.04866	0.98526	1.14359	1.19847
O96028	WHSC1	8	62358	37271	82954	87945	100220	176030	126170	312540	136050	314640	129680	135380	101600	174200	195470	218350	205540	417700	432970	267260	278840	220890	170760	114190	243810	191620	218240	421130	517590	652120	437500	784800	335320	0.606697	0.729029	0.593586	0.435186	0.730569	0.509561	0.41828	0.508195	0.466301	0.65382	0.900945	0.573195	0.494472	0.665889
O96033	MOCS2	5	660840	598800	442930	964130	568470	1058400	1215500	690720	728200	592970	714610	1248100	1066800	1287800	1578800	1287000	1859800	2258400	1356500	1825900	1261500	1480000	1390200	1019600	1161200	1724600	1230700	1648700	1969300	1183400	1402800	1176200	1687800	1.11491	0.958552	0.917434	1.24189	1.12062	0.88477	0.994861	1.37638	1.08306	1.51657	1.2663	1.19499	1.24238	1.42987
P00167	CYB5A	7	1626400	1619400	5973100	10681000	7030200	2183500	2376500	5092000	6895900	4879900	4801600	1968600	1395400	5261300	9191800	5566800	2112900	3408700	4746100	7032500	4316300	4347300	1994900	1182600	5409900	10208000	5105400	2353600	1814700	3924800	8485400	4483500	5163400	1.07115	1.35008	1.12875	1.40491	1.40257	0.942827	1.77778	1.70448	1.46855	1.62344	1.62954	1.50112	1.88762	1.73814
P00338	LDHA	26	181820000	128200000	81193000	106000000	88962000	151130000	156360000	67822000	60703000	64791000	113310000	280910000	191670000	137750000	156510000	136250000	241480000	248470000	118160000	137780000	112450000	176580000	190800000	137370000	81546000	115660000	71824000	155830000	155360000	58313000	73112000	57099000	117370000	1.75827	1.64343	1.64565	1.77108	1.78237	1.81052	1.68087	1.80339	1.59846	1.67104	1.67195	1.83137	1.72461	1.78449
P00352	ALDH1A1	31	99864000	5553400	7690400	8321100	8396400	73551000	13264000	10728000	9267100	9852800	25886000	136150000	7633600	10525000	9849200	10743000	98990000	16571000	14849000	16197000	13658000	33029000	122210000	6290200	9674900	9418100	8331000	86169000	14074000	11762000	11341000	11228000	29176000	1.93752	1.95181	1.94351	0.922469	1.04246	0.916109	0.964297	1.01932	1.05565	0.897267	0.878993	0.937443	1.01892	1.07574
P00367	GLUD1	43	38048000	35858000	49303000	42319000	47686000	37843000	48819000	42528000	30440000	35982000	41386000	43859000	37611000	51255000	40902000	42404000	41670000	53350000	46845000	47220000	37561000	44679000	40374000	32133000	41891000	37238000	30944000	38715000	43079000	33020000	30822000	30417000	37811000	1.41533	1.42478	1.51868	1.58686	1.61727	1.53811	1.66496	1.58005	1.51865	1.35795	1.28386	1.36073	1.69674	1.47145
P00374	DHFR	12	1957300	1128800	2466700	2810700	2862500	4522400	5863400	7025000	4928500	5951800	3946800	1110600	885370	1390000	1630500	1487200	3385000	5658000	5424000	4416000	4134800	2938000	2423300	1390400	3281600	3787300	3193700	6531900	10266000	10736000	8501400	10318000	6523200	0.664904	0.477822	0.460148	0.371389	0.410485	0.273519	0.487623	0.363774	0.384955	0.60288	0.496141	0.511366	0.597567	0.439105
P00387	CYB5R3	16	20687000	7337100	10781000	16539000	14153000	28761000	13426000	12345000	14441000	13421000	15166000	25774000	6241400	10111000	15607000	10784000	31952000	11372000	12450000	20398000	14406000	16170000	11941000	3219400	4705900	7042900	4472300	13403000	6155300	5813500	8387700	6987700	7512600	1.06545	1.17379	1.14699	1.2983	1.08658	1.13647	1.23911	1.07414	1.07089	1.12799	1.05427	1.00886	1.27667	0.960588
P00390	GSR	19	18350000	27113000	30335000	25810000	35802000	19137000	38119000	27715000	20147000	28807000	27832000	42160000	57983000	62835000	60793000	73972000	38924000	80136000	53778000	49184000	55496000	58685000	35525000	51495000	56948000	49303000	51584000	31082000	63612000	39880000	34734000	44302000	46070000	1.43705	1.47627	1.55274	1.52254	1.61986	1.72637	1.61474	1.56326	1.79611	1.37288	1.61953	1.64833	1.61932	1.6706
P00395	MT-CO1	3	441810	476950	408560	1001700	773610	531420	656950	388090	638310	700860	627850	1066000	610590	930070	1847200	1452900	1229100	1063800	913400	1687200	1709900	1309000	459310	410350	406350	782310	652630	493910	602780	309750	643090	625600	557300	1.16377	1.26975	1.25924	1.67496	1.07886	1.60437	1.43458	1.54367	1.57654	1.58553	1.48095	1.45139	1.28982	1.22327
P00403	MT-CO2	8	5112600	4067000	3740700	8524700	8112200	5196200	5233700	3386000	5811800	5622300	5837200	4576700	3651700	3654500	8476300	7022100	5080000	5388600	3604200	8109000	6570400	5644400	3693700	2925400	3083800	7025300	5322600	4234400	4629900	3584100	5495800	5544500	4989100	1.46562	1.27918	1.14453	1.61315	1.57126	1.34159	1.36448	1.35858	1.29079	1.43155	1.55452	1.43607	1.59328	1.50166
P00441	SOD1	3	285070	372820	264530	653110	432230	273030	481140	306860	311020	359320	403200	84681	71711	65995	140790	82504	87754	98570	73483	90462	79304	94027	358980	278400	387520	447390	262060	384330	399240	289190	313380	248870	357170	1.18305	1.42075	1.55371	1.77305	1.53406	1.47702	1.1463	1.20853	1.85923	2.13171	2.08092	1.71504	1.64069	1.4139
P00491	PNP	22	15490000	39726000	19945000	28035000	28783000	20371000	48062000	22222000	18104000	26765000	26259000	22090000	43060000	25360000	25091000	38861000	25226000	51750000	28696000	33328000	33118000	33804000	20706000	51114000	23279000	29889000	27374000	21602000	56965000	18655000	23067000	24509000	30205000	1.16461	1.21632	1.25034	1.86241	1.64494	2.05868	1.36383	1.32752	1.35726	1.51528	1.11249	1.46118	1.45049	1.60164
P00492	HPRT1	13	8851300	17631000	9561400	12215000	21381000	9572100	20687000	8414400	7848600	14668000	12570000	12569000	19924000	15010000	14326000	26913000	14035000	26269000	14884000	13217000	21054000	18287000	13505000	24843000	14987000	15837000	27505000	12808000	30578000	12005000	10913000	19504000	18892000	1.41072	1.2982	1.32309	1.92288	1.56679	1.78151	1.48354	1.57764	1.51748	1.73517	1.4772	1.55732	1.88163	1.71406
P00505	GOT2	31	26445000	58353000	72380000	52165000	89686000	29729000	69123000	59925000	25559000	60478000	51887000	32413000	51122000	77571000	42842000	80882000	30859000	70538000	62443000	37561000	68630000	56381000	26945000	49312000	66135000	39342000	65504000	26564000	56364000	43939000	27144000	49564000	50066000	1.36352	1.45003	1.3302	1.95513	1.65353	1.69212	1.83818	1.78669	1.70721	2.03892	1.62739	1.65804	1.90408	1.6638
P00519	ABL1	15	2358100	1613100	2755100	4360800	3686700	3471300	3433500	3327100	2840300	3428000	3018500	410070	328600	490330	509460	593410	986280	2221400	1353100	1209800	1158500	915610	4825700	1707800	2723400	6707900	2903400	4743200	3346800	2730500	4501300	3305100	4185600	1.02664	0.554893	1.39976	0.880173	0.620043	0.664092	1.22495	0.708279	0.856437	1.49581	0.608381	1.72636	1.44464	0.807089
P00533	EGFR	32	9968300	2565600	3227400	10045000	3476100	18733000	6443900	5295400	12061000	4839100	7838100	13349000	2904600	3717800	12310000	3783200	22714000	7608600	6369900	19385000	6028300	9770800	14907000	3277800	3857700	12517000	3479900	23874000	7939000	5757600	18700000	5660600	10335000	0.799285	0.809513	0.837482	0.889197	0.847116	0.851418	0.900738	0.820291	0.80084	0.826952	0.858505	0.813077	0.922482	0.847949
P00558	PGK1	37	105940000	113960000	104890000	108750000	189820000	152480000	214590000	118390000	127220000	211370000	150340000	153490000	144140000	137920000	168040000	245710000	202640000	327450000	173140000	192170000	271040000	205440000	127910000	134150000	118880000	136800000	186490000	174200000	248200000	131560000	150720000	259770000	166920000	1.02211	1.02169	1.02686	1.08274	1.05127	1.13444	1.18586	1.12453	1.18726	0.922842	1.10198	1.08781	1.09396	1.09103
P00568	AK1	17	8782700	12960000	5193400	10234000	6073700	16427000	37365000	8336000	9379900	7824300	12575000	10646000	15914000	5585300	8110800	5597100	17216000	51535000	8971100	11005000	7833200	13793000	8747500	12908000	4817400	6929600	4626200	14279000	34196000	7033700	8300900	7650900	10491000	0.787895	0.820899	0.868999	0.668118	0.784592	0.788223	0.855407	0.826556	0.932816	1.1932	0.910451	1.00756	0.936355	0.828255
P00738	HP	13	2920400	2000500	28206000	4269900	14167000	6718800	6916900	22525000	6628500	12095000	10709000	4901100	3318000	41862000	5340800	19998000	9895000	7550300	36618000	11672000	18008000	16546000	3370100	1575800	22999000	4315700	10008000	4458800	4030700	16314000	6323600	9639200	8911200	0.7008	0.717654	0.897866	0.784103	0.882944	0.733498	1.76594	1.67173	1.69718	0.67211	0.574591	0.849352	1.48417	1.42762
P00749	PLAU	5	183210	489810	265000	299280	290540	289530	704540	282920	282520	300270	338300	486140	871010	508180	719720	624930	633520	1680900	691600	750220	629020	676220	152800	183320	126700	202660	144290	206230	305260	144790	192300	171420	186690	0.829785	1.0385	1.15858	1.52335	1.42159	1.02097	1.23006	1.16296	1.04522	1.02493	1.30217	1.30848	1.16197	1.31643
P00750	PLAT	3	292740	73900	140860	352230	188510	395950	161070	189570	288700	196470	263790	473320	94776	216220	426080	255010	549550	211180	334470	478310	377050	373500	231520	54256	83210	255720	97228	314430	97001	91574	188910	102620	169510	1.02054	1.09872	1.16039	1.0314	0.97998	1.16452	1.04002	1.11115	0.937699	1.3127	1.18433	1.54301	1.14608	1.15284
P00813	ADA	19	4340800	1945400	3929500	8821100	2784900	4709600	3219900	3702000	5358800	2899100	4217800	7296700	3162500	5721300	12755000	4908100	6898200	6272300	5637900	9398700	4181600	6721300	8740200	3875700	7808700	13037000	4709200	9076900	7121300	6934500	10861000	6303700	8238000	1.4011	1.39339	1.33441	1.16246	1.24393	1.17174	1.49651	1.34749	1.49333	1.79629	1.72124	1.41415	1.18207	1.3764
P00918	CA2	12	1154900	3283100	2961700	10709000	3921100	2173300	9255900	4945400	12816000	5571900	5520300	1468400	3441700	4047100	11736000	4766100	2702900	10810000	6531100	21872000	7419800	7967000	1737400	3751700	3401400	15603000	3412400	2587100	10582000	4789000	18756000	6390200	7717100	0.866924	0.72005	0.861885	0.872765	0.664999	0.705019	0.954777	0.890898	0.769304	0.887668	0.711809	0.962541	0.952603	0.844695
P00966	ASS1	19	4979400	778700	3551800	3207600	4782000	8208500	2225700	4929400	3928200	6035500	4494800	8682000	1564500	6843200	5325300	8226000	13011000	3782300	9534900	9104800	11232000	7880400	6146500	810680	3734000	3417500	4125100	8727100	1908100	4948400	4881300	6845100	5006900	0.937585	0.879082	0.959858	0.827187	0.994347	0.763968	0.988673	1.07073	0.915147	0.818276	0.818276	0.814274	0.952485	0.983929
P01011	SERPINA3	2	68435	52706	461870	124360	391510	118750	116250	448380	103940	330870	205290	37625	13942	246380	35125	168200	59633	45066	213380	51910	173920	102810	16056	5881.5	62484	24549	33232	17704	4805	35729	24174	30411	29363	0.835598	0.864852	1.26628	1.60149	0.887337	1.23473	1.74385	1.83056	1.6177	1.16165	0.691857	1.668	1.66455	1.50341
P01033	TIMP1	8	2489600	2686800	944880	1300000	1755100	2706100	4225700	1179200	1337000	1424800	2186700	2953600	3333800	1228600	1757500	1974500	3167400	5844200	1598100	1705800	1802700	2565700	2487300	2578800	796210	1270500	1152400	2376900	3633500	943790	1437300	1320600	1990000	1.37095	1.30689	1.39046	1.31529	1.45907	1.37085	1.09164	1.1922	0.991372	1.02029	1.24146	1.13996	1.47292	1.4869
P01034	CST3	5	699660	1054200	571800	1557800	738610	959910	1761100	916060	1068700	894120	987940	972250	1310400	692220	1650700	892750	1245500	2093800	1083900	1729300	1044300	1146200	1714100	1957800	1197900	2945000	1338700	2099400	3349700	1620000	2364900	1674600	2110100	1.02513	1.15759	1.08633	1.3233	1.48722	1.13706	0.904411	0.930018	0.870043	1.47069	1.41847	1.35432	1.06236	1.16526
P01111	NRAS	12	5465400	3753800	6358900	8312200	7577600	6385200	5942500	6085700	7163200	6969000	7028900	7266500	4512800	7930000	11061000	8092500	7686300	7890200	7586500	9602400	7927100	8382700	7053900	4253400	8344900	9250300	7613400	8149900	6793500	7263800	9354700	8346300	7861000	1.20149	1.26282	1.28097	1.29736	1.37184	1.29893	1.37976	1.42185	1.5879	1.20891	1.42446	1.25154	1.33199	1.2558
P01112	HRAS	13	5138100	2991200	4603800	5598400	5180600	6565500	5673200	5738900	6067100	5847900	5824500	8269700	4359300	7380100	9720300	8209800	9395900	7317200	7811500	10230000	8445200	8517600	8967100	4819500	8006900	10083000	7668900	8976300	8047300	7313500	9813500	8534300	8584500	1.18929	1.23405	1.30103	1.19404	1.24824	1.28994	1.18111	1.27594	1.36695	0.973112	1.2201	1.23718	1.1011	1.25627
P01116	KRAS	10	571460	394090	869610	898900	979340	703350	624710	775270	919630	806120	813510	1343900	857950	1850200	2881500	2631900	1386600	1778100	1685900	2321000	1774800	1797200	822840	540260	1169400	1366700	1224600	914620	917520	1023400	1373500	1209900	1069100	1.24617	1.25066	1.26141	1.19789	1.23828	1.23487	1.54196	1.46349	1.54749	1.02201	1.56604	1.23017	1.43548	1.8385
P01130	LDLR	20	6756600	6954800	3396600	5100200	4259400	7519900	9813100	3812700	3986400	4058200	5777000	5668300	4723300	3269400	3668900	3619100	6029800	7171200	3595900	4496800	4153000	4791700	9615200	8871400	5179400	6402000	4763200	9517300	12054000	5005400	5916900	5728000	7912200	1.37276	1.30902	1.31776	1.64378	1.41184	1.51289	1.18552	1.35582	1.29455	1.28236	1.17448	1.22277	1.19521	1.28906
P01137	TGFB1	11	1285300	1904600	925210	2349900	1062200	1606700	2886900	1136800	1317800	1186400	1383600	1645800	1849400	1041200	1857200	1436600	1990300	2693600	1399900	2163500	1506400	1791300	1378700	1470300	834710	1448000	888200	1999100	2715400	1152900	1607100	1347200	1454400	1.12928	1.05301	1.06463	1.63741	1.28823	1.18833	1.14698	0.982535	0.965495	1.7884	1.15289	1.09071	1.08347	1.19166
P02452	COL1A1	83	213420000	7937200	11906000	39298000	15088000	247020000	16991000	17128000	24043000	17098000	62742000	303610000	9870700	13851000	38698000	19422000	303470000	23059000	24523000	41679000	22989000	85235000	309820000	16813000	16758000	44100000	16854000	307330000	28658000	27605000	39557000	30967000	87180000	1.36398	1.34661	1.31652	0.939322	0.90199	1.41509	0.89032	0.751376	0.884535	1.62475	1.24371	1.36521	1.00004	0.997661
P02458	COL2A1	12	1937700	345430	921060	1591600	697760	2212300	1026700	1000600	1367300	840530	1290000	3575700	898880	707640	1732200	1184400	4022400	857720	1002500	1672200	949120	1720700	2102600	266220	597980	959560	433700	2510200	2073000	1051700	1087000	816080	1107100	1.05908	1.38134	1.2371	0.633983	1.29739	0.562616	1.29621	0.735768	0.961722	1.40205	1.20806	1.02472	1.03898	1.39203
P02461	COL3A1	27	12056000	1325100	2061500	22219000	2392700	12529000	2524100	2644800	15449000	2614300	8798500	18849000	1454400	2976800	40929000	3232600	18149000	3482500	4072400	33501000	4159300	13139000	11979000	1895000	2375500	23504000	2282700	10792000	2770300	2371800	14445000	2540300	8207600	1.46887	1.44987	1.44543	1.09481	0.844083	1.6586	1.0706	1.02022	1.29707	1.44757	1.88568	1.70786	1.09057	1.03879
P02462	COL4A1	6	2166800	672740	1339300	2401400	1481000	3456500	1847700	2009100	2264800	1669000	2059000	2893700	498400	1182800	3026700	1293000	3581200	1160600	1862900	2565300	1520500	1898500	816360	263230	699700	1913500	673900	1089200	601070	716700	1147300	658440	864560	0.976357	1.33322	0.809351	0.966068	0.814237	0.889627	0.962121	0.908164	1.17408	1.0608	1.5313	2.09441	1.12219	1.11872
P02511	CRYAB	11	1467100	1608200	1424300	3954900	1506800	5914700	2234200	1754600	8561900	2154300	2960500	887000	459940	573600	4091400	725290	5211400	1013200	884100	4739800	784260	2592400	2430800	1144800	1406800	23150000	1483500	11311000	2423700	2308400	8279500	2518800	5158500	0.353111	0.229854	0.310204	2.25086	0.771152	0.908722	1.4678	0.665262	0.816038	0.747039	0.932002	2.61097	1.32059	0.764277
P02545	LMNA	64	119590000	18261000	30065000	90170000	41717000	99142000	35437000	30929000	41867000	34279000	55652000	168080000	18923000	32364000	123200000	45806000	118080000	27223000	28048000	54834000	30133000	64967000	153820000	17463000	31580000	103650000	38236000	97698000	27215000	26035000	45924000	34730000	58391000	1.80038	2.04356	2.03902	1.40959	1.31254	1.26962	1.55851	1.41629	1.53026	2.32946	2.87916	2.6552	1.6696	1.65339
P02647	APOA1	6	324540	168300	644500	1258600	481070	446890	394230	733600	1005500	550310	689700	124520	82785	445100	705070	282580	197240	269310	496470	1067900	287500	378360	237710	174120	348580	852130	244010	391280	406890	561360	770210	419110	453250	1.04415	0.6885	1.07515	0.731995	0.688489	1.1388	1.06634	1.32294	0.860735	1.08853	1.17386	1.16677	1.04358	1.17646
P02649	APOE	27	2818700	1742600	14704000	19270000	32532000	4450800	4011300	18091000	15285000	32768000	14161000	4674300	3630200	27392000	32981000	50738000	7756000	9862700	34953000	39160000	61671000	27637000	4652100	3206900	23970000	27458000	40364000	7538100	7732400	33057000	28053000	55259000	23896000	0.96656	0.774307	0.873377	0.825058	0.92382	0.889185	1.08761	1.0231	1.03049	1.27707	1.1827	1.12195	1.23996	1.04327
P02654	APOC1	2	50583	320920	3689200	1018100	2352800	140000	399430	2677300	706410	1417600	1140800	96378	90824	1512700	352720	940810	140230	161120	1115700	405890	604610	570240	80674	79317	1187900	301490	626100	93216	129340	675850	235280	434890	370200	0.331864	1.19261	1.50684	1.85178	1.0998	1.39375	2.18016	1.76245	2.12169	1.5558	1.13872	1.4771	2.19958	1.85257
P02686	MBP	9	177990	531230	1010400	1783700	977350	305100	825640	838980	1030700	621320	781100	516100	765230	1550600	2563400	1299600	576830	1117500	1181800	2164400	1063000	1254000	426130	1409500	2310900	4951600	1788500	651010	1810500	1662000	2957300	1441800	2050900	0.871089	1.48328	0.733796	1.5508	1.45962	1.54864	1.89245	1.78277	1.61676	1.75239	1.65656	1.9276	1.97974	1.7264
P02749	APOH	11	651540	473010	5159600	1779900	4495900	848760	839040	3865400	1573600	3139900	2501200	1500000	950510	5514100	3399600	5901100	2052500	1589300	5291400	3254700	4338100	3612200	449380	282200	5435700	504360	4138600	638390	609420	3557600	634740	3334700	2092100	0.985504	1.48115	0.75076	1.15752	1.68951	0.815894	1.80257	1.31456	2.22673	1.4596	2.03853	0.514455	1.65556	1.58417
P02751	FN1	63	33470000	4419800	11776000	65406000	10617000	34888000	11040000	11452000	36071000	11543000	25436000	51040000	5446900	10211000	80565000	10817000	49908000	13460000	12613000	60753000	12223000	31313000	53016000	8406700	15534000	89002000	13805000	48549000	16742000	16012000	57259000	18308000	36047000	1.35092	1.57769	1.39497	0.841983	0.884181	1.11675	1.46806	1.01905	1.34024	1.79396	1.89557	1.79216	1.14918	1.00134
P02763	ORM1	3	104480	61640	314940	104550	289550	147100	159920	321410	122870	253310	181850	88615	41226	528500	95704	403690	119870	164960	532620	147910	388150	256250	230540	206190	1329200	294810	812390	338800	365830	991920	371100	874950	640230	1.44506	0.820016	0.836719	1.05879	0.52715	0.994128	1.32841	1.55903	1.56186	1.07653	0.738506	0.897059	1.38007	1.43761
P02765	AHSG	4	62116	25982	303060	95917	145090	81864	67388	222700	82614	127880	128070	285630	36289	764520	200950	386930	141550	107950	548450	555000	281110	255480	76519	63980	658390	156730	313740	98888	102580	488180	123810	270760	252860	1.37938	2.99771	0.795101	0.970004	0.712415	1.19554	1.67775	2.0909	1.81059	0.968567	1.0742	0.833978	1.32393	1.86343
P02766	TTR	8	518140	260880	3015700	737870	2393300	767120	784110	2243400	664360	1580200	1337800	951970	554340	2183500	946900	1642200	1388400	2585200	2254800	1843000	1952100	1702300	348780	185610	1791600	540640	1094700	551430	719080	1300100	654240	1032800	895980	0.86316	1.175	0.80148	0.467755	0.819361	0.491046	2.08996	1.17196	1.81826	0.859203	0.915059	0.977954	1.90241	1.08007
P02771	AFP	8	24585	20153	26832	160990	44070	41262	59079	60255	159060	51348	73101	15325	4918.6	14077	75509	6370.4	26356	7659.7	25333	133670	22742	32740	12989	37969	25082	186650	24445	33997	79425	39951	75143	35107	55816	0.759382	0.996434	0.485439	0.915683	0.52343	2.2328	0.652847	0.753647	0.783892	1.09847	1.21481	1.73534	1.10262	0.374677
P02786	TFRC	49	41908000	57565000	26397000	66520000	48035000	47800000	73380000	24956000	34996000	36125000	43755000	66680000	66634000	37171000	69073000	55953000	60966000	73370000	32663000	67217000	48498000	59166000	62506000	71154000	36720000	79827000	50494000	64094000	87587000	33338000	63764000	49116000	62310000	1.34213	1.48889	1.29865	1.97294	1.77163	1.69229	1.49596	1.53525	1.43321	1.77667	1.44076	1.55767	1.66993	1.51455
P02787	TF	28	3454700	3134900	16304000	4746300	22100000	4332300	5980500	12601000	4132600	14237000	9247900	3547400	2488100	28871000	7011000	42712000	5828100	5555200	23201000	10274000	27081000	15589000	3566100	1790100	26162000	5929000	29770000	3919800	4163600	18319000	5653200	22385000	12204000	1.43461	0.823898	1.03672	1.69672	0.838001	0.725528	1.66596	1.7247	1.9868	1.13719	1.05235	1.11996	1.7351	2.09445
P02790	HPX	11	1264400	768050	6478000	2042400	3708400	1737000	1753800	6020100	1676100	3386400	2960900	1197400	808960	6487500	1537300	3182600	1513000	1880400	6204100	1876800	3623600	2635600	650110	351860	5222200	680250	2226300	976330	864120	3846200	944300	2164200	1903000	1.12818	1.1316	0.833817	0.96432	1.19693	0.679262	1.40623	1.55917	1.72992	1.34537	1.20137	0.725364	1.27297	1.29218
P02792	FTL	11	3679000	1128400	2852400	1254000	4234100	2632200	1481800	3686700	1277900	2689700	2596800	10342000	3618300	13016000	3969700	14109000	8832200	4949000	14128000	4570500	13012000	9512900	15753000	3673300	12445000	7356600	16254000	10835000	6270100	19819000	4584700	9082000	11265000	2.15508	1.55911	1.96521	1.69799	1.55908	1.25917	0.971769	1.19292	0.958575	1.20203	1.09692	1.69124	1.9243	1.84289
P02794	FTH1	13	21361000	5526600	19486000	12325000	20802000	31073000	14533000	30098000	13565000	20807000	19586000	18203000	2596000	17107000	6900700	16905000	16367000	5382100	21317000	8091100	14774000	13018000	40000000	3975300	26340000	20627000	28026000	27231000	7577900	46709000	25595000	20747000	25608000	1.24904	1.50977	1.65268	1.34625	0.998021	0.73191	0.819863	1.06721	0.831334	0.950801	0.845807	1.26622	1.32057	1.69995
P02795	MT2A	5	18118000	28196000	4096100	2279700	3021600	6718600	33056000	3600400	1701300	2045600	12203000	19986000	38617000	3414400	2643300	3032800	16676000	60776000	3413000	1638000	937060	13197000	75415000	150510000	32183000	27452000	10897000	78586000	180880000	22724000	14595000	10700000	59899000	2.25221	2.16585	1.76444	1.47795	1.9634	1.58831	1.49715	1.13725	2.35038	1.31902	1.49344	3.36664	2.37556	2.32129
P03886	MT-ND1	2	139830	163800	191040	392500	252080	296090	368110	333900	258810	300480	253480	116680	112250	131170	151840	127830	225770	501090	269650	272120	293650	225420	107600	146600	152760	213850	134980	207410	275620	192160	248890	238200	260050	0.830674	0.734839	0.575617	0.919551	0.743304	0.792745	0.981105	0.746504	0.749995	1.6716	0.767897	0.92361	1.09294	0.656155
P03905	MT-ND4	2	68086	54996	89582	127210	109750	147470	169530	133180	107750	151150	111510	52919	45175	66392	83831	80282	96037	112110	112550	145690	138640	84007	53686	42265	64962	99359	66811	110070	90302	109330	126330	142370	97036	0.750604	0.73009	0.628346	0.855627	0.978626	0.746734	0.903962	0.876393	0.738824	1.0033	0.926802	0.936912	0.817033	0.835249
P03928	MT-ATP8	4	2043300	1691600	3739800	2099800	3566700	2101800	2916000	3540800	1962800	2854200	2558800	5915000	7059100	14558000	6213300	12092000	8096000	8757800	13296000	10321000	9328800	10175000	10339000	10070000	21710000	11277000	17207000	12100000	18319000	20933000	14607000	20479000	16866000	1.51248	1.03808	1.07267	1.38794	1.52788	1.23873	1.5288	1.4749	1.32056	1.06767	0.838991	0.905061	1.59987	1.43609
P04035	HMGCR	15	763750	1175800	1482600	1690000	2257500	1792600	2446800	2982700	2074300	4079900	2314700	4035000	2311900	3416100	4916600	4288200	4225000	5688400	6735200	6411600	8232600	4950600	1471500	2213600	2723600	2846300	3135600	3167600	4457600	4835500	4545700	7525500	3956500	0.600271	1.39795	0.625092	0.981084	0.946118	1.06784	0.680425	0.722402	0.717223	0.756637	1.08687	0.775651	0.678547	0.634496
P04040	CAT	27	27786000	16153000	19796000	20672000	23766000	29917000	27178000	22137000	17271000	22070000	22660000	25965000	14054000	18643000	15559000	19454000	27785000	27090000	24881000	21926000	23733000	22058000	22055000	12516000	16849000	13823000	14601000	22492000	22020000	16530000	14162000	17318000	17778000	1.4081	1.27439	1.31612	1.2509	1.17282	1.22086	1.18676	1.13149	1.26273	1.23134	1.00542	1.09189	1.28503	1.13769
P04049	RAF1	8	214310	151250	220580	285590	263840	488140	475390	450810	406710	404560	353570	323080	226940	386980	468590	388160	735210	1299200	979070	827050	765730	592850	270310	178310	252950	268470	232370	626950	758990	1434800	544010	1338800	525540	0.702958	0.595856	0.55109	0.566045	0.531329	0.443661	0.47694	0.491781	0.360888	0.777957	0.803915	0.511893	0.591764	0.546656
P04062	GBA	16	14454000	2951200	3631400	6426900	3980700	15314000	4750700	4271100	4259200	3996300	6314500	16652000	2836700	4303700	5456100	4159100	15723000	5233200	4936600	6937400	4791200	7135800	20652000	3743300	5283500	7530600	3942300	18102000	5911700	4833300	6554300	4720900	8753700	1.51219	1.45343	1.4399	1.39267	1.24258	1.25922	1.23657	1.27802	1.27287	1.4716	1.16746	1.2941	1.27087	1.23709
P04066	FUCA1	7	2120700	1191300	2812500	3971000	4207900	2326300	2081100	2605700	2383500	3049000	2748000	1079000	748400	1280300	1389700	1620100	1127200	1158900	1370700	1594700	1613800	1398700	575690	376150	712760	759550	762960	686210	718000	701420	745210	832650	768610	1.33964	1.26251	1.20119	1.11073	1.43807	1.23911	1.48084	1.30519	1.31595	1.67159	1.21371	1.18932	1.69398	1.34909
P04075	ALDOA	33	127440000	139000000	120090000	133990000	139290000	121220000	169660000	89217000	82257000	94748000	123930000	128440000	119850000	107260000	120410000	114690000	106270000	166830000	84899000	88905000	81827000	112760000	149830000	145930000	127610000	140380000	119760000	127220000	169870000	84641000	95254000	97080000	133300000	1.57914	1.64911	1.59464	1.75325	1.74283	1.69111	1.89367	1.83194	1.83485	1.71176	1.78537	1.7347	1.87556	1.78699
P04080	CSTB	6	5989600	3369700	2769100	7792000	3010800	8745800	5378600	3819700	3496200	2916600	4384700	10875000	3657500	5404500	5062200	3825900	13759000	4522400	5541200	6997400	4243700	7022200	9986100	4474900	3997700	7457100	3499200	10432000	7082800	3816600	5549900	3579700	6161600	1.07068	1.14438	1.17356	1.7017	1.20979	1.58917	1.14964	1.3807	1.15838	2.26617	0.970786	1.60569	1.37559	1.14913
P04083	ANXA1	34	41852000	4660400	8712500	28294000	10573000	135160000	13071000	13089000	97630000	16792000	41021000	70685000	6195100	10749000	72649000	14126000	250110000	22293000	22602000	195630000	25766000	72358000	75867000	6539800	12181000	67350000	13809000	287630000	19413000	19831000	195620000	30884000	75099000	0.426479	0.384983	0.390131	0.828982	0.655325	0.627927	0.97786	0.674026	0.732419	0.307426	0.472574	0.415869	0.812468	0.647905
P04114	APOB	9	3488300	1154400	954130	1163600	882430	6042400	1577200	781330	921790	734120	1636600	7071600	1798000	2219100	1681300	1796700	9798000	1858300	1646400	1515400	1351000	3186600	3880300	1331500	478190	940400	442550	7266600	1820100	475510	938960	540900	2117700	0.925209	0.908181	0.734807	1.92768	1.61752	1.69804	2.09458	2.46568	0.795681	1.6499	1.29297	1.07213	1.82307	2.00714
P04150	NR3C1	8	387700	123290	237010	384900	298080	1924900	331260	451020	695350	446290	608890	319800	103150	213690	366120	384640	1359000	267250	388270	789640	440390	459080	377350	103780	162440	411880	153820	1609800	222520	238020	627580	264590	452280	0.291196	0.300353	0.352508	0.806847	0.939182	0.903565	0.771653	0.90938	0.698314	0.516187	0.687713	0.773682	0.812075	1.4633
P04156	PRNP	4	195780	105880	185710	261080	216720	259530	202820	238660	208860	225320	190200	1643500	313410	140440	435690	217450	1309600	437170	170660	432870	187370	534150	977900	269100	155040	486540	179600	804810	339100	145780	332280	188980	437070	0.826246	2.32848	1.6592	1.35933	1.50293	1.48571	2.61493	0.693934	0.93175	1.78355	1.11921	1.50485	2.4911	0.937052
[truncated: 6,765 more rows]
[truncated: 16 more columns]
