# Supplementary material for: An integrative proteomics method identifies a regulator of translation during stem cell maintenance and differentiation
Source: Nat Commun. 2021 Nov 12;12:6558. doi: 10.1038/s41467-021-26879-4 (PMC8590018; doi:10.1038/s41467-021-26879-4)
Supplement: Supplementary file 5 — Supplementary Dataset 2 [file 41467_2021_26879_MOESM5_ESM.xlsx]

## Sheet: Table 2-1
Majority protein IDs	Fasta headers	Protein names	Gene names	Peptides	Sequence coverage [%]	RAW_iPSC 40S+60S rep1	RAW_iPSC 40S+60S rep2	RAW_iPSC 40S+60S rep3	RAW_iPSC 80S rep1	RAW_iPSC 80S rep2	RAW_iPSC 80S rep3	RAW_iPSC Heavy polysome rep1	RAW_iPSC Heavy polysome rep2	RAW_iPSC Heavy polysome rep3	RAW_iPSC Light polysome rep1	RAW_iPSC Light polysome rep2	RAW_iPSC Light polysome rep3	RAW_iPSC soluble fraction rep1	RAW_iPSC soluble fraction rep2	RAW_iPSC soluble fraction rep3	RAW_RKO 40S+60S rep1	RAW_RKO 40S+60S rep2	RAW_RKO 40S+60S rep3	RAW_RKO 80S rep1	RAW_RKO 80S rep2	RAW_RKO 80S rep3	RAW_RKO Heavy polysome rep1	RAW_RKO Heavy polysome rep2	RAW_RKO Heavy polysome rep3	RAW_RKO Light polysome rep1	RAW_RKO Light polysome rep2	RAW_RKO Light polysome rep3	RAW_RKO soluble fraction rep1	RAW_RKO soluble fraction rep2	RAW_RKO soluble fraction rep3	Mean norm iPSC 40S+60S	Mean norm iPSC 80S	Mean norm iPSC Heavy polysome	Mean norm iPSC Light Polysome	Mean norm iPSC soluble fraction	Mean norm RKO 40S+60S	Mean norm RKO 80S	Mean norm RKO Heavy polysome	Mean norm RKO Light Polysome	Mean norm RKO soluble fraction
A0A024R4M0;P46781;B5MCT8;C9JM19	tr|A0A024R4M0|A0A024R4M0_HUMAN 40S ribosomal protein S9 OS=Homo sapiens OX=9606 GN=RPS9 PE=1 SV=1;sp|P46781|RS9_HUMAN 40S ribosomal protein S9 OS=Homo sapiens OX=9606 GN=RPS9 PE=1 SV=3;tr|B5MCT8|B5MCT8_HUMAN 40S ribosomal protein S9 OS=Homo sapiens OX=9606	40S ribosomal protein S9	RPS9	23	62.9	16253	14464	14378	17866	19855	21407	9689.8	11078	10270	6594	6853.8	5214	6853.1	6197.2	5645.1	8902.1	8521.2	7948.6	27109	30529	26974	35729	46005	38124	13622	14315	14078	7506.3	7811	8841.7	0.0296624	0.0182581	0.0241179	0.0205605	0.0169383	0.0271535	0.0205175	0.0211787	0.022056	0.0200985
A0A087WXM6;J3QQT2;J3KRX5;A0A0A6YYL6;P18621;J3KRB3;A0A087WWH0;J3QS96;J3QLC8;A0A0A0MRF8;A0A087WY81	tr|A0A087WXM6|A0A087WXM6_HUMAN 60S ribosomal protein L17 (Fragment) OS=Homo sapiens OX=9606 GN=RPL17 PE=3 SV=1;tr|J3QQT2|J3QQT2_HUMAN 60S ribosomal protein L17 (Fragment) OS=Homo sapiens OX=9606 GN=RPL17 PE=3 SV=1;tr|J3KRX5|J3KRX5_HUMAN 60S ribosomal prote	60S ribosomal protein L17	RPL17;RPL17-C18orf32	12	67.5	8396.6	7635.7	9893.7	21510	18053	26615	7183.8	7383	9025.6	5769.7	5453	6175.4	8188.9	7919.1	10006	4633.4	5132.2	5955.6	26053	24397	28134	31287	33836	40202	11961	10452	13740	5929.8	7180	8310.8	0.017106	0.0201906	0.0182188	0.0192764	0.0238359	0.0168294	0.019024	0.0185677	0.0188607	0.0177587
A0A2R8Y811;P62263;E5RH77	tr|A0A2R8Y811|A0A2R8Y811_HUMAN 40S ribosomal protein S14 (Fragment) OS=Homo sapiens OX=9606 GN=RPS14 PE=1 SV=1;sp|P62263|RS14_HUMAN 40S ribosomal protein S14 OS=Homo sapiens OX=9606 GN=RPS14 PE=1 SV=3;tr|E5RH77|E5RH77_HUMAN 40S ribosomal protein S14 OS=Hom	40S ribosomal protein S14	RPS14	7	40.7	4483.6	2802.1	4536.4	5061.5	3370.8	5914.2	2228.3	1336.4	3450.2	1510.5	1097.2	1926.1	2863	1691.6	2329.4	2958	1783.3	2713	8019.3	5869.5	8393.4	9157.8	7211.5	12222	3708.3	3076	4686.9	2552.9	1853.5	3171.9	0.00767982	0.00435049	0.00533511	0.00504424	0.00619573	0.00793744	0.00538101	0.00504244	0.00596568	0.00626505
A0A3B3ITT5;P47914	tr|A0A3B3ITT5|A0A3B3ITT5_HUMAN 60S ribosomal protein L29 OS=Homo sapiens OX=9606 GN=RPL29 PE=1 SV=1;sp|P47914|RL29_HUMAN 60S ribosomal protein L29 OS=Homo sapiens OX=9606 GN=RPL29 PE=1 SV=2	60S ribosomal protein L29	RPL29	6	28.7	3313.8	1498.8	1502.2	11577	7232.8	8828.3	3982.7	2671.6	3012	2790.6	1989.7	1707.4	2298.8	896.87	987.9	1678.3	943.65	799.94	13709	8270.5	8656.6	17714	13501	13517	5683.9	3948.2	4321.5	1880.3	1130.8	1123	0.0040032	0.00847926	0.00748055	0.00711464	0.0036952	0.00364569	0.00736753	0.00797532	0.00730589	0.00349025
C9J9K3;A0A0C4DG17;P08865	tr|C9J9K3|C9J9K3_HUMAN 40S ribosomal protein SA (Fragment) OS=Homo sapiens OX=9606 GN=RPSA PE=1 SV=8;tr|A0A0C4DG17|A0A0C4DG17_HUMAN 40S ribosomal protein SA OS=Homo sapiens OX=9606 GN=RPSA PE=1 SV=1;sp|P08865|RSSA_HUMAN 40S ribosomal protein SA OS=Homo sap	40S ribosomal protein SA	RPSA	15	65.8	12347	9512.7	11297	11549	12582	15413	6630.8	6481.9	7437.8	4171.1	4116.8	4551.5	4354.2	3670	4671.9	5780.2	5371.4	7018	17590	17750	20066	25385	29416	32406	9288.8	8619.7	10820	3676.9	3481	6086.8	0.0216847	0.0121528	0.0158934	0.0142297	0.011542	0.0194169	0.0134252	0.0153712	0.015002	0.0108792
C9JNW5;P83731;C9JXB8	tr|C9JNW5|C9JNW5_HUMAN 60S ribosomal protein L24 OS=Homo sapiens OX=9606 GN=RPL24 PE=1 SV=1;sp|P83731|RL24_HUMAN 60S ribosomal protein L24 OS=Homo sapiens OX=9606 GN=RPL24 PE=1 SV=1;tr|C9JXB8|C9JXB8_HUMAN 60S ribosomal protein L24 OS=Homo sapiens OX=9606 G	60S ribosomal protein L24	RPL24	14	60.7	6918.2	3883	3930.7	24937	20682	25115	9931.6	8742.1	10732	7449	6507	6074.8	8153.7	6200.6	6015.3	4151.2	3775.3	3597.2	35704	29871	30457	44670	47822	47594	14338	13454	14316	7719.4	5448	7532.4	0.00945509	0.021726	0.0227101	0.0220815	0.01837	0.0123268	0.0232021	0.0247787	0.0220656	0.0172454
C9JYQ9;H0Y8C2;Q6P5R6	tr|C9JYQ9|C9JYQ9_HUMAN 60S ribosomal protein L22-like 1 OS=Homo sapiens OX=9606 GN=RPL22L1 PE=1 SV=1;tr|H0Y8C2|H0Y8C2_HUMAN 60S ribosomal protein L22-like 1 (Fragment) OS=Homo sapiens OX=9606 GN=RPL22L1 PE=1 SV=1;sp|Q6P5R6|RL22L_HUMAN 60S ribosomal protein	60S ribosomal protein L22-like 1	RPL22L1	4	42.1	1933.3	1022.5	1519.1	1168.5	982.38	1389.3	380.83	356.25	479.35	454.83	280.1	348.39	1755.5	1189	1138.7	2259.8	1353.1	1762.4	6235.2	5681.8	5469.2	5746.4	7760.9	6607.3	2470.3	2237.6	2341	2354.3	1290.3	1403.9	0.00287869	0.00108169	0.000937422	0.00119285	0.00366725	0.00572537	0.00420485	0.00354911	0.00369492	0.00425966
E7ETK0;A0A2R8Y849;A0A087WUS0;A0A2R8YD14;P62847;A0A2R8Y8A0	tr|E7ETK0|E7ETK0_HUMAN 40S ribosomal protein S24 OS=Homo sapiens OX=9606 GN=RPS24 PE=1 SV=1;tr|A0A2R8Y849|A0A2R8Y849_HUMAN 40S ribosomal protein S24 OS=Homo sapiens OX=9606 GN=RPS24 PE=1 SV=1;tr|A0A087WUS0|A0A087WUS0_HUMAN 40S ribosomal protein S24 OS=Homo	40S ribosomal protein S24	RPS24	7	46.6	7679.8	5163.2	7988.9	9596	7971.3	12776	4443.9	4110.4	5507.5	3248.9	2848.1	3123.8	2676.6	1692.7	2459	3246.7	3188.2	4066.7	12826	11782	15336	20292	20439	27675	6785.8	5340.5	8008.8	2684.8	1815.3	3318.3	0.0135731	0.00922977	0.0108378	0.0101963	0.00616614	0.0112279	0.00967148	0.0120492	0.0104758	0.00645943
E9PLL6;P46776;E9PJD9	tr|E9PLL6|E9PLL6_HUMAN 60S ribosomal protein L27a OS=Homo sapiens OX=9606 GN=RPL27A PE=1 SV=1;sp|P46776|RL27A_HUMAN 60S ribosomal protein L27a OS=Homo sapiens OX=9606 GN=RPL27A PE=1 SV=2;tr|E9PJD9|E9PJD9_HUMAN 60S ribosomal protein L27a OS=Homo sapiens OX=	60S ribosomal protein L27a	RPL27A	4	38.9	2835.7	1584.3	3362.7	4384.2	3719.5	6160.8	1395.9	1432.9	2184.9	1106.5	990.37	1682.2	1858.7	1631.6	2931.8	1907	1464.5	2769.1	5810.7	5336.5	7232.8	5826.3	6604.1	8395.4	2269.5	2321.8	3553.8	2933.8	2421.7	5595.4	0.00504922	0.00433373	0.00385154	0.00421768	0.00588224	0.00654532	0.0044509	0.00366313	0.0042342	0.00893323
E9PR30;P62861	tr|E9PR30|E9PR30_HUMAN 40S ribosomal protein S30 OS=Homo sapiens OX=9606 GN=FAU PE=1 SV=1;sp|P62861|RS30_HUMAN 40S ribosomal protein S30 OS=Homo sapiens OX=9606 GN=FAU PE=1 SV=1	40S ribosomal protein S30	FAU	5	26.5	2426.3	1630.9	3204.4	2873.2	2594.8	3995.9	1608.1	606.21	1719.3	1125.1	710.28	1241.3	509.72	658.08	1606.3	1547.1	805.2	2144.4	4345.9	3343	4891.2	6209	5705.9	7937.2	2226.6	1667.1	2875.3	712.06	784.34	1285.1	0.004746	0.00288298	0.00299501	0.00341341	0.00257797	0.00477781	0.00304034	0.00350227	0.00351149	0.00228306
F8W727;P62910;D3YTB1	tr|F8W727|F8W727_HUMAN 60S ribosomal protein L32 OS=Homo sapiens OX=9606 GN=RPL32 PE=1 SV=1;sp|P62910|RL32_HUMAN 60S ribosomal protein L32 OS=Homo sapiens OX=9606 GN=RPL32 PE=1 SV=2;tr|D3YTB1|D3YTB1_HUMAN 60S ribosomal protein L32 (Fragment) OS=Homo sapien	60S ribosomal protein L32	RPL32	10	54.2	6951.7	5162.9	4779.5	21834	19806	18032	6953.3	8204.4	5827.8	5307.8	5554.1	3624.8	5546.8	3797.6	3828.6	3617.7	3625	3403	25348	24321	18941	27406	34115	24088	10484	11083	9001.7	5236.4	4456.7	3439.1	0.0110007	0.0185099	0.0163987	0.0159222	0.0118459	0.0113972	0.0165947	0.0151751	0.0161093	0.0110892
G3V203;J3QQ67;Q07020;H0YHA7;F8VUA6;F8VYV2;A0A075B7A0	tr|G3V203|G3V203_HUMAN 60S ribosomal protein L18 OS=Homo sapiens OX=9606 GN=RPL18 PE=1 SV=1;tr|J3QQ67|J3QQ67_HUMAN 60S ribosomal protein L18 (Fragment) OS=Homo sapiens OX=9606 GN=RPL18 PE=1 SV=1;sp|Q07020|RL18_HUMAN 60S ribosomal protein L18 OS=Homo sapien	60S ribosomal protein L18	RPL18	11	52.4	5033.1	3401.2	4067.3	17653	13190	18405	5296.2	4553.4	5805.5	4289.7	3657.9	3373.7	3319.1	2488.3	3458	2952.9	2476.3	2862.7	19344	16229	18438	24437	23547	26858	8433.6	6899.6	7658.3	3347.8	3601.9	4300.1	0.00812181	0.0150518	0.0120808	0.0124722	0.00840583	0.00885825	0.0130552	0.0132381	0.0120364	0.00933715
H0Y5B4;H7BZ11;J3KQN4;P83881	tr|H0Y5B4|H0Y5B4_HUMAN 60S ribosomal protein L36a OS=Homo sapiens OX=9606 GN=RPL36A PE=3 SV=2;tr|H7BZ11|H7BZ11_HUMAN RPL36A-HNRNPH2 readthrough OS=Homo sapiens OX=9606 GN=RPL36A-HNRNPH2 PE=3 SV=2;tr|J3KQN4|J3KQN4_HUMAN 60S ribosomal protein L36a OS=Homo sa	60S ribosomal protein L36a	RPL36A;RPL36A-HNRNPH2	7	38.4	1967.3	833.86	1416.3	6619.9	3217.8	4706.6	2170.4	1566.5	1919.5	1800.1	904.44	1273.9	909.21	793.19	926.06	243.72	231.86	505.37	2662.7	2597.2	2923.5	3198.1	3807.3	4217.4	1180.6	1157.5	1521.2	337.83	842.93	817.69	0.00268791	0.00443585	0.00436975	0.00437353	0.00238847	0.0010463	0.00198198	0.00197681	0.00201327	0.00164893
H3BNC9;P08708;H0YN88;A0A075B716	tr|H3BNC9|H3BNC9_HUMAN Uncharacterized protein OS=Homo sapiens OX=9606 PE=3 SV=2;sp|P08708|RS17_HUMAN 40S ribosomal protein S17 OS=Homo sapiens OX=9606 GN=RPS17 PE=1 SV=2;tr|H0YN88|H0YN88_HUMAN 40S ribosomal protein S17 OS=Homo sapiens OX=9606 GN=RPS17 PE=	40S ribosomal protein S17	RPS17	9	15.9	3047.3	3151.3	3746.6	2888.5	4322	4429.3	1302	2015.4	2450.9	1222.3	1940.4	1217.3	1465.7	1887.5	2060.4	1918.5	1835.7	2024.8	4392.4	6222.7	5790.1	5135.8	10082	10022	2047.8	3422.8	3329.5	1188.6	2099.9	2031.8	0.00659684	0.00360597	0.00445314	0.00484219	0.00496993	0.006181	0.00399001	0.00441107	0.00462386	0.00440982
I3L3P7;P62244	tr|I3L3P7|I3L3P7_HUMAN 40S ribosomal protein S15a OS=Homo sapiens OX=9606 GN=RPS15A PE=1 SV=1;sp|P62244|RS15A_HUMAN 40S ribosomal protein S15a OS=Homo sapiens OX=9606 GN=RPS15A PE=1 SV=2	40S ribosomal protein S15a	RPS15A	10	74	2814.7	1846.3	1606.1	2889.7	1926	1907.4	1609.4	923.27	942.37	1103.2	746.17	658.67	2802.5	2172.1	2445.9	1377.8	888.68	1002.1	4562	3223	2888.1	5676.8	4906.9	4273.3	2050.7	1345.9	1403.7	2597.4	1870.2	2701.3	0.00405037	0.0020759	0.00269432	0.00274904	0.00671344	0.00348468	0.00257111	0.00264705	0.00251541	0.00596145
J3QR09;J3KTE4;P84098	tr|J3QR09|J3QR09_HUMAN Ribosomal protein L19 OS=Homo sapiens OX=9606 GN=RPL19 PE=1 SV=1;tr|J3KTE4|J3KTE4_HUMAN Ribosomal protein L19 OS=Homo sapiens OX=9606 GN=RPL19 PE=1 SV=1;sp|P84098|RL19_HUMAN 60S ribosomal protein L19 OS=Homo sapiens OX=9606 GN=RPL19	Ribosomal protein L19;60S ribosomal protein L19	RPL19	8	30.1	2638.4	2552.3	1811.4	6903.3	7410.2	6369.4	2808.2	3066	2724.9	1926.3	1960.1	1466.9	1850.6	2533	1646.9	1675	1948	1153.5	8200.6	8778.6	6726.4	9770.3	13217	9526.2	3631.4	4062.1	3043	2171.3	2923.1	2368.2	0.00461585	0.00643546	0.00668774	0.00589419	0.0055077	0.00512901	0.00574234	0.0057513	0.00566782	0.00624487
K7EJ78;K7EQJ5;P62841;K7ELC2;S4R456;K7EM56;A0A0B4J2B4;S4R417	tr|K7EJ78|K7EJ78_HUMAN 40S ribosomal protein S15 OS=Homo sapiens OX=9606 GN=RPS15 PE=1 SV=2;tr|K7EQJ5|K7EQJ5_HUMAN 40S ribosomal protein S15 OS=Homo sapiens OX=9606 GN=RPS15 PE=1 SV=2;sp|P62841|RS15_HUMAN 40S ribosomal protein S15 OS=Homo sapiens OX=9606 G	40S ribosomal protein S15	RPS15	5	49.6	3635	2947.6	2689.7	3716	4054.7	4242.2	2213.4	2538.8	2236.6	1327.2	1497.3	1239.7	1137.4	1561.1	909.06	1445.2	1669.2	1024.7	5295.4	6085.2	5296.9	9029.3	10822	9310.5	2992.5	3236.8	3069.4	975.96	1614.7	992.35	0.00606553	0.00371314	0.00543668	0.00449039	0.00329087	0.00444371	0.00404504	0.00515776	0.00488533	0.00301279
M0R0F0;P46782;M0R0R2;M0QZN2	tr|M0R0F0|M0R0F0_HUMAN 40S ribosomal protein S5 (Fragment) OS=Homo sapiens OX=9606 GN=RPS5 PE=1 SV=1;sp|P46782|RS5_HUMAN 40S ribosomal protein S5 OS=Homo sapiens OX=9606 GN=RPS5 PE=1 SV=4;tr|M0R0R2|M0R0R2_HUMAN 40S ribosomal protein S5 OS=Homo sapiens OX=9	40S ribosomal protein S5;40S ribosomal protein S5, N-terminally processed	RPS5	13	47.5	8374.4	8169.4	11600	8529.8	10024	16036	4701.6	5723	7965.1	3245	3589.5	4635.4	3439.9	4505.6	5252.4	4081.3	4781.1	5802.5	14053	15652	20177	18928	24880	33463	6682.7	7475.4	11595	2978.9	4942.8	4238.4	0.0186404	0.0105222	0.0141534	0.0127754	0.0121333	0.0157015	0.0121062	0.0135362	0.0133818	0.0101266
M0R117;Q02543;M0R3D6;M0R1A7;M0R0P7	tr|M0R117|M0R117_HUMAN 60S ribosomal protein L18a OS=Homo sapiens OX=9606 GN=RPL18A PE=1 SV=1;sp|Q02543|RL18A_HUMAN 60S ribosomal protein L18a OS=Homo sapiens OX=9606 GN=RPL18A PE=1 SV=2;tr|M0R3D6|M0R3D6_HUMAN 60S ribosomal protein L18a (Fragment) OS=Homo	60S ribosomal protein L18a	RPL18A	11	63	6264.2	3293.8	4635.4	18509	12902	18169	5016.1	2557.1	4264.1	4627.1	3181.4	3438.8	6061	3401.2	2580.8	4149.3	2874.7	3151.4	21648	15872	19655	25109	21498	27203	8404.7	6483.4	7962.9	5783.8	4402.8	3278.5	0.00912002	0.0151468	0.00909548	0.0123774	0.0107052	0.0108553	0.013799	0.0130666	0.0119384	0.0114033
P05387	sp|P05387|RLA2_HUMAN 60S acidic ribosomal protein P2 OS=Homo sapiens OX=9606 GN=RPLP2 PE=1 SV=1	60S acidic ribosomal protein P2	RPLP2	5	76.5	2412.6	2078.2	1428.6	7473.4	7049.9	6506.3	2505.3	2750.3	2378.2	1825.9	1935.2	1395.7	2750.6	1984.3	1384.4	1659.8	1842	1140.8	9525.7	9873.2	7235.1	9876.1	12432	9396.6	3645.2	4006.7	3321	4014.7	3149.9	3097.8	0.00387666	0.00652222	0.00594048	0.00567822	0.00548033	0.00498225	0.00644804	0.0056129	0.00578091	0.0086208
P05388;F8VWS0;F8VW21;F8VU65;F8VZS0;F8VPE8;G3V210;F8VQY6;F8VRK7;Q8NHW5;F8VS58	sp|P05388|RLA0_HUMAN 60S acidic ribosomal protein P0 OS=Homo sapiens OX=9606 GN=RPLP0 PE=1 SV=1;tr|F8VWS0|F8VWS0_HUMAN 60S acidic ribosomal protein P0 OS=Homo sapiens OX=9606 GN=RPLP0 PE=1 SV=1;tr|F8VW21|F8VW21_HUMAN 60S acidic ribosomal protein P0 (Fragme	60S acidic ribosomal protein P0;60S acidic ribosomal protein P0-like	RPLP0;RPLP0P6	13	48.6	7794.4	5476.8	4747.7	22106	19334	22991	6560.4	7938.4	6955	5591.1	5667.4	3915.8	5974.7	5280.5	3108.1	4706.3	3874.6	3095.7	27465	25090	24605	30338	35607	33818	11663	10768	10700	6829.9	6409.3	6756.6	0.01169	0.0198078	0.0166922	0.0166843	0.0129226	0.0124862	0.0186629	0.0176242	0.0173851	0.0167047
P15880;H0YEN5;E9PMM9;I3L404;E9PPT0;E9PM36;E9PQD7	sp|P15880|RS2_HUMAN 40S ribosomal protein S2 OS=Homo sapiens OX=9606 GN=RPS2 PE=1 SV=2;tr|H0YEN5|H0YEN5_HUMAN 40S ribosomal protein S2 (Fragment) OS=Homo sapiens OX=9606 GN=RPS2 PE=1 SV=1;tr|E9PMM9|E9PMM9_HUMAN 40S ribosomal protein S2 (Fragment) OS=Homo s	40S ribosomal protein S2	RPS2	18	56	20277	18391	17364	18753	21073	23870	10764	11018	12784	7278.1	7727.6	6964.9	9135.5	8950.1	7957.4	9643.6	10917	9681	29047	33508	30219	39635	46437	47985	14808	15459	19175	7888.8	8483	9689.9	0.0368783	0.0196342	0.0267251	0.0242869	0.0236463	0.0324156	0.0225049	0.0236497	0.025825	0.0216619
P18077;C9K025;F8WBS5;F8WB72	sp|P18077|RL35A_HUMAN 60S ribosomal protein L35a OS=Homo sapiens OX=9606 GN=RPL35A PE=1 SV=2;tr|C9K025|C9K025_HUMAN 60S ribosomal protein L35a (Fragment) OS=Homo sapiens OX=9606 GN=RPL35A PE=1 SV=1;tr|F8WBS5|F8WBS5_HUMAN 60S ribosomal protein L35a OS=Homo	60S ribosomal protein L35a	RPL35A	13	70.9	9748.7	4486.3	6288.2	26417	18169	26431	7892	5006.5	7590	6555.3	5154.4	5573.5	7960.9	3589.6	4900.6	5437.9	3079.7	4528.4	29861	21713	27343	33965	32666	38738	12571	9512.6	11964	8183	3880.1	5992.9	0.0130925	0.0216722	0.0157622	0.0190683	0.0146665	0.0138861	0.0190455	0.0186253	0.0177795	0.0151271
P18124;A8MUD9	sp|P18124|RL7_HUMAN 60S ribosomal protein L7 OS=Homo sapiens OX=9606 GN=RPL7 PE=1 SV=1;tr|A8MUD9|A8MUD9_HUMAN 60S ribosomal protein L7 OS=Homo sapiens OX=9606 GN=RPL7 PE=1 SV=1	60S ribosomal protein L7	RPL7	19	58.9	8948.8	5885.2	9276.1	30959	21029	33430	9479.1	7727.1	11466	7510	6349.5	7171.7	7563.2	5764	8411.3	5761.3	5784.5	7019.8	36322	28530	37225	41832	35386	48196	14433	11525	16466	9010.5	7713.6	11770	0.0156958	0.0259894	0.0220531	0.023254	0.0197502	0.0198567	0.0246647	0.0221771	0.0220946	0.0235639
P23396;E9PL09;F2Z2S8;E9PPU1;H0YCJ7;H0YF32;H0YEU2	sp|P23396|RS3_HUMAN 40S ribosomal protein S3 OS=Homo sapiens OX=9606 GN=RPS3 PE=1 SV=2;tr|E9PL09|E9PL09_HUMAN 40S ribosomal protein S3 OS=Homo sapiens OX=9606 GN=RPS3 PE=1 SV=1;tr|F2Z2S8|F2Z2S8_HUMAN 40S ribosomal protein S3 OS=Homo sapiens OX=9606 GN=RPS3	40S ribosomal protein S3	RPS3	24	81.1	31253	24199	27018	27614	28564	32881	16723	15728	18768	10379	11005	11044	13407	13937	15378	14306	12525	14242	44840	43134	43055	63801	64743	64878	22600	21122	23092	11526	12999	14863	0.0539168	0.0274275	0.0395786	0.0359172	0.0389913	0.0438954	0.0317167	0.0342504	0.0349924	0.032709
P25398	sp|P25398|RS12_HUMAN 40S ribosomal protein S12 OS=Homo sapiens OX=9606 GN=RPS12 PE=1 SV=3	40S ribosomal protein S12	RPS12	9	59.8	10977	6392.8	7842.2	8568.9	7532.5	9799.4	4345.8	6391.5	4401.7	4837.6	3334.3	3621.8	4472.5	3023.1	4409.2	3721.7	3639.9	4362	13191	11955	13303	19128	19522	21516	6486.2	5914.9	7295.4	3339.2	3829.6	5178.1	0.0162559	0.00793797	0.0118445	0.0129806	0.0107746	0.0125372	0.00930273	0.0106348	0.0102894	0.0101935
P26373;J3QSB4	sp|P26373|RL13_HUMAN 60S ribosomal protein L13 OS=Homo sapiens OX=9606 GN=RPL13 PE=1 SV=4;tr|J3QSB4|J3QSB4_HUMAN 60S ribosomal protein L13 (Fragment) OS=Homo sapiens OX=9606 GN=RPL13 PE=1 SV=1	60S ribosomal protein L13	RPL13	13	47.9	6881.2	5888.1	5794.1	19214	20332	20574	6144.8	6769.1	6404.3	4839.7	5851.1	4560.7	8537.2	7340.9	6352.7	4352.6	4650	3841.8	21307	24713	20469	24451	35353	27475	9285.5	10444	9607.9	8975	8856	8120.6	0.0121851	0.0186017	0.0150041	0.0168521	0.0200926	0.0137651	0.0161267	0.0153999	0.0154241	0.0217513
P27635;X1WI28;F8W7C6;A0A087WV22;H7C123;H7C2C5	sp|P27635|RL10_HUMAN 60S ribosomal protein L10 OS=Homo sapiens OX=9606 GN=RPL10 PE=1 SV=4;tr|X1WI28|X1WI28_HUMAN 60S ribosomal protein L10 (Fragment) OS=Homo sapiens OX=9606 GN=RPL10 PE=1 SV=7;tr|F8W7C6|F8W7C6_HUMAN 60S ribosomal protein L10 OS=Homo sapien	60S ribosomal protein L10	RPL10	15	57.9	5637.2	2792.3	5783.3	16928	11595	20523	5534.2	4539.2	7167.6	4114.8	3276.2	4617.3	4527	3711	6848.7	2865.4	2169.8	4777.5	19506	15214	21329	25886	24433	30434	8507.2	6983.9	10275	4341.7	5457.3	8406.1	0.00916403	0.0148679	0.0132418	0.0133217	0.0137985	0.0104534	0.0135458	0.0142673	0.0134102	0.0149384
P30050	sp|P30050|RL12_HUMAN 60S ribosomal protein L12 OS=Homo sapiens OX=9606 GN=RPL12 PE=1 SV=1	60S ribosomal protein L12	RPL12	10	63.6	5105.4	4835.9	5262.3	13827	14315	12258	4081	4723.6	3668.9	3385.6	4113.5	2199.8	3651	6902.4	2329.9	3186.8	3844.9	3736.7	15947	17691	13047	16761	23694	16632	6503.6	7395.3	5722.8	3861.8	5677.4	4012.4	0.010038	0.0125685	0.00972918	0.0106535	0.0118007	0.0115437	0.0113134	0.0100927	0.0103524	0.0113698
P32969;A0A2R8Y5Y7;E7ESE0;D6RAN4;H0Y9V9	sp|P32969|RL9_HUMAN 60S ribosomal protein L9 OS=Homo sapiens OX=9606 GN=RPL9 PE=1 SV=1;tr|A0A2R8Y5Y7|A0A2R8Y5Y7_HUMAN 60S ribosomal protein L9 OS=Homo sapiens OX=9606 GN=RPL9 PE=1 SV=1;tr|E7ESE0|E7ESE0_HUMAN 60S ribosomal protein L9 (Fragment) OS=Homo sapi	60S ribosomal protein L9	RPL9	9	55.7	3677.4	5218.9	2747.4	10092	12803	12075	3027.8	3685.4	3582.5	2364.7	3404.9	2511.3	2585.6	5641.6	2713.3	2008.5	3619.5	1794.1	11531	17750	10991	12795	18341	15061	5114.5	6299.2	5195.1	2551.2	5143.4	3135.7	0.00782358	0.0108582	0.0079921	0.00916604	0.0100866	0.0080071	0.0097992	0.00814577	0.00875369	0.00908594
P35268;K7ELC4;K7EMH1;K7ERI7;K7EJT5;K7EP65;K7EKS7	sp|P35268|RL22_HUMAN 60S ribosomal protein L22 OS=Homo sapiens OX=9606 GN=RPL22 PE=1 SV=2;tr|K7ELC4|K7ELC4_HUMAN 60S ribosomal protein L22 (Fragment) OS=Homo sapiens OX=9606 GN=RPL22 PE=1 SV=1;tr|K7EMH1|K7EMH1_HUMAN 60S ribosomal protein L22 (Fragment) OS=	60S ribosomal protein L22	RPL22	4	45.3	1386.5	1668.8	1520.1	3469.8	5993.1	4254.6	1819	2872.7	1829.9	1005.2	2103.7	908.03	1710.5	2469.9	1802.4	930.55	1033.5	1212.6	3959.7	5756.5	4025.6	5583.9	8388.1	5161.3	1803	2591.7	1852.8	1427	2232.5	2218.8	0.00305264	0.00431265	0.0051118	0.00443283	0.00548006	0.00340047	0.00334181	0.0033847	0.00330402	0.00487689
P36578;H3BM89	sp|P36578|RL4_HUMAN 60S ribosomal protein L4 OS=Homo sapiens OX=9606 GN=RPL4 PE=1 SV=5;tr|H3BM89|H3BM89_HUMAN 60S ribosomal protein L4 OS=Homo sapiens OX=9606 GN=RPL4 PE=1 SV=1	60S ribosomal protein L4	RPL4	28	55.5	15799	12632	10834	42053	37858	50870	12249	12222	16792	10075	10717	10023	11734	13679	6294.7	10517	8903.9	7025.8	49005	47439	50165	53823	62923	74674	19568	18674	25188	12614	12674	10414	0.0256526	0.0400375	0.0317793	0.0340878	0.0287054	0.0282886	0.0354974	0.0336891	0.0330707	0.0300088
P39019;A0A075B6E2	sp|P39019|RS19_HUMAN 40S ribosomal protein S19 OS=Homo sapiens OX=9606 GN=RPS19 PE=1 SV=2;tr|A0A075B6E2|A0A075B6E2_HUMAN 40S ribosomal protein S19 OS=Homo sapiens OX=9606 GN=RPS19 PE=1 SV=1	40S ribosomal protein S19	RPS19	14	66.2	14330	10812	15512	14124	13856	20484	7764.4	8253.3	11216	5128.7	5267.9	6052.7	6034.8	4300.3	8149.9	7280.1	6439.5	9038	22534	21129	28166	30399	36390	44936	11133	10902	15426	6943	4635.3	11163	0.026613	0.0147868	0.0209774	0.0182567	0.0168458	0.024305	0.0173977	0.0196393	0.0195099	0.0186134
P39023;G5E9G0;H7C422;H7C3M2;B5MCW2	sp|P39023|RL3_HUMAN 60S ribosomal protein L3 OS=Homo sapiens OX=9606 GN=RPL3 PE=1 SV=2;tr|G5E9G0|G5E9G0_HUMAN 60S ribosomal protein L3 OS=Homo sapiens OX=9606 GN=RPL3 PE=1 SV=1;tr|H7C422|H7C422_HUMAN 60S ribosomal protein L3 (Fragment) OS=Homo sapiens OX=9	60S ribosomal protein L3	RPL3	28	56.8	14513	7220.1	11464	45702	28866	50214	14547	10557	16455	11706	7847.8	10689	13517	5646.5	12140	6888	4967.1	7729.8	52507	35353	49434	59481	50864	70198	21380	15335	22795	10555	5712.7	12942	0.0213104	0.0378525	0.0319402	0.0334172	0.0281163	0.0208799	0.0331144	0.0319093	0.0309714	0.0240824
P40429;M0QYS1;Q8J015	sp|P40429|RL13A_HUMAN 60S ribosomal protein L13a OS=Homo sapiens OX=9606 GN=RPL13A PE=1 SV=2;tr|M0QYS1|M0QYS1_HUMAN 60S ribosomal protein L13a (Fragment) OS=Homo sapiens OX=9606 GN=RPL13A PE=1 SV=2;tr|Q8J015|Q8J015_HUMAN 60S ribosomal protein L13a OS=Homo	60S ribosomal protein L13a	RPL13A;RPL13a	15	52.7	6351.8	9174.8	6655.6	20250	21372	20752	6991.7	7710.4	6613.6	5246.8	5823.5	4381.5	4603.7	8119.8	6716.6	3332.8	7255	5156.8	24350	27984	21385	27310	36169	30758	9353.4	11316	10481	4613.2	9552.8	8182.7	0.0149189	0.0193263	0.0165904	0.0170393	0.0179265	0.0169767	0.0178748	0.0166348	0.0163772	0.0185559
P42677	sp|P42677|RS27_HUMAN 40S ribosomal protein S27 OS=Homo sapiens OX=9606 GN=RPS27 PE=1 SV=3	40S ribosomal protein S27	RPS27	4	39.3	4444	2175.2	2045.4	5239	2574.7	3423.4	3226.3	1791	2028.1	2071.3	1242.6	1090.4	1548.9	1021.5	790.2	2319.8	1603.2	1283.8	8038.8	4198.7	4990.2	12651	6108.5	7857.8	4531.7	2058.5	2667.8	1797.7	1429.4	1058.3	0.00551262	0.00343648	0.00545258	0.00481604	0.00300504	0.00555872	0.00413664	0.004779	0.00483262	0.00362695
P42766	sp|P42766|RL35_HUMAN 60S ribosomal protein L35 OS=Homo sapiens OX=9606 GN=RPL35 PE=1 SV=2	60S ribosomal protein L35	RPL35	5	28.5	1573.5	1260.9	1529.1	7439.5	7595.5	10153	3103.3	2776.5	3579.6	2006.2	2120.5	1844.8	962.59	882.26	1103.6	798.9	827.03	832.82	8635	9760	9317.2	11813	15292	13777	4021	3862.8	4372.8	639.35	956.62	1012.9	0.00285997	0.00771454	0.00729739	0.00659634	0.00268648	0.0026323	0.00672152	0.0072133	0.00641457	0.00216151
P46777;A0A2R8Y6J3	sp|P46777|RL5_HUMAN 60S ribosomal protein L5 OS=Homo sapiens OX=9606 GN=RPL5 PE=1 SV=3;tr|A0A2R8Y6J3|A0A2R8Y6J3_HUMAN 60S ribosomal protein L5 (Fragment) OS=Homo sapiens OX=9606 GN=RPL5 PE=1 SV=1	60S ribosomal protein L5	RPL5	20	57.2	13706	9979.7	9584.7	36840	31926	35096	10850	11844	11153	9309.9	9037.8	7738.1	12948	13019	10212	7898.5	6726.7	6770.7	45545	40445	36812	48200	52917	50128	18730	17268	17257	10703	11745	10928	0.0216488	0.0320133	0.026291	0.0287652	0.0328156	0.0228704	0.0296834	0.0267598	0.0279418	0.0279092
P46778;M0R181;G3V1B3	sp|P46778|RL21_HUMAN 60S ribosomal protein L21 OS=Homo sapiens OX=9606 GN=RPL21 PE=1 SV=2;tr|M0R181|M0R181_HUMAN 60S ribosomal protein L21 (Fragment) OS=Homo sapiens OX=9606 GN=RPL21 PE=1 SV=1;tr|G3V1B3|G3V1B3_HUMAN 60S ribosomal protein L21 OS=Homo sapien	60S ribosomal protein L21	RPL21	12	55.6	4475.9	3119.6	6752	15008	10854	21165	4833.6	4195.8	6482.3	3608.8	3229.6	4798.5	3714.5	1659.8	7796.7	2406.5	2094.8	3799.8	17105	14040	20179	19048	17242	26261	6544.2	5990.8	9440.1	3858.9	2526.5	10560	0.00940397	0.0142059	0.0119177	0.0129513	0.0120805	0.00885618	0.0124135	0.0110195	0.011418	0.0136092
P46779;H0YKD8;H0YMF4;H0YLP6	sp|P46779|RL28_HUMAN 60S ribosomal protein L28 OS=Homo sapiens OX=9606 GN=RPL28 PE=1 SV=3;tr|H0YKD8|H0YKD8_HUMAN 60S ribosomal protein L28 OS=Homo sapiens OX=9606 GN=RPL28 PE=1 SV=1;tr|H0YMF4|H0YMF4_HUMAN 60S ribosomal protein L28 OS=Homo sapiens OX=9606 G	60S ribosomal protein L28	RPL28	10	56.9	4434.2	3520.7	3454.7	15391	14636	15955	4569	3546.9	4616.2	3899.3	4305.7	3340	3112.9	2812.2	2434.6	2441.9	2192.1	2460.4	18153	16974	15366	19306	25239	21349	6916.9	7055.7	6359.4	3208.1	3590.1	3375.9	0.00746005	0.0141831	0.00982236	0.0127367	0.00756778	0.00758371	0.0122137	0.0116358	0.0106918	0.00850202
P46783;F6U211;A0A2R8Y7H1;A0A2R8YFH6;A0A1W2PQS6;A0A2R8Y6L3;Q9NQ39;S4R435	sp|P46783|RS10_HUMAN 40S ribosomal protein S10 OS=Homo sapiens OX=9606 GN=RPS10 PE=1 SV=1;tr|F6U211|F6U211_HUMAN 40S ribosomal protein S10 OS=Homo sapiens OX=9606 GN=RPS10 PE=4 SV=1;tr|A0A2R8Y7H1|A0A2R8Y7H1_HUMAN 40S ribosomal protein S10 OS=Homo sapiens O	40S ribosomal protein S10;Putative 40S ribosomal protein S10-like	RPS10;RPS10P5;RPS10-NUDT3	12	58.8	10318	8416.3	7331.3	10563	9897.1	10591	6497.6	6213.2	5872	3711.5	3644.2	2855.7	4657.8	5237.3	3338.4	4370.4	4217.6	3646.8	15835	15208	13060	24158	25269	23896	8125	7774	7150	3516.7	4737.3	5171.4	0.0170498	0.00958307	0.014432	0.0112451	0.0120119	0.0130983	0.0106704	0.0129876	0.012114	0.0111312
P49207	sp|P49207|RL34_HUMAN 60S ribosomal protein L34 OS=Homo sapiens OX=9606 GN=RPL34 PE=1 SV=3	60S ribosomal protein L34	RPL34	8	43.6	5989.9	3642.8	5354.2	24528	17711	30407	6747.8	3853.7	7121.3	5353	4093.1	5589.3	2935.4	2359.8	3519.4	2753.4	2404	2952.4	26267	21946	29470	29014	28678	40988	10404	8381.5	13026	2825.2	3008.8	4399.4	0.00970933	0.0220444	0.0135825	0.0166565	0.00802488	0.00866458	0.0187881	0.0173712	0.0165375	0.00843795
P50914;E7EPB3	sp|P50914|RL14_HUMAN 60S ribosomal protein L14 OS=Homo sapiens OX=9606 GN=RPL14 PE=1 SV=4;tr|E7EPB3|E7EPB3_HUMAN 60S ribosomal protein L14 OS=Homo sapiens OX=9606 GN=RPL14 PE=1 SV=1	60S ribosomal protein L14	RPL14	9	34.9	4552.7	3910.6	2649	14443	13746	12740	4443.8	4253	3648.6	3399.4	3840.3	2590.3	4673.2	5702.7	2115.7	2659.8	3300	1959.1	17827	18137	13193	20074	23827	18550	7473.1	7513.8	6161.4	5120.7	6913.1	3341.5	0.00727566	0.0126929	0.00960677	0.0108235	0.0113016	0.00850836	0.0118974	0.0110653	0.0111412	0.013041
P60866;G3XAN0	sp|P60866|RS20_HUMAN 40S ribosomal protein S20 OS=Homo sapiens OX=9606 GN=RPS20 PE=1 SV=1;tr|G3XAN0|G3XAN0_HUMAN 40S ribosomal protein S20 OS=Homo sapiens OX=9606 GN=RPS20 PE=1 SV=1	40S ribosomal protein S20	RPS20	7	41.2	4903.6	4637.6	2295.7	5814.4	6388	3192.7	4367.9	3927.6	2633.4	2610.7	2709.4	954.61	2826.1	2476.5	1057.3	2858.9	2785	1454.1	7471.9	9144.1	4833.2	12211	17411	8722	4679.4	5611.4	3432.3	2815.7	2070.1	1531.6	0.00777879	0.00486731	0.00854242	0.00683877	0.00569885	0.00761153	0.00520161	0.00680867	0.00727373	0.00543898
P61247;D6RAT0;D6RG13;E9PFI5;H0Y8L7;D6RB09;H0Y9Y4;D6RAS7	sp|P61247|RS3A_HUMAN 40S ribosomal protein S3a OS=Homo sapiens OX=9606 GN=RPS3A PE=1 SV=2;tr|D6RAT0|D6RAT0_HUMAN 40S ribosomal protein S3a OS=Homo sapiens OX=9606 GN=RPS3A PE=1 SV=1;tr|D6RG13|D6RG13_HUMAN 40S ribosomal protein S3a (Fragment) OS=Homo sapien	40S ribosomal protein S3a	RPS3A	24	68.9	25457	19295	20719	28579	26042	30702	15732	14261	14842	10409	9800.5	9012.5	12160	10569	9804.3	14028	11247	12160	45064	38012	38163	55942	59403	58660	21371	19321	20619	11315	11292	12313	0.0427398	0.0262423	0.0347494	0.0322478	0.0294466	0.0399861	0.0292941	0.0307881	0.0321253	0.0291081
P61254;J3QRI7;J3QQQ9;J3QQV1;E5RIT6;J3QRC4	sp|P61254|RL26_HUMAN 60S ribosomal protein L26 OS=Homo sapiens OX=9606 GN=RPL26 PE=1 SV=1;tr|J3QRI7|J3QRI7_HUMAN 60S ribosomal protein L26 (Fragment) OS=Homo sapiens OX=9606 GN=RPL26 PE=4 SV=1;tr|J3QQQ9|J3QQQ9_HUMAN Uncharacterized protein OS=Homo sapiens	60S ribosomal protein L26	RPL26;RPL26L1	9	46.9	4880.2	3191.7	5286	11797	9946.1	14111	4378.1	8351.2	4961.1	3081.9	2928.4	3068.8	4012.6	3085	4228.6	2947.8	2730.7	4124.2	13243	12202	14645	15180	16569	19674	5807.9	5259	6814.2	4714.3	4264.2	5690.8	0.00869943	0.0109539	0.013895	0.0100452	0.010281	0.0104696	0.00970445	0.00906362	0.00933117	0.0121718
P61313;E7EQV9;A0A2R8YEM3;E7ENU7;E7EX53;A0A2R8Y738	sp|P61313|RL15_HUMAN 60S ribosomal protein L15 OS=Homo sapiens OX=9606 GN=RPL15 PE=1 SV=2;tr|E7EQV9|E7EQV9_HUMAN Ribosomal protein L15 (Fragment) OS=Homo sapiens OX=9606 GN=RPL15 PE=1 SV=1;tr|A0A2R8YEM3|A0A2R8YEM3_HUMAN Ribosomal protein L15 (Fragment) OS=	60S ribosomal protein L15;Ribosomal protein L15	RPL15	14	51.5	6854.7	3067.3	5467.6	18802	16197	24150	6085.7	4842.1	7728.9	4689.9	3673.1	5266.4	6864	2736.1	5601.2	3634.2	2218.4	4224.9	21567	18699	26897	25952	27519	35562	9417.8	7515.1	11844	6090.9	3751.6	7297.4	0.009845	0.0180392	0.0143269	0.0151208	0.0136158	0.0107259	0.0162559	0.0156783	0.0149556	0.0141614
P61353;K7ELC7	sp|P61353|RL27_HUMAN 60S ribosomal protein L27 OS=Homo sapiens OX=9606 GN=RPL27 PE=1 SV=2;tr|K7ELC7|K7ELC7_HUMAN 60S ribosomal protein L27 (Fragment) OS=Homo sapiens OX=9606 GN=RPL27 PE=1 SV=1	60S ribosomal protein L27	RPL27	7	44.9	2725.4	2331.6	2847	7815.8	6479.5	7668.7	2313.8	2032.4	3144.4	2111.3	1941.6	2023.4	2320.4	2576.5	2497.7	1706.3	1757.7	1770.4	8315.6	8349.4	8933.1	8202.9	9974.2	10139	3107.5	3511.3	4188	2527.8	3202.7	3984.9	0.00519747	0.00675208	0.00575469	0.0067183	0.00674846	0.00560365	0.00620112	0.00499279	0.00564968	0.00802895
P61513;C9J4Z3;Q6P4E4;E9PEL3;G5E9R3;M0R0A1;M0R2L6	sp|P61513|RL37A_HUMAN 60S ribosomal protein L37a OS=Homo sapiens OX=9606 GN=RPL37A PE=1 SV=2;tr|C9J4Z3|C9J4Z3_HUMAN 60S ribosomal protein L37a OS=Homo sapiens OX=9606 GN=RPL37A PE=1 SV=1;tr|Q6P4E4|Q6P4E4_HUMAN 60S ribosomal protein L37a OS=Homo sapiens OX=	60S ribosomal protein L37a	RPL37A	5	58.7	3440.5	2611.7	2422.2	12086	9943.9	9926.4	4283.3	3652.9	3418.9	3071.5	2917.8	2114	2692	3086.2	2536.6	1581.9	2065.7	1794.5	13305	12756	9802.9	15812	17031	13780	5644.5	5056.4	6424.9	2967.1	3614.1	2947.3	0.0055248	0.00987777	0.00881976	0.00890675	0.00757732	0.00584037	0.00867398	0.0082739	0.0089408	0.00798487
P61927;D6RG19	sp|P61927|RL37_HUMAN 60S ribosomal protein L37 OS=Homo sapiens OX=9606 GN=RPL37 PE=1 SV=2;tr|D6RG19|D6RG19_HUMAN Ribosomal protein L37 OS=Homo sapiens OX=9606 GN=RPL37 PE=1 SV=1	60S ribosomal protein L37;Ribosomal protein L37	RPL37	8	51.5	4513.6	1259.5	1947.3	11954	6271.1	9076.4	4367.3	2512.8	3381.6	2780.7	1699.8	1593.5	3163.1	1102.9	1704.2	2824.8	935.84	1124.8	14510	7710.1	10800	20290	12026	15799	6237.9	3258.3	4183.8	2918.4	910.1	2217.5	0.00480247	0.00833002	0.00791562	0.00665184	0.00528852	0.00517888	0.00793753	0.00858959	0.0071416	0.00504548
P62081;A0A2R8Y623;B5MCP9	sp|P62081|RS7_HUMAN 40S ribosomal protein S7 OS=Homo sapiens OX=9606 GN=RPS7 PE=1 SV=1;tr|A0A2R8Y623|A0A2R8Y623_HUMAN 40S ribosomal protein S7 (Fragment) OS=Homo sapiens OX=9606 GN=RPS7 PE=1 SV=1;tr|B5MCP9|B5MCP9_HUMAN 40S ribosomal protein S7 OS=Homo sapi	40S ribosomal protein S7	RPS7	13	55.7	9061.9	9757.3	8031.9	11592	12015	13681	6322.5	7535.7	6840.1	4546.1	4691.9	3410.2	4299	5166.9	3422.9	5360.3	5737.2	5353.5	17764	20030	17938	25207	31992	29732	8524.6	9666.9	9836.8	4532.1	5992	6348.5	0.0178122	0.0114882	0.0160916	0.0139227	0.0117287	0.0176221	0.0135151	0.0153369	0.0147045	0.0140072
P62241;Q5JR95	sp|P62241|RS8_HUMAN 40S ribosomal protein S8 OS=Homo sapiens OX=9606 GN=RPS8 PE=1 SV=2;tr|Q5JR95|Q5JR95_HUMAN 40S ribosomal protein S8 OS=Homo sapiens OX=9606 GN=RPS8 PE=1 SV=1	40S ribosomal protein S8	RPS8	16	60.1	12954	7736.1	9603	16108	10345	15800	8208.1	6045.3	7601.7	5102.5	3772.2	3996	5111.1	2924.9	4918.5	6836.9	4484.7	5619.3	22544	15474	18668	32979	26674	30636	10509	7977.9	10339	5645.7	3625.2	5105.2	0.0195615	0.0128729	0.0168742	0.0141781	0.0116948	0.0180589	0.0136667	0.0160347	0.0150437	0.0119949
P62249;M0R210;M0R3H0	sp|P62249|RS16_HUMAN 40S ribosomal protein S16 OS=Homo sapiens OX=9606 GN=RPS16 PE=1 SV=2;tr|M0R210|M0R210_HUMAN 40S ribosomal protein S16 OS=Homo sapiens OX=9606 GN=RPS16 PE=1 SV=1;tr|M0R3H0|M0R3H0_HUMAN 40S ribosomal protein S16 OS=Homo sapiens OX=9606 G	40S ribosomal protein S16	RPS16	17	76.7	18413	13976	11873	16451	17207	14500	8984.5	8824.2	7059.8	5874	6075.2	4376.6	10547	10509	6506.1	8226	10012	6948.3	26238	29147	19212	34600	40299	29816	13140	13672	10542	8476.7	12081	9249.6	0.0288328	0.014991	0.0193794	0.0179688	0.0249122	0.0270401	0.0180731	0.0185762	0.0197036	0.0249628
P62266;D6RD47	sp|P62266|RS23_HUMAN 40S ribosomal protein S23 OS=Homo sapiens OX=9606 GN=RPS23 PE=1 SV=3;tr|D6RD47|D6RD47_HUMAN 40S ribosomal protein S23 OS=Homo sapiens OX=9606 GN=RPS23 PE=1 SV=1	40S ribosomal protein S23	RPS23	5	48.3	3674.5	3381.4	6408.1	5174.9	4702.7	9097.1	2329.3	1962.8	3082.8	1502.1	1844.9	2282.1	1584.3	2522.8	3938.1	1635.5	1967	3944.9	6547.2	7491.8	11444	9781.2	11211	15796	3692	3992.1	6692.2	1539.8	2754.7	5462.8	0.00891483	0.00573085	0.00566449	0.00627501	0.00746144	0.00806243	0.00618945	0.00645706	0.0074569	0.00789179
P62269	sp|P62269|RS18_HUMAN 40S ribosomal protein S18 OS=Homo sapiens OX=9606 GN=RPS18 PE=1 SV=3	40S ribosomal protein S18	RPS18	13	58.6	13786	8306	10063	13189	9033.8	12933	6558.5	5278	6656.9	4476.1	4004.8	4166.3	10318	8213.3	6502.2	6236.5	5125	5773.4	18217	16075	17312	25285	24242	25634	9551.7	7731.5	9430.6	6763	8956.5	7873.4	0.0207668	0.0107341	0.0142758	0.0139761	0.022537	0.0183039	0.0124796	0.0133141	0.0139584	0.0197002
P62273;A0A087WTT6;A0A2R8Y851	sp|P62273|RS29_HUMAN 40S ribosomal protein S29 OS=Homo sapiens OX=9606 GN=RPS29 PE=1 SV=2;tr|A0A087WTT6|A0A087WTT6_HUMAN 40S ribosomal protein S29 OS=Homo sapiens OX=9606 GN=RPS29 PE=1 SV=1;tr|A0A2R8Y851|A0A2R8Y851_HUMAN 40S ribosomal protein S29 OS=Homo s	40S ribosomal protein S29	RPS29	3	46.4	2296.4	1568.9	2095.6	3035.6	2777.7	3049.6	1951	1451.2	1776	1241	964.27	1037.6	1393.5	653.26	1743.7	1284.7	892.23	1124.6	4862.4	3827.5	4238.7	6623.6	6413.8	7556.1	2317.9	1683.3	2517	1142	673.03	2581.4	0.00387986	0.00273261	0.00400027	0.00357668	0.00343526	0.00352094	0.00312195	0.00364003	0.00339186	0.00355
P62277;J3KMX5	sp|P62277|RS13_HUMAN 40S ribosomal protein S13 OS=Homo sapiens OX=9606 GN=RPS13 PE=1 SV=2;tr|J3KMX5|J3KMX5_HUMAN 40S ribosomal protein S13 OS=Homo sapiens OX=9606 GN=RPS13 PE=1 SV=1	40S ribosomal protein S13	RPS13	11	51	8507.5	7708.8	8203.9	9684.9	10121	11950	4567.9	4661	5208.9	3504.7	3598.2	3218.4	5998.1	4373	5951.4	4066.7	4462.7	4533.7	13274	16439	14117	19000	22450	22037	6768.6	7078.9	7391.3	4526.2	4824.6	6608.6	0.0160857	0.00977128	0.0111723	0.0114014	0.0147892	0.0139909	0.0106408	0.0112078	0.0111353	0.0131882
P62280;M0QZC5	sp|P62280|RS11_HUMAN 40S ribosomal protein S11 OS=Homo sapiens OX=9606 GN=RPS11 PE=1 SV=3;tr|M0QZC5|M0QZC5_HUMAN 40S ribosomal protein S11 OS=Homo sapiens OX=9606 GN=RPS11 PE=1 SV=1	40S ribosomal protein S11	RPS11	15	62	14945	10034	12141	19398	14826	19294	9471.8	7418.7	9219	6265.5	5541.2	4800.8	7521.5	5562.5	5675.7	7876.3	6579.5	6581.5	27148	22410	24315	36522	37473	39852	12928	11413	13696	7166.2	6903.7	8125.5	0.0241106	0.016396	0.0201622	0.0182872	0.016917	0.0224839	0.0178491	0.0201336	0.0198819	0.0184689
P62424;Q5T8U3;Q5T8U2	sp|P62424|RL7A_HUMAN 60S ribosomal protein L7a OS=Homo sapiens OX=9606 GN=RPL7A PE=1 SV=2;tr|Q5T8U3|Q5T8U3_HUMAN 60S ribosomal protein L7a (Fragment) OS=Homo sapiens OX=9606 GN=RPL7A PE=1 SV=1;tr|Q5T8U2|Q5T8U2_HUMAN 60S ribosomal protein L7a OS=Homo sapien	60S ribosomal protein L7a	RPL7A	14	45.5	6883.1	5997.2	4728.1	25233	23634	21637	7183	7165.3	5803.7	5617.1	5502.8	3927.4	7210.2	6357.7	4998	4143.4	4288.1	3313.1	31184	29129	22794	32833	39582	30984	12224	11670	9489.9	8146.3	7902.2	6982.7	0.01155	0.021871	0.0157006	0.0165439	0.0167694	0.0125861	0.0200936	0.0183129	0.0175871	0.0193304
P62701	sp|P62701|RS4X_HUMAN 40S ribosomal protein S4, X isoform OS=Homo sapiens OX=9606 GN=RPS4X PE=1 SV=2	40S ribosomal protein S4, X isoform	RPS4X	26	70.7	19548	16427	18266	22766	22816	29818	13257	11843	14333	8977.7	8204.5	7742.3	9193.6	7558.1	8088	9834.5	10132	10604	36729	36546	38306	53342	59605	63729	18640	18044	20130	7660.1	8402.8	10175	0.0356075	0.0231118	0.0304633	0.0275038	0.0224957	0.0327221	0.0270255	0.0311822	0.0297433	0.0217591
P62750;H7BY10;K7EJV9;K7ERT8;A8MUS3;K7EMA7	sp|P62750|RL23A_HUMAN 60S ribosomal protein L23a OS=Homo sapiens OX=9606 GN=RPL23A PE=1 SV=1;tr|H7BY10|H7BY10_HUMAN 60S ribosomal protein L23a (Fragment) OS=Homo sapiens OX=9606 GN=RPL23A PE=1 SV=1;tr|K7EJV9|K7EJV9_HUMAN 60S ribosomal protein L23a (Fragmen	60S ribosomal protein L23a	RPL23A	9	51.3	4239.1	3947.2	4481.9	12504	14387	14975	4766	5827.8	5811.3	3298.8	4583	3751.3	7142.1	4394.5	5456.4	2057.4	3037.1	2962	16517	20797	17883	20762	29499	25923	6822.4	8320	7834	4563.2	4397	5717.9	0.00835959	0.0129464	0.0127272	0.0128928	0.015284	0.00864879	0.0134033	0.0134214	0.0120757	0.0121741
P62753;A2A3R5	sp|P62753|RS6_HUMAN 40S ribosomal protein S6 OS=Homo sapiens OX=9606 GN=RPS6 PE=1 SV=1;tr|A2A3R5|A2A3R5_HUMAN 40S ribosomal protein S6 OS=Homo sapiens OX=9606 GN=RPS6 PE=1 SV=1	40S ribosomal protein S6	RPS6	15	47.4	17165	8791	12034	19869	12645	18323	9396.7	6983.8	8047.1	5808.4	4781.7	4894.8	8506.8	2290.8	6449	10036	5145.7	7091.1	27718	19771	22942	39461	35664	36852	14243	10186	12156	8674.9	3687.7	7346.4	0.0243658	0.0155144	0.0188943	0.017081	0.0153592	0.0236916	0.016987	0.0198714	0.0191243	0.0164218
P62829;J3KT29;C9JD32;B9ZVP7	sp|P62829|RL23_HUMAN 60S ribosomal protein L23 OS=Homo sapiens OX=9606 GN=RPL23 PE=1 SV=1;tr|J3KT29|J3KT29_HUMAN 60S ribosomal protein L23 OS=Homo sapiens OX=9606 GN=RPL23 PE=1 SV=1;tr|C9JD32|C9JD32_HUMAN 60S ribosomal protein L23 (Fragment) OS=Homo sapien	60S ribosomal protein L23	RPL23	10	66.4	3938.9	6657.7	3542.6	8573.3	10007	9644.2	4777.5	5124	4709.5	2692.6	3735.2	2452.3	3862.7	6335.5	2844	3014	6412.8	3131.5	15663	18326	13661	19734	21762	20029	6719.3	8104.3	6531.2	3149	8201.8	3262.1	0.00958061	0.00875268	0.011355	0.00980489	0.0119269	0.0135675	0.011556	0.0108898	0.0112597	0.0123584
P62851	sp|P62851|RS25_HUMAN 40S ribosomal protein S25 OS=Homo sapiens OX=9606 GN=RPS25 PE=1 SV=1	40S ribosomal protein S25	RPS25	5	33.6	6010.8	5198.3	4430	5339.2	5001.1	5909.9	2740.3	2946.4	2716.7	1765	2070.5	1265.3	2811.3	2095.2	1545.4	2944.7	2530.3	2312.1	8548.4	8650	7838.4	12223	14288	12460	3863.5	3765	3608.6	2049.3	1481.5	1862.5	0.01026	0.00499808	0.00653031	0.00561094	0.00578938	0.00832689	0.0060628	0.00689496	0.00590134	0.00450455
P62854;Q5JNZ5	sp|P62854|RS26_HUMAN 40S ribosomal protein S26 OS=Homo sapiens OX=9606 GN=RPS26 PE=1 SV=3;sp|Q5JNZ5|RS26L_HUMAN Putative 40S ribosomal protein S26-like 1 OS=Homo sapiens OX=9606 GN=RPS26P11 PE=5 SV=1	40S ribosomal protein S26;Putative 40S ribosomal protein S26-like 1	RPS26;RPS26P11	8	56.5	3344.4	3986.4	2590.1	3930.8	5662.4	4452.8	2136.5	2198.1	1773.5	1379.3	2222.1	1256.8	1229.4	2467.7	1104.5	1400.1	2697.4	1762.4	5929.8	10572	5721.7	8390	12917	9780.9	3251.4	4475.4	3348.8	2140.2	2648.6	2587.2	0.00660954	0.00439351	0.0047595	0.00536333	0.00441493	0.00631624	0.00541689	0.00548045	0.00585105	0.00614594
P62857	sp|P62857|RS28_HUMAN 40S ribosomal protein S28 OS=Homo sapiens OX=9606 GN=RPS28 PE=1 SV=1	40S ribosomal protein S28	RPS28	7	56.5	4393.2	2612.3	4576.8	3224	3121.5	5915.2	1907.6	1738.2	3523.5	1493.1	1159	1540.5	1855.3	860.75	997.16	2299.3	1498	2468	6291.9	5309.3	8036.5	8825.9	10181	15087	3033.9	2969.2	5048.4	1938.4	980.83	2033.5	0.00751426	0.00370556	0.00547175	0.0046434	0.0033029	0.00667379	0.00475236	0.00597775	0.00573156	0.00410289
P62888;E5RI99	sp|P62888|RL30_HUMAN 60S ribosomal protein L30 OS=Homo sapiens OX=9606 GN=RPL30 PE=1 SV=2;tr|E5RI99|E5RI99_HUMAN 60S ribosomal protein L30 (Fragment) OS=Homo sapiens OX=9606 GN=RPL30 PE=1 SV=1	60S ribosomal protein L30	RPL30	7	66.1	4114	3506.7	3581.7	13035	11926	13709	3944.8	4293.8	4245	3494.6	3665.8	3027.7	3566.6	4517.4	3256	2526.9	2852	2607.3	15937	16081	14437	16188	19847	18230	6596.9	6591.4	6872.7	3933.7	4764.9	4732.9	0.00735409	0.0119041	0.00968641	0.0112423	0.0103466	0.00855904	0.0112486	0.00958273	0.0105176	0.0111898
P62899;H7C2W9;C9JU56;B7Z4E3;B7Z4C8;B8ZZK4	sp|P62899|RL31_HUMAN 60S ribosomal protein L31 OS=Homo sapiens OX=9606 GN=RPL31 PE=1 SV=1;tr|H7C2W9|H7C2W9_HUMAN 60S ribosomal protein L31 (Fragment) OS=Homo sapiens OX=9606 GN=RPL31 PE=1 SV=1;tr|C9JU56|C9JU56_HUMAN 60S ribosomal protein L31 (Fragment) OS=	60S ribosomal protein L31	RPL31	9	54.4	4689.3	5476.3	5206.4	11093	13314	16517	4315.5	4932.9	6909.9	3530.3	4233.3	4383.6	3631.3	4102.7	3828	3065.8	4105.3	4148	15328	18865	20464	19140	26987	28190	6613.4	8448.2	9631.5	3160.5	3769.1	4812	0.0102431	0.0125744	0.0124355	0.0134895	0.0105511	0.0121409	0.0132751	0.0130576	0.0129231	0.0097055
P62906	sp|P62906|RL10A_HUMAN 60S ribosomal protein L10a OS=Homo sapiens OX=9606 GN=RPL10A PE=1 SV=2	60S ribosomal protein L10a	RPL10A	14	53.9	6406.8	4468.2	6339.8	19662	17307	22223	6786.8	6277.7	7040.6	4802.1	4449.8	4649.6	6315.9	4125.9	7278.2	2975	3633.5	4788.5	21741	19188	20783	25232	25027	27885	9272.9	8042	10222	5129	4555	9709.2	0.0112246	0.0181493	0.0155574	0.0153731	0.0160817	0.0122011	0.0149244	0.0138188	0.0143761	0.0158404
P62913;Q5VVC8	sp|P62913|RL11_HUMAN 60S ribosomal protein L11 OS=Homo sapiens OX=9606 GN=RPL11 PE=1 SV=2;tr|Q5VVC8|Q5VVC8_HUMAN 60S ribosomal protein L11 OS=Homo sapiens OX=9606 GN=RPL11 PE=1 SV=2	60S ribosomal protein L11	RPL11	15	74.7	7166	6472.2	5525.3	18469	15558	22134	6054.4	5039.6	7207.4	5402.6	4348.6	5510	5941.4	9301.3	5388.1	3915.1	5046.2	3991	21727	20804	22070	24824	26979	30532	9038.7	8525.4	9774.6	5695	8382.7	6820.3	0.0126011	0.0171563	0.0140875	0.0168972	0.0188897	0.0139047	0.0156393	0.0145259	0.0143039	0.0174618
P62917;E9PKZ0;G3V1A1;E9PKU4	sp|P62917|RL8_HUMAN 60S ribosomal protein L8 OS=Homo sapiens OX=9606 GN=RPL8 PE=1 SV=2;tr|E9PKZ0|E9PKZ0_HUMAN 60S ribosomal protein L8 (Fragment) OS=Homo sapiens OX=9606 GN=RPL8 PE=1 SV=1;tr|G3V1A1|G3V1A1_HUMAN 60S ribosomal protein L8 OS=Homo sapiens OX=9	60S ribosomal protein L8	RPL8	17	55.3	8537.9	4764.3	7278.9	20680	13657	21472	6845.5	3998.1	7774.8	5764	4108	5626.4	7459.8	4901.7	5972.9	4562.5	3260.6	4990.3	23712	17765	21986	24463	21982	28501	10298	7713.1	11514	5593.5	4866.4	6720	0.0132824	0.0169868	0.0142517	0.0171474	0.0165211	0.0136604	0.0153212	0.0132465	0.0153638	0.0142501
P62979;A0A2R8Y422	sp|P62979|RS27A_HUMAN Ubiquitin-40S ribosomal protein S27a OS=Homo sapiens OX=9606 GN=RPS27A PE=1 SV=2;tr|A0A2R8Y422|A0A2R8Y422_HUMAN Uncharacterized protein OS=Homo sapiens OX=9606 PE=4 SV=1	Ubiquitin-40S ribosomal protein S27a;Ubiquitin;40S ribosomal protein S27a	RPS27A	7	51.9	8382.1	5881.5	7658.4	6387.8	6653	7164.3	1743.2	2142.8	2036	2427.5	2430.3	2090.9	20938	13964	17859	8422.6	7902.1	8174.3	15633	14147	14661	9529.8	9811.7	8777	5121	5474	6472.3	17990	19085	20803	0.0142837	0.00623755	0.00459939	0.00766717	0.04761	0.0262054	0.0107497	0.00498704	0.00892424	0.0481909
P62987;J3QS39;J3QTR3;F5H6Q2;F5GYU3;F5H2Z3;M0R2S1;F5H265;B4DV12;F5H388;F5H747;F5GXK7;J3QKN0;Q5PY61;Q96C32;P0CG47;P0CG48;M0R1V7;Q49A90;M0R1M6	sp|P62987|RL40_HUMAN Ubiquitin-60S ribosomal protein L40 OS=Homo sapiens OX=9606 GN=UBA52 PE=1 SV=2;tr|J3QS39|J3QS39_HUMAN Polyubiquitin-B (Fragment) OS=Homo sapiens OX=9606 GN=UBB PE=1 SV=1;tr|J3QTR3|J3QTR3_HUMAN Ubiquitin-40S ribosomal protein S27a (Frag	Ubiquitin-60S ribosomal protein L40;Ubiquitin;60S ribosomal protein L40;Polyubiquitin-B;Ubiquitin;Polyubiquitin-C;Ubiquitin	UBA52;UBB;RPS27A;UBC	6	46.1	357.34	184.71	631.05	1883.8	1264	4169.5	442.86	363.96	666.56	473.53	370.06	686.44	372.84	257.77	485.92	246.57	263.35	721.48	3757.7	2398	6373.8	6484.3	4353.2	10773	1752	996.73	2238.9	171.42	172.52	505	0.000764682	0.00216964	0.00112771	0.00170664	0.00101648	0.00131283	0.00302989	0.00379514	0.0025752	0.000684035
P63173;J3KT73;J3QL01	sp|P63173|RL38_HUMAN 60S ribosomal protein L38 OS=Homo sapiens OX=9606 GN=RPL38 PE=1 SV=2;tr|J3KT73|J3KT73_HUMAN 60S ribosomal protein L38 OS=Homo sapiens OX=9606 GN=RPL38 PE=1 SV=1;tr|J3QL01|J3QL01_HUMAN 60S ribosomal protein L38 OS=Homo sapiens OX=9606 G	60S ribosomal protein L38	RPL38	3	38.6	1903.5	1424.5	1415.3	4082	3544.2	4444.3	2799.9	2135.3	2217.5	1373	1383.5	1197.2	2489.5	2137.4	1661.8	1325.1	1113.9	1031.8	7659.1	6634.2	6522.1	11164	9112.9	10229	3612.9	2979.8	3303.9	2499.8	1600.3	2339.1	0.00309201	0.00370394	0.005544	0.00436344	0.00567429	0.00371054	0.00503099	0.00541871	0.00518114	0.00536657
Q02878	sp|Q02878|RL6_HUMAN 60S ribosomal protein L6 OS=Homo sapiens OX=9606 GN=RPL6 PE=1 SV=3	60S ribosomal protein L6	RPL6	21	58	8616.8	10314	5784.6	24965	29771	25218	8735.5	9741.6	8678.6	6601.2	8400.4	5090.4	7758.2	12704	4417.3	5149.6	6841.9	4190.3	27972	34111	24666	29305	43343	33270	11472	15130	11974	9004.7	13795	5686.8	0.0164632	0.0249092	0.0211191	0.022127	0.0227012	0.017395	0.0210487	0.0186835	0.0203528	0.024208
Q8WVC2;P63220;Q9BYK1	tr|Q8WVC2|Q8WVC2_HUMAN 40S ribosomal protein S21 OS=Homo sapiens OX=9606 GN=RPS21 PE=1 SV=1;sp|P63220|RS21_HUMAN 40S ribosomal protein S21 OS=Homo sapiens OX=9606 GN=RPS21 PE=1 SV=1;tr|Q9BYK1|Q9BYK1_HUMAN 40S ribosomal protein S21 OS=Homo sapiens OX=9606 G	40S ribosomal protein S21	RPS21	7	70.4	5716.7	2766	4549.6	4651.3	3251.6	6217.2	1118.4	894.11	1611.2	1719	1101.7	1750.8	4706	2355.1	2848.3	2664.6	1892.2	2696.4	8267.9	4920.2	7902.4	9478.3	6876.8	10490	3882.8	2493.8	4513.4	3767.2	3126.7	4278.3	0.00835883	0.00426869	0.0027749	0.00506307	0.00884517	0.00773391	0.00508173	0.00475398	0.00564574	0.00927878
Q969Q0	sp|Q969Q0|RL36L_HUMAN 60S ribosomal protein L36a-like OS=Homo sapiens OX=9606 GN=RPL36AL PE=1 SV=3	60S ribosomal protein L36a-like	RPL36AL	8	41.5	5905.6	2359.9	4160.6	10154	8383.8	9941.5	3158	3301	2955.1	2571.5	2667.1	2460.8	4867.7	2488.7	4484.9	4254.9	2514.8	3697.1	19765	15319	15811	20576	22068	20875	8036.9	6868.9	7455.8	4530.2	3011.7	3967.4	0.00790064	0.00875429	0.00732013	0.00851137	0.0106657	0.0111444	0.0122839	0.0112446	0.0117122	0.00961591
Q9UNX3	sp|Q9UNX3|RL26L_HUMAN 60S ribosomal protein L26-like 1 OS=Homo sapiens OX=9606 GN=RPL26L1 PE=1 SV=1	60S ribosomal protein L26-like 1	RPL26L1	9	46.9	647.57	622.7	349.53	954.68	1040.1	1213.3	310.04	452.79	441.36	273.65	360.83	345.95	684.29	565	866.93	467.16	778.67	291.34	1837.3	1805	1646.4	1764.6	2235.6	2312.2	660.38	711.67	738.47	839.46	720.19	1142.9	0.00106613	0.000987706	0.000934765	0.00108883	0.0019292	0.0016591	0.00128019	0.00111173	0.00110671	0.00223186
Q9Y3U8;J3QSB5	sp|Q9Y3U8|RL36_HUMAN 60S ribosomal protein L36 OS=Homo sapiens OX=9606 GN=RPL36 PE=1 SV=3;tr|J3QSB5|J3QSB5_HUMAN 60S ribosomal protein L36 OS=Homo sapiens OX=9606 GN=RPL36 PE=1 SV=1	60S ribosomal protein L36	RPL36	11	53.3	3385	2149.4	2415.7	9850.7	5185.8	7460.3	3425.3	1479	2819.1	2717.5	1734.8	1788.9	2925.7	3440.4	2721.5	1793.9	1359.9	1724.2	10820	6416.5	7427.3	12818	8605.8	10211	5289.9	2845.1	3937.1	3329.7	3050.4	3566.5	0.005144	0.00686531	0.00592292	0.00685245	0.00828349	0.00520561	0.00593255	0.00564062	0.00629369	0.00828645

## Sheet: Table 2-2
Majority protein IDs	Ratio hFF vs hi12_1	Ratio hFF vs hi12_2	Ratio hFF vs hi12_3	Ratio hFF vs hi12_4	Ratio hFF vs hi12_5	Ratio hFF vs hi12_6	Ratio hFF vs hi12_7	Ratio hFF vs hi12_8	Ratio hFF vs hi12_9	Ratio HT29 vs hi12_1	Ratio HT29 vs hi12_2	Ratio HT29 vs hi12_3	Ratio HT29 vs hi12_4	Ratio HT29 vs hi12_5	Ratio HT29 vs hi12_6	Ratio HT29 vs hi12_7	Ratio HT29 vs hi12_8	Ratio HT29 vs hi12_9	Ratio RKO vs hi12_1	Ratio RKO vs hi12_2	Ratio RKO vs hi12_3	Ratio RKO vs hi12_4	Ratio RKO vs hi12_5	Ratio RKO vs hi12_6	Ratio RKO vs hi12_7	Ratio RKO vs hi12_8	Ratio RKO vs hi12_9	Ratio Neuron vs hi12_1	Ratio Neuron vs hi12_2	Ratio Neuron vs hi12_3	Ratio Neuron vs hi12_4	Ratio Neuron vs hi12_5	Ratio Neuron vs hi12_6	Ratio Neuron vs hi12_7	Ratio Neuron vs hi12_8	Ratio Neuron vs hi12_9	hFF_HT29_RKO_Neuron_Peptides	hFF_HT29_RKO_Neuron_Sequence coverage [%]	Ratio EB vs hi12_1	Ratio EB vs hi12_2	Ratio EB vs hi12_3	EB Peptides	EB Sequence coverage [%]	Fasta headers	Protein names	Gene names
A0A024R216;Q9Y3E1;H3BPM9	0.394589	1.52274	1.37482	0.351519	1.35653	1.22476	0.313756	1.2108	1.09319	46.3256	50.5989	107.962	39.5683	43.2182	92.2137	48.3073	52.7634	112.58	26.0573	58.9222	17.1424	22.2564	50.3275	14.6419	27.172	61.4428	17.8757	0.333636	0.376236	0.377081	0.326132	0.367773	0.368599	0.340109	0.383535	0.384397	8	34	1.10488	1.05409	1.18054	8	34	tr|A0A024R216|A0A024R216_HUMAN Hepatoma-derived growth factor, related protein 3, isoform CRA_a OS=Homo sapiens OX=9606 GN=HDGFRP3 PE=1 SV=1;sp|Q9Y3E1|HDGR3_HUMAN Hepatoma-derived growth factor-related protein 3 OS=Homo sapiens OX=9606 GN=HDGFL3 PE=1 SV=1;	Hepatoma-derived growth factor-related protein 3	HDGFRP3
A0A024R4E5;Q00341;H0Y394	0.64969	0.541953	0.542354	0.63771	0.531959	0.532353	0.67615	0.564025	0.564442	0.754717	0.802022	0.754834	0.761524	0.809255	0.761643	0.756118	0.803511	0.756236	1.31506	1.29708	1.30846	1.32692	1.30878	1.32027	1.31751	1.29949	1.31089	0.890474	0.850153	0.862928	0.925941	0.884014	0.897298	0.903688	0.862769	0.875733	90	67	0.972101	0.929999	0.922889	78	61.4	tr|A0A024R4E5|A0A024R4E5_HUMAN High density lipoprotein binding protein (Vigilin), isoform CRA_a OS=Homo sapiens OX=9606 GN=HDLBP PE=1 SV=1;sp|Q00341|VIGLN_HUMAN Vigilin OS=Homo sapiens OX=9606 GN=HDLBP PE=1 SV=2;tr|H0Y394|H0Y394_HUMAN Vigilin (Fragment) O	Vigilin	HDLBP
A0A024R4M0;P46781;B5MCT8;C9JM19	0.760129	1.53688	1.49369	0.77843	1.57388	1.52965	0.773126	1.56316	1.51923	1.5748	1.39949	1.57691	1.49911	1.33223	1.50111	1.59265	1.41535	1.59478	0.785659	0.838555	0.839725	0.747896	0.79825	0.799364	0.794562	0.848058	0.849242	2.3916	2.77316	2.11365	2.20625	2.55823	1.94984	2.29535	2.66156	2.02859	18	56.7	1.02076	1.04756	0.994598	22	55.2	tr|A0A024R4M0|A0A024R4M0_HUMAN 40S ribosomal protein S9 OS=Homo sapiens OX=9606 GN=RPS9 PE=1 SV=1;sp|P46781|RS9_HUMAN 40S ribosomal protein S9 OS=Homo sapiens OX=9606 GN=RPS9 PE=1 SV=3;tr|B5MCT8|B5MCT8_HUMAN 40S ribosomal protein S9 OS=Homo sapiens OX=9606	40S ribosomal protein S9	RPS9
A0A024R571;Q9H4M9;C9JC03;C9J2Z4	0.305807	0.322786	0.333542	0.339902	0.358775	0.370729	0.339195	0.358028	0.369958	0.628398	0.576038	0.638784	0.642896	0.589327	0.653521	0.65236	0.598003	0.663141	0.529008	0.482821	0.497116	0.541212	0.49396	0.508585	0.549179	0.501231	0.516072	1.0386	0.875209	0.921369	1.27263	1.07243	1.12899	1.15593	0.974082	1.02546	28	50.5	0.682279	0.643531	0.64805	28	64.6	tr|A0A024R571|A0A024R571_HUMAN EH domain-containing protein 1 OS=Homo sapiens OX=9606 GN=EHD1 PE=1 SV=1;sp|Q9H4M9|EHD1_HUMAN EH domain-containing protein 1 OS=Homo sapiens OX=9606 GN=EHD1 PE=1 SV=2;tr|C9JC03|C9JC03_HUMAN EH domain-containing protein 1 (Fra	EH domain-containing protein 1	EHD1
A0A024RA52;P25787;C9JCK5	1.11334	1.08891	1.0914	1.39426	1.36366	1.36677	1.31985	1.29089	1.29384	0.900424	1.07434	1.00015	0.860741	1.02699	0.95607	0.890405	1.06239	0.989019	1.04331	0.951779	0.984941	0.997329	0.909833	0.941533	1.0317	0.941189	0.973982	1.15599	1.00679	1.14751	1.23093	1.07206	1.2219	1.36803	1.19147	1.35799	12	46.2	1.10313	1.12344	1.10905	10	50.4	tr|A0A024RA52|A0A024RA52_HUMAN Proteasome subunit alpha type OS=Homo sapiens OX=9606 GN=PSMA2 PE=1 SV=1;sp|P25787|PSA2_HUMAN Proteasome subunit alpha type-2 OS=Homo sapiens OX=9606 GN=PSMA2 PE=1 SV=2;tr|C9JCK5|C9JCK5_HUMAN Proteasome endopeptidase complex	Proteasome subunit alpha type;Proteasome subunit alpha type-2	PSMA2
A0A024RAC6;Q14241	2.33943	1.76167	1.80718	2.21928	1.67119	1.71436	2.39801	1.80578	1.85243	0.988531	0.984223	0.979953	0.979436	0.975168	0.970937	1.05531	1.05071	1.04615	5.76476	5.59529	4.99896	5.71173	5.54381	4.95297	6.1542	5.97328	5.33667	1.46783	1.42293	1.40559	1.50211	1.45615	1.43841	1.47524	1.4301	1.41268	26	30.7	1.08695	1.11105	1.18392	36	44.3	tr|A0A024RAC6|A0A024RAC6_HUMAN Elongin-A OS=Homo sapiens OX=9606 GN=ELOA PE=1 SV=1;sp|Q14241|ELOA1_HUMAN Elongin-A OS=Homo sapiens OX=9606 GN=ELOA PE=1 SV=2	Transcription elongation factor B polypeptide 3	TCEB3
A0A024RCR6;A0A0G2JK23;P46379;A0A0G2JL47;F6S6P2;X6REW1;A0A0G2JJM1	1.82296	1.60169	1.57692	1.75316	1.54035	1.51654	1.77571	1.56017	1.53604	0.778776	0.772313	0.778282	0.850954	0.843892	0.850414	0.742443	0.736281	0.741972	1.1544	1.15603	1.1791	1.26139	1.26317	1.28838	1.10054	1.1021	1.12409	1.42808	1.13568	1.32146	1.61768	1.28646	1.49691	1.41547	1.12565	1.30979	26	24.9	1.03412	0.918302	0.97395	32	34.2	tr|A0A024RCR6|A0A024RCR6_HUMAN BAG6 OS=Homo sapiens OX=9606 GN=BAG6 PE=1 SV=1;tr|A0A0G2JK23|A0A0G2JK23_HUMAN Large proline-rich protein BAG6 OS=Homo sapiens OX=9606 GN=BAG6 PE=1 SV=1;sp|P46379|BAG6_HUMAN Large proline-rich protein BAG6 OS=Homo sapiens OX=9	Large proline-rich protein BAG6	BAT3;BAG6
A0A075B6H4;Q9H8E8	2.59722	2.10139	2.09904	2.466	1.99522	1.993	2.57417	2.08274	2.08042	1.77083	1.96595	2.03687	1.83811	2.04064	2.11425	1.91535	2.12639	2.2031	1.83393	1.92711	1.78554	1.9036	2.00032	1.85337	1.9836	2.08438	1.93125	1.24068	1.14649	1.31293	1.23306	1.13944	1.30486	1.47013	1.35852	1.55574	4	5	1.14842	1.13789	1.09761	18	25	tr|A0A075B6H4|A0A075B6H4_HUMAN Cysteine-rich protein 2-binding protein OS=Homo sapiens OX=9606 GN=KAT14 PE=1 SV=1;sp|Q9H8E8|CSR2B_HUMAN Cysteine-rich protein 2-binding protein OS=Homo sapiens OX=9606 GN=KAT14 PE=1 SV=3	Cysteine-rich protein 2-binding protein	CSRP2BP
A0A075B6T1;Q9C0C7	3.08659	1.55201	1.73153	2.89338	1.45486	1.62314	2.95959	1.48815	1.66028	1.00851	0.918454	1.00009	1.06344	0.968478	1.05456	1.04206	0.949015	1.03337	0.781131	0.732303	0.659855	0.823677	0.772189	0.695795	0.807123	0.75667	0.681811	1.44068	0.908913	1.12927	1.21774	0.768264	0.954521	1.56249	0.985763	1.22475	5	4.5	1.10182	1.05395	1.10061	11	15	tr|A0A075B6T1|A0A075B6T1_HUMAN Activating molecule in BECN1-regulated autophagy protein 1 OS=Homo sapiens OX=9606 GN=AMBRA1 PE=1 SV=1;sp|Q9C0C7|AMRA1_HUMAN Activating molecule in BECN1-regulated autophagy protein 1 OS=Homo sapiens OX=9606 GN=AMBRA1 PE=1 SV	Activating molecule in BECN1-regulated autophagy protein 1	AMBRA1
A0A075B730;P58107	6.46764	5.22666	6.14125	7.1287	5.76088	6.76895	7.34188	5.93315	6.97137	0.279208	0.258391	0.266197	0.285167	0.263905	0.271878	0.28647	0.265112	0.273121	4.289	3.61962	3.59402	4.38053	3.69686	3.67071	4.40055	3.71376	3.68749	7.33581	8.92836	7.09672	7.53342	9.16887	7.28789	7.48726	9.11268	7.24324	88	40.4	0.649516	0.671199	0.613791	115	59.7	tr|A0A075B730|A0A075B730_HUMAN Epiplakin OS=Homo sapiens OX=9606 GN=EPPK1 PE=1 SV=2;sp|P58107|EPIPL_HUMAN Epiplakin OS=Homo sapiens OX=9606 GN=EPPK1 PE=1 SV=3	Epiplakin	EPPK1
A0A087WSV8;P80303;Q2L696;E9PKG6	0.274454	0.310584	0.300263	0.285375	0.322942	0.312211	0.300866	0.340472	0.329159	1.45609	1.79913	1.84263	1.48625	1.8364	1.8808	1.56459	1.9332	1.97994	0.428152	0.421097	0.417313	0.43702	0.429819	0.425958	0.460057	0.452476	0.448411	0.426808	0.506889	0.380865	0.411066	0.488193	0.366817	0.446362	0.530112	0.398314	23	50	0.792727	0.731108	0.935337	13	37.9	tr|A0A087WSV8|A0A087WSV8_HUMAN Nucleobindin 2, isoform CRA_b OS=Homo sapiens OX=9606 GN=NUCB2 PE=1 SV=1;sp|P80303|NUCB2_HUMAN Nucleobindin-2 OS=Homo sapiens OX=9606 GN=NUCB2 PE=1 SV=3;tr|Q2L696|Q2L696_HUMAN Nucb2 splice variant OS=Homo sapiens OX=9606 GN=N	Nucleobindin-2;Nesfatin-1	NUCB2;Nucb2
A0A087WT20;Q9NV06;B3KME9	1.66447	1.36251	1.54484	2.90218	2.37569	2.69361	3.18919	2.61063	2.95998	1.88162	1.58847	1.77315	1.92739	1.62712	1.81629	1.89467	1.59949	1.78546	0.827407	0.853752	0.837175	0.847537	0.874523	0.857543	0.833148	0.859676	0.842984	4.98164	5.28313	4.3872	5.43117	5.75987	4.78309	4.65306	4.93466	4.09783	17	30.5	1.16792	1.26668	1.26518	18	34.8	tr|A0A087WT20|A0A087WT20_HUMAN DDB1- and CUL4-associated factor 13 OS=Homo sapiens OX=9606 GN=DCAF13 PE=1 SV=1;sp|Q9NV06|DCA13_HUMAN DDB1- and CUL4-associated factor 13 OS=Homo sapiens OX=9606 GN=DCAF13 PE=1 SV=2;tr|B3KME9|B3KME9_HUMAN DDB1- and CUL4-assoc	DDB1- and CUL4-associated factor 13	DCAF13
A0A087WTA8;P08123	0.0882703	0.0830468	0.0824533	0.074964	0.0705279	0.0700238	0.0904059	0.085056	0.0844482	0.797892	0.801872	0.840957	0.769259	0.773096	0.810779	0.70546	0.708979	0.743536	0.755541	0.770568	0.761146	0.728428	0.742916	0.733831	0.668015	0.681301	0.67297	0.946353	0.719268	0.788998	0.948637	0.721004	0.790902	1.09465	0.83198	0.912637	87	70	0.372012	0.497974	0.373748	46	44.1	tr|A0A087WTA8|A0A087WTA8_HUMAN Collagen alpha-2(I) chain OS=Homo sapiens OX=9606 GN=COL1A2 PE=1 SV=1;sp|P08123|CO1A2_HUMAN Collagen alpha-2(I) chain OS=Homo sapiens OX=9606 GN=COL1A2 PE=1 SV=7	Collagen alpha-2(I) chain	COL1A2
A0A087WTM1;Q9Y6N7;A0A087WZ85;A0A0A0MSX4	1.39429	1.11036	1.16691	1.34307	1.06957	1.12404	1.4667	1.16802	1.22751	5.9187	6.8367	7.36878	5.55572	6.41741	6.91686	5.59736	6.46551	6.9687	3.57681	3.65277	3.49068	3.35745	3.42874	3.2766	3.38261	3.45444	3.30116	0.525808	0.511031	0.613436	0.553188	0.537642	0.645379	0.538146	0.523023	0.62783	16	11.3	1.11586	1.17742	1.13943	34	28.2	tr|A0A087WTM1|A0A087WTM1_HUMAN Roundabout homolog 1 OS=Homo sapiens OX=9606 GN=ROBO1 PE=1 SV=1;sp|Q9Y6N7|ROBO1_HUMAN Roundabout homolog 1 OS=Homo sapiens OX=9606 GN=ROBO1 PE=1 SV=1;tr|A0A087WZ85|A0A087WZ85_HUMAN Roundabout homolog 1 OS=Homo sapiens OX=9606	Roundabout homolog 1	ROBO1
A0A087WU07;Q5TGZ0	0.681807	0.959621	0.812303	0.496476	0.698773	0.591499	0.523581	0.736922	0.623792	0.782627	0.692796	0.721146	0.864406	0.765188	0.796501	0.647163	0.572881	0.596324	0.434381	0.424857	0.395454	0.479772	0.469252	0.436776	0.359195	0.351319	0.327005	0.816094	1.07608	0.92646	0.554907	0.731687	0.629951	0.625481	0.824744	0.71007	3	30.6	1.10452	1.04576	1.11913	4	30.6	tr|A0A087WU07|A0A087WU07_HUMAN MICOS complex subunit MIC10 OS=Homo sapiens OX=9606 GN=MICOS10 PE=1 SV=1;sp|Q5TGZ0|MIC10_HUMAN MICOS complex subunit MIC10 OS=Homo sapiens OX=9606 GN=MICOS10 PE=1 SV=1	MICOS complex subunit MIC10	MINOS1
A0A087WU53;Q9H0U3	1.44227	1.52449	1.45178	0.758781	0.802035	0.763781	0.741963	0.784259	0.746853	1.2466	0.992528	1.18402	1.25198	0.996807	1.18913	1.22933	0.97878	1.16762	0.691745	0.683292	0.64727	0.694727	0.686238	0.65006	0.682163	0.673827	0.638304	0.621419	0.527837	0.559115	0.65608	0.557279	0.590301	0.612715	0.520444	0.551284	9	22.6	1.05969	0.991086	1.07104	11	26.2	tr|A0A087WU53|A0A087WU53_HUMAN Magnesium transporter protein 1 OS=Homo sapiens OX=9606 GN=MAGT1 PE=1 SV=1;sp|Q9H0U3|MAGT1_HUMAN Magnesium transporter protein 1 OS=Homo sapiens OX=9606 GN=MAGT1 PE=1 SV=1	Magnesium transporter protein 1	MAGT1
A0A087WUB9;Q8WYA6	1.30324	1.44422	1.42714	1.33619	1.48073	1.46322	1.18404	1.31212	1.2966	1.05849	1.05422	1.16146	1.0127	1.00862	1.11122	1.056	1.05174	1.15873	0.927097	0.966204	0.969176	0.886994	0.924409	0.927252	0.924917	0.963931	0.966896	0.86267	1.04799	0.921044	0.868369	1.05491	0.927128	0.883905	1.07379	0.943716	25	41.4	1.0619	1.07767	1.0501	23	39.8	tr|A0A087WUB9|A0A087WUB9_HUMAN Beta-catenin-like protein 1 OS=Homo sapiens OX=9606 GN=CTNNBL1 PE=1 SV=1;sp|Q8WYA6|CTBL1_HUMAN Beta-catenin-like protein 1 OS=Homo sapiens OX=9606 GN=CTNNBL1 PE=1 SV=1	Beta-catenin-like protein 1	CTNNBL1
A0A087WUC6;E9PI68;Q15005;E9PL01;E9PRB9	0.743198	0.912529	0.936807	0.674341	0.827983	0.850013	0.736188	0.903922	0.927972	0.886379	0.881263	0.908569	0.905287	0.900062	0.927951	0.907202	0.901966	0.929913	0.712092	0.750723	0.772154	0.727282	0.766738	0.788625	0.72882	0.768359	0.790293	0.664815	0.778041	0.750351	0.618908	0.724316	0.698538	0.637402	0.745959	0.719411	12	50.2	0.950349	1.01135	1.04413	15	56.8	tr|A0A087WUC6|A0A087WUC6_HUMAN Signal peptidase complex subunit 2 OS=Homo sapiens OX=9606 GN=SPCS2 PE=1 SV=1;tr|E9PI68|E9PI68_HUMAN Signal peptidase complex subunit 2 OS=Homo sapiens OX=9606 GN=SPCS2 PE=1 SV=1;sp|Q15005|SPCS2_HUMAN Signal peptidase complex	Signal peptidase complex subunit 2	SPCS2
A0A087WUK2;O14979	2.19098	1.92588	1.90417	2.35689	2.07171	2.04836	2.33181	2.04967	2.02656	0.935492	1.22344	0.954887	0.968771	1.26696	0.988856	0.906937	1.18609	0.925741	1.32878	1.27285	1.27209	1.37605	1.31813	1.31735	1.28822	1.234	1.23327	0.690221	0.767522	0.760719	0.632559	0.703401	0.697167	0.683851	0.760438	0.753699	23	45.5	1.11178	1.00054	0.992522	23	55.1	tr|A0A087WUK2|A0A087WUK2_HUMAN Heterogeneous nuclear ribonucleoprotein D-like OS=Homo sapiens OX=9606 GN=HNRNPDL PE=1 SV=1;sp|O14979|HNRDL_HUMAN Heterogeneous nuclear ribonucleoprotein D-like OS=Homo sapiens OX=9606 GN=HNRNPDL PE=1 SV=3	Heterogeneous nuclear ribonucleoprotein D-like	HNRNPDL
A0A087WUQ6;P07203;A0A2R8Y6B6	0.478983	0.603141	0.585122	0.536416	0.675461	0.655282	0.562271	0.708018	0.686866	2.07003	1.81615	1.97787	2.24084	1.966	2.14107	2.16652	1.9008	2.07006	2.2937	2.09112	2.23027	2.48296	2.26366	2.4143	2.40061	2.18859	2.33423	0.743274	0.712471	0.599875	0.801163	0.76796	0.646595	0.743836	0.713009	0.600329	9	59.4	0.929932	0.909554	0.952675	12	79.2	tr|A0A087WUQ6|A0A087WUQ6_HUMAN Glutathione peroxidase OS=Homo sapiens OX=9606 GN=GPX1 PE=1 SV=1;sp|P07203|GPX1_HUMAN Glutathione peroxidase 1 OS=Homo sapiens OX=9606 GN=GPX1 PE=1 SV=4;tr|A0A2R8Y6B6|A0A2R8Y6B6_HUMAN Glutathione peroxidase 1 OS=Homo sapiens	Glutathione peroxidase;Glutathione peroxidase 1	GPX1
A0A087WUT6;O60841	1.10119	1.29332	1.30391	1.10934	1.30289	1.31356	1.12087	1.31644	1.32722	0.915741	0.89448	0.919855	0.875768	0.855435	0.879703	0.965097	0.94269	0.969433	0.828351	0.816693	0.806551	0.792194	0.781044	0.771345	0.872998	0.860711	0.850022	1.51266	1.34875	1.51107	1.44909	1.29207	1.44757	1.48861	1.3273	1.48705	75	47	1.1982	1.21873	1.2582	71	58	tr|A0A087WUT6|A0A087WUT6_HUMAN Eukaryotic translation initiation factor 5B OS=Homo sapiens OX=9606 GN=EIF5B PE=1 SV=1;sp|O60841|IF2P_HUMAN Eukaryotic translation initiation factor 5B OS=Homo sapiens OX=9606 GN=EIF5B PE=1 SV=4	Eukaryotic translation initiation factor 5B	EIF5B
A0A087WVF7;Q9NZM3;E7EPJ2	1.79476	1.44218	1.40279	0.818301	0.657549	0.63959	0.733356	0.589291	0.573196	0.516845	0.541835	0.504071	0.563468	0.590713	0.549542	0.530359	0.556003	0.517251	0.546306	0.512918	0.493626	0.595587	0.559187	0.538155	0.560591	0.526329	0.506533	5.37746	6.4837	5.21866	5.13087	6.18639	4.97935	4.83123	5.82511	4.68856	18	9	0.899846	1.04618	0.916351	35	22.3	tr|A0A087WVF7|A0A087WVF7_HUMAN Intersectin-2 OS=Homo sapiens OX=9606 GN=ITSN2 PE=1 SV=1;sp|Q9NZM3|ITSN2_HUMAN Intersectin-2 OS=Homo sapiens OX=9606 GN=ITSN2 PE=1 SV=3;tr|E7EPJ2|E7EPJ2_HUMAN Intersectin-2 (Fragment) OS=Homo sapiens OX=9606 GN=ITSN2 PE=1 SV=	Intersectin-2	ITSN2
A0A087WVQ6;Q00610	0.502638	0.590592	0.597428	0.544752	0.640074	0.647484	0.558343	0.656044	0.663639	1.24614	1.13639	1.25949	1.15031	1.04901	1.16264	1.26428	1.15294	1.27783	0.678727	0.689722	0.685499	0.626537	0.636686	0.632788	0.688612	0.699767	0.695483	0.861359	0.83473	0.781026	0.853297	0.826917	0.773716	0.85177	0.825437	0.772331	103	58.8	0.962189	0.989016	0.957543	96	61	tr|A0A087WVQ6|A0A087WVQ6_HUMAN Clathrin heavy chain OS=Homo sapiens OX=9606 GN=CLTC PE=1 SV=1;sp|Q00610|CLH1_HUMAN Clathrin heavy chain 1 OS=Homo sapiens OX=9606 GN=CLTC PE=1 SV=5	Clathrin heavy chain;Clathrin heavy chain 1	CLTC
A0A087WVR3;A0A087WTW0;Q96T88;A0A087WWG9	1.43551	1.1073	1.1908	1.57056	1.21147	1.30282	1.57857	1.21765	1.30947	0.9445	0.918746	0.848139	0.956693	0.930606	0.859088	0.970821	0.94435	0.871775	0.721992	0.712322	0.703196	0.731312	0.721517	0.712273	0.742112	0.732173	0.722792	2.37901	2.28288	2.3299	2.59986	2.4948	2.54619	2.43107	2.33283	2.38089	34	41.6	1.20231	1.23741	1.19811	36	60.9	tr|A0A087WVR3|A0A087WVR3_HUMAN E3 ubiquitin-protein ligase UHRF1 OS=Homo sapiens OX=9606 GN=UHRF1 PE=1 SV=1;tr|A0A087WTW0|A0A087WTW0_HUMAN E3 ubiquitin-protein ligase UHRF1 OS=Homo sapiens OX=9606 GN=UHRF1 PE=1 SV=1;sp|Q96T88|UHRF1_HUMAN E3 ubiquitin-prote	E3 ubiquitin-protein ligase UHRF1	UHRF1
A0A087WVS8;Q70IA6	3.76272	3.47199	3.53172	0.843579	0.778399	0.79179	0.831147	0.766928	0.780121	0.616773	0.5854	0.538961	0.66459	0.630784	0.580745	0.704622	0.66878	0.615727	0.582804	0.554855	0.559788	0.627987	0.597871	0.603186	0.665815	0.633885	0.63952	0.842987	0.746951	0.666472	0.684955	0.606923	0.541531	0.69472	0.615575	0.549251	6	18.4	0.938397	0.938491	0.943074	5	21.8	tr|A0A087WVS8|A0A087WVS8_HUMAN MOB kinase activator 2 OS=Homo sapiens OX=9606 GN=MOB2 PE=1 SV=2;sp|Q70IA6|MOB2_HUMAN MOB kinase activator 2 OS=Homo sapiens OX=9606 GN=MOB2 PE=1 SV=1	MOB kinase activator 2	MOB2
A0A087WWH3;Q9NZM4	2.3199	2.27679	2.68849	2.67848	2.62871	3.10404	2.53929	2.4921	2.94273	1.21425	1.27618	0.909908	1.23708	1.30017	0.927019	1.07468	1.12949	0.80532	3.67678	3.05449	3.05249	3.74592	3.11193	3.10989	3.25416	2.70339	2.70163	1.52619	1.02108	1.19379	1.3004	0.870018	1.01718	1.99306	1.33343	1.55898	6	5.2	1.21928	1.17732	1.1004	17	13.5	tr|A0A087WWH3|A0A087WWH3_HUMAN BRD4-interacting chromatin-remodeling complex-associated protein OS=Homo sapiens OX=9606 GN=BICRA PE=1 SV=1;sp|Q9NZM4|BICRA_HUMAN BRD4-interacting chromatin-remodeling complex-associated protein OS=Homo sapiens OX=9606 GN=BIC	Glioma tumor suppressor candidate region gene 1 protein	GLTSCR1
A0A087WWM0;O43617;A6NKE1;A0A087WYS5	0.868218	0.745864	0.772533	0.85158	0.731571	0.757729	0.807499	0.693701	0.718505	0.892424	0.923398	0.911847	0.761298	0.787721	0.777867	0.960051	0.993372	0.980945	0.580466	0.569642	0.578215	0.495177	0.485943	0.493256	0.624454	0.612808	0.622031	0.841336	0.764247	0.850541	0.847674	0.770004	0.856948	0.919125	0.834909	0.929181	10	37.2	1.12513	1.15553	1.33055	8	34.6	tr|A0A087WWM0|A0A087WWM0_HUMAN Trafficking protein particle complex subunit OS=Homo sapiens OX=9606 GN=TRAPPC3 PE=1 SV=1;sp|O43617|TPPC3_HUMAN Trafficking protein particle complex subunit 3 OS=Homo sapiens OX=9606 GN=TRAPPC3 PE=1 SV=1;tr|A6NKE1|A6NKE1_HUMA	Trafficking protein particle complex subunit 3	TRAPPC3
A0A087WWP4;Q96T37	2.11896	1.66069	1.69047	2.28439	1.79035	1.82245	2.06826	1.62096	1.65002	1.19417	1.10194	1.11285	1.19948	1.10684	1.1178	1.15849	1.06901	1.0796	0.719771	0.678456	0.675781	0.722968	0.68147	0.678783	0.698263	0.658183	0.655588	1.12527	1.14587	1.1765	1.18186	1.2035	1.23568	1.25434	1.27731	1.31146	30	33.8	0.998766	0.978655	0.958606	53	59.5	tr|A0A087WWP4|A0A087WWP4_HUMAN RNA-binding protein 15 OS=Homo sapiens OX=9606 GN=RBM15 PE=1 SV=1;sp|Q96T37|RBM15_HUMAN RNA-binding protein 15 OS=Homo sapiens OX=9606 GN=RBM15 PE=1 SV=2	Putative RNA-binding protein 15	RBM15
A0A087WWP8;Q5VWQ0;A0A0C4DGT8	1.73204	1.10354	1.15033	1.98034	1.26175	1.31524	2.09509	1.33486	1.39145	1.14514	1.11459	1.09658	1.17206	1.14079	1.12235	1.18644	1.15479	1.13613	1.07239	1.05229	1.09407	1.0976	1.07702	1.11979	1.11107	1.09024	1.13354	0.72809	0.674948	0.775246	0.781645	0.724595	0.832269	0.704238	0.652838	0.749849	15	22	1.15035	0.988815	1.15745	17	23.7	tr|A0A087WWP8|A0A087WWP8_HUMAN Lysine-specific demethylase 9 OS=Homo sapiens OX=9606 GN=RSBN1 PE=1 SV=1;sp|Q5VWQ0|RSBN1_HUMAN Lysine-specific demethylase 9 OS=Homo sapiens OX=9606 GN=RSBN1 PE=1 SV=2;tr|A0A0C4DGT8|A0A0C4DGT8_HUMAN Lysine-specific demethylas	Round spermatid basic protein 1	RSBN1
A0A087WWT6;A0A0A0MSU1;Q06455;O75081	3.66275	3.63543	3.75326	3.43657	3.41094	3.52149	3.03472	3.01209	3.10971	22.0292	39.7255	25.888	22.4063	40.4054	26.3311	24.2698	43.7661	28.5211	34.306	26.9647	38.7753	34.8931	27.4262	39.439	37.7953	29.7073	42.7192	5.21088	4.8193	4.05538	4.66386	4.31339	3.62967	4.43626	4.10289	3.45253	5	6.8	1.11174	1.31391	1.33718	13	25.5	tr|A0A087WWT6|A0A087WWT6_HUMAN Protein CBFA2T1 OS=Homo sapiens OX=9606 GN=RUNX1T1 PE=1 SV=1;tr|A0A0A0MSU1|A0A0A0MSU1_HUMAN Protein CBFA2T1 OS=Homo sapiens OX=9606 GN=RUNX1T1 PE=1 SV=1;sp|Q06455|MTG8_HUMAN Protein CBFA2T1 OS=Homo sapiens OX=9606 GN=RUNX1T1	Protein CBFA2T1;Protein CBFA2T3	RUNX1T1;CBFA2T3
A0A087WWW8;Q9Y6J0	1.51687	1.62555	1.68693	1.2575	1.3476	1.39848	1.29813	1.39114	1.44366	0.984012	1.00355	0.931602	0.941086	0.959774	0.890962	0.959293	0.978341	0.908199	1.33952	1.37819	1.28263	1.28109	1.31807	1.22668	1.30587	1.34357	1.25041	1.25296	1.49139	1.61517	1.16045	1.38127	1.49591	1.17587	1.39962	1.51578	11	4.9	1.13442	1.20341	1.20685	38	20.2	tr|A0A087WWW8|A0A087WWW8_HUMAN Calcineurin-binding protein cabin-1 OS=Homo sapiens OX=9606 GN=CABIN1 PE=1 SV=1;sp|Q9Y6J0|CABIN_HUMAN Calcineurin-binding protein cabin-1 OS=Homo sapiens OX=9606 GN=CABIN1 PE=1 SV=1	Calcineurin-binding protein cabin-1	CABIN1
A0A087WXC5;E7ESZ7;O95299	1.14972	0.903139	1.06737	1.03698	0.814579	0.962707	1.16493	0.915091	1.0815	1.09548	0.99883	0.977565	1.09866	1.00173	0.980405	1.24199	1.13242	1.10831	0.714233	0.694613	0.710124	0.716308	0.696631	0.712187	0.809756	0.787513	0.805098	1.40106	1.33501	1.28387	1.60911	1.53325	1.47452	1.48118	1.41135	1.35728	18	48.5	1.01359	1.02942	1.03998	16	38.6	tr|A0A087WXC5|A0A087WXC5_HUMAN NADH dehydrogenase [ubiquinone] 1 alpha subcomplex subunit 10, mitochondrial OS=Homo sapiens OX=9606 GN=NDUFA10 PE=1 SV=1;tr|E7ESZ7|E7ESZ7_HUMAN NADH dehydrogenase [ubiquinone] 1 alpha subcomplex subunit 10, mitochondrial OS=	NADH dehydrogenase [ubiquinone] 1 alpha subcomplex subunit 10, mitochondrial	NDUFA10
A0A087WXD1;Q96T83	0.329879	0.363777	0.298992	0.326593	0.360153	0.296013	0.351571	0.387698	0.318653	1.50418	1.09014	1.36358	1.33125	0.964814	1.20682	1.40209	1.01615	1.27103	0.402115	0.474571	0.429162	0.355886	0.420013	0.379824	0.374822	0.44236	0.400033	0.255399	0.249545	0.325934	0.199464	0.194893	0.254551	0.240292	0.234785	0.306655	3	6.3	0.901133	0.942556	0.975132	3	4.5	tr|A0A087WXD1|A0A087WXD1_HUMAN Sodium/hydrogen exchanger OS=Homo sapiens OX=9606 GN=SLC9A7 PE=1 SV=1;sp|Q96T83|SL9A7_HUMAN Sodium/hydrogen exchanger 7 OS=Homo sapiens OX=9606 GN=SLC9A7 PE=1 SV=1	Sodium/hydrogen exchanger;Sodium/hydrogen exchanger 7	SLC9A7
A0A087WXM6;J3QQT2;J3KRX5;A0A0A6YYL6;P18621;J3KRB3;A0A087WWH0;J3QS96;J3QLC8;A0A0A0MRF8;A0A087WY81	1.37608	1.37446	1.27589	1.68119	1.6792	1.55878	1.61864	1.61673	1.50079	1.2859	1.30645	1.268	1.39059	1.4128	1.37122	1.2901	1.31071	1.27214	0.91875	1.01974	0.990139	0.993543	1.10276	1.07074	0.921748	1.02307	0.99337	2.12115	2.54283	2.25598	2.18716	2.62197	2.32619	2.08434	2.49871	2.21684	10	61.5	1.04803	1.10106	1.02451	12	68	tr|A0A087WXM6|A0A087WXM6_HUMAN 60S ribosomal protein L17 (Fragment) OS=Homo sapiens OX=9606 GN=RPL17 PE=3 SV=1;tr|J3QQT2|J3QQT2_HUMAN 60S ribosomal protein L17 (Fragment) OS=Homo sapiens OX=9606 GN=RPL17 PE=3 SV=1;tr|J3KRX5|J3KRX5_HUMAN 60S ribosomal prote	60S ribosomal protein L17	RPL17;RPL17-C18orf32
A0A087WXN9;Q765P7	0.195567	0.176899	0.188516	0.263942	0.238748	0.254426	0.229193	0.207316	0.22093	1.46309	1.12616	1.35543	1.49585	1.15137	1.38577	1.35761	1.04496	1.2577	0.648097	0.590998	0.677397	0.662605	0.604228	0.692562	0.601371	0.548389	0.628559	0.268952	0.242728	0.279683	0.237196	0.214068	0.24666	0.239024	0.215717	0.24856	7	10.7	0.385451	0.4847	0.376171	5	7.8	tr|A0A087WXN9|A0A087WXN9_HUMAN Protein MTSS 2 OS=Homo sapiens OX=9606 GN=MTSS2 PE=1 SV=1;sp|Q765P7|MTSS2_HUMAN Protein MTSS 2 OS=Homo sapiens OX=9606 GN=MTSS2 PE=1 SV=1	MTSS1-like protein	MTSS1L
A0A087WXS7;O43681	0.714835	0.667688	0.657745	0.861022	0.804233	0.792257	0.859512	0.802823	0.790868	0.954254	1.41077	1.51742	0.935573	1.38315	1.48772	1.05339	1.55733	1.67506	0.449605	0.426795	0.437233	0.440803	0.41844	0.428674	0.496312	0.471132	0.482655	1.06678	0.869846	0.844837	1.07211	0.874189	0.849056	1.01399	0.8268	0.803029	12	39.6	0.950166	1.01129	1.00889	13	47.7	tr|A0A087WXS7|A0A087WXS7_HUMAN ATPase ASNA1 OS=Homo sapiens OX=9606 GN=ASNA1 PE=1 SV=1;sp|O43681|ASNA_HUMAN ATPase ASNA1 OS=Homo sapiens OX=9606 GN=ASNA1 PE=1 SV=2	ATPase ASNA1	ASNA1
A0A087WY00;G3V394;F8W6H6;Q9Y4I1;F8WE88	0.577982	0.47055	0.464715	0.634198	0.516316	0.509913	0.608888	0.495711	0.489563	2.61172	2.10949	2.23987	2.70467	2.18457	2.31958	2.70833	2.18753	2.32273	0.330718	0.335242	0.325275	0.342487	0.347173	0.336851	0.342951	0.347643	0.337307	0.408868	0.410888	0.41754	0.440429	0.442605	0.44977	0.438158	0.440323	0.447451	38	21.1	0.879561	0.919718	0.901456	58	31.8	tr|A0A087WY00|A0A087WY00_HUMAN Unconventional myosin-Va OS=Homo sapiens OX=9606 GN=MYO5A PE=1 SV=1;tr|G3V394|G3V394_HUMAN Unconventional myosin-Va OS=Homo sapiens OX=9606 GN=MYO5A PE=1 SV=1;tr|F8W6H6|F8W6H6_HUMAN Unconventional myosin-Va OS=Homo sapiens OX	Unconventional myosin-Va	MYO5A
A0A087WY55;Q9NP79	0.891248	0.788271	0.801704	1.08351	0.95832	0.974651	1.10142	0.974164	0.990765	0.972702	0.989483	1.00996	0.956581	0.973084	0.993219	1.00713	1.0245	1.0457	1.1842	1.18879	1.1766	1.16457	1.16908	1.15709	1.2261	1.23086	1.21823	0.76461	0.810676	0.650233	0.694416	0.736253	0.590539	0.733138	0.777309	0.623469	16	47.9	1.13758	1.17372	1.01043	15	49.3	tr|A0A087WY55|A0A087WY55_HUMAN Chromosome 6 open reading frame 55, isoform CRA_b OS=Homo sapiens OX=9606 GN=VTA1 PE=1 SV=1;sp|Q9NP79|VTA1_HUMAN Vacuolar protein sorting-associated protein VTA1 homolog OS=Homo sapiens OX=9606 GN=VTA1 PE=1 SV=1	Vacuolar protein sorting-associated protein VTA1 homolog	VTA1
A0A087WY71;Q96CW1;E9PFW3;C9JJ47	0.571355	0.57884	0.607608	0.646799	0.655273	0.687839	0.646611	0.655083	0.68764	1.50345	1.42604	1.37249	1.39508	1.32325	1.27356	1.50632	1.42876	1.37511	1.27327	1.32834	1.23929	1.18149	1.2326	1.14996	1.27569	1.33088	1.24165	0.589947	0.61285	0.561627	0.528282	0.548791	0.502922	0.564349	0.586258	0.537258	26	53	0.89789	0.826402	0.882982	27	56.9	tr|A0A087WY71|A0A087WY71_HUMAN AP-2 complex subunit mu OS=Homo sapiens OX=9606 GN=AP2M1 PE=1 SV=1;sp|Q96CW1|AP2M1_HUMAN AP-2 complex subunit mu OS=Homo sapiens OX=9606 GN=AP2M1 PE=1 SV=2;tr|E9PFW3|E9PFW3_HUMAN AP-2 complex subunit mu OS=Homo sapiens OX=960	AP-2 complex subunit mu	AP2M1
A0A087WY85;P61077;D6RAH7;H9KV45	1.28936	1.15862	1.35586	1.38938	1.24849	1.46104	1.48074	1.33059	1.55711	1.13324	1.13496	1.16388	1.19902	1.20083	1.23143	1.03195	1.03352	1.05985	2.75937	2.52726	2.55156	2.91952	2.67395	2.69966	2.51273	2.30138	2.3235	1.52028	1.29547	1.31705	1.63591	1.39399	1.41722	1.59673	1.36061	1.38328	5	35.1	0.977406	1.22962	1.12234	4	29.7	tr|A0A087WY85|A0A087WY85_HUMAN Ubiquitin-conjugating enzyme E2 D3 OS=Homo sapiens OX=9606 GN=UBE2D3 PE=1 SV=1;sp|P61077|UB2D3_HUMAN Ubiquitin-conjugating enzyme E2 D3 OS=Homo sapiens OX=9606 GN=UBE2D3 PE=1 SV=1;tr|D6RAH7|D6RAH7_HUMAN Ubiquitin-conjugating	Ubiquitin-conjugating enzyme E2 D3	UBE2D3
A0A087WYF7;Q6UXV4;A0A087WUX8	0.722669	0.724328	0.678701	0.560061	0.561346	0.525986	0.600607	0.601985	0.564066	0.325386	0.437875	0.336963	0.354204	0.476656	0.366806	0.425861	0.573085	0.441013	0.4407	0.379187	0.505101	0.479731	0.41277	0.549836	0.576782	0.496276	0.66107	0.874039	0.728963	0.495755	1.0572	0.881721	0.599643	0.744136	0.620622	0.422074	6	26.1	0.998553	1.09421	1.06245	9	44.8	tr|A0A087WYF7|A0A087WYF7_HUMAN MICOS complex subunit OS=Homo sapiens OX=9606 GN=APOOL PE=1 SV=1;sp|Q6UXV4|MIC27_HUMAN MICOS complex subunit MIC27 OS=Homo sapiens OX=9606 GN=APOOL PE=1 SV=1;tr|A0A087WUX8|A0A087WUX8_HUMAN MICOS complex subunit OS=Homo sapien	MICOS complex subunit MIC27	APOOL
A0A087WYK2;Q9BYP7	5.30278	8.78896	11.5283	4.31042	7.14419	9.37086	4.41682	7.32055	9.60219	13.1975	8.02587	11.5209	11.6435	7.08084	10.1644	14.3883	8.75002	12.5605	8.58318	11.9602	9.3008	7.57252	10.5519	8.20564	9.35762	13.0393	10.14	0.747826	0.706209	0.923473	0.684487	0.646395	0.845257	0.759267	0.717013	0.937601	21	11.3	1.60032	1.61301	1.4519	33	22	tr|A0A087WYK2|A0A087WYK2_HUMAN Serine/threonine-protein kinase WNK3 OS=Homo sapiens OX=9606 GN=WNK3 PE=1 SV=1;sp|Q9BYP7|WNK3_HUMAN Serine/threonine-protein kinase WNK3 OS=Homo sapiens OX=9606 GN=WNK3 PE=1 SV=3	Serine/threonine-protein kinase WNK3	WNK3
A0A087WYN9;Q7Z478	1.67262	1.64638	1.62422	1.68962	1.66312	1.64073	1.65023	1.62435	1.60248	1.91976	1.85476	2.00789	1.88508	1.82125	1.97162	1.92149	1.85643	2.0097	1.18277	1.18631	1.22625	1.1614	1.16488	1.2041	1.18383	1.18738	1.22735	2.21506	1.98711	1.86332	2.38587	2.14034	2.007	2.1723	1.94875	1.82735	51	37.2	1.34552	1.22482	1.29463	59	43.5	tr|A0A087WYN9|A0A087WYN9_HUMAN ATP-dependent RNA helicase DHX29 OS=Homo sapiens OX=9606 GN=DHX29 PE=1 SV=1;sp|Q7Z478|DHX29_HUMAN ATP-dependent RNA helicase DHX29 OS=Homo sapiens OX=9606 GN=DHX29 PE=1 SV=2	ATP-dependent RNA helicase DHX29	DHX29
A0A087WYV9;A0A087X1F5;A0A087WUM0;Q9P0S2;P57105	1.90034	1.63049	1.6399	1.81965	1.56126	1.57027	1.79188	1.53743	1.54631	1.85876	2.0251	1.99562	1.67182	1.82143	1.79492	1.82595	1.98936	1.9604	1.54677	1.30403	1.42062	1.39121	1.17288	1.27774	1.51947	1.28102	1.39554	1.61256	1.57475	1.5108	1.67583	1.63654	1.57007	1.56828	1.53151	1.46931	12	58.8	1.36717	1.18746	1.29306	12	75.3	tr|A0A087WYV9|A0A087WYV9_HUMAN SYNJ2BP-COX16 readthrough OS=Homo sapiens OX=9606 GN=SYNJ2BP-COX16 PE=4 SV=1;tr|A0A087X1F5|A0A087X1F5_HUMAN SYNJ2BP-COX16 readthrough (Fragment) OS=Homo sapiens OX=9606 GN=SYNJ2BP-COX16 PE=4 SV=6;tr|A0A087WUM0|A0A087WUM0_HUMA	Cytochrome c oxidase assembly protein COX16 homolog, mitochondrial;Synaptojanin-2-binding protein	SYNJ2BP-COX16;COX16;SYNJ2BP
A0A087WZ13;E9PAU2;Q8IY67	1.32409	1.60834	1.50102	1.39359	1.69275	1.5798	1.40072	1.70142	1.58788	1.02295	1.23436	1.05919	1.00757	1.21581	1.04327	1.04333	1.25896	1.0803	1.47289	1.30749	1.48032	1.45074	1.28783	1.45806	1.50224	1.33354	1.50982	1.10566	1.01336	1.15226	1.13235	1.03782	1.18007	1.15431	1.05795	1.20295	17	23.5	1.19587	1.07594	1.07967	23	50.3	tr|A0A087WZ13|A0A087WZ13_HUMAN Ribonucleoprotein PTB-binding 1 OS=Homo sapiens OX=9606 GN=RAVER1 PE=1 SV=1;tr|E9PAU2|E9PAU2_HUMAN Ribonucleoprotein PTB-binding 1 OS=Homo sapiens OX=9606 GN=RAVER1 PE=1 SV=1;sp|Q8IY67|RAVR1_HUMAN Ribonucleoprotein PTB-bindin	Ribonucleoprotein PTB-binding 1	RAVER1
A0A087WZ62;Q9H6U8;H0YCW6	0.921821	0.775224	0.806631	0.74744	0.628575	0.654041	0.765419	0.643695	0.669773	1.11932	0.908084	0.982389	1.04026	0.843941	0.912998	1.21524	0.985904	1.06658	2.42682	2.26968	2.05757	2.2554	2.10936	1.91224	2.63479	2.46419	2.2339	0.326556	0.287046	0.272593	0.471356	0.414326	0.393465	0.469295	0.412515	0.391745	7	10.8	1.03125	0.974174	0.983913	8	11.6	tr|A0A087WZ62|A0A087WZ62_HUMAN Mannosyltransferase OS=Homo sapiens OX=9606 PE=3 SV=1;sp|Q9H6U8|ALG9_HUMAN Alpha-1,2-mannosyltransferase ALG9 OS=Homo sapiens OX=9606 GN=ALG9 PE=1 SV=2;tr|H0YCW6|H0YCW6_HUMAN Mannosyltransferase (Fragment) OS=Homo sapiens OX=	Alpha-1,2-mannosyltransferase ALG9	ALG9
A0A087WZA9;A0A024R4K9;A0A087X266;Q9BXJ8	0.391941	0.308404	0.311507	0.413188	0.325122	0.328394	0.416307	0.327577	0.330873	0.409157	0.365358	0.347574	0.451907	0.403532	0.383889	0.423714	0.378357	0.359939	0.799416	0.766608	0.847842	0.882942	0.846706	0.936428	0.827857	0.793883	0.878007	0.262103	0.20499	0.309398	0.266556	0.208473	0.314655	0.249297	0.194974	0.294281	2	18.4	0.802676	0.933866	1.07657	2	12.1	tr|A0A087WZA9|A0A087WZA9_HUMAN Transmembrane protein 120A (Fragment) OS=Homo sapiens OX=9606 GN=TMEM120A PE=1 SV=1;tr|A0A024R4K9|A0A024R4K9_HUMAN Transmembrane protein 120A OS=Homo sapiens OX=9606 GN=TMEM120A PE=1 SV=1;tr|A0A087X266|A0A087X266_HUMAN Transm	Transmembrane protein 120A	TMEM120A;TMPIT
A0A087WZN1;O43837;A0A087X2E5	1.77532	1.03723	1.09596	1.89741	1.10855	1.17132	1.89507	1.10719	1.16988	0.581131	0.587266	0.539286	0.593164	0.599425	0.550453	0.606696	0.6131	0.563011	0.442957	0.466146	0.45622	0.452128	0.475797	0.465667	0.462443	0.486652	0.47629	1.80394	1.7133	1.52447	1.73559	1.6484	1.46672	1.94766	1.84981	1.64593	16	49.1	0.968943	0.959438	0.964412	16	49.4	tr|A0A087WZN1|A0A087WZN1_HUMAN Isocitrate dehydrogenase [NAD] subunit, mitochondrial OS=Homo sapiens OX=9606 GN=IDH3B PE=1 SV=1;sp|O43837|IDH3B_HUMAN Isocitrate dehydrogenase [NAD] subunit beta, mitochondrial OS=Homo sapiens OX=9606 GN=IDH3B PE=1 SV=2;tr|A	Isocitrate dehydrogenase [NAD] subunit, mitochondrial;Isocitrate dehydrogenase [NAD] subunit beta, mitochondrial	IDH3B
A0A087WZX0;Q86UU0	2.13485	1.6626	1.77152	1.63065	1.26994	1.35313	1.59385	1.24128	1.32259	0.659943	0.770333	0.703066	0.694521	0.810694	0.739903	0.660919	0.771472	0.704105	9.78199	10.4078	7.83578	10.2945	10.9532	8.24633	9.79645	10.4232	7.84736	3.16037	1.85411	2.76705	3.30681	1.94002	2.89527	3.53293	2.07268	3.09325	10	7.6	0.869991	0.76066	0.908475	22	22	tr|A0A087WZX0|A0A087WZX0_HUMAN B-cell CLL/lymphoma 9-like protein OS=Homo sapiens OX=9606 GN=BCL9L PE=1 SV=1;sp|Q86UU0|BCL9L_HUMAN B-cell CLL/lymphoma 9-like protein OS=Homo sapiens OX=9606 GN=BCL9L PE=1 SV=1	B-cell CLL/lymphoma 9-like protein	BCL9L
A0A087X020;Q9Y3A5	0.310945	0.382016	0.366674	0.289078	0.355151	0.340887	0.278213	0.341802	0.328075	0.818212	0.64418	0.802914	0.702542	0.553113	0.689406	0.834907	0.657324	0.819296	0.41812	0.432137	0.43436	0.359011	0.371046	0.372955	0.426652	0.440954	0.443223	0.785546	0.885533	0.77082	0.744029	0.838732	0.730082	0.828645	0.934118	0.813111	23	72	0.742049	0.723854	0.740949	19	60	tr|A0A087X020|A0A087X020_HUMAN Ribosome maturation protein SBDS OS=Homo sapiens OX=9606 GN=SBDS PE=1 SV=1;sp|Q9Y3A5|SBDS_HUMAN Ribosome maturation protein SBDS OS=Homo sapiens OX=9606 GN=SBDS PE=1 SV=4	Ribosome maturation protein SBDS	SBDS
A0A087X0H9;Q5T8P6	2.54374	2.1509	2.07207	2.40336	2.03219	1.95772	2.52088	2.13157	2.05345	1.02607	1.05718	1.00442	0.984069	1.01391	0.963309	0.978255	1.00792	0.957617	1.03813	0.993563	1.01848	0.995633	0.952895	0.976796	0.989751	0.947265	0.971025	1.09984	1.0389	1.128	1.08268	1.02269	1.11039	1.06789	1.00871	1.09522	29	25.1	1.21651	1.30765	1.25601	29	25	tr|A0A087X0H9|A0A087X0H9_HUMAN RNA-binding protein 26 OS=Homo sapiens OX=9606 GN=RBM26 PE=1 SV=1;sp|Q5T8P6|RBM26_HUMAN RNA-binding protein 26 OS=Homo sapiens OX=9606 GN=RBM26 PE=1 SV=3	RNA-binding protein 26	RBM26
A0A087X0M4;Q9BWU0	1.98523	1.45889	1.61248	2.07171	1.52244	1.68272	2.23386	1.6416	1.81442	0.853994	0.911787	0.819853	0.891098	0.951402	0.855474	0.845769	0.903006	0.811957	1.24423	1.27128	1.25694	1.29829	1.32652	1.31155	1.23224	1.25904	1.24484	1.26198	1.15305	1.38484	1.30174	1.18938	1.42848	1.29255	1.18098	1.41839	21	31.3	1.03336	1.24137	1.10658	29	55	tr|A0A087X0M4|A0A087X0M4_HUMAN Kanadaptin OS=Homo sapiens OX=9606 GN=SLC4A1AP PE=1 SV=1;sp|Q9BWU0|NADAP_HUMAN Kanadaptin OS=Homo sapiens OX=9606 GN=SLC4A1AP PE=1 SV=1	Kanadaptin	SLC4A1AP
A0A087X0N3;Q96MY1;A0A087WTU5;O94818	3.95204	1.76212	1.91771	4.11588	1.83518	1.99721	4.34278	1.93635	2.10731	0.306572	0.292176	0.257481	0.312808	0.298119	0.262718	0.379117	0.361314	0.318409	3.65226	3.41277	3.18556	3.72655	3.48219	3.25035	4.5165	4.22033	3.93936	0.417887	0.33882	0.389357	0.390311	0.316461	0.363663	0.416459	0.337662	0.388026	4	6.8	1.08895	1.23073	1.05389	7	13.7	tr|A0A087X0N3|A0A087X0N3_HUMAN Nucleolar protein 4-like OS=Homo sapiens OX=9606 GN=NOL4L PE=1 SV=1;sp|Q96MY1|NOL4L_HUMAN Nucleolar protein 4-like OS=Homo sapiens OX=9606 GN=NOL4L PE=1 SV=2;tr|A0A087WTU5|A0A087WTU5_HUMAN Nucleolar protein 4-like OS=Homo sap	Nucleolar protein 4-like;Nucleolar protein 4	NOL4L;NOL4
A0A087X0Q9;Q9BVL4	1.50875	1.166	1.23384	1.3803	1.06673	1.1288	1.45682	1.12587	1.19137	0.665992	0.654323	0.859795	0.992327	0.97494	1.28109	0.716976	0.704413	0.925616	0.924186	0.634952	0.828154	1.37704	0.946078	1.23395	0.994935	0.68356	0.891552	0.707265	0.615749	0.680575	0.632743	0.55087	0.608866	0.788583	0.686545	0.758824	11	22.5	1.00679	0.846217	1.07603	13	25	tr|A0A087X0Q9|A0A087X0Q9_HUMAN Protein adenylyltransferase SelO, mitochondrial OS=Homo sapiens OX=9606 GN=SELENOO PE=1 SV=1;sp|Q9BVL4|SELO_HUMAN Protein adenylyltransferase SelO, mitochondrial OS=Homo sapiens OX=9606 GN=SELENOO PE=1 SV=3	Selenoprotein O	SELO
A0A087X0R6;Q9UMY4	0.893488	0.757422	0.754653	0.911507	0.772697	0.769873	0.872941	0.740004	0.737299	0.715302	0.708416	0.66793	0.74788	0.74068	0.698351	0.76601	0.758636	0.715281	0.969361	0.956824	0.971799	1.01351	1.0004	1.01606	1.03808	1.02465	1.04069	0.763281	0.630059	0.647166	0.773792	0.638735	0.656077	0.793079	0.654656	0.672431	16	59.9	1.04782	0.902431	0.972005	16	80.2	tr|A0A087X0R6|A0A087X0R6_HUMAN Sorting nexin-12 OS=Homo sapiens OX=9606 GN=SNX12 PE=1 SV=1;sp|Q9UMY4|SNX12_HUMAN Sorting nexin-12 OS=Homo sapiens OX=9606 GN=SNX12 PE=1 SV=3	Sorting nexin-12	SNX12
A0A087X0W7;G3V4F2;A0A087WT95;Q86TX2;P49753	0.41411	0.482312	0.462559	0.363872	0.4238	0.406444	0.402483	0.46877	0.449572	1.09967	1.00911	0.897228	1.05534	0.968431	0.861056	1.17559	1.07878	0.959167	0.515065	0.511249	0.511733	0.4943	0.490638	0.491103	0.550621	0.546542	0.54706	0.455963	0.401769	0.415889	0.4283	0.377394	0.390658	0.466655	0.411191	0.425642	12	33	0.795002	1.93945	0.587134	15	46.3	tr|A0A087X0W7|A0A087X0W7_HUMAN Acyl-coenzyme A thioesterase 2, mitochondrial OS=Homo sapiens OX=9606 GN=ACOT2 PE=1 SV=1;tr|G3V4F2|G3V4F2_HUMAN Acyl-coenzyme A thioesterase 1 OS=Homo sapiens OX=9606 GN=ACOT1 PE=1 SV=1;tr|A0A087WT95|A0A087WT95_HUMAN Acyl-coe	Acyl-coenzyme A thioesterase 1;Acyl-coenzyme A thioesterase 2, mitochondrial	ACOT2;ACOT1
A0A087X142;A6NMH6;A6NFQ9;F8W8I8;Q92599	0.958388	0.762231	0.697928	0.716038	0.569484	0.521441	0.796841	0.633748	0.580284	0.358916	0.394465	0.395323	0.367657	0.404071	0.40495	0.372075	0.408927	0.409817	0.553436	0.580211	0.538258	0.566913	0.59434	0.551366	0.573725	0.601482	0.557992	1.72828	1.80123	1.54736	1.59749	1.66492	1.43026	1.5755	1.642	1.41057	17	36.4	0.675506	0.682858	0.667426	17	44.6	tr|A0A087X142|A0A087X142_HUMAN Septin-8 OS=Homo sapiens OX=9606 GN=SEPT8 PE=1 SV=1;tr|A6NMH6|A6NMH6_HUMAN Septin-8 OS=Homo sapiens OX=9606 GN=SEPT8 PE=1 SV=1;tr|A6NFQ9|A6NFQ9_HUMAN Septin-8 OS=Homo sapiens OX=9606 GN=SEPT8 PE=1 SV=1;tr|F8W8I8|F8W8I8_HUMAN	Septin-8	2019-09-08
A0A087X1E4;P53365	2.09787	1.83681	1.8902	2.16451	1.89516	1.95025	2.17523	1.90455	1.95991	0.88011	0.757537	0.898314	0.886117	0.762707	0.904445	0.864783	0.744344	0.88267	1.19019	1.26625	1.27946	1.19831	1.27489	1.28819	1.16946	1.2442	1.25717	1.59872	1.54098	1.42968	1.63151	1.57259	1.45901	1.66651	1.60633	1.49031	9	21.7	1.24733	1.36946	1.27117	17	33.7	tr|A0A087X1E4|A0A087X1E4_HUMAN Arfaptin-2 OS=Homo sapiens OX=9606 GN=ARFIP2 PE=1 SV=1;sp|P53365|ARFP2_HUMAN Arfaptin-2 OS=Homo sapiens OX=9606 GN=ARFIP2 PE=1 SV=1	Arfaptin-2	ARFIP2
A0A087X1W8;A0A0A0MTJ8;X5DQS5;Q9BY67;A0A087X0T8	2.25962	1.49353	1.60867	2.50138	1.65333	1.78079	2.44265	1.61451	1.73898	2.17877	1.5034	1.92921	1.98503	1.36971	1.75766	1.92353	1.32727	1.7032	0.674417	0.682628	0.612918	0.614446	0.621927	0.558416	0.595408	0.602657	0.541114	0.243075	0.243654	0.259895	0.233513	0.234069	0.249671	0.219942	0.220465	0.23516	9	25	0.409405	0.426736	0.369096	10	29.6	tr|A0A087X1W8|A0A087X1W8_HUMAN Cell adhesion molecule 1 OS=Homo sapiens OX=9606 GN=CADM1 PE=1 SV=1;tr|A0A0A0MTJ8|A0A0A0MTJ8_HUMAN Cell adhesion molecule 1 (Fragment) OS=Homo sapiens OX=9606 GN=CADM1 PE=1 SV=1;tr|X5DQS5|X5DQS5_HUMAN Cell adhesion molecule 1	Cell adhesion molecule 1	CADM1
A0A087X1Z3;Q9UL46;H0YM70	0.690821	0.625679	0.649459	0.657401	0.595411	0.618041	0.6372	0.577114	0.599049	0.520628	0.474037	0.514889	0.518454	0.472058	0.512739	0.532128	0.484509	0.526263	0.387726	0.403301	0.381556	0.386107	0.401617	0.379963	0.396291	0.41221	0.389984	0.862758	0.82396	0.791255	0.888636	0.848674	0.814989	0.81941	0.782561	0.7515	18	68.5	1.10292	1.19939	1.08494	15	50.8	tr|A0A087X1Z3|A0A087X1Z3_HUMAN Proteasome activator complex subunit 2 OS=Homo sapiens OX=9606 GN=PSME2 PE=1 SV=1;sp|Q9UL46|PSME2_HUMAN Proteasome activator complex subunit 2 OS=Homo sapiens OX=9606 GN=PSME2 PE=1 SV=4;tr|H0YM70|H0YM70_HUMAN Proteasome activ	Proteasome activator complex subunit 2	PSME2
A0A087X211;Q8TCG1	1.76499	1.636	1.57128	1.79335	1.66229	1.59652	1.75153	1.62352	1.55929	1.39217	1.30881	1.36479	1.46193	1.37438	1.43317	1.41335	1.32872	1.38555	0.827385	0.84196	0.836027	0.868842	0.884147	0.877917	0.839973	0.85477	0.848747	2.75029	2.79654	2.74772	2.64258	2.68702	2.64011	2.56086	2.60392	2.55847	31	31.1	1.25178	1.33112	1.37708	43	43.8	tr|A0A087X211|A0A087X211_HUMAN Protein CIP2A OS=Homo sapiens OX=9606 GN=CIP2A PE=1 SV=1;sp|Q8TCG1|CIP2A_HUMAN Protein CIP2A OS=Homo sapiens OX=9606 GN=CIP2A PE=1 SV=2	Protein CIP2A	KIAA1524
A0A087X248;A0A096LPD8;F5H3N7;A0A087X2I9;A0A087X0Y2;F5H8B4;O14607;F5GWV3	1.54665	1.1902	1.35091	1.75377	1.34959	1.53182	1.80048	1.38553	1.57261	0.695691	0.739148	0.910693	0.749999	0.796848	0.981785	0.528594	0.561613	0.691955	1.44863	1.11289	1.50171	1.56172	1.19977	1.61894	1.10069	0.845589	1.14102	4.21869	0.0810564	1.16798	3.25655	0.0625701	0.901599	3.73696	0.0718005	1.0346	7	5.6	1.05845	1.10607	1.04462	23	21.4	tr|A0A087X248|A0A087X248_HUMAN Histone demethylase UTY OS=Homo sapiens OX=9606 GN=UTY PE=1 SV=1;tr|A0A096LPD8|A0A096LPD8_HUMAN Histone demethylase UTY OS=Homo sapiens OX=9606 GN=UTY PE=1 SV=1;tr|F5H3N7|F5H3N7_HUMAN Histone demethylase UTY OS=Homo sapiens O	Histone demethylase UTY	UTY
A0A087X256;Q2M389	0.304656	0.382467	0.370759	0.306034	0.384197	0.372436	0.312419	0.392212	0.380206	1.77928	1.40331	1.6123	1.55631	1.22745	1.41025	1.74804	1.37867	1.58399	0.760523	0.722463	0.755523	0.665219	0.631929	0.660845	0.747171	0.709779	0.742258	1.15429	1.2798	1.17873	1.03726	1.15004	1.05922	1.0712	1.18767	1.09388	22	21.5	1.00715	0.942592	1.00005	30	26.5	tr|A0A087X256|A0A087X256_HUMAN WASH complex subunit 4 OS=Homo sapiens OX=9606 GN=WASHC4 PE=1 SV=1;sp|Q2M389|WASC4_HUMAN WASH complex subunit 4 OS=Homo sapiens OX=9606 GN=WASHC4 PE=1 SV=2	WASH complex subunit 7	KIAA1033
A0A087X2D5;Q9BRJ2;A0A0G2JMS5;A0A087WU62	1.58942	1.71551	1.66547	1.84957	1.9963	1.93808	1.74129	1.87942	1.82461	0.889836	0.889198	0.898811	0.857319	0.856704	0.865966	0.853005	0.852393	0.861608	0.987263	0.993089	0.984659	0.951186	0.956799	0.948677	0.946399	0.951984	0.943903	1.80201	1.60771	1.90195	1.92107	1.71393	2.02761	1.93489	1.72626	2.0422	11	38.6	1.04547	1.08409	1.06587	16	53.9	tr|A0A087X2D5|A0A087X2D5_HUMAN 39S ribosomal protein L45, mitochondrial OS=Homo sapiens OX=9606 GN=MRPL45 PE=1 SV=1;sp|Q9BRJ2|RM45_HUMAN 39S ribosomal protein L45, mitochondrial OS=Homo sapiens OX=9606 GN=MRPL45 PE=1 SV=2;tr|A0A0G2JMS5|A0A0G2JMS5_HUMAN 39S	39S ribosomal protein L45, mitochondrial	MRPL45
A0A088AWN8;Q9UHQ1;E7EP87	5.68067	4.65809	3.02306	5.8721	4.81506	3.12494	5.0148	4.11209	2.66871	1.73489	1.58535	1.57698	1.77138	1.61869	1.61015	1.86439	1.70368	1.69469	1.07497	1.02578	1.05407	1.09758	1.04735	1.07624	1.15521	1.10234	1.13275	1.07046	0.975216	0.99988	1.01614	0.925731	0.949144	1.08246	0.986151	1.01109	7	12.5	1.40316	1.36007	1.21105	12	35.4	tr|A0A088AWN8|A0A088AWN8_HUMAN Nuclear prelamin A recognition factor OS=Homo sapiens OX=9606 GN=NARF PE=1 SV=1;sp|Q9UHQ1|NARF_HUMAN Nuclear prelamin A recognition factor OS=Homo sapiens OX=9606 GN=NARF PE=1 SV=1;tr|E7EP87|E7EP87_HUMAN Nuclear prelamin A re	Nuclear prelamin A recognition factor	NARF
A0A096LNH6;Q14185	0.4935	0.520775	0.562738	0.443045	0.467531	0.505204	0.390717	0.412311	0.445534	0.915689	0.951316	0.940642	0.853701	0.886917	0.876965	0.856791	0.890127	0.880139	1.48513	1.18072	1.49998	1.38459	1.10079	1.39844	1.3896	1.10477	1.40351	0.288323	0.297511	0.285945	0.303716	0.313394	0.301211	0.326134	0.336526	0.323444	19	10.3	0.896007	0.879475	0.869301	45	26.9	tr|A0A096LNH6|A0A096LNH6_HUMAN Dedicator of cytokinesis protein 1 OS=Homo sapiens OX=9606 GN=DOCK1 PE=1 SV=1;sp|Q14185|DOCK1_HUMAN Dedicator of cytokinesis protein 1 OS=Homo sapiens OX=9606 GN=DOCK1 PE=1 SV=2	Dedicator of cytokinesis protein 1	DOCK1
A0A096LP22;Q86Y79	0.581057	0.366662	0.478766	0.619697	0.391044	0.510603	0.32288	0.203745	0.266039	0.180509	0.216361	0.2937	0.473617	0.567687	0.770606	0.450908	0.540467	0.733656	0.054526	0.0564019	0.0589854	0.143065	0.147987	0.154765	0.136205	0.140891	0.147344	0.540862	0.286325	0.22429	1.54679	0.818848	0.641437	1.1388	0.602867	0.47225	5	26.2	0.943379	0.667243	0.885345	4	17.4	tr|A0A096LP22|A0A096LP22_HUMAN Probable peptidyl-tRNA hydrolase (Fragment) OS=Homo sapiens OX=9606 GN=PTRH1 PE=1 SV=1;sp|Q86Y79|PTH_HUMAN Probable peptidyl-tRNA hydrolase OS=Homo sapiens OX=9606 GN=PTRH1 PE=1 SV=1	Probable peptidyl-tRNA hydrolase	PTRH1
A0A096LP25;A0A096LNZ0;Q6ZSR9	0.707398	0.570762	0.584305	0.592702	0.47822	0.489567	0.628593	0.507179	0.519213	1.72103	1.40753	1.23109	1.63861	1.34012	1.17213	1.6181	1.32335	1.15746	0.860162	0.871256	0.86983	0.818969	0.829532	0.828174	0.808718	0.819148	0.817808	0.565034	0.548924	0.583112	0.62693	0.609056	0.646989	0.579949	0.563414	0.598505	11	28.2	0.812487	0.73725	0.92134	19	53.2	tr|A0A096LP25|A0A096LP25_HUMAN AP2-associated protein kinase 1 (Fragment) OS=Homo sapiens OX=9606 GN=AAK1 PE=1 SV=1;tr|A0A096LNZ0|A0A096LNZ0_HUMAN AP2-associated protein kinase 1 (Fragment) OS=Homo sapiens OX=9606 GN=AAK1 PE=1 SV=6;sp|Q6ZSR9|YJ005_HUMAN Un	Uncharacterized protein FLJ45252	AAK1
A0A0A0MQR2;Q9BY42;A2A2L5;A2A2L6	0.673047	0.933992	0.868797	0.736861	1.02255	0.951171	0.720813	1.00028	0.930456	0.394452	0.434886	0.406607	0.383968	0.423327	0.3958	0.391106	0.431196	0.403158	0.624718	0.592653	0.599718	0.608114	0.576901	0.583778	0.619418	0.587625	0.594629	1.07127	1.14541	1.08219	1.06499	1.1387	1.07585	1.05149	1.12426	1.06221	14	40.5	0.819823	0.970635	0.938685	12	41.7	tr|A0A0A0MQR2|A0A0A0MQR2_HUMAN Replication termination factor 2 OS=Homo sapiens OX=9606 GN=RTF2 PE=1 SV=1;sp|Q9BY42|RTF2_HUMAN Replication termination factor 2 OS=Homo sapiens OX=9606 GN=RTF2 PE=1 SV=3;tr|A2A2L5|A2A2L5_HUMAN Replication termination factor	Protein RTF2 homolog	RTFDC1
A0A0A0MQS0;F8W9L8;A8MW92;A8MUE8;A8MXR8;E9PM57	0.918917	0.747947	0.86806	0.830712	0.676153	0.784737	1.20593	0.981556	1.13919	0.413076	0.366119	0.399327	0.348664	0.309029	0.337058	0.403217	0.357381	0.389796	0.330402	0.30803	0.292923	0.278881	0.259998	0.247247	0.322516	0.300679	0.285932	0.259783	0.286767	0.280393	0.284236	0.313761	0.306787	0.264054	0.291482	0.285003	7	6.2	0.955474	0.805091	0.921511	16	19.5	tr|A0A0A0MQS0|A0A0A0MQS0_HUMAN PHD finger protein 20-like protein 1 OS=Homo sapiens OX=9606 GN=PHF20L1 PE=1 SV=1;tr|F8W9L8|F8W9L8_HUMAN PHD finger protein 20-like protein 1 OS=Homo sapiens OX=9606 GN=PHF20L1 PE=1 SV=1;sp|A8MW92|P20L1_HUMAN PHD finger prote	PHD finger protein 20-like protein 1	PHF20L1
A0A0A0MQU6;Q9H2E6;H0Y8V9	6.8204	5.42387	3.82921	8.40006	6.68008	4.71609	7.55957	6.01169	4.24421	6.4608	7.87531	7.00071	7.05211	8.59607	7.64144	6.54815	7.98178	7.09536	11.7079	13.6301	11.6858	12.7794	14.8776	12.7553	11.8662	13.8144	11.8438	3.44159	3.81083	3.80869	3.5668	3.94947	3.94725	3.29466	3.64813	3.64608	14	14.9	0.657728	0.690064	0.6751	34	37	tr|A0A0A0MQU6|A0A0A0MQU6_HUMAN Sema domain, transmembrane domain (TM), and cytoplasmic domain, (Semaphorin) 6A, isoform CRA_d OS=Homo sapiens OX=9606 GN=SEMA6A PE=1 SV=1;sp|Q9H2E6|SEM6A_HUMAN Semaphorin-6A OS=Homo sapiens OX=9606 GN=SEMA6A PE=1 SV=2;tr|H0Y	Semaphorin-6A	SEMA6A
A0A0A0MQV6;A0A087WUF6;P09038	0.517959	0.488564	0.475401	0.648748	0.611931	0.595444	0.6445	0.607924	0.591545	15.53	19.2091	43.6702	17.5018	21.648	49.2149	17.4211	21.5481	48.9877	87.4512	82.3414	25.2327	98.5546	92.7961	28.4364	98.0997	92.3677	28.3052	5.13843	3.41987	4.78039	5.07356	3.3767	4.72004	5.34107	3.55473	4.96891	6	17	0.59462	0.619445	0.605961	9	32.6	tr|A0A0A0MQV6|A0A0A0MQV6_HUMAN Fibroblast growth factor OS=Homo sapiens OX=9606 GN=FGF2 PE=1 SV=1;tr|A0A087WUF6|A0A087WUF6_HUMAN Fibroblast growth factor OS=Homo sapiens OX=9606 GN=FGF2 PE=1 SV=2;sp|P09038|FGF2_HUMAN Fibroblast growth factor 2 OS=Homo sapi	Fibroblast growth factor;Fibroblast growth factor 2	FGF2
A0A0A0MQX1;Q9HD67;E9PEW5	1.21043	1.06285	1.04502	1.19322	1.04774	1.03017	1.13653	0.997966	0.981223	1.0183	0.88612	0.909463	0.976791	0.850002	0.872394	1.07976	0.939607	0.964359	0.89339	0.880581	0.878783	0.856976	0.844689	0.842965	0.947316	0.933734	0.931828	2.28836	2.27427	2.44243	2.00395	1.99161	2.13887	2.33692	2.32253	2.49426	18	8.9	1.41655	1.38157	1.42047	43	21.1	tr|A0A0A0MQX1|A0A0A0MQX1_HUMAN Unconventional myosin-X OS=Homo sapiens OX=9606 GN=MYO10 PE=1 SV=1;sp|Q9HD67|MYO10_HUMAN Unconventional myosin-X OS=Homo sapiens OX=9606 GN=MYO10 PE=1 SV=3;tr|E9PEW5|E9PEW5_HUMAN Unconventional myosin-X OS=Homo sapiens OX=960	Unconventional myosin-X	MYO10
A0A0A0MR85;Q03013;B9ZVX7;H3BQT3	0.332834	0.371947	0.359942	0.261313	0.292022	0.282596	0.168176	0.18794	0.181874	14.3144	5.05562	8.9774	12.3097	4.34761	7.72017	11.3653	4.01404	7.12784	0.715921	0.735015	0.765485	0.615661	0.632081	0.658283	0.568424	0.583585	0.607777	1.01466	1.45996	0.847759	1.05379	1.51625	0.880446	0.972958	1.39996	0.812915	8	33.5	1.07761	1.04546	1.07606	11	48.6	tr|A0A0A0MR85|A0A0A0MR85_HUMAN Glutathione S-transferase Mu 4 OS=Homo sapiens OX=9606 GN=GSTM4 PE=1 SV=1;sp|Q03013|GSTM4_HUMAN Glutathione S-transferase Mu 4 OS=Homo sapiens OX=9606 GN=GSTM4 PE=1 SV=3;tr|B9ZVX7|B9ZVX7_HUMAN Glutathione S-transferase Mu 1 O	Glutathione S-transferase Mu 4	GSTM4;GSTM1
A0A0A0MR88;A0A096LPC5;Q9Y4E1;J3KP36	0.484767	0.447495	0.436396	0.427557	0.394684	0.384895	0.455443	0.420426	0.409998	0.791302	0.814924	0.76695	0.787905	0.811425	0.763658	0.854886	0.880405	0.828577	0.934399	0.879915	0.877247	0.930388	0.876137	0.873481	1.00948	0.950618	0.947737	1.00353	0.939536	1.03275	1.02012	0.955066	1.04982	1.05792	0.990452	1.08872	42	39.1	0.984	0.961492	0.941076	43	42	tr|A0A0A0MR88|A0A0A0MR88_HUMAN WASH complex subunit 2C OS=Homo sapiens OX=9606 GN=WASHC2C PE=1 SV=1;tr|A0A096LPC5|A0A096LPC5_HUMAN WASH complex subunit 2C OS=Homo sapiens OX=9606 GN=WASHC2C PE=1 SV=1;sp|Q9Y4E1|WAC2C_HUMAN WASH complex subunit 2C OS=Homo sa	WASH complex subunit FAM21C	FAM21C
A0A0A0MRA8;Q9Y2J2;A0A0A0MSA4	0.220199	0.375202	0.372934	0.194384	0.331215	0.329213	0.210538	0.358739	0.356571	15.2778	14.3041	22.3207	14.7726	13.8311	21.5827	13.0222	12.1923	19.0254	7.08968	8.89871	11.4807	6.85525	8.60446	11.101	6.04299	7.58494	9.78572	0.569682	0.57276	0.614453	0.517347	0.520143	0.558005	0.567615	0.570682	0.612224	23	26.3	0.751849	0.686365	0.786136	36	46.6	tr|A0A0A0MRA8|A0A0A0MRA8_HUMAN Band 4.1-like protein 3 OS=Homo sapiens OX=9606 GN=EPB41L3 PE=1 SV=1;sp|Q9Y2J2|E41L3_HUMAN Band 4.1-like protein 3 OS=Homo sapiens OX=9606 GN=EPB41L3 PE=1 SV=2;tr|A0A0A0MSA4|A0A0A0MSA4_HUMAN Band 4.1-like protein 3 OS=Homo sa	Band 4.1-like protein 3;Band 4.1-like protein 3, N-terminally processed	EPB41L3
A0A0A0MRB5;Q8WXG6	1.55147	1.12569	1.21352	1.26774	0.919826	0.991587	1.18902	0.862709	0.930014	0.729981	0.668824	0.685148	0.807114	0.739495	0.757544	0.757499	0.694037	0.710977	0.79787	0.782541	0.719325	0.882177	0.865228	0.795332	0.827948	0.812041	0.746441	0.624332	0.602712	0.667851	0.612006	0.590812	0.654666	0.684167	0.660474	0.731856	11	8.9	1.0534	1.12762	0.961312	23	19.9	tr|A0A0A0MRB5|A0A0A0MRB5_HUMAN MAP kinase-activating death domain protein OS=Homo sapiens OX=9606 GN=MADD PE=1 SV=1;sp|Q8WXG6|MADD_HUMAN MAP kinase-activating death domain protein OS=Homo sapiens OX=9606 GN=MADD PE=1 SV=2	MAP kinase-activating death domain protein	MADD
A0A0A0MRE5;Q9ULH1;H0YBF7	0.262754	0.204752	0.202762	0.229646	0.178952	0.177213	0.239492	0.186625	0.184812	0.374839	0.442741	0.471621	0.434501	0.51321	0.546687	0.51958	0.613701	0.653733	0.162457	0.158377	0.166304	0.188315	0.183585	0.192774	0.225189	0.219533	0.230521	0.420239	0.283512	0.450747	0.445004	0.30022	0.47731	0.600358	0.405029	0.643942	12	9.1	0.615813	0.621543	0.631738	19	19.5	tr|A0A0A0MRE5|A0A0A0MRE5_HUMAN Arf-GAP with SH3 domain, ANK repeat and PH domain-containing protein 1 OS=Homo sapiens OX=9606 GN=ASAP1 PE=1 SV=1;sp|Q9ULH1|ASAP1_HUMAN Arf-GAP with SH3 domain, ANK repeat and PH domain-containing protein 1 OS=Homo sapiens OX	Arf-GAP with SH3 domain, ANK repeat and PH domain-containing protein 1	ASAP1
A0A0A0MRI1;Q8IXQ4	1.49095	1.30768	1.19999	1.27893	1.12172	1.02934	1.19029	1.04398	0.958005	0.827159	0.776599	0.830175	0.801007	0.752045	0.803928	0.85762	0.805199	0.860748	1.01369	1.01752	1.03962	0.98164	0.985353	1.00675	1.05102	1.055	1.0779	0.731058	0.737193	0.523695	0.680462	0.686173	0.487451	0.683844	0.689583	0.489874	11	26.6	0.920764	1.2356	0.953847	9	29.6	tr|A0A0A0MRI1|A0A0A0MRI1_HUMAN GPALPP motifs-containing protein 1 OS=Homo sapiens OX=9606 GN=GPALPP1 PE=1 SV=1;sp|Q8IXQ4|GPAM1_HUMAN GPALPP motifs-containing protein 1 OS=Homo sapiens OX=9606 GN=GPALPP1 PE=1 SV=1	GPALPP motifs-containing protein 1	GPALPP1
A0A0A0MRJ0;Q5VT25	0.702452	0.538226	0.566657	0.601234	0.460672	0.485006	0.666084	0.51036	0.537319	0.566762	0.61401	0.647807	0.545755	0.591252	0.623796	0.566452	0.613674	0.647453	0.603968	0.59159	0.601203	0.581582	0.569663	0.578919	0.603638	0.591267	0.600874	0.72711	0.712477	0.696521	0.656775	0.643557	0.629145	0.668832	0.655371	0.640694	36	22.1	0.779412	0.789579	0.831695	48	32.3	tr|A0A0A0MRJ0|A0A0A0MRJ0_HUMAN Non-specific serine/threonine protein kinase OS=Homo sapiens OX=9606 GN=CDC42BPA PE=1 SV=1;sp|Q5VT25|MRCKA_HUMAN Serine/threonine-protein kinase MRCK alpha OS=Homo sapiens OX=9606 GN=CDC42BPA PE=1 SV=1	Non-specific serine/threonine protein kinase;Serine/threonine-protein kinase MRCK alpha	CDC42BPA
A0A0A0MRJ6;H7BY58;P22061;F6S8N6;A0A3F2YNX8	0.629554	0.710123	0.731471	0.63914	0.720935	0.742608	0.626653	0.706851	0.7281	0.623943	0.655732	0.688419	0.657716	0.691226	0.725683	0.714647	0.751058	0.788497	0.341689	0.333535	0.354862	0.360184	0.351589	0.37407	0.391361	0.382022	0.406449	0.651359	0.555556	0.601799	0.656759	0.560161	0.606788	0.684955	0.58421	0.632839	14	45.3	0.980204	0.942999	1.00104	14	49.8	tr|A0A0A0MRJ6|A0A0A0MRJ6_HUMAN Protein-L-isoaspartate O-methyltransferase OS=Homo sapiens OX=9606 GN=PCMT1 PE=1 SV=1;tr|H7BY58|H7BY58_HUMAN Protein-L-isoaspartate O-methyltransferase OS=Homo sapiens OX=9606 GN=PCMT1 PE=1 SV=1;sp|P22061|PIMT_HUMAN Protein-L	Protein-L-isoaspartate O-methyltransferase;Protein-L-isoaspartate(D-aspartate) O-methyltransferase	PCMT1
A0A0A0MRR7;P09234	1.69932	1.38728	1.43739	1.89978	1.55092	1.60695	1.76215	1.43856	1.49054	1.61995	1.5796	1.63494	1.42754	1.39198	1.44076	1.53525	1.497	1.54946	1.1797	1.13179	1.17926	1.03958	0.997365	1.0392	1.11802	1.07261	1.1176	0.947468	0.909051	0.974818	0.965112	0.925979	0.992971	0.981341	0.94155	1.00967	5	27.2	1.06426	1.13452	0.991744	4	22.2	tr|A0A0A0MRR7|A0A0A0MRR7_HUMAN U1 small nuclear ribonucleoprotein C OS=Homo sapiens OX=9606 GN=SNRPC PE=1 SV=1;sp|P09234|RU1C_HUMAN U1 small nuclear ribonucleoprotein C OS=Homo sapiens OX=9606 GN=SNRPC PE=1 SV=1	U1 small nuclear ribonucleoprotein C	SNRPC
A0A0A0MRS4;Q9NVV0;H7C4C1;H7C3B3	0.696328	0.674838	0.671175	0.644897	0.624994	0.621601	0.685544	0.664387	0.66078	0.677896	0.589835	0.622712	0.781414	0.679906	0.717804	0.660895	0.575042	0.607095	0.183484	0.182785	0.188214	0.211503	0.210697	0.216955	0.178882	0.178201	0.183494	0.290418	0.106925	0.374296	0.218691	0.0805163	0.281853	0.341034	0.12556	0.439532	4	19.4	0.852627	0.95998	0.964123	3	19.4	tr|A0A0A0MRS4|A0A0A0MRS4_HUMAN Transmembrane protein 38B, isoform CRA_b OS=Homo sapiens OX=9606 GN=TMEM38B PE=1 SV=1;sp|Q9NVV0|TM38B_HUMAN Trimeric intracellular cation channel type B OS=Homo sapiens OX=9606 GN=TMEM38B PE=1 SV=1;tr|H7C4C1|H7C4C1_HUMAN Trim	Trimeric intracellular cation channel type B	TMEM38B
A0A0A0MS41;A0A1P0AYU5;Q9BWM7;S4R3N9	0.0382027	0.0348103	0.0336265	0.0804661	0.0733208	0.0708273	0.0411137	0.0374628	0.0361888	0.192536	0.169198	0.182876	0.176435	0.155049	0.167583	0.182709	0.160563	0.173542	0.270508	0.254654	0.250839	0.247887	0.233359	0.229862	0.256702	0.241657	0.238037	0.54413	0.533457	0.579547	0.475357	0.466033	0.506297	0.542058	0.531426	0.577339	9	35.2	0.577464	0.599013	0.636774	6	26.2	tr|A0A0A0MS41|A0A0A0MS41_HUMAN Sidoreflexin OS=Homo sapiens OX=9606 GN=SFXN3 PE=1 SV=1;tr|A0A1P0AYU5|A0A1P0AYU5_HUMAN Sidoreflexin OS=Homo sapiens OX=9606 GN=SFXN3 PE=1 SV=1;sp|Q9BWM7|SFXN3_HUMAN Sideroflexin-3 OS=Homo sapiens OX=9606 GN=SFXN3 PE=1 SV=3;tr	Sideroflexin;Sideroflexin-3	SFXN3
A0A0A0MS70;H0Y4G9;Q99836;A0A0A0MSI9;A0A3F2YP85	0.887492	0.791557	0.744069	0.959288	0.855592	0.804262	0.950091	0.847389	0.796551	1.16659	1.14245	1.44228	1.11326	1.09023	1.37635	1.2392	1.21356	1.53205	0.804288	0.710001	0.752514	0.767523	0.677546	0.718115	0.854352	0.754196	0.799355	11.0258	11.1674	10.5585	10.4642	10.5985	10.0206	11.006	11.1472	10.5394	8	31.7	0.98245	1.00054	0.991533	11	38.5	tr|A0A0A0MS70|A0A0A0MS70_HUMAN Myeloid differentiation primary response protein MyD88 OS=Homo sapiens OX=9606 GN=MYD88 PE=1 SV=1;tr|H0Y4G9|H0Y4G9_HUMAN Myeloid differentiation primary response protein MyD88 OS=Homo sapiens OX=9606 GN=MYD88 PE=1 SV=2;sp|Q99	Myeloid differentiation primary response protein MyD88	MYD88
A0A0A0MSB8;Q9UPT5;A0A0A0MRE1;B4DJ07	1.28538	1.09827	1.13005	1.05485	0.901291	0.927376	1.02866	0.878912	0.904349	1.15543	1.1627	1.10865	1.08846	1.09531	1.0444	1.11099	1.11799	1.06602	0.6335	0.621636	0.612185	0.596784	0.585608	0.576704	0.609139	0.597731	0.588643	0.568116	0.534926	0.604417	0.604687	0.569361	0.643325	0.572457	0.539014	0.609035	20	28	0.994221	0.967663	0.960628	30	45.2	tr|A0A0A0MSB8|A0A0A0MSB8_HUMAN Exocyst complex component 7 OS=Homo sapiens OX=9606 GN=EXOC7 PE=1 SV=1;sp|Q9UPT5|EXOC7_HUMAN Exocyst complex component 7 OS=Homo sapiens OX=9606 GN=EXOC7 PE=1 SV=3;tr|A0A0A0MRE1|A0A0A0MRE1_HUMAN Exocyst complex component 7 (F	Exocyst complex component 7	EXOC7
A0A0A0MSJ9;Q15283	0.774388	0.753915	0.798968	0.889121	0.865613	0.917342	0.839817	0.817613	0.866473	1.84669	1.81447	1.96637	1.82632	1.79446	1.94468	1.85563	1.82326	1.9759	0.546458	0.563128	0.553945	0.54043	0.556916	0.547835	0.549105	0.565855	0.556628	1.61736	1.62279	1.52849	1.63219	1.63766	1.5425	1.49977	1.50481	1.41736	13	15.6	1.12238	1.07377	1.16987	26	37	tr|A0A0A0MSJ9|A0A0A0MSJ9_HUMAN Ras GTPase-activating protein 2 OS=Homo sapiens OX=9606 GN=RASA2 PE=1 SV=1;sp|Q15283|RASA2_HUMAN Ras GTPase-activating protein 2 OS=Homo sapiens OX=9606 GN=RASA2 PE=1 SV=3	Ras GTPase-activating protein 2	RASA2
A0A0A0MSK4;A0A0A0MRC4;Q86YR5	0.403714	0.311109	0.333605	0.496176	0.382361	0.41001	0.440452	0.33942	0.363963	2.13535	2.26119	2.39494	2.26752	2.40116	2.54318	2.02929	2.14888	2.27598	1.08488	1.08735	1.03842	1.15204	1.15466	1.1027	1.031	1.03335	0.986842	0.504043	0.328718	0.491105	0.689046	0.449369	0.671359	0.368661	0.240426	0.359198	13	28.9	0.714425	0.713136	0.737586	19	32.6	tr|A0A0A0MSK4|A0A0A0MSK4_HUMAN G-protein-signaling modulator 1 OS=Homo sapiens OX=9606 GN=GPSM1 PE=1 SV=1;tr|A0A0A0MRC4|A0A0A0MRC4_HUMAN G-protein-signaling modulator 1 OS=Homo sapiens OX=9606 GN=GPSM1 PE=1 SV=2;sp|Q86YR5|GPSM1_HUMAN G-protein-signaling mo	G-protein-signaling modulator 1	GPSM1
A0A0A0MSK6;Q13017	0.866701	0.603011	0.632226	1.03693	0.721451	0.756405	1.02047	0.709994	0.744393	0.677017	0.65982	0.668776	0.637409	0.621219	0.62965	0.669524	0.652518	0.661374	0.807044	0.877101	0.86558	0.759829	0.825788	0.814941	0.798112	0.867394	0.856	0.359666	0.356335	0.377825	0.384694	0.381131	0.404116	0.376427	0.372941	0.395431	17	12.1	0.889045	0.989153	0.90109	33	27.4	tr|A0A0A0MSK6|A0A0A0MSK6_HUMAN Rho GTPase-activating protein 5 OS=Homo sapiens OX=9606 GN=ARHGAP5 PE=1 SV=1;sp|Q13017|RHG05_HUMAN Rho GTPase-activating protein 5 OS=Homo sapiens OX=9606 GN=ARHGAP5 PE=1 SV=2	Rho GTPase-activating protein 5	ARHGAP5
A0A0A0MSU2;A0A1C7CYX1;Q6PJG2	0.463013	0.437106	0.44381	0.416791	0.39347	0.399505	0.512804	0.484111	0.491536	0.44877	0.416331	0.489207	0.655838	0.608432	0.714933	0.575432	0.533838	0.627282	0.487197	0.444883	0.53872	0.711996	0.650157	0.787292	0.624705	0.570448	0.69077	0.7181	0.735258	0.910044	0.749836	0.767752	0.950262	0.918373	0.940316	1.16385	7	7.6	0.705581	0.74039	0.722802	9	10	tr|A0A0A0MSU2|A0A0A0MSU2_HUMAN ELM2 and SANT domain-containing protein 1 (Fragment) OS=Homo sapiens OX=9606 GN=ELMSAN1 PE=1 SV=6;tr|A0A1C7CYX1|A0A1C7CYX1_HUMAN ELM2 and SANT domain-containing protein 1 OS=Homo sapiens OX=9606 GN=ELMSAN1 PE=1 SV=1;sp|Q6PJG2	ELM2 and SANT domain-containing protein 1	ELMSAN1
A0A0A0MT33;Q9UPN6	1.67712	1.48296	1.54949	1.5392	1.36101	1.42207	1.72387	1.5243	1.59268	1.36143	1.2828	1.28526	1.41154	1.33001	1.33257	1.42359	1.34137	1.34394	1.02534	1.00824	1.02169	1.06309	1.04535	1.0593	1.07216	1.05427	1.06834	0.983161	0.972264	0.981203	0.867115	0.857504	0.865388	0.971215	0.96045	0.96928	20	14.8	1.10275	1.07191	1.06786	35	29.2	tr|A0A0A0MT33|A0A0A0MT33_HUMAN Protein SCAF8 OS=Homo sapiens OX=9606 GN=SCAF8 PE=1 SV=1;sp|Q9UPN6|SCAF8_HUMAN Protein SCAF8 OS=Homo sapiens OX=9606 GN=SCAF8 PE=1 SV=1	Protein SCAF8	SCAF8
A0A0A0MT83;P26440;H0YLC3	1.68729	1.44305	1.46884	1.76829	1.51232	1.53935	1.73924	1.48748	1.51407	0.639567	0.708256	0.657177	0.661586	0.732639	0.679802	0.655315	0.725696	0.673359	1.68628	1.77911	1.67688	1.74433	1.84036	1.73462	1.7278	1.82292	1.71818	1.13481	1.07835	1.0509	1.20531	1.14534	1.11618	1.17854	1.1199	1.09139	18	39.2	1.17652	1.14645	1.15186	21	54.5	tr|A0A0A0MT83|A0A0A0MT83_HUMAN Isovaleryl-CoA dehydrogenase, mitochondrial OS=Homo sapiens OX=9606 GN=IVD PE=1 SV=1;sp|P26440|IVD_HUMAN Isovaleryl-CoA dehydrogenase, mitochondrial OS=Homo sapiens OX=9606 GN=IVD PE=1 SV=2;tr|H0YLC3|H0YLC3_HUMAN Isovaleryl-C	Isovaleryl-CoA dehydrogenase, mitochondrial	IVD
A0A0A0MTB8;Q8NI36	1.88099	2.97966	2.97108	1.38543	2.19465	2.18833	1.3397	2.1222	2.11609	1.32116	1.10802	1.12143	1.32729	1.11316	1.12663	1.29144	1.08309	1.09619	0.575013	0.598537	0.599417	0.57768	0.601314	0.602198	0.562074	0.585069	0.585929	2.79171	2.57453	2.03766	2.55046	2.35205	1.86157	2.58415	2.38312	1.88616	15	22	1.18078	1.1537	1.1823	35	44.7	tr|A0A0A0MTB8|A0A0A0MTB8_HUMAN WD repeat-containing protein 36 OS=Homo sapiens OX=9606 GN=WDR36 PE=1 SV=1;sp|Q8NI36|WDR36_HUMAN WD repeat-containing protein 36 OS=Homo sapiens OX=9606 GN=WDR36 PE=1 SV=1	WD repeat-containing protein 36	WDR36
A0A0A0MTH0;Q8N0W4;B4DHI3;A6NMU8;Q8NFZ3	27.1722	12.5936	10.4229	24.2456	11.2372	9.3003	24.9254	11.5523	9.56104	8.70942	10.56	11.5323	8.91179	10.8054	11.8002	8.49771	10.3033	11.252	16.8922	17.9994	20.0017	17.2847	18.4176	20.4664	16.4816	17.5619	19.5155	1.30779	1.31742	1.01839	1.28838	1.29787	1.00327	1.28098	1.29042	0.997509	7	11.1	0.893289	1.30663	0.943156	17	24	tr|A0A0A0MTH0|A0A0A0MTH0_HUMAN Neuroligin-4, X-linked OS=Homo sapiens OX=9606 GN=NLGN4X PE=1 SV=1;sp|Q8N0W4|NLGNX_HUMAN Neuroligin-4, X-linked OS=Homo sapiens OX=9606 GN=NLGN4X PE=1 SV=1;tr|B4DHI3|B4DHI3_HUMAN Neuroligin-4, Y-linked OS=Homo sapiens OX=9606	Neuroligin-4, X-linked;Neuroligin-4, Y-linked	NLGN4X;NLGN4Y
A0A0A0MTH3;Q13418	0.38065	0.334351	0.344663	0.355088	0.311898	0.321518	0.375661	0.329969	0.340146	0.799273	0.802258	0.820357	0.828861	0.831956	0.850726	0.824869	0.82795	0.846628	0.806674	0.809472	0.815809	0.836536	0.839437	0.846009	0.832507	0.835394	0.841935	0.773672	0.697717	0.701999	0.918557	0.828377	0.833461	0.804848	0.725831	0.730286	23	42.7	0.730834	0.726435	0.717919	20	38.1	tr|A0A0A0MTH3|A0A0A0MTH3_HUMAN Integrin-linked protein kinase OS=Homo sapiens OX=9606 GN=ILK PE=1 SV=1;sp|Q13418|ILK_HUMAN Integrin-linked protein kinase OS=Homo sapiens OX=9606 GN=ILK PE=1 SV=2	Integrin-linked protein kinase	ILK
A0A0A0MTJ5;Q01973	3.59586	3.04181	2.88889	4.61612	3.90486	3.70855	4.84387	4.09752	3.89152	2.37424	2.42768	2.28542	2.42588	2.48049	2.33512	2.28642	2.33788	2.20088	16.4368	20.0599	15.0553	16.7943	20.4962	15.3827	15.8288	19.3179	14.4984	3.08087	2.94389	3.07737	2.9817	2.84913	2.97832	3.02509	2.89059	3.02166	14	18.8	1.28812	1.48997	1.30767	29	39.6	tr|A0A0A0MTJ5|A0A0A0MTJ5_HUMAN Inactive tyrosine-protein kinase transmembrane receptor ROR1 OS=Homo sapiens OX=9606 GN=ROR1 PE=1 SV=1;sp|Q01973|ROR1_HUMAN Inactive tyrosine-protein kinase transmembrane receptor ROR1 OS=Homo sapiens OX=9606 GN=ROR1 PE=1 SV=	Tyrosine-protein kinase transmembrane receptor;Tyrosine-protein kinase transmembrane receptor ROR1	ROR1
A0A0A0MTL4;A0A0A0MTE8;Q8IVL1;E9PNV5	3.39674	2.33188	2.47286	3.32611	2.28339	2.42143	3.33287	2.28804	2.42636	4.89783	4.67017	4.50084	5.27565	5.03043	4.84803	4.7341	4.51405	4.35038	3.34134	3.24843	3.43775	3.59909	3.49901	3.70294	3.22964	3.13983	3.32283	0.708195	0.779287	0.842347	0.672937	0.74049	0.800411	0.668022	0.735082	0.794565	16	6	0.625353	0.664042	0.636757	53	27.6	tr|A0A0A0MTL4|A0A0A0MTL4_HUMAN Neuron navigator 2 OS=Homo sapiens OX=9606 GN=NAV2 PE=1 SV=1;tr|A0A0A0MTE8|A0A0A0MTE8_HUMAN Neuron navigator 2 OS=Homo sapiens OX=9606 GN=NAV2 PE=1 SV=1;sp|Q8IVL1|NAV2_HUMAN Neuron navigator 2 OS=Homo sapiens OX=9606 GN=NAV2	Neuron navigator 2	NAV2
A0A0A0MTL5;Q13309;D6R9R7	3.15884	2.57088	3.17073	3.08715	2.51254	3.09877	3.33711	2.71597	3.34968	1.39623	1.64554	2.0201	1.30319	1.5359	1.8855	1.58605	1.86926	2.29474	1.38732	1.46299	1.3593	1.29488	1.36551	1.26873	1.57593	1.66189	1.54411	3.5815	3.49846	3.87763	3.36443	3.28643	3.64261	3.53249	3.45058	3.82456	3	7.6	1.05884	1.15227	1.16382	8	25.3	tr|A0A0A0MTL5|A0A0A0MTL5_HUMAN S-phase kinase-associated protein 2 OS=Homo sapiens OX=9606 GN=SKP2 PE=1 SV=1;sp|Q13309|SKP2_HUMAN S-phase kinase-associated protein 2 OS=Homo sapiens OX=9606 GN=SKP2 PE=1 SV=2;tr|D6R9R7|D6R9R7_HUMAN S-phase kinase-associated	S-phase kinase-associated protein 2	SKP2
A0A0A0MTL6;Q6ZS17	0.266122	0.31573	0.303734	0.22702	0.269339	0.259106	0.232918	0.276337	0.265837	0.576985	0.379063	0.33798	0.470557	0.309142	0.275638	0.503827	0.331	0.295127	0.123309	0.132427	0.136602	0.100564	0.108	0.111405	0.107674	0.115636	0.119282	0.277016	0.227122	0.307182	0.278022	0.227947	0.308298	0.319344	0.261826	0.35412	9	9.7	0.527436	0.320198	0.371084	12	12.7	tr|A0A0A0MTL6|A0A0A0MTL6_HUMAN Rho family-interacting cell polarization regulator 1 OS=Homo sapiens OX=9606 GN=RIPOR1 PE=1 SV=1;sp|Q6ZS17|RIPR1_HUMAN Rho family-interacting cell polarization regulator 1 OS=Homo sapiens OX=9606 GN=RIPOR1 PE=1 SV=1	Protein FAM65A	FAM65A
A0A0A0MTN0;Q13617;Q5T2B5	0.822975	0.780878	0.823176	0.805331	0.764137	0.805527	0.800888	0.759921	0.801083	1.80665	1.46809	1.82306	1.59313	1.29458	1.6076	1.71886	1.39675	1.73447	0.917582	0.923077	0.920347	0.809138	0.813983	0.811576	0.872995	0.878223	0.875625	1.08033	1.1004	0.982756	1.04822	1.06769	0.953538	1.05491	1.07451	0.959627	28	38	1.00989	0.866376	0.99883	33	47.6	tr|A0A0A0MTN0|A0A0A0MTN0_HUMAN Cullin-2 OS=Homo sapiens OX=9606 GN=CUL2 PE=1 SV=1;sp|Q13617|CUL2_HUMAN Cullin-2 OS=Homo sapiens OX=9606 GN=CUL2 PE=1 SV=2;tr|Q5T2B5|Q5T2B5_HUMAN Cullin-2 OS=Homo sapiens OX=9606 GN=CUL2 PE=1 SV=1	Cullin-2	CUL2
A0A0A0MTR2;Q8N543;H3BR79	3.96246	3.45847	3.21842	3.76619	3.28717	3.05901	3.82032	3.33441	3.10297	1.68508	1.6357	1.58774	1.64415	1.59597	1.54918	1.71085	1.66072	1.61203	0.682843	0.654396	0.648142	0.66626	0.638503	0.632401	0.693289	0.664406	0.658056	3.01919	2.59143	2.45161	3.11884	2.67696	2.53252	2.93909	2.52268	2.38656	21	35.3	1.22526	1.21782	1.24096	23	40.7	tr|A0A0A0MTR2|A0A0A0MTR2_HUMAN Prolyl 3-hydroxylase OGFOD1 OS=Homo sapiens OX=9606 GN=OGFOD1 PE=1 SV=1;sp|Q8N543|OGFD1_HUMAN Prolyl 3-hydroxylase OGFOD1 OS=Homo sapiens OX=9606 GN=OGFOD1 PE=1 SV=1;tr|H3BR79|H3BR79_HUMAN Prolyl 3-hydroxylase OGFOD1 (Fragmen	Prolyl 3-hydroxylase OGFOD1	OGFOD1
A0A0A6YYA0;Q9Y3B3	0.488208	0.529237	0.490758	0.616402	0.668205	0.619622	0.550086	0.596315	0.552959	1.328	1.24747	1.43277	1.22637	1.152	1.32312	1.26586	1.1891	1.36574	1.13264	1.22314	1.11408	1.04595	1.12953	1.02882	1.07964	1.16591	1.06195	0.422567	0.408741	0.439259	0.364973	0.353031	0.37939	0.389082	0.376352	0.404452	11	63.3	0.887437	1.02479	0.870514	10	63.3	tr|A0A0A6YYA0|A0A0A6YYA0_HUMAN Protein TMED7-TICAM2 OS=Homo sapiens OX=9606 GN=TMED7-TICAM2 PE=3 SV=1;sp|Q9Y3B3|TMED7_HUMAN Transmembrane emp24 domain-containing protein 7 OS=Homo sapiens OX=9606 GN=TMED7 PE=1 SV=2	Transmembrane emp24 domain-containing protein 7	TMED7-TICAM2;TMED7
A0A0A6YYH1;Q7Z6K5;H0YMP5;H0YL85	0.569873	0.46003	0.505793	0.463954	0.374527	0.411784	0.450764	0.36388	0.400078	0.359165	0.354935	0.371887	0.381314	0.376824	0.394821	0.378103	0.37365	0.391496	0.571833	0.540928	0.553695	0.607097	0.574286	0.58784	0.601984	0.56945	0.582889	0.243228	0.224324	0.226432	0.2185	0.201518	0.203412	0.202934	0.187161	0.18892	10	29.4	1.0807	0.969689	1.06943	16	44.9	tr|A0A0A6YYH1|A0A0A6YYH1_HUMAN Protein C15orf38-AP3S2 OS=Homo sapiens OX=9606 GN=C15orf38-AP3S2 PE=4 SV=1;sp|Q7Z6K5|ARPIN_HUMAN Arpin OS=Homo sapiens OX=9606 GN=ARPIN PE=1 SV=1;tr|H0YMP5|H0YMP5_HUMAN Arpin OS=Homo sapiens OX=9606 GN=ARPIN PE=1 SV=1;tr|H0YL	Arpin	C15orf38-AP3S2;ARPIN
A0A0A6YYI3;Q9NQ55;A0A0B4J1V8;A8MV53	1.91769	2.2932	2.23733	2.09422	2.50429	2.44328	2.06572	2.47021	2.41003	1.25235	1.26806	1.24061	1.25993	1.27575	1.24813	1.19859	1.21364	1.18736	1.23841	1.23951	1.20537	1.24592	1.24702	1.21268	1.18526	1.1863	1.15364	3.92084	3.77066	3.78712	3.94051	3.78957	3.80612	3.90058	3.75117	3.76755	19	29.8	1.10165	1.15718	1.12582	22	35.4	tr|A0A0A6YYI3|A0A0A6YYI3_HUMAN Protein PPAN-P2RY11 OS=Homo sapiens OX=9606 GN=PPAN-P2RY11 PE=4 SV=1;sp|Q9NQ55|SSF1_HUMAN Suppressor of SWI4 1 homolog OS=Homo sapiens OX=9606 GN=PPAN PE=2 SV=1;tr|A0A0B4J1V8|A0A0B4J1V8_HUMAN HCG2039996 OS=Homo sapiens OX=960	Suppressor of SWI4 1 homolog	PPAN-P2RY11;PPAN
A0A0A6YYL4;P57737	1.57179	1.50843	1.46007	1.7319	1.6621	1.60881	1.77199	1.70056	1.64604	0.855123	0.820042	0.860552	0.866675	0.83112	0.872177	0.825652	0.79178	0.830894	0.783712	0.783919	0.809105	0.794299	0.794509	0.820035	0.756702	0.756902	0.78122	1.47826	1.36591	1.34708	1.52791	1.41178	1.39232	1.53184	1.41542	1.39591	23	28.8	1.24156	1.17048	1.14205	27	35.6	tr|A0A0A6YYL4|A0A0A6YYL4_HUMAN Coronin OS=Homo sapiens OX=9606 GN=CORO7-PAM16 PE=3 SV=1;sp|P57737|CORO7_HUMAN Coronin-7 OS=Homo sapiens OX=9606 GN=CORO7 PE=1 SV=2	Coronin;Coronin-7	CORO7-PAM16;CORO7
A0A0B4J1R2;Q9H6R3	3.07273	2.58743	3.0021	1.96693	1.65628	1.92172	1.84295	1.55188	1.80059	1.85568	2.28771	2.72953	2.23079	2.75014	3.28128	2.34117	2.88622	3.44363	1.12662	1.18377	1.35051	1.35435	1.42305	1.6235	1.42137	1.49346	1.70383	0.524076	0.298699	0.585922	0.443905	0.253005	0.496291	0.915029	0.521524	1.02301	5	7.9	1.04167	1.18015	1.07674	21	35	tr|A0A0B4J1R2|A0A0B4J1R2_HUMAN Acyl-CoA synthetase short-chain family member 3, mitochondrial OS=Homo sapiens OX=9606 GN=ACSS3 PE=1 SV=1;sp|Q9H6R3|ACSS3_HUMAN Acyl-CoA synthetase short-chain family member 3, mitochondrial OS=Homo sapiens OX=9606 GN=ACSS3 P	Acyl-CoA synthetase short-chain family member 3, mitochondrial	ACSS3
A0A0B4J1R7;Q96B45	0.459601	0.402512	0.423957	0.623267	0.545847	0.574929	0.609225	0.53355	0.561976	0.472164	0.533469	0.413386	0.49692	0.56144	0.435061	0.546544	0.617506	0.478507	0.577146	0.623466	0.617756	0.607408	0.656156	0.650147	0.668065	0.721681	0.715072	0.571215	0.397168	0.444144	0.436703	0.303641	0.339555	0.39029	0.27137	0.303467	3	42.5	1.08018	1.01733	1.02933	6	82.1	tr|A0A0B4J1R7|A0A0B4J1R7_HUMAN BORCS7-ASMT readthrough (NMD candidate) OS=Homo sapiens OX=9606 GN=BORCS7-ASMT PE=4 SV=1;sp|Q96B45|BORC7_HUMAN BLOC-1-related complex subunit 7 OS=Homo sapiens OX=9606 GN=BORCS7 PE=3 SV=2	UPF0693 protein C10orf32	C10orf32-ASMT;C10orf32
A0A0B4J1V9;Q9NRZ9;F6XU50;A0A087WSW7	8.02035	6.67819	6.92948	8.66851	7.21788	7.48949	8.78802	7.3174	7.59275	2.71004	2.63925	2.1863	2.57507	2.5078	2.07742	2.68612	2.61595	2.167	1.93773	1.98009	2.02	1.84123	1.88147	1.9194	1.92063	1.96261	2.00217	12.4969	12.2102	9.587	12.4482	12.1627	9.54968	12.3208	12.0381	9.45191	40	42.2	1.48778	1.45613	1.35567	57	52.3	tr|A0A0B4J1V9|A0A0B4J1V9_HUMAN Helicase, lymphoid-specific, isoform CRA_b OS=Homo sapiens OX=9606 GN=HELLS PE=1 SV=1;sp|Q9NRZ9|HELLS_HUMAN Lymphoid-specific helicase OS=Homo sapiens OX=9606 GN=HELLS PE=1 SV=1;tr|F6XU50|F6XU50_HUMAN Helicase, lymphoid-speci	Lymphoid-specific helicase	HELLS
A0A0B4J1W0;O75448;F5GY88;B4DDR8;F5H5K2	2.96281	2.45634	2.77265	2.742	2.27328	2.56602	2.87858	2.38651	2.69383	1.26738	1.15164	1.21254	1.24939	1.1353	1.19533	1.17897	1.0713	1.12795	1.02358	1.00467	1.02202	1.00905	0.990415	1.00751	0.952172	0.934587	0.950723	1.12877	0.940483	1.22498	1.05565	0.879556	1.14562	0.954133	0.794975	1.03545	11	14	1.0593	1.07445	1.15402	23	29.3	tr|A0A0B4J1W0|A0A0B4J1W0_HUMAN Mediator of RNA polymerase II transcription subunit 24 OS=Homo sapiens OX=9606 GN=MED24 PE=1 SV=1;sp|O75448|MED24_HUMAN Mediator of RNA polymerase II transcription subunit 24 OS=Homo sapiens OX=9606 GN=MED24 PE=1 SV=1;tr|F5GY	Mediator of RNA polymerase II transcription subunit 24	MED24
A0A0B4J2A0;Q9UHJ6	1.64071	1.70367	1.66471	2.27697	2.36435	2.31028	2.24486	2.331	2.27769	1.76391	1.91392	1.72322	1.7236	1.87017	1.68383	1.71803	1.86413	1.67839	2.46934	2.32545	2.23044	2.4129	2.2723	2.17947	2.40511	2.26496	2.17242	0.889272	0.872246	0.873721	0.886079	0.869113	0.870583	0.843939	0.82778	0.82918	11	30.3	1.08766	1.15239	1.16657	17	50	tr|A0A0B4J2A0|A0A0B4J2A0_HUMAN Uncharacterized protein OS=Homo sapiens OX=9606 PE=1 SV=1;sp|Q9UHJ6|SHPK_HUMAN Sedoheptulokinase OS=Homo sapiens OX=9606 GN=SHPK PE=1 SV=3	Sedoheptulokinase	TRPV1;SHPK
A0A0B4J2E5;Q15269	2.11286	2.28864	2.02979	2.14338	2.3217	2.05911	2.11933	2.29565	2.036	1.44341	1.2917	1.34885	1.48175	1.32601	1.38468	1.46557	1.31153	1.36956	0.956654	0.958557	0.968067	0.982065	0.984018	0.993781	0.971346	0.973277	0.982934	2.99466	3.05036	3.04589	2.8473	2.90027	2.89601	2.74638	2.79747	2.79336	16	19.6	1.15677	1.12476	1.18598	30	37.4	tr|A0A0B4J2E5|A0A0B4J2E5_HUMAN Uncharacterized protein OS=Homo sapiens OX=9606 GN=LOC102724159 PE=1 SV=1;sp|Q15269|PWP2_HUMAN Periodic tryptophan protein 2 homolog OS=Homo sapiens OX=9606 GN=PWP2 PE=2 SV=2	Periodic tryptophan protein 2 homolog	PWP2
A0A0B4J2G4;Q15345;A0A087X0S7;A0A087WTU1;A0A0C4DH00	1.42401	1.3754	1.24996	1.49547	1.44441	1.31268	1.68167	1.62425	1.47612	1.69389	1.55671	1.79727	1.5308	1.40683	1.62423	1.69388	1.5567	1.79726	1.18594	1.16685	1.16401	1.07176	1.0545	1.05194	1.18593	1.16684	1.164	0.854498	0.754128	0.79013	0.698501	0.616455	0.645885	0.865073	0.763461	0.799909	9	11.9	0.982006	0.958826	0.96291	17	23.7	tr|A0A0B4J2G4|A0A0B4J2G4_HUMAN Leucine-rich repeat-containing protein 41 OS=Homo sapiens OX=9606 GN=LRRC41 PE=1 SV=1;sp|Q15345|LRC41_HUMAN Leucine-rich repeat-containing protein 41 OS=Homo sapiens OX=9606 GN=LRRC41 PE=1 SV=3;tr|A0A087X0S7|A0A087X0S7_HUMAN	Leucine-rich repeat-containing protein 41	LRRC41
A0A0C4DFL7;Q16850	2.28392	2.37812	2.46587	2.58601	2.69267	2.79203	2.58847	2.69523	2.79468	4.21265	3.47368	3.61649	3.5359	2.91564	3.03551	3.86881	3.19016	3.32132	1.73875	1.76757	1.81618	1.45943	1.48362	1.52441	1.59684	1.62331	1.66794	2.02145	2.02314	1.55201	2.15982	2.16163	1.65826	1.92122	1.92283	1.47507	20	38.7	1.94772	1.80794	1.78654	20	46.6	tr|A0A0C4DFL7|A0A0C4DFL7_HUMAN Lanosterol 14-alpha demethylase OS=Homo sapiens OX=9606 GN=CYP51A1 PE=1 SV=1;sp|Q16850|CP51A_HUMAN Lanosterol 14-alpha demethylase OS=Homo sapiens OX=9606 GN=CYP51A1 PE=1 SV=3	Lanosterol 14-alpha demethylase	CYP51A1
A0A0C4DFM1;Q92544	0.893238	0.677767	0.661758	1.00999	0.766358	0.748256	0.961925	0.729885	0.712644	1.55918	0.960515	1.20831	1.50944	0.929877	1.16977	1.63293	1.00595	1.26547	2.06335	1.93829	1.89454	1.99753	1.87647	1.83411	2.16094	2.02997	1.98416	0.739996	0.815943	0.66673	0.751168	0.828261	0.676796	0.695705	0.767106	0.626824	14	21	1.03106	1.03296	0.9837	17	28.8	tr|A0A0C4DFM1|A0A0C4DFM1_HUMAN Transmembrane 9 superfamily member OS=Homo sapiens OX=9606 GN=TM9SF4 PE=1 SV=1;sp|Q92544|TM9S4_HUMAN Transmembrane 9 superfamily member 4 OS=Homo sapiens OX=9606 GN=TM9SF4 PE=1 SV=2	Transmembrane 9 superfamily member 4	TM9SF4
A0A0C4DFM7;Q5TAX3;E9PKY2;E9PKX1	2.52467	2.04261	2.16744	2.21386	1.79115	1.90061	2.39457	1.93735	2.05575	2.87866	2.54423	2.47518	2.83976	2.50985	2.44173	2.8871	2.55169	2.48244	1.42822	1.40847	1.45844	1.40892	1.38943	1.43873	1.43241	1.4126	1.46272	0.567629	0.593442	0.602422	0.514434	0.537827	0.545966	0.552503	0.577627	0.586369	26	15.3	1.13015	1.19681	1.20928	43	27.2	tr|A0A0C4DFM7|A0A0C4DFM7_HUMAN Terminal uridylyltransferase 4 OS=Homo sapiens OX=9606 GN=TUT4 PE=1 SV=1;sp|Q5TAX3|TUT4_HUMAN Terminal uridylyltransferase 4 OS=Homo sapiens OX=9606 GN=TUT4 PE=1 SV=3;tr|E9PKY2|E9PKY2_HUMAN Terminal uridylyltransferase 4 (Fra	Terminal uridylyltransferase 4	ZCCHC11
A0A0C4DFP8;Q5HYA8	1.2168	0.802823	0.770489	1.28447	0.84747	0.813338	1.23368	0.813964	0.781181	1.6248	1.45386	1.54845	1.32646	1.1869	1.26412	1.67414	1.498	1.59547	0.95425	0.960551	1.01993	0.779031	0.784176	0.832648	0.983226	0.989719	1.0509	0.257963	0.21277	0.266932	0.335456	0.276687	0.347119	0.334953	0.276272	0.346599	4	4.1	0.917712	0.96134	0.793408	5	5.6	tr|A0A0C4DFP8|A0A0C4DFP8_HUMAN Meckelin OS=Homo sapiens OX=9606 GN=TMEM67 PE=1 SV=1;sp|Q5HYA8|MKS3_HUMAN Meckelin OS=Homo sapiens OX=9606 GN=TMEM67 PE=1 SV=2	Meckelin	TMEM67
A0A0C4DFS6;Q9C004	2.0824	3.13223	2.66009	1.93475	2.91013	2.47148	1.99499	3.00074	2.54843	1.32523	1.06401	1.24688	1.49278	1.19853	1.40452	1.5887	1.27554	1.49477	0.134198	0.134571	0.134126	0.151165	0.151585	0.151084	0.160879	0.161326	0.160792	0.675477	0.550671	0.680635	0.661529	0.5393	0.666581	0.550224	0.448561	0.554426	6	24.8	0.574821	0.736293	0.643234	8	31.4	tr|A0A0C4DFS6|A0A0C4DFS6_HUMAN Protein sprouty homolog 4 OS=Homo sapiens OX=9606 GN=SPRY4 PE=1 SV=1;sp|Q9C004|SPY4_HUMAN Protein sprouty homolog 4 OS=Homo sapiens OX=9606 GN=SPRY4 PE=1 SV=2	Protein sprouty homolog 4	SPRY4
A0A0C4DFV0;Q9H469;X6RJB2;X6RGT4;X6RHD7	1.95586	1.17223	1.83583	1.39272	0.834719	1.30725	1.21033	0.725404	1.13605	1.47384	1.09075	1.29895	1.45319	1.07546	1.28075	1.44237	1.06745	1.27121	1.39507	1.50861	1.51432	1.37552	1.48747	1.49309	1.36528	1.47639	1.48198	1.58932	1.07793	0.943073	1.85838	1.26042	1.10273	1.88546	1.27879	1.1188	3	14.5	1.13781	1.20719	0.711873	6	25.3	tr|A0A0C4DFV0|A0A0C4DFV0_HUMAN F-box/LRR-repeat protein 15 OS=Homo sapiens OX=9606 GN=FBXL15 PE=1 SV=1;sp|Q9H469|FXL15_HUMAN F-box/LRR-repeat protein 15 OS=Homo sapiens OX=9606 GN=FBXL15 PE=1 SV=2;tr|X6RJB2|X6RJB2_HUMAN F-box/LRR-repeat protein 15 (Fragmen	F-box/LRR-repeat protein 15	FBXL15
A0A0C4DFW2;Q9UK53;A0A087WXF7	2.22583	2.53052	2.65362	2.88197	3.27648	3.43587	2.8789	3.273	3.43221	1.5269	1.47466	1.49554	1.55999	1.50662	1.52795	1.53823	1.4856	1.50663	1.46084	1.47918	1.47508	1.4925	1.51124	1.50705	1.47168	1.49016	1.48602	0.873572	0.933152	0.905862	0.867486	0.92665	0.899551	0.854212	0.912471	0.885786	6	15.9	0.974527	1.14093	1.11674	7	16.1	tr|A0A0C4DFW2|A0A0C4DFW2_HUMAN Inhibitor of growth protein OS=Homo sapiens OX=9606 GN=ING1 PE=1 SV=1;sp|Q9UK53|ING1_HUMAN Inhibitor of growth protein 1 OS=Homo sapiens OX=9606 GN=ING1 PE=1 SV=2;tr|A0A087WXF7|A0A087WXF7_HUMAN Inhibitor of growth protein 1 (	Inhibitor of growth protein;Inhibitor of growth protein 1	ING1
A0A0C4DFW4;Q5JUR7	1.24972	1.3448	1.40369	1.10035	1.18407	1.23592	1.07183	1.15338	1.20389	0.784934	0.626251	0.727152	0.680052	0.542572	0.629991	0.719634	0.574153	0.66666	17.3245	13.2843	11.3525	15.0096	11.5093	9.83557	15.8833	12.1792	10.4081	3.26975	1.80147	1.83131	3.01313	1.66008	1.68758	3.21264	1.77	1.79932	3	17.7	1.11134	1.18191	1.11278	4	21	tr|A0A0C4DFW4|A0A0C4DFW4_HUMAN Testis-expressed protein 30 OS=Homo sapiens OX=9606 GN=TEX30 PE=1 SV=1;sp|Q5JUR7|TEX30_HUMAN Testis-expressed protein 30 OS=Homo sapiens OX=9606 GN=TEX30 PE=2 SV=1	Testis-expressed sequence 30 protein	TEX30
A0A0C4DFX4;Q6ZRS2;A0A0A0MS59	1.64324	1.16285	1.24412	1.58486	1.12153	1.19992	1.73529	1.22799	1.31381	0.749864	0.736304	0.678688	0.952916	0.935684	0.862466	0.727088	0.713939	0.658073	0.798326	0.955029	1.01709	1.0145	1.21364	1.29251	0.774078	0.926021	0.986202	0.973064	1.33967	0.82721	0.874317	1.20372	0.743264	0.895023	1.23223	0.760866	19	7.6	0.992619	0.946886	0.961541	29	10	tr|A0A0C4DFX4|A0A0C4DFX4_HUMAN Uncharacterized protein (Fragment) OS=Homo sapiens OX=9606 PE=4 SV=1;sp|Q6ZRS2|SRCAP_HUMAN Helicase SRCAP OS=Homo sapiens OX=9606 GN=SRCAP PE=1 SV=3;tr|A0A0A0MS59|A0A0A0MS59_HUMAN Helicase SRCAP OS=Homo sapiens OX=9606 GN=SRC	Helicase SRCAP	SRCAP
A0A0C4DFX9;Q9H3P2;H0Y3X6;C9JHL4	2.21777	1.85628	1.82262	2.76946	2.31804	2.27601	2.64968	2.21779	2.17758	0.609247	0.766614	0.639335	0.630979	0.793958	0.66214	0.629774	0.792442	0.660875	0.749497	0.758343	0.750148	0.776232	0.785392	0.776905	0.774749	0.783893	0.775422	0.854194	0.839614	0.961956	0.886053	0.870929	0.997835	0.877077	0.862106	0.987726	15	38.2	1.25092	1.05337	1.11643	19	46.6	tr|A0A0C4DFX9|A0A0C4DFX9_HUMAN Negative elongation factor A OS=Homo sapiens OX=9606 GN=NELFA PE=1 SV=1;sp|Q9H3P2|NELFA_HUMAN Negative elongation factor A OS=Homo sapiens OX=9606 GN=NELFA PE=1 SV=3;tr|H0Y3X6|H0Y3X6_HUMAN Negative elongation factor A (Fragme	Negative elongation factor A	NELFA
A0A0C4DG76;Q9BQS7;Q5JZ08;E7ES21	2.90319	2.49395	2.28782	1.46302	1.25679	1.15291	1.41561	1.21606	1.11556	0.659658	0.664723	0.660783	0.646719	0.651684	0.647822	0.695302	0.70064	0.696488	5.25682	5.20014	5.05127	5.15371	5.09814	4.95219	5.54087	5.48112	5.32421	0.141224	0.131143	0.149168	0.196554	0.182523	0.20761	0.208609	0.193719	0.220344	8	7.3	0.9476	0.934113	0.951372	15	16.4	tr|A0A0C4DG76|A0A0C4DG76_HUMAN Hephaestin OS=Homo sapiens OX=9606 GN=HEPH PE=1 SV=1;sp|Q9BQS7|HEPH_HUMAN Hephaestin OS=Homo sapiens OX=9606 GN=HEPH PE=1 SV=3;tr|Q5JZ08|Q5JZ08_HUMAN Hephaestin (Fragment) OS=Homo sapiens OX=9606 GN=HEPH PE=1 SV=1;tr|E7ES21|E	Hephaestin	HEPH
A0A0C4DGA2;O75521;F1LLU7;F8WAW4;C9JB63	1.0421	0.706266	0.707043	1.03816	0.703597	0.704371	1.14362	0.775068	0.775921	7.99447	6.82432	10.2742	8.46131	7.22282	10.8742	7.89707	6.74118	10.149	0.832027	0.792995	0.767695	0.880613	0.839302	0.812524	0.82189	0.783334	0.758342	0.721755	0.729535	0.796329	0.777767	0.786152	0.85813	0.74904	0.757114	0.826434	12	42.6	1.43283	1.48977	1.50583	18	55.5	tr|A0A0C4DGA2|A0A0C4DGA2_HUMAN Enoyl-CoA delta isomerase 2, mitochondrial OS=Homo sapiens OX=9606 GN=ECI2 PE=1 SV=1;sp|O75521|ECI2_HUMAN Enoyl-CoA delta isomerase 2, mitochondrial OS=Homo sapiens OX=9606 GN=ECI2 PE=1 SV=4;tr|F1LLU7|F1LLU7_HUMAN Enoyl-CoA d	Enoyl-CoA delta isomerase 2, mitochondrial	ECI2
A0A0C4DGA6;Q14527	2.14654	1.79081	2.22232	2.03908	1.70116	2.11107	2.29916	1.91814	2.38032	14.5134	11.5765	19.4837	12.9284	10.3122	17.3559	13.0028	10.3716	17.4558	22.5158	23.3881	21.9493	20.0568	20.8338	19.5522	20.1723	20.9538	19.6648	0.901974	1.11351	1.04719	0.933671	1.15264	1.08399	0.879275	1.08548	1.02083	18	20.3	1.79589	1.67006	1.64558	44	46.7	tr|A0A0C4DGA6|A0A0C4DGA6_HUMAN Helicase-like transcription factor OS=Homo sapiens OX=9606 GN=HLTF PE=1 SV=1;sp|Q14527|HLTF_HUMAN Helicase-like transcription factor OS=Homo sapiens OX=9606 GN=HLTF PE=1 SV=2	Helicase-like transcription factor	HLTF
A0A0C4DGC9;Q8TDR2	2.11868	1.19794	1.30897	2.09201	1.18286	1.2925	2.43512	1.37685	1.50447	2.94572	2.88844	3.26138	1.32168	1.29598	1.46331	1.09246	1.07122	1.20953	2.29356	2.27363	2.09419	1.02907	1.02013	0.939617	0.850598	0.843206	0.776658	1.82271	1.32196	1.51244	1.9385	1.40594	1.60852	2.15261	1.56123	1.78619	3	12.7	1.15153	1.0936	1.32784	8	27.1	tr|A0A0C4DGC9|A0A0C4DGC9_HUMAN Serine/threonine-protein kinase 35 (Fragment) OS=Homo sapiens OX=9606 GN=STK35 PE=1 SV=1;sp|Q8TDR2|STK35_HUMAN Serine/threonine-protein kinase 35 OS=Homo sapiens OX=9606 GN=STK35 PE=1 SV=2	Serine/threonine-protein kinase 35	STK35
A0A0C4DGH0;Q5ZPR3;H0YL10;H0YN29	0.416716	0.611132	0.548461	0.381744	0.559844	0.502432	0.36796	0.539629	0.48429	1.69075	1.80928	1.7242	1.51091	1.61683	1.5408	1.88538	2.01754	1.92267	1.16171	1.11665	1.02911	1.03814	0.997872	0.919645	1.29543	1.24519	1.14757	0.479831	0.478088	0.461782	0.449099	0.447468	0.432206	0.451362	0.449722	0.434383	10	34.5	1.08028	0.931153	1.22713	7	25.3	tr|A0A0C4DGH0|A0A0C4DGH0_HUMAN CD276 antigen OS=Homo sapiens OX=9606 GN=CD276 PE=1 SV=1;sp|Q5ZPR3|CD276_HUMAN CD276 antigen OS=Homo sapiens OX=9606 GN=CD276 PE=1 SV=1;tr|H0YL10|H0YL10_HUMAN CD276 antigen (Fragment) OS=Homo sapiens OX=9606 GN=CD276 PE=1 SV=	CD276 antigen	CD276
A0A0C4DGH3;Q9Y6R0;M0QYC2;M0R0Q4;M0QZV7;M0QXQ4	0.489255	0.543345	0.542552	0.502253	0.557781	0.556966	0.518045	0.575318	0.574478	0.947396	0.934957	0.874106	1.29673	1.2797	1.19642	0.9966	0.983515	0.919503	1.0226	1.18301	1.31712	1.39966	1.61922	1.80279	1.07571	1.24445	1.38553	0.719697	0.681153	0.778343	0.793956	0.751435	0.858653	0.825277	0.781079	0.892526	8	14.1	1.13053	1.13938	1.12087	18	28.2	tr|A0A0C4DGH3|A0A0C4DGH3_HUMAN Numb-like protein OS=Homo sapiens OX=9606 GN=NUMBL PE=1 SV=1;sp|Q9Y6R0|NUMBL_HUMAN Numb-like protein OS=Homo sapiens OX=9606 GN=NUMBL PE=1 SV=1;tr|M0QYC2|M0QYC2_HUMAN Numb-like protein (Fragment) OS=Homo sapiens OX=9606 GN=NU	Numb-like protein	NUMBL
A0A0C4DGQ5;P04632;K7ELJ7;A0A075B7C0;U3KQE2;K7EIV0;K7EM73;K7EKD8	0.291653	0.258373	0.250222	0.308751	0.27352	0.264892	0.339665	0.300907	0.291414	0.594787	0.491247	0.553277	0.543131	0.448584	0.505226	0.591112	0.488212	0.549858	0.302662	0.302578	0.295429	0.276377	0.2763	0.269772	0.300792	0.300708	0.293604	0.563886	0.54199	0.514433	0.587298	0.564493	0.535792	0.566089	0.544108	0.516443	18	53.1	0.64811	0.827304	0.733667	16	57.1	tr|A0A0C4DGQ5|A0A0C4DGQ5_HUMAN Calpain small subunit 1 OS=Homo sapiens OX=9606 GN=CAPNS1 PE=1 SV=1;sp|P04632|CPNS1_HUMAN Calpain small subunit 1 OS=Homo sapiens OX=9606 GN=CAPNS1 PE=1 SV=1;tr|K7ELJ7|K7ELJ7_HUMAN Calpain small subunit 1 OS=Homo sapiens OX=9	Calpain small subunit 1	CAPNS1
A0A0C4DGS0;A0A2Y9D025;P56556;R4GN43	1.61013	2.00959	2.01521	1.44308	1.8011	1.80614	1.53928	1.92116	1.92654	1.42166	1.36844	1.27408	1.37192	1.32056	1.22951	1.31899	1.26961	1.18207	0.635638	0.605135	0.607626	0.613399	0.583964	0.586367	0.589734	0.561434	0.563745	1.45875	1.70837	1.2613	1.11656	1.30762	0.965426	1.02736	1.20315	0.888298	7	50.8	1.06052	1.16175	1.07151	9	60.9	tr|A0A0C4DGS0|A0A0C4DGS0_HUMAN NADH dehydrogenase [ubiquinone] 1 alpha subcomplex subunit 6 OS=Homo sapiens OX=9606 GN=NDUFA6 PE=1 SV=1;tr|A0A2Y9D025|A0A2Y9D025_HUMAN NADH dehydrogenase [ubiquinone] 1 alpha subcomplex subunit 6 OS=Homo sapiens OX=9606 GN=N	NADH dehydrogenase [ubiquinone] 1 alpha subcomplex subunit 6	NDUFA6
A0A0C4DGS1;P39656;U3KQ84	0.842133	0.791599	0.813102	0.892001	0.838475	0.861251	0.9114	0.85671	0.879981	1.23923	1.1196	1.28829	1.16397	1.05161	1.21005	1.30475	1.1788	1.3564	1.0545	1.05184	1.01859	0.99046	0.987965	0.956732	1.11025	1.10745	1.07244	1.06271	0.995833	0.713533	1.20262	1.12694	0.807472	1.1193	1.04886	0.751531	13	35.1	1.03112	1.01692	0.977651	15	50.1	tr|A0A0C4DGS1|A0A0C4DGS1_HUMAN Dolichyl-diphosphooligosaccharide--protein glycosyltransferase 48 kDa subunit OS=Homo sapiens OX=9606 GN=DDOST PE=1 SV=1;sp|P39656|OST48_HUMAN Dolichyl-diphosphooligosaccharide--protein glycosyltransferase 48 kDa subunit OS=H	Dolichyl-diphosphooligosaccharide--protein glycosyltransferase 48 kDa subunit	DDOST
A0A0C4DGT4;Q643R3	1.62842	1.1724	1.29517	1.45302	1.04612	1.15567	1.41908	1.02169	1.12867	0.351639	0.317897	0.318453	0.321475	0.290627	0.291135	0.312014	0.282074	0.282567	1.1701	1.31627	1.22256	1.06973	1.20335	1.11769	1.03824	1.16794	1.08479	1.21671	0.86144	1.09044	1.28806	0.911955	1.15438	1.11973	0.79278	1.00352	4	17.1	1.18103	0.996851	1.2058	2	12	tr|A0A0C4DGT4|A0A0C4DGT4_HUMAN Lysophospholipid acyltransferase LPCAT4 OS=Homo sapiens OX=9606 GN=LPCAT4 PE=1 SV=1;sp|Q643R3|LPCT4_HUMAN Lysophospholipid acyltransferase LPCAT4 OS=Homo sapiens OX=9606 GN=LPCAT4 PE=1 SV=1	Lysophospholipid acyltransferase LPCAT4	LPCAT4
A0A0C4DGZ1;Q8N5P1	5.20231	4.76072	3.87443	4.38009	4.00828	3.26208	5.73299	5.24635	4.26965	0.819156	0.887389	0.86291	0.873341	0.946087	0.919989	0.838562	0.908411	0.883352	0.808361	0.802241	0.871032	0.861831	0.855307	0.928648	0.82751	0.821246	0.891666	1.43442	1.62757	1.7122	1.45236	1.64793	1.73361	1.39638	1.58441	1.6668	7	28.6	0.882774	0.988857	0.978725	9	37.7	tr|A0A0C4DGZ1|A0A0C4DGZ1_HUMAN Zinc finger CCCH domain-containing protein 8 OS=Homo sapiens OX=9606 GN=ZC3H8 PE=1 SV=1;sp|Q8N5P1|ZC3H8_HUMAN Zinc finger CCCH domain-containing protein 8 OS=Homo sapiens OX=9606 GN=ZC3H8 PE=1 SV=2	Zinc finger CCCH domain-containing protein 8	ZC3H8
A0A0C4DH22;Q9H4G0;A0A1B0GTW6	0.368346	0.314235	0.331675	0.371949	0.317308	0.334919	0.356347	0.303998	0.32087	0.148686	0.139324	0.144688	0.173084	0.162186	0.16843	0.18097	0.169575	0.176103	0.540718	0.551912	0.539752	0.629443	0.642474	0.628318	0.65812	0.671745	0.656945	0.151851	0.143365	0.151526	0.14247	0.134507	0.142165	0.139961	0.132139	0.139662	19	23	0.474997	0.227794	0.391975	20	25.2	tr|A0A0C4DH22|A0A0C4DH22_HUMAN Band 4.1-like protein 1 OS=Homo sapiens OX=9606 GN=EPB41L1 PE=1 SV=1;sp|Q9H4G0|E41L1_HUMAN Band 4.1-like protein 1 OS=Homo sapiens OX=9606 GN=EPB41L1 PE=1 SV=2;tr|A0A1B0GTW6|A0A1B0GTW6_HUMAN Band 4.1-like protein 1 (Fragment)	Band 4.1-like protein 1	EPB41L1
A0A0D9SEI0;Q9P0P8	1.78034	0.793743	0.635922	1.84399	0.822118	0.658654	1.92723	0.859233	0.68839	0.815806	0.717554	0.788926	0.738584	0.649633	0.714248	0.913169	0.803191	0.883081	0.738343	0.782061	0.810389	0.668454	0.708033	0.73368	0.826461	0.875397	0.907106	0.433046	0.337217	0.341477	0.44397	0.345723	0.350091	0.433251	0.337376	0.341639	4	12.7	1.28502	1.19498	1.22685	4	12.2	tr|A0A0D9SEI0|A0A0D9SEI0_HUMAN Uncharacterized protein C6orf203 OS=Homo sapiens OX=9606 GN=C6orf203 PE=1 SV=1;sp|Q9P0P8|CF203_HUMAN Uncharacterized protein C6orf203 OS=Homo sapiens OX=9606 GN=C6orf203 PE=1 SV=1	Uncharacterized protein C6orf203	C6orf203
A0A0D9SEJ5;F5GY05;Q96EK7	0.943438	0.849992	0.893684	1.02771	0.925919	0.973513	1.05381	0.949433	0.998236	6.46401	4.96941	4.08541	6.9053	5.30867	4.36431	6.37317	4.89957	4.02799	1.19385	1.12385	1.08093	1.27535	1.20057	1.15472	1.17707	1.10806	1.06574	0.377606	0.325749	0.40704	0.456575	0.393873	0.492164	0.372454	0.321304	0.401486	10	14.1	1.10827	1.09835	1.04499	26	32.3	tr|A0A0D9SEJ5|A0A0D9SEJ5_HUMAN Constitutive coactivator of peroxisome proliferator-activated receptor gamma OS=Homo sapiens OX=9606 GN=FAM120B PE=1 SV=1;tr|F5GY05|F5GY05_HUMAN Constitutive coactivator of peroxisome proliferator-activated receptor gamma OS=	Constitutive coactivator of peroxisome proliferator-activated receptor gamma	FAM120B
A0A0D9SEU5;R4GMX8;Q6VN20	1.92031	1.43143	1.51748	1.99375	1.48618	1.57552	1.99461	1.48682	1.57619	1.2151	1.27115	1.30303	1.37876	1.44236	1.47853	1.19571	1.25086	1.28223	0.716501	0.69652	0.689179	0.813005	0.790333	0.782003	0.705067	0.685405	0.678181	0.981313	1.03712	1.06187	1.01772	1.0756	1.10127	1.14254	1.20752	1.23633	5	9.4	0.983592	1.08056	1.06717	17	37.7	tr|A0A0D9SEU5|A0A0D9SEU5_HUMAN Ran-binding protein 10 OS=Homo sapiens OX=9606 GN=RANBP10 PE=1 SV=1;tr|R4GMX8|R4GMX8_HUMAN Ran-binding protein 10 OS=Homo sapiens OX=9606 GN=RANBP10 PE=1 SV=1;sp|Q6VN20|RBP10_HUMAN Ran-binding protein 10 OS=Homo sapiens OX=96	Ran-binding protein 10	RANBP10
A0A0D9SEW3;A0A087WXF8;Q9NP64;A0A087WYV3;A0A087WXU5	2.73493	1.86693	1.84211	2.6134	1.78396	1.76025	2.6739	1.82526	1.801	1.23829	1.2739	1.26995	1.1976	1.23204	1.22822	1.3452	1.38389	1.3796	1.8675	1.75034	1.71584	1.80613	1.69283	1.65946	2.02873	1.90146	1.86398	0.735295	0.848561	0.724624	0.650047	0.75018	0.640612	0.759694	0.876717	0.748668	7	31.7	0.965202	0.949925	0.921521	7	28.4	tr|A0A0D9SEW3|A0A0D9SEW3_HUMAN Nucleolar protein of 40 kDa OS=Homo sapiens OX=9606 GN=ZCCHC17 PE=1 SV=1;tr|A0A087WXF8|A0A087WXF8_HUMAN Nucleolar protein of 40 kDa OS=Homo sapiens OX=9606 GN=ZCCHC17 PE=1 SV=1;sp|Q9NP64|NO40_HUMAN Nucleolar protein of 40 kDa	Nucleolar protein of 40 kDa	ZCCHC17
A0A0D9SF44;A0A0R4J2E2;Q9Y3T6;E5RIK1;E5RIQ4	1.69837	1.14279	1.62994	0.979449	0.659046	0.939987	1.23416	0.830435	1.18444	1.95525	2.03383	2.26149	2.02104	2.10227	2.33759	1.78575	1.85753	2.06545	0.562874	0.532234	0.526132	0.581815	0.550144	0.543836	0.514081	0.486097	0.480524	0.647868	0.510793	0.822547	0.787175	0.620625	0.999414	0.69862	0.550807	0.886983	7	28.4	1.04709	1.2504	0.907296	8	27.9	tr|A0A0D9SF44|A0A0D9SF44_HUMAN R3H and coiled-coil domain-containing protein 1 OS=Homo sapiens OX=9606 GN=R3HCC1 PE=1 SV=1;tr|A0A0R4J2E2|A0A0R4J2E2_HUMAN R3H and coiled-coil domain-containing protein 1 OS=Homo sapiens OX=9606 GN=R3HCC1 PE=1 SV=1;sp|Q9Y3T6|	R3H and coiled-coil domain-containing protein 1	R3HCC1
A0A0D9SFG6;Q99418;F8W8E2;G5E9B7	1.98727	1.59321	1.7033	1.88958	1.51489	1.61957	2.0742	1.6629	1.77781	0.868269	0.971315	0.949414	0.889457	0.995018	0.972583	0.86917	0.972323	0.950399	2.00048	2.06218	2.09476	2.0493	2.11251	2.14588	2.00256	2.06432	2.09693	0.888866	1.09019	0.922665	1.11963	1.37322	1.1622	0.958165	1.17519	0.994599	9	28.8	0.915631	0.966791	0.893847	19	50.8	tr|A0A0D9SFG6|A0A0D9SFG6_HUMAN Cytohesin-2 OS=Homo sapiens OX=9606 GN=CYTH2 PE=1 SV=1;sp|Q99418|CYH2_HUMAN Cytohesin-2 OS=Homo sapiens OX=9606 GN=CYTH2 PE=1 SV=2;tr|F8W8E2|F8W8E2_HUMAN Cytohesin-2 (Fragment) OS=Homo sapiens OX=9606 GN=CYTH2 PE=4 SV=1;tr|G5	Cytohesin-2	CYTH2
A0A0D9SGE8;Q8IWS0;Q5JRC6	3.07051	2.42789	2.45926	3.32695	2.63067	2.66465	3.18286	2.51673	2.54924	1.21122	1.17646	1.272	1.20265	1.16813	1.26299	1.19467	1.16038	1.25462	1.27616	1.23004	1.24923	1.26713	1.22133	1.24039	1.25872	1.21323	1.23216	0.799735	0.739682	0.731353	0.852528	0.788511	0.779631	0.882217	0.815971	0.806783	16	42.6	1.22398	1.24989	1.19948	22	65.3	tr|A0A0D9SGE8|A0A0D9SGE8_HUMAN PHD finger protein 6 OS=Homo sapiens OX=9606 GN=PHF6 PE=1 SV=1;sp|Q8IWS0|PHF6_HUMAN PHD finger protein 6 OS=Homo sapiens OX=9606 GN=PHF6 PE=1 SV=1;tr|Q5JRC6|Q5JRC6_HUMAN PHD finger protein 6 OS=Homo sapiens OX=9606 GN=PHF6 PE	PHD finger protein 6	PHF6
A0A0D9SGJ6;J3KQV8;O43426;J3KPK1;C9JFZ1;C9JW66	0.440026	0.464509	0.395697	0.422052	0.445535	0.379534	0.407566	0.430243	0.366507	0.576724	0.48195	0.541888	0.592488	0.495123	0.556699	0.55028	0.459852	0.517041	0.23197	0.220383	0.229424	0.238311	0.226406	0.235695	0.221334	0.210278	0.218904	0.333958	0.305612	0.328895	0.396253	0.362619	0.390245	0.393696	0.36028	0.387727	8	4.5	0.889246	0.696637	0.858566	7	6.6	tr|A0A0D9SGJ6|A0A0D9SGJ6_HUMAN Synaptojanin-1 OS=Homo sapiens OX=9606 GN=SYNJ1 PE=1 SV=1;tr|J3KQV8|J3KQV8_HUMAN Synaptojanin-1 OS=Homo sapiens OX=9606 GN=SYNJ1 PE=1 SV=1;sp|O43426|SYNJ1_HUMAN Synaptojanin-1 OS=Homo sapiens OX=9606 GN=SYNJ1 PE=1 SV=2;tr|J3K	Synaptojanin-1	SYNJ1
A0A0G2JIS2;A2ABF8;A0A0G2JIR1;Q96KQ7;A2ABF9;A0A0G2JK64;A0A0G2JRR0;A0A0G2JRN8	2.65612	2.29384	2.31606	2.75248	2.37706	2.40008	2.65267	2.29086	2.31305	2.76872	2.13071	2.28712	2.49788	1.92228	2.06339	2.66057	2.04748	2.19778	1.50518	1.39558	1.40939	1.35794	1.25907	1.27152	1.44638	1.34107	1.35434	0.99101	0.914077	1.09897	0.970138	0.894825	1.07582	1.07394	0.990573	1.19094	27	26.5	1.22406	1.21711	1.26902	49	46.3	tr|A0A0G2JIS2|A0A0G2JIS2_HUMAN Histone-lysine N-methyltransferase EHMT2 OS=Homo sapiens OX=9606 GN=EHMT2 PE=1 SV=1;tr|A2ABF8|A2ABF8_HUMAN Histone-lysine N-methyltransferase EHMT2 OS=Homo sapiens OX=9606 GN=EHMT2 PE=1 SV=1;tr|A0A0G2JIR1|A0A0G2JIR1_HUMAN His	Histone-lysine N-methyltransferase EHMT2	EHMT2
A0A0G2JIW1;P0DMV9;P0DMV8;V9GZ37	0.835849	0.787822	0.784907	0.888642	0.837582	0.834483	0.890402	0.839241	0.836136	0.27247	0.285497	0.269028	0.292266	0.306239	0.288574	0.27549	0.288661	0.27201	0.242731	0.237162	0.244822	0.260366	0.254393	0.262609	0.245421	0.239791	0.247535	0.56195	0.614021	0.553041	0.584499	0.63866	0.575234	0.611815	0.668507	0.602116	46	62.8	1.19715	1.15257	1.14137	43	63.4	tr|A0A0G2JIW1|A0A0G2JIW1_HUMAN Heat shock 70 kDa protein 1B OS=Homo sapiens OX=9606 GN=HSPA1B PE=1 SV=1;sp|P0DMV9|HS71B_HUMAN Heat shock 70 kDa protein 1B OS=Homo sapiens OX=9606 GN=HSPA1B PE=1 SV=1;sp|P0DMV8|HS71A_HUMAN Heat shock 70 kDa protein 1A OS=Hom	Heat shock 70 kDa protein 1B;Heat shock 70 kDa protein 1A	HSPA1B;HSPA1A
A0A0G2JJD3;O95870;A0A0G2JI89	1.14255	0.908098	0.903761	1.14918	0.913366	0.909004	1.05971	0.842255	0.838232	1.05658	1.13932	1.04529	1.07177	1.15569	1.06031	1.05112	1.13343	1.03988	0.889656	0.907396	0.956266	0.902442	0.920436	0.970009	0.885057	0.902705	0.951323	0.340295	0.274849	0.350147	0.321674	0.25981	0.330987	0.358871	0.289853	0.369261	10	16.3	1.03805	1.00016	1.03405	25	41.6	tr|A0A0G2JJD3|A0A0G2JJD3_HUMAN HLA-B associated transcript 5, isoform CRA_b OS=Homo sapiens OX=9606 GN=ABHD16A PE=1 SV=1;sp|O95870|ABHGA_HUMAN Phosphatidylserine lipase ABHD16A OS=Homo sapiens OX=9606 GN=ABHD16A PE=1 SV=3;tr|A0A0G2JI89|A0A0G2JI89_HUMAN Pro	Abhydrolase domain-containing protein 16A	ABHD16A
A0A0G2JMZ8;Q16625	4.97967	10.0188	7.99856	4.95127	9.96166	7.95294	5.37479	10.8138	8.63322	0.953701	0.991013	1.00531	0.913281	0.949011	0.962702	0.866114	0.899999	0.912983	3.01473	2.89039	2.71557	2.88695	2.76789	2.60048	2.73786	2.62494	2.46618	2.39006	2.76694	2.0889	2.35182	2.72268	2.05548	2.3063	2.66997	2.0157	8	19.3	0.641774	0.74629	0.70146	13	31	tr|A0A0G2JMZ8|A0A0G2JMZ8_HUMAN Occludin OS=Homo sapiens OX=9606 GN=OCLN PE=1 SV=1;sp|Q16625|OCLN_HUMAN Occludin OS=Homo sapiens OX=9606 GN=OCLN PE=1 SV=1	Occludin	OCLN
A0A0G2JN29;A0A087X117;Q15155;A0A0G2JP90;A0A087WW46	1.5563	0.983788	1.13838	2.62384	1.65861	1.91925	2.20703	1.39513	1.61437	1.05879	0.947102	0.854335	1.26725	1.13358	1.02255	1.21671	1.08837	0.981764	2.18255	3.18594	2.42138	2.61228	3.81323	2.89813	2.50809	3.66114	2.78254	0.847167	1.55902	1.24992	0.965688	1.77714	1.42479	1.17879	2.1693	1.7392	38	34.3	1.05557	1.3959	1.02233	44	41.6	tr|A0A0G2JN29|A0A0G2JN29_HUMAN Nodal modulator 1 OS=Homo sapiens OX=9606 GN=NOMO1 PE=1 SV=1;tr|A0A087X117|A0A087X117_HUMAN Nodal modulator 1 OS=Homo sapiens OX=9606 GN=NOMO1 PE=1 SV=1;sp|Q15155|NOMO1_HUMAN Nodal modulator 1 OS=Homo sapiens OX=9606 GN=NOMO1	Nodal modulator 1	NOMO1
A0A0G2JNW7;Q9Y666;A0A0U1RR18	1.36426	1.11226	1.35368	1.08399	0.883765	1.07559	0.900961	0.734543	0.893977	0.301046	0.280555	0.279392	0.315618	0.294136	0.292916	0.293855	0.273854	0.272719	1.21479	1.09191	1.14375	1.27359	1.14476	1.19911	1.18577	1.06583	1.11643	0.45446	0.41583	0.47603	0.580945	0.531563	0.608518	0.610046	0.558191	0.639001	13	12.9	0.922848	0.912563	0.90099	19	19.4	tr|A0A0G2JNW7|A0A0G2JNW7_HUMAN Solute carrier family 12 member 7 OS=Homo sapiens OX=9606 GN=SLC12A7 PE=1 SV=1;sp|Q9Y666|S12A7_HUMAN Solute carrier family 12 member 7 OS=Homo sapiens OX=9606 GN=SLC12A7 PE=1 SV=3;tr|A0A0U1RR18|A0A0U1RR18_HUMAN Solute carrier	Solute carrier family 12 member 7	SLC12A7
A0A0G2JNZ5;A0A0G2JLB3;P04062;A0A0G2JNZ0	0.243692	0.224645	0.233457	0.247908	0.228532	0.237496	0.249594	0.230086	0.239111	0.796148	0.697944	0.801054	0.688877	0.603905	0.693123	0.778836	0.682768	0.783636	0.726196	0.731791	0.693907	0.628351	0.633192	0.600412	0.710405	0.715879	0.678818	0.356795	0.336363	0.323722	0.486585	0.458719	0.44148	0.490727	0.462624	0.445238	10	24.5	0.815375	0.704923	0.742882	14	33.4	tr|A0A0G2JNZ5|A0A0G2JNZ5_HUMAN Glucosylceramidase OS=Homo sapiens OX=9606 GN=GBA PE=1 SV=1;tr|A0A0G2JLB3|A0A0G2JLB3_HUMAN Glucosylceramidase OS=Homo sapiens OX=9606 GN=GBA PE=1 SV=1;sp|P04062|GLCM_HUMAN Lysosomal acid glucosylceramidase OS=Homo sapiens OX=	Glucosylceramidase	GBA
A0A0J9YVP6;A0A0J9YYL3;A0A0J9YXX5;Q9UHX1;A0A0J9YXJ8;A0A0J9YVR6;E9PQ56	1.38313	1.33857	1.32578	1.66613	1.61245	1.59704	1.60776	1.55596	1.54109	0.962239	0.99163	1.0233	0.925033	0.953288	0.983732	0.903687	0.931289	0.961031	0.795905	0.791059	0.801327	0.765131	0.760472	0.770343	0.747475	0.742923	0.752567	0.995269	0.958757	1.01529	1.08912	1.04916	1.11103	0.985683	0.949523	1.00551	29	57.5	1.20037	1.20049	1.14424	27	65	tr|A0A0J9YVP6|A0A0J9YVP6_HUMAN Poly(U)-binding-splicing factor PUF60 (Fragment) OS=Homo sapiens OX=9606 GN=PUF60 PE=1 SV=1;tr|A0A0J9YYL3|A0A0J9YYL3_HUMAN Poly(U)-binding-splicing factor PUF60 (Fragment) OS=Homo sapiens OX=9606 GN=PUF60 PE=1 SV=1;tr|A0A0J9Y	Poly(U)-binding-splicing factor PUF60	PUF60
A0A0J9YW33;Q13277;A0A0C4DGE4;A0A286YF28	1.25273	1.13565	1.05354	1.08367	0.982398	0.911367	1.41979	1.2871	1.19404	0.482151	0.553503	0.514897	0.48626	0.558219	0.519285	0.514301	0.590411	0.549231	0.699384	0.692688	0.674204	0.705344	0.69859	0.679949	0.74602	0.738877	0.71916	9.60687	9.51804	9.25957	10.9437	10.8425	10.548	10.4262	10.3298	10.0493	8	19.2	0.612706	0.597228	0.671505	15	33.8	tr|A0A0J9YW33|A0A0J9YW33_HUMAN Syntaxin-3 OS=Homo sapiens OX=9606 GN=STX3 PE=1 SV=1;sp|Q13277|STX3_HUMAN Syntaxin-3 OS=Homo sapiens OX=9606 GN=STX3 PE=1 SV=3;tr|A0A0C4DGE4|A0A0C4DGE4_HUMAN Syntaxin-3 (Fragment) OS=Homo sapiens OX=9606 GN=STX3 PE=1 SV=1;tr|	Syntaxin-3	STX3
A0A0J9YW36;Q9NZ72;A0A0J9YXY4	4.03539	2.9953	7.21134	2.88005	2.13774	5.14671	3.18852	2.3667	5.69797	3.4924	3.593	3.7464	3.56182	3.66441	3.82086	3.39924	3.49715	3.64646	0.954653	1.0346	1.01566	0.973629	1.05516	1.03585	0.929187	1.007	0.988565	1.32278	0.846002	0.930955	1.55904	0.997109	1.09724	1.50513	0.962631	1.0593	5	14.6	0.934004	0.934084	1.03046	7	28	tr|A0A0J9YW36|A0A0J9YW36_HUMAN Stathmin-3 (Fragment) OS=Homo sapiens OX=9606 GN=STMN3 PE=1 SV=1;sp|Q9NZ72|STMN3_HUMAN Stathmin-3 OS=Homo sapiens OX=9606 GN=STMN3 PE=1 SV=3;tr|A0A0J9YXY4|A0A0J9YXY4_HUMAN Stathmin (Fragment) OS=Homo sapiens OX=9606 GN=STMN3	Stathmin-3	STMN3
A0A0J9YWL0;Q9Y4K1	1.05366	0.970869	0.919837	1.03632	0.95489	0.904698	1.06371	0.980129	0.928611	0.251308	0.25226	0.253989	0.24965	0.250596	0.252312	0.237425	0.238325	0.239958	7.41424	5.2129	5.89261	7.36531	5.1785	5.85372	7.00466	4.92493	5.56708	43.6245	41.4243	36.2317	37.816	35.9087	31.4075	35.1809	33.4065	29.219	27	13.4	1.48562	1.18661	1.4256	47	28.1	tr|A0A0J9YWL0|A0A0J9YWL0_HUMAN Beta/gamma crystallin domain-containing protein 1 OS=Homo sapiens OX=9606 GN=CRYBG1 PE=1 SV=1;sp|Q9Y4K1|CRBG1_HUMAN Beta/gamma crystallin domain-containing protein 1 OS=Homo sapiens OX=9606 GN=CRYBG1 PE=1 SV=3	Absent in melanoma 1 protein	AIM1
A0A0J9YXF2;A0A0J9YYG4;Q15165;J3QT77;G3XAK4	1.11059	0.729398	1.04832	0.900638	0.59151	0.850139	0.985088	0.646974	0.929854	0.367254	0.302049	0.327938	0.470063	0.386605	0.419742	0.47016	0.386685	0.419828	0.214423	0.219502	0.177679	0.274448	0.28095	0.227418	0.274505	0.281007	0.227465	0.168174	0.183563	0.132706	0.174452	0.190415	0.13766	0.20332	0.221925	0.16044	9	39.7	1.09543	0.815455	0.984486	9	37.9	tr|A0A0J9YXF2|A0A0J9YXF2_HUMAN Paraoxonase 2, isoform CRA_a OS=Homo sapiens OX=9606 GN=PON2 PE=1 SV=1;tr|A0A0J9YYG4|A0A0J9YYG4_HUMAN Serum paraoxonase/arylesterase 2 OS=Homo sapiens OX=9606 GN=PON2 PE=1 SV=1;sp|Q15165|PON2_HUMAN Serum paraoxonase/arylester	Serum paraoxonase/arylesterase 2	PON2
A0A0J9YXM6;Q562E7	1.00095	0.921242	0.938284	1.00014	0.920499	0.937527	0.95602	0.879888	0.896166	0.996743	0.952012	0.827692	0.945474	0.903044	0.785118	0.968129	0.924682	0.803931	0.842973	0.893864	0.855578	0.799613	0.847887	0.81157	0.818773	0.868203	0.831017	0.75472	0.572383	0.668591	0.768384	0.582746	0.680696	0.756618	0.573823	0.670272	5	2.3	1.00617	0.809329	0.91921	24	18.8	tr|A0A0J9YXM6|A0A0J9YXM6_HUMAN WD repeat-containing protein 81 OS=Homo sapiens OX=9606 GN=WDR81 PE=1 SV=1;sp|Q562E7|WDR81_HUMAN WD repeat-containing protein 81 OS=Homo sapiens OX=9606 GN=WDR81 PE=1 SV=2	WD repeat-containing protein 81	WDR81
A0A0R4J2G3;A0A0A0MTJ9;Q6PIU2;H7C046	0.0917391	0.114061	0.110798	0.104102	0.129431	0.125729	0.12813	0.159307	0.15475	0.0961502	0.0917611	0.0902453	0.0980766	0.0935996	0.0920534	0.104707	0.0999278	0.0982771	0.969392	0.764731	0.893631	0.988815	0.780053	0.911536	1.05567	0.832791	0.973164	0.320657	0.22706	0.309218	0.175485	0.124262	0.169224	0.383219	0.27136	0.369548	8	22.5	2.74101	0.855753	0.829139	7	20.2	tr|A0A0R4J2G3|A0A0R4J2G3_HUMAN Arylacetamide deacetylase-like 1 OS=Homo sapiens OX=9606 GN=NCEH1 PE=1 SV=1;tr|A0A0A0MTJ9|A0A0A0MTJ9_HUMAN Neutral cholesterol ester hydrolase 1 OS=Homo sapiens OX=9606 GN=NCEH1 PE=1 SV=1;sp|Q6PIU2|NCEH1_HUMAN Neutral cholest	Neutral cholesterol ester hydrolase 1	NCEH1
A0A0S2Z4G6;P09493	1.67948	1.47425	1.72505	1.7923	1.57329	1.84093	1.90824	1.67507	1.96002	7.83141	6.80188	8.72993	8.58108	7.45299	9.56561	7.22906	6.27871	8.05847	19.7584	13.4552	11.7438	21.6498	14.7432	12.868	18.2387	12.4203	10.8405	0.626718	0.614313	0.685857	0.589496	0.577827	0.645122	0.579027	0.567566	0.633665	50	88	0.42833	0.566355	0.492498	35	71.8	tr|A0A0S2Z4G6|A0A0S2Z4G6_HUMAN Tropomyosin 1 (Alpha), isoform CRA_o (Fragment) OS=Homo sapiens OX=9606 GN=TPM1 PE=1 SV=1;sp|P09493|TPM1_HUMAN Tropomyosin alpha-1 chain OS=Homo sapiens OX=9606 GN=TPM1 PE=1 SV=2	Tropomyosin alpha-1 chain	TPM1
A0A0U1RQE4;Q5HYK7	0.779865	0.671221	0.700311	0.729368	0.627759	0.654966	0.736583	0.633969	0.661444	0.874609	1.00889	0.932383	1.0235	1.18064	1.09111	1.01072	1.1659	1.07749	1.6863	1.71286	1.58026	1.97337	2.00446	1.84928	1.94873	1.97943	1.82619	1.43473	1.46308	1.2602	1.49985	1.52949	1.3174	1.53312	1.56342	1.34662	6	6.7	1.05955	1.09329	1.09212	19	20.7	tr|A0A0U1RQE4|A0A0U1RQE4_HUMAN SH3 domain-containing protein 19 OS=Homo sapiens OX=9606 GN=SH3D19 PE=1 SV=1;sp|Q5HYK7|SH319_HUMAN SH3 domain-containing protein 19 OS=Homo sapiens OX=9606 GN=SH3D19 PE=1 SV=2	SH3 domain-containing protein 19	SH3D19
A0A0U1RQK7;A0A0A0MSA7;O43432	0.87026	0.822871	0.836756	0.885747	0.837515	0.851647	0.891307	0.842772	0.856993	1.29178	1.15803	1.15572	1.2876	1.15428	1.15198	1.31772	1.18128	1.17893	0.885218	0.862794	0.858617	0.882354	0.860003	0.855839	0.902996	0.880122	0.875861	0.52679	0.526807	0.532063	0.54475	0.544767	0.550203	0.535425	0.535442	0.540784	53	26.6	1.04677	1.04639	1.06479	62	35.4	tr|A0A0U1RQK7|A0A0U1RQK7_HUMAN Eukaryotic translation initiation factor 4 gamma 3 OS=Homo sapiens OX=9606 GN=EIF4G3 PE=1 SV=1;tr|A0A0A0MSA7|A0A0A0MSA7_HUMAN Eukaryotic translation initiation factor 4 gamma 3 OS=Homo sapiens OX=9606 GN=EIF4G3 PE=1 SV=1;sp|O	Eukaryotic translation initiation factor 4 gamma 3	EIF4G3
A0A0U1RQQ4;Q9UNN8;A0A0U1RRC4	0.748797	0.83749	0.871428	0.753085	0.842286	0.876419	0.532326	0.595379	0.619506	0.487292	0.357638	0.441609	0.556358	0.408327	0.504199	0.641175	0.470576	0.581065	0.267785	0.255244	0.301806	0.305739	0.29142	0.344582	0.352348	0.335847	0.397114	0.265567	0.202569	0.384482	0.291903	0.222658	0.422611	0.256466	0.195627	0.371305	4	23.9	0.647884	0.689504	0.616501	5	22.1	tr|A0A0U1RQQ4|A0A0U1RQQ4_HUMAN Endothelial protein C receptor (Fragment) OS=Homo sapiens OX=9606 GN=PROCR PE=1 SV=1;sp|Q9UNN8|EPCR_HUMAN Endothelial protein C receptor OS=Homo sapiens OX=9606 GN=PROCR PE=1 SV=1;tr|A0A0U1RRC4|A0A0U1RRC4_HUMAN Endothelial pr	Endothelial protein C receptor	PROCR
A0A0U1RQQ9;Q6P3W7;F8VSC5	1.0657	0.919055	0.872992	1.07203	0.924515	0.878177	1.00458	0.866345	0.822923	0.607103	0.659957	0.57266	0.555917	0.604316	0.524378	0.654132	0.71108	0.617021	0.637608	0.597686	0.641954	0.583851	0.547294	0.58783	0.687	0.643985	0.691682	0.969622	0.984829	1.11065	0.758735	0.770635	0.869089	0.865605	0.879182	0.991503	14	14.8	0.703283	0.771982	0.742198	24	28.3	tr|A0A0U1RQQ9|A0A0U1RQQ9_HUMAN SCY1-like protein 2 OS=Homo sapiens OX=9606 GN=SCYL2 PE=1 SV=1;sp|Q6P3W7|SCYL2_HUMAN SCY1-like protein 2 OS=Homo sapiens OX=9606 GN=SCYL2 PE=1 SV=1;tr|F8VSC5|F8VSC5_HUMAN SCY1-like protein 2 (Fragment) OS=Homo sapiens OX=9606	SCY1-like protein 2	SCYL2
A0A0U1RRB6;Q9Y2D4;J3QT38	0.779002	0.687868	0.718329	0.826989	0.73024	0.762577	0.804978	0.710804	0.742281	3.1013	3.18885	3.09811	3.05505	3.14131	3.05192	3.12762	3.21592	3.12441	1.25023	1.23124	1.25148	1.23159	1.21288	1.23282	1.26085	1.24169	1.2621	0.50292	0.511259	0.407073	0.528521	0.537285	0.427795	0.576792	0.586356	0.466866	18	21.2	0.909662	0.919991	0.966502	31	37.9	tr|A0A0U1RRB6|A0A0U1RRB6_HUMAN Exocyst complex component OS=Homo sapiens OX=9606 GN=EXOC6B PE=1 SV=1;sp|Q9Y2D4|EXC6B_HUMAN Exocyst complex component 6B OS=Homo sapiens OX=9606 GN=EXOC6B PE=1 SV=3;tr|J3QT38|J3QT38_HUMAN Exocyst complex component OS=Homo sap	Exocyst complex component 6B	EXOC6B
A0A0U1RRL8;Q8TB22	0.479753	0.373494	0.364381	0.369477	0.287642	0.280624	0.545893	0.424984	0.414616	0.993362	1.11234	1.15165	1.20348	1.34763	1.39525	1.04363	1.16863	1.20992	0.510072	0.531451	0.453233	0.617965	0.643866	0.549102	0.535883	0.558344	0.476167	0.301402	0.3066	0.336301	0.297478	0.302608	0.331923	0.205265	0.208805	0.229033	5	8.5	1.15736	1.1241	1.02262	10	20.1	tr|A0A0U1RRL8|A0A0U1RRL8_HUMAN Spermatogenesis-associated protein 20 OS=Homo sapiens OX=9606 GN=SPATA20 PE=1 SV=1;sp|Q8TB22|SPT20_HUMAN Spermatogenesis-associated protein 20 OS=Homo sapiens OX=9606 GN=SPATA20 PE=2 SV=3	Spermatogenesis-associated protein 20	SPATA20
A0A140T9T7;Q03518	0.373801	0.321696	0.310952	0.301195	0.259211	0.250553	0.278154	0.239382	0.231387	1.60605	1.18679	1.25872	1.50582	1.11272	1.18016	1.6404	1.21217	1.28563	0.287834	0.301052	0.293762	0.269871	0.282264	0.275428	0.29399	0.30749	0.300044	3.33657	4.68116	4.45366	3.07249	4.31065	4.10116	3.96289	5.55987	5.28967	7	12	0.575053	0.961972	0.911878	8	14.4	tr|A0A140T9T7|A0A140T9T7_HUMAN Antigen peptide transporter 1 OS=Homo sapiens OX=9606 GN=TAP1 PE=1 SV=1;sp|Q03518|TAP1_HUMAN Antigen peptide transporter 1 OS=Homo sapiens OX=9606 GN=TAP1 PE=1 SV=2	Antigen peptide transporter 1	TAP1
A0A182DWF2;A0A182DWF3;Q9NNW7;D3YTF8;A0A096LPD9;E7EWK1;A0A096LPK7	0.385951	0.328467	0.308152	0.411425	0.350147	0.32849	0.404088	0.343903	0.322633	0.0718252	0.0797359	0.0740906	0.0821434	0.0911905	0.0847341	0.0833657	0.0925474	0.085995	0.20316	0.198111	0.212478	0.232345	0.226571	0.243002	0.235802	0.229942	0.246617	1.98366	1.52001	2.06529	2.32746	1.78345	2.42324	1.95492	1.49799	2.03537	12	25.3	0.824948	0.81295	0.810675	11	29.8	tr|A0A182DWF2|A0A182DWF2_HUMAN Thioredoxin reductase 2, mitochondrial OS=Homo sapiens OX=9606 GN=TXNRD2 PE=1 SV=1;tr|A0A182DWF3|A0A182DWF3_HUMAN Thioredoxin reductase 2, mitochondrial OS=Homo sapiens OX=9606 GN=TXNRD2 PE=1 SV=1;sp|Q9NNW7|TRXR2_HUMAN Thiore	Thioredoxin reductase 2, mitochondrial	TXNRD2
A0A1B0GTG2;A0A1B0GW77;P49419;A0A1B0GTY9;A0A1B0GUA1;A0A1B0GW82;A0A1B0GTJ4;A0A1B0GV49;A0A0J9YWF7	1.4381	1.28047	1.26417	1.50698	1.3418	1.32472	1.48248	1.31999	1.30319	3.99979	3.70627	4.00286	3.98444	3.69205	3.9875	3.92784	3.6396	3.93085	2.10916	2.35052	2.27097	2.10106	2.3415	2.26225	2.07121	2.30823	2.23011	0.609805	0.56993	0.583336	0.633784	0.592341	0.606274	0.580324	0.542377	0.555135	31	59.3	0.907962	0.963267	0.868302	33	53.2	tr|A0A1B0GTG2|A0A1B0GTG2_HUMAN Alpha-aminoadipic semialdehyde dehydrogenase OS=Homo sapiens OX=9606 GN=ALDH7A1 PE=1 SV=1;tr|A0A1B0GW77|A0A1B0GW77_HUMAN Alpha-aminoadipic semialdehyde dehydrogenase OS=Homo sapiens OX=9606 GN=ALDH7A1 PE=1 SV=1;sp|P49419|AL7A	Alpha-aminoadipic semialdehyde dehydrogenase	ALDH7A1
A0A1B0GTL5;Q9BXF6	0.383574	0.327756	0.302872	0.303996	0.259758	0.240036	0.31798	0.271708	0.251079	0.993887	0.893079	1.05302	1.11174	0.998974	1.17788	1.01658	0.913472	1.07707	0.562607	0.583889	0.579495	0.629317	0.653122	0.648208	0.575454	0.597221	0.592728	0.645599	0.568686	0.896608	0.759005	0.668582	1.05411	0.571818	0.503696	0.794142	13	12.8	0.556933	1.02871	0.900982	14	18.4	tr|A0A1B0GTL5|A0A1B0GTL5_HUMAN Rab11 family-interacting protein 5 OS=Homo sapiens OX=9606 GN=RAB11FIP5 PE=1 SV=1;sp|Q9BXF6|RFIP5_HUMAN Rab11 family-interacting protein 5 OS=Homo sapiens OX=9606 GN=RAB11FIP5 PE=1 SV=1	Rab11 family-interacting protein 5	RAB11FIP5
A0A1B0GUA3;Q96EK5	1.09392	1.31056	1.19674	0.972891	1.16556	1.06434	0.927311	1.11096	1.01447	2.33725	1.49708	1.46761	2.22005	1.42201	1.39401	2.71755	1.74067	1.7064	0.722684	0.720974	0.729734	0.686443	0.684819	0.69314	0.840272	0.838283	0.848469	1.25577	1.11367	1.1743	1.11481	0.988663	1.04249	1.4127	1.25284	1.32105	20	25.5	1.31021	1.16104	1.20896	27	45.5	tr|A0A1B0GUA3|A0A1B0GUA3_HUMAN KIF1-binding protein OS=Homo sapiens OX=9606 GN=KIF1BP PE=1 SV=1;sp|Q96EK5|KBP_HUMAN KIF1-binding protein OS=Homo sapiens OX=9606 GN=KIF1BP PE=1 SV=1	KIF1-binding protein	KIAA1279
A0A1B0GUD6;A0A024R3M2;A0A2R8Y5X2;J3KNL5;A0A1B0GWG7;Q3KR37	1.46904	1.45081	1.52882	1.0764	1.06305	1.12021	1.11506	1.10123	1.16044	0.346992	0.352512	0.304383	0.370998	0.3769	0.325441	0.379568	0.385607	0.332959	1.60663	1.51775	1.56667	1.71778	1.62275	1.67506	1.75746	1.66024	1.71375	1.05492	1.76386	0.859331	1.27778	2.13649	1.04087	1.31849	2.20457	1.07403	5	6.2	1.11807	0.974877	1.17992	11	16.3	tr|A0A1B0GUD6|A0A1B0GUD6_HUMAN Protein Aster-B OS=Homo sapiens OX=9606 GN=GRAMD1B PE=1 SV=1;tr|A0A024R3M2|A0A024R3M2_HUMAN HCG39893, isoform CRA_a OS=Homo sapiens OX=9606 GN=GRAMD1B PE=1 SV=1;tr|A0A2R8Y5X2|A0A2R8Y5X2_HUMAN Protein Aster-B OS=Homo sapiens O	GRAM domain-containing protein 1B	hCG_39893;GRAMD1B
A0A1B0GUI1;Q6GYQ0	0.357966	0.411845	0.47281	0.379788	0.436952	0.501633	0.404822	0.465754	0.534699	2.16717	1.49912	1.61822	2.27283	1.57222	1.69712	2.34208	1.62012	1.74883	1.46795	1.27116	1.47253	1.53953	1.33314	1.54432	1.58643	1.37375	1.59137	0.298345	0.264106	0.334777	0.281055	0.2488	0.315376	0.281202	0.24893	0.315541	11	4.2	0.817564	0.897956	0.964021	29	12.4	tr|A0A1B0GUI1|A0A1B0GUI1_HUMAN Ral GTPase-activating protein subunit alpha-1 OS=Homo sapiens OX=9606 GN=RALGAPA1 PE=1 SV=1;sp|Q6GYQ0|RGPA1_HUMAN Ral GTPase-activating protein subunit alpha-1 OS=Homo sapiens OX=9606 GN=RALGAPA1 PE=1 SV=1	Ral GTPase-activating protein subunit alpha-1	RALGAPA1
A0A1B0GUZ7;Q14156	1.64326	1.20835	1.21224	0.549515	0.404079	0.405378	0.6309	0.463925	0.465416	0.824392	0.806152	0.829599	0.885157	0.865572	0.890747	0.788928	0.771472	0.793911	1.13633	1.03244	1.06813	1.22009	1.10854	1.14686	1.08745	0.988025	1.02218	6.42182	2.54831	2.48505	4.34151	1.7228	1.68003	3.72919	1.47982	1.44308	8	12	0.676008	0.706718	0.741134	16	24.1	tr|A0A1B0GUZ7|A0A1B0GUZ7_HUMAN Protein EFR3 homolog A OS=Homo sapiens OX=9606 GN=EFR3A PE=1 SV=1;sp|Q14156|EFR3A_HUMAN Protein EFR3 homolog A OS=Homo sapiens OX=9606 GN=EFR3A PE=1 SV=2	Protein EFR3 homolog A	EFR3A
A0A1B0GV05;Q684P5	17.5881	15.3882	13.7059	19.1156	16.7246	14.8963	19.1788	16.7799	14.9455	2.06043	2.18476	2.36761	2.1893	2.3214	2.51569	2.11076	2.23812	2.42544	4.7331	4.16028	3.66886	5.02912	4.42047	3.89832	4.84869	4.26188	3.75847	10.1144	5.43718	9.08395	10.6708	5.73628	9.58367	9.11172	4.89816	8.18342	6	9.2	0.74467	0.714827	0.759647	27	40.9	tr|A0A1B0GV05|A0A1B0GV05_HUMAN Rap1 GTPase-activating protein 2 OS=Homo sapiens OX=9606 GN=RAP1GAP2 PE=1 SV=1;sp|Q684P5|RPGP2_HUMAN Rap1 GTPase-activating protein 2 OS=Homo sapiens OX=9606 GN=RAP1GAP2 PE=1 SV=2	Rap1 GTPase-activating protein 2	RAP1GAP2
A0A1B0GVD3;Q6ZN17	4.49776	5.83538	5.88288	4.72824	6.1344	6.18434	4.55061	5.90395	5.95201	11.8978	12.7292	11.8873	11.7972	12.6216	11.7868	11.2237	12.0081	11.2138	15.0414	13.874	15.9078	14.9142	13.7568	15.7734	14.1892	13.088	15.0066	7.18835	6.16608	6.95201	7.25828	6.22607	7.01965	6.7589	5.79771	6.53669	13	57	1.05065	1.06625	1.0909	18	74.4	tr|A0A1B0GVD3|A0A1B0GVD3_HUMAN Protein lin-28 homolog B OS=Homo sapiens OX=9606 GN=LIN28B PE=1 SV=1;sp|Q6ZN17|LN28B_HUMAN Protein lin-28 homolog B OS=Homo sapiens OX=9606 GN=LIN28B PE=1 SV=1	Protein lin-28 homolog B	LIN28B
A0A1B0GVD5;A0A1B0GWE8;P07339;A0A1B0GW44;A0A1B0GV23;A0A1B0GVP3;A0A1B0GU92;A0A1B0GU03;C9JH19;H7C469	0.608618	0.619468	0.618844	0.660405	0.672178	0.671501	0.677562	0.689641	0.688947	0.761482	0.698574	0.752005	0.699848	0.642032	0.691139	0.684447	0.627903	0.675929	1.8314	1.84716	1.75606	1.68316	1.69765	1.61393	1.64612	1.66029	1.57841	1.03525	1.00669	0.924901	1.06589	1.03648	0.952278	1.14093	1.10946	1.01932	19	54.8	0.571662	0.599643	0.592803	20	54.8	tr|A0A1B0GVD5|A0A1B0GVD5_HUMAN Cathepsin D OS=Homo sapiens OX=9606 GN=CTSD PE=1 SV=1;tr|A0A1B0GWE8|A0A1B0GWE8_HUMAN Cathepsin D OS=Homo sapiens OX=9606 GN=CTSD PE=1 SV=1;sp|P07339|CATD_HUMAN Cathepsin D OS=Homo sapiens OX=9606 GN=CTSD PE=1 SV=1;tr|A0A1B0GW	Cathepsin D;Cathepsin D light chain;Cathepsin D heavy chain	CTSD
A0A1B0GVL4;P78312	2.33083	1.79521	1.86292	2.46061	1.89516	1.96664	2.10467	1.62102	1.68215	1.6913	1.86149	1.62989	1.79176	1.97207	1.72671	1.77653	1.95531	1.71203	1.34335	1.39627	1.14772	1.42315	1.47921	1.2159	1.41105	1.46664	1.20556	0.368499	0.327277	0.397491	0.447286	0.39725	0.482477	0.37083	0.329347	0.400005	12	11.4	1.15303	1.29606	1.10798	30	23.4	tr|A0A1B0GVL4|A0A1B0GVL4_HUMAN Protein FAM193A OS=Homo sapiens OX=9606 GN=FAM193A PE=1 SV=1;sp|P78312|F193A_HUMAN Protein FAM193A OS=Homo sapiens OX=9606 GN=FAM193A PE=1 SV=2	Protein FAM193A	FAM193A
A0A1B0GVV3;Q5EBL4	0.148985	0.130656	0.135345	0.173711	0.15234	0.157808	0.157206	0.137865	0.142813	1.45811	1.2609	1.07038	1.77184	1.5322	1.30068	1.42298	1.23052	1.04459	0.616395	0.639833	0.713479	0.74902	0.777502	0.866994	0.601545	0.624419	0.696291	0.260742	0.24137	0.265936	0.308815	0.285871	0.314966	0.296977	0.274911	0.302892	9	26.2	0.72712	0.69137	0.705034	8	23.8	tr|A0A1B0GVV3|A0A1B0GVV3_HUMAN RILP-like protein 1 OS=Homo sapiens OX=9606 GN=RILPL1 PE=1 SV=1;sp|Q5EBL4|RIPL1_HUMAN RILP-like protein 1 OS=Homo sapiens OX=9606 GN=RILPL1 PE=1 SV=1	RILP-like protein 1	RILPL1
A0A1B0GWJ0;A0A1B0GTJ7;A0A0A6YY92;P30566;A0A1B0GWF8;A0A096LNY6;A0A1B0GTG9	1.36612	1.69664	1.78839	1.52341	1.89198	1.99429	1.53959	1.91208	2.01548	2.21107	1.95307	1.91751	2.19753	1.94111	1.90577	2.14055	1.89078	1.85635	1.3569	1.38313	1.31199	1.34859	1.37466	1.30396	1.31362	1.33901	1.27015	2.05079	1.75161	1.79296	2.11694	1.80811	1.85079	1.94513	1.66136	1.70058	26	45.4	1.23387	1.26675	1.21875	24	52.5	tr|A0A1B0GWJ0|A0A1B0GWJ0_HUMAN Adenylosuccinate lyase OS=Homo sapiens OX=9606 GN=ADSL PE=1 SV=1;tr|A0A1B0GTJ7|A0A1B0GTJ7_HUMAN Adenylosuccinate lyase OS=Homo sapiens OX=9606 GN=ADSL PE=1 SV=1;tr|A0A0A6YY92|A0A0A6YY92_HUMAN Adenylosuccinate lyase OS=Homo sa	Adenylosuccinate lyase	ADSL
A0A1B0GWK2;Q674X7;B0QYQ6	0.981098	0.772855	0.720575	1.13649	0.895262	0.834701	1.07335	0.845525	0.788329	1.21328	0.816095	1.15256	1.28699	0.865673	1.22257	1.40796	0.947046	1.3375	1.20025	1.0601	1.08009	1.27317	1.1245	1.14571	1.39285	1.2302	1.2534	0.192115	0.217998	0.241105	0.18116	0.205568	0.227357	0.172528	0.195772	0.216523	5	5.2	0.787401	0.599858	0.602602	5	5.1	tr|A0A1B0GWK2|A0A1B0GWK2_HUMAN Kazrin OS=Homo sapiens OX=9606 GN=KAZN PE=1 SV=1;sp|Q674X7|KAZRN_HUMAN Kazrin OS=Homo sapiens OX=9606 GN=KAZN PE=1 SV=2;tr|B0QYQ6|B0QYQ6_HUMAN Kazrin (Fragment) OS=Homo sapiens OX=9606 GN=KAZN PE=1 SV=1	Kazrin	KAZN
A0A1C7CYW6;P0DI83;A0A1B0GWB1;A0A1B0GTQ2	0.83907	0.87486	0.88914	0.928716	0.968331	0.984136	1.13509	1.1835	1.20282	6.63188	5.60051	7.32984	6.66162	5.62562	7.36271	6.7329	5.68582	7.44149	8.01419	5.87493	5.71907	8.05013	5.90127	5.74472	8.13627	5.96442	5.80619	3.58142	2.90186	4.58082	3.67655	2.97894	4.7025	3.79614	3.07584	4.85546	2	13.7	1.74762	1.33052	1.38551	3	22.8	tr|A0A1C7CYW6|A0A1C7CYW6_HUMAN Ras-related protein Rab-34, isoform NARR OS=Homo sapiens OX=9606 GN=RAB34 PE=1 SV=1;sp|P0DI83|NARR_HUMAN Ras-related protein Rab-34, isoform NARR OS=Homo sapiens OX=9606 GN=RAB34 PE=1 SV=1;tr|A0A1B0GWB1|A0A1B0GWB1_HUMAN Ras-r	Ras-related protein Rab-34, isoform NARR	RAB34
A0A1W2PNW1;P42226	0.516002	0.447185	0.443512	0.277385	0.240391	0.238417	0.306538	0.265656	0.263474	0.478623	0.421363	0.464434	0.52233	0.45984	0.506845	0.443139	0.390124	0.430001	0.387754	0.364662	0.360463	0.423163	0.397962	0.393379	0.359007	0.337627	0.333739	3.27602	2.32667	1.96715	3.47271	2.46637	2.08526	3.4329	2.4381	2.06135	11	17.2	1.35781	1.61593	1.26339	13	20.2	tr|A0A1W2PNW1|A0A1W2PNW1_HUMAN Signal transducer and activator of transcription OS=Homo sapiens OX=9606 GN=STAT6 PE=1 SV=1;sp|P42226|STAT6_HUMAN Signal transducer and activator of transcription 6 OS=Homo sapiens OX=9606 GN=STAT6 PE=1 SV=1	Signal transducer and activator of transcription 6	STAT6
A0A1W2PNZ9;Q15652	6.26495	4.97329	5.41598	5.69263	4.51897	4.92121	5.80385	4.60726	5.01736	2.38016	2.19582	2.25176	2.34207	2.16068	2.21572	2.32753	2.14726	2.20197	1.28602	1.30897	1.28923	1.26543	1.28802	1.26859	1.25758	1.28003	1.26072	2.47185	2.52032	2.78974	2.40505	2.45222	2.71436	2.53593	2.58566	2.86207	40	17.4	1.32215	1.32095	1.2968	72	36.4	tr|A0A1W2PNZ9|A0A1W2PNZ9_HUMAN Probable JmjC domain-containing histone demethylation protein 2C OS=Homo sapiens OX=9606 GN=JMJD1C PE=1 SV=1;sp|Q15652|JHD2C_HUMAN Probable JmjC domain-containing histone demethylation protein 2C OS=Homo sapiens OX=9606 GN=JM	Probable JmjC domain-containing histone demethylation protein 2C	JMJD1C
A0A1W2PP04;Q9Y388;Q5JY83	2.09815	2.08704	2.05292	2.0775	2.06651	2.03272	1.93724	1.92699	1.89548	1.80469	1.1914	1.322	1.64958	1.089	1.20838	1.84803	1.22002	1.35375	0.829135	0.828886	0.818257	0.757873	0.757645	0.74793	0.84905	0.848795	0.837911	0.883787	0.898138	1.38005	1.04151	1.05842	1.62634	0.944292	0.959626	1.47453	6	16.7	1.18191	1.18045	1.17588	10	38.4	tr|A0A1W2PP04|A0A1W2PP04_HUMAN RNA-binding motif protein, X-linked 2 OS=Homo sapiens OX=9606 GN=RBMX2 PE=1 SV=1;sp|Q9Y388|RBMX2_HUMAN RNA-binding motif protein, X-linked 2 OS=Homo sapiens OX=9606 GN=RBMX2 PE=1 SV=2;tr|Q5JY83|Q5JY83_HUMAN RNA-binding motif	RNA-binding motif protein, X-linked 2	RBMX2
A0A1W2PPC6;Q9H3H5;F8W681;A0A1W2PQD1;F8WE55;A0A1W2PRR6	0.655444	0.608657	0.576035	0.710242	0.659543	0.624193	0.777736	0.722219	0.68351	0.689955	0.548998	0.685178	0.699408	0.55652	0.694566	0.656035	0.522008	0.651494	1.03339	1.0527	1.10796	1.04755	1.06713	1.12314	0.982586	1.00095	1.05349	0.723709	0.72339	0.71935	0.725044	0.724725	0.720677	0.629733	0.629456	0.62594	2	4.2	1.10351	1.10798	1.10541	4	8	tr|A0A1W2PPC6|A0A1W2PPC6_HUMAN UDP-N-acetylglucosamine--dolichyl-phosphate N-acetylglucosaminephosphotransferase OS=Homo sapiens OX=9606 GN=DPAGT1 PE=1 SV=1;sp|Q9H3H5|GPT_HUMAN UDP-N-acetylglucosamine--dolichyl-phosphate N-acetylglucosaminephosphotransfera	UDP-N-acetylglucosamine--dolichyl-phosphate N-acetylglucosaminephosphotransferase	DPAGT1
A0A1W2PPH1;P23368;A0A1W2PQT3;A0A1W2PQH3;A0A1W2PQY8;A0A1W2PQF8;A0A1W2PQ37;A0A1W2PR68	2.1873	1.70552	1.80155	1.89589	1.4783	1.56154	1.79371	1.39862	1.47737	1.20813	1.25929	1.36502	1.5195	1.58385	1.71682	1.26106	1.31446	1.42482	0.413908	0.442099	0.426264	0.520584	0.55604	0.536124	0.432043	0.461469	0.44494	0.778824	0.691664	0.712464	0.882072	0.783357	0.806914	0.80132	0.711643	0.733044	19	44.1	1.37268	1.38972	1.39629	27	63.9	tr|A0A1W2PPH1|A0A1W2PPH1_HUMAN Malic enzyme OS=Homo sapiens OX=9606 GN=ME2 PE=1 SV=1;sp|P23368|MAOM_HUMAN NAD-dependent malic enzyme, mitochondrial OS=Homo sapiens OX=9606 GN=ME2 PE=1 SV=1;tr|A0A1W2PQT3|A0A1W2PQT3_HUMAN Malic enzyme OS=Homo sapiens OX=9606	NAD-dependent malic enzyme, mitochondrial	ME2
A0A1W2PPZ5;P23193;A0A1W2PRL9	1.47116	1.60962	1.61703	1.66531	1.82204	1.83042	1.73076	1.89366	1.90237	0.76924	0.932403	0.809136	0.785984	0.952698	0.826749	0.751725	0.911173	0.790713	1.17594	1.15707	1.17709	1.20154	1.18226	1.20271	1.14917	1.13073	1.15029	1.25925	1.25926	1.32287	1.27081	1.27083	1.33502	1.22178	1.2218	1.28351	31	71.8	0.70682	0.724578	0.745857	26	67.4	tr|A0A1W2PPZ5|A0A1W2PPZ5_HUMAN Transcription elongation factor A protein 1 OS=Homo sapiens OX=9606 GN=TCEA1 PE=1 SV=1;sp|P23193|TCEA1_HUMAN Transcription elongation factor A protein 1 OS=Homo sapiens OX=9606 GN=TCEA1 PE=1 SV=2;tr|A0A1W2PRL9|A0A1W2PRL9_HUMA	Transcription elongation factor A protein 1	TCEA1
A0A1W2PQ51;A0A1X7SBZ2;Q92841	1.51108	1.59433	1.61376	1.70062	1.79433	1.81619	1.73912	1.83495	1.8573	1.35688	1.42211	1.35385	1.41852	1.48671	1.41535	1.29614	1.35845	1.29324	1.59524	1.62343	1.56904	1.66771	1.69717	1.64032	1.52383	1.55075	1.4988	0.908234	0.85106	0.81705	0.924517	0.866319	0.831699	0.900834	0.844126	0.810393	55	58.1	1.09535	1.10798	1.09535	53	59.6	tr|A0A1W2PQ51|A0A1W2PQ51_HUMAN Probable ATP-dependent RNA helicase DDX17 OS=Homo sapiens OX=9606 GN=DDX17 PE=1 SV=1;tr|A0A1X7SBZ2|A0A1X7SBZ2_HUMAN Probable ATP-dependent RNA helicase DDX17 OS=Homo sapiens OX=9606 GN=DDX17 PE=1 SV=1;sp|Q92841|DDX17_HUMAN Pr	Probable ATP-dependent RNA helicase DDX17	DDX17
A0A1W2PQ75;O15488	9.92958	14.7331	10.8984	9.47447	14.0579	10.3989	9.35439	13.8797	10.2671	6.89208	9.23603	12.6862	6.26618	8.39727	11.5341	6.44805	8.64099	11.8689	14.3434	13.3999	16.681	13.0408	12.183	15.1662	13.4193	12.5366	15.6064	0.636292	0.51765	0.588844	0.61953	0.504013	0.573332	0.69621	0.566395	0.644294	4	10.5	1.15804	0.981565	1.12075	7	11.2	tr|A0A1W2PQ75|A0A1W2PQ75_HUMAN Glycogenin-2 OS=Homo sapiens OX=9606 GN=GYG2 PE=1 SV=1;sp|O15488|GLYG2_HUMAN Glycogenin-2 OS=Homo sapiens OX=9606 GN=GYG2 PE=1 SV=2	Glycogenin-2	GYG2
A0A1W2PR36;Q14353	0.593784	0.40214	0.511036	0.556914	0.37717	0.479304	0.567053	0.384037	0.48803	5.14431	7.40183	6.03269	4.48351	6.45105	5.25778	4.20766	6.05414	4.93429	8.29072	14.5006	16.2286	7.22576	12.638	14.144	6.78119	11.8604	13.2738	0.509505	0.378789	0.199061	0.991524	0.737142	0.387382	1.23041	0.914739	0.480712	4	21.1	0.689164	0.620148	0.666863	5	37.1	tr|A0A1W2PR36|A0A1W2PR36_HUMAN Guanidinoacetate N-methyltransferase OS=Homo sapiens OX=9606 GN=GAMT PE=1 SV=1;sp|Q14353|GAMT_HUMAN Guanidinoacetate N-methyltransferase OS=Homo sapiens OX=9606 GN=GAMT PE=1 SV=1	Guanidinoacetate N-methyltransferase	GAMT
A0A1W2PRV5;E7EQZ4;Q16637;B4DP61	3.07557	2.42311	2.39779	3.08658	2.43179	2.40637	3.3574	2.64515	2.61751	1.10526	1.09248	1.16295	1.10451	1.09174	1.16216	1.03121	1.01929	1.08503	1.17467	1.10097	1.16739	1.17387	1.10022	1.1666	1.09596	1.02721	1.08918	2.17593	2.49414	2.32288	2.21524	2.5392	2.36485	1.98689	2.27746	2.12108	6	17.4	1.20626	1.36985	1.28981	11	40.4	tr|A0A1W2PRV5|A0A1W2PRV5_HUMAN Survival motor neuron protein OS=Homo sapiens OX=9606 GN=SMN2 PE=1 SV=1;tr|E7EQZ4|E7EQZ4_HUMAN Survival motor neuron protein OS=Homo sapiens OX=9606 GN=SMN1 PE=1 SV=1;sp|Q16637|SMN_HUMAN Survival motor neuron protein OS=Homo	Survival motor neuron protein	SMN1;SMN2
A0A1W2PS05;Q8NEB9;A8MYT4	1.06123	0.97502	0.993324	1.13967	1.04708	1.06674	1.092	1.00329	1.02213	1.74761	1.45652	1.64726	1.74574	1.45495	1.6455	1.77218	1.47699	1.67042	0.942235	0.98828	0.954323	0.941225	0.98722	0.9533	0.955481	1.00217	0.967739	1.44972	1.79831	1.28324	1.55743	1.93191	1.37858	1.39907	1.73547	1.2384	13	18	1.07683	1.07369	1.03158	29	41.1	tr|A0A1W2PS05|A0A1W2PS05_HUMAN Phosphatidylinositol 3-kinase catalytic subunit type 3 OS=Homo sapiens OX=9606 GN=PIK3C3 PE=1 SV=1;sp|Q8NEB9|PK3C3_HUMAN Phosphatidylinositol 3-kinase catalytic subunit type 3 OS=Homo sapiens OX=9606 GN=PIK3C3 PE=1 SV=1;tr|A8	Phosphatidylinositol 3-kinase catalytic subunit type 3;Phosphatidylinositol 3-kinase	PIK3C3
A0A1W2PS43;A0A1W2PRS1;Q14108;A0A1W2PPU6;A0A1W2PPX5;A0A1W2PQR6;A0A1W2PQB7;A0A1W2PRF6	0.202526	0.186089	0.178543	0.179713	0.165128	0.158432	0.195205	0.179362	0.172088	0.65458	0.580457	0.595108	0.605106	0.536584	0.550129	0.751562	0.666456	0.683279	0.624124	0.554967	0.611901	0.576951	0.513021	0.565652	0.716593	0.63719	0.702559	0.216304	0.241971	0.239265	0.212413	0.237618	0.234961	0.210114	0.235046	0.232418	18	32	0.870918	0.847283	0.831524	13	25.9	tr|A0A1W2PS43|A0A1W2PS43_HUMAN Lysosome membrane protein 2 OS=Homo sapiens OX=9606 GN=SCARB2 PE=1 SV=1;tr|A0A1W2PRS1|A0A1W2PRS1_HUMAN Lysosome membrane protein 2 (Fragment) OS=Homo sapiens OX=9606 GN=SCARB2 PE=1 SV=1;sp|Q14108|SCRB2_HUMAN Lysosome membrane	Lysosome membrane protein 2	SCARB2
A0A1X7SBY3;H0Y860;A0A1W2PRA1;Q9P246;H7C5A5	1.29103	0.865583	1.00638	1.13108	0.758343	0.8817	1.19195	0.799153	0.929148	0.448607	0.49176	0.397951	0.456127	0.500003	0.404623	0.423382	0.464109	0.375575	1.01121	0.953552	1.07907	1.02816	0.969538	1.09716	0.954351	0.899936	1.0184	0.514817	0.558512	0.554518	0.649219	0.704323	0.699285	0.670611	0.72753	0.722326	9	14.9	1.15329	1.01502	1.25134	8	12.7	tr|A0A1X7SBY3|A0A1X7SBY3_HUMAN Stromal interaction molecule 2 OS=Homo sapiens OX=9606 GN=STIM2 PE=1 SV=1;tr|H0Y860|H0Y860_HUMAN Stromal interaction molecule 2 OS=Homo sapiens OX=9606 GN=STIM2 PE=1 SV=1;tr|A0A1W2PRA1|A0A1W2PRA1_HUMAN Stromal interaction mol	Stromal interaction molecule 2	STIM2
A0A286YF22;O43175;A0A2C9F2M7;A0A286YFA2;A0A286YFL2;A0A286YFM8	2.2075	2.02564	2.06832	2.63463	2.41758	2.46852	2.60781	2.39296	2.44339	6.21	7.52799	6.67193	6.34733	7.69447	6.81948	6.14622	7.45068	6.60341	5.01144	4.87017	5.22481	5.12227	4.97788	5.34035	4.95998	4.82016	5.17115	1.33959	1.27051	1.29776	1.28086	1.21482	1.24087	1.36736	1.29685	1.32467	29	52.5	1.17348	1.20483	1.14167	32	63.7	tr|A0A286YF22|A0A286YF22_HUMAN D-3-phosphoglycerate dehydrogenase OS=Homo sapiens OX=9606 GN=PHGDH PE=1 SV=1;sp|O43175|SERA_HUMAN D-3-phosphoglycerate dehydrogenase OS=Homo sapiens OX=9606 GN=PHGDH PE=1 SV=4;tr|A0A2C9F2M7|A0A2C9F2M7_HUMAN D-3-phosphoglycer	D-3-phosphoglycerate dehydrogenase	PHGDH
A0A286YFF8;Q7Z3U7;F8VZV1	0.543941	0.505374	0.506738	0.464072	0.431168	0.432332	0.502096	0.466496	0.467755	0.992215	1.06714	0.997046	0.994487	1.06958	0.999329	1.00022	1.07574	1.00508	1.04271	0.983151	0.993586	1.04509	0.985402	0.995861	1.05111	0.991078	1.0016	0.558024	0.613216	0.630728	0.413633	0.454543	0.467524	0.625148	0.686979	0.706597	15	7.8	1.02051	1.05627	1.02807	37	21.6	tr|A0A286YFF8|A0A286YFF8_HUMAN Protein MON2 homolog OS=Homo sapiens OX=9606 GN=MON2 PE=1 SV=1;sp|Q7Z3U7|MON2_HUMAN Protein MON2 homolog OS=Homo sapiens OX=9606 GN=MON2 PE=1 SV=3;tr|F8VZV1|F8VZV1_HUMAN Protein MON2 homolog OS=Homo sapiens OX=9606 GN=MON2 PE	Protein MON2 homolog	MON2
A0A2C9F2P4;A0A286YFF7;P50897;Q5T0S4;A0A286YFE3;A0A286YFL8	1.30849	1.62048	1.67148	1.29866	1.60831	1.65893	1.32934	1.6463	1.69812	1.07432	1.20225	1.02646	1.08104	1.20977	1.03288	1.08165	1.21046	1.03346	1.78708	1.78573	1.65232	1.79826	1.7969	1.66265	1.79928	1.79792	1.66359	4.33328	4.11152	4.41156	3.8767	3.67831	3.94673	3.68274	3.49428	3.74927	9	27.5	0.730277	0.780241	0.759523	10	43	tr|A0A2C9F2P4|A0A2C9F2P4_HUMAN Palmitoyl-protein thioesterase 1 OS=Homo sapiens OX=9606 GN=PPT1 PE=1 SV=1;tr|A0A286YFF7|A0A286YFF7_HUMAN Palmitoyl-protein thioesterase 1 OS=Homo sapiens OX=9606 GN=PPT1 PE=1 SV=1;sp|P50897|PPT1_HUMAN Palmitoyl-protein thioe	Palmitoyl-protein thioesterase 1	PPT1
A0A2P0CTH9;A0A2P0CU24;A0A0A0MRV4;A0A2P0CTB1;A0A0A0MT35;Q8TBF2;J3QKK8;A0A0G2JSF1;J3KRV9;A0A0G2JRR6;J3KPF6;J3KPF5	0.942056	1.12624	1.0033	1.05147	1.25705	1.11983	0.946887	1.13202	1.00845	0.606793	0.54954	0.521	0.610636	0.55302	0.524299	0.509353	0.461293	0.437336	0.591409	0.604829	0.603646	0.595155	0.60866	0.607469	0.49644	0.507704	0.506711	0.77413	0.753745	0.855016	0.388126	0.377906	0.42868	0.500883	0.487694	0.553219	4	31.7	1.21041	1.19296	1.31936	7	46.6	tr|A0A2P0CTH9|A0A2P0CTH9_HUMAN Prostamide/prostaglandin F synthase OS=Homo sapiens OX=9606 GN=PRXL2B PE=1 SV=2;tr|A0A2P0CU24|A0A2P0CU24_HUMAN Prostamide/prostaglandin F synthase OS=Homo sapiens OX=9606 GN=PRXL2B PE=1 SV=1;tr|A0A0A0MRV4|A0A0A0MRV4_HUMAN Pro	Prostamide/prostaglandin F synthase	FAM213B
A0A2Q2TH77;Q08379	0.97686	0.89246	0.882901	0.85702	0.782974	0.774588	0.85008	0.776634	0.768315	0.797514	0.858139	0.815942	0.848764	0.913285	0.868376	0.796801	0.857372	0.815213	0.919484	0.946328	0.929466	0.978572	1.00714	0.989195	0.918662	0.945482	0.928635	0.486949	0.493847	0.523609	0.509624	0.516843	0.547992	0.502021	0.509132	0.539817	47	47.8	1.03127	1.02668	1.02651	48	57.2	tr|A0A2Q2TH77|A0A2Q2TH77_HUMAN Golgin subfamily A member 2 OS=Homo sapiens OX=9606 GN=GOLGA2 PE=1 SV=1;sp|Q08379|GOGA2_HUMAN Golgin subfamily A member 2 OS=Homo sapiens OX=9606 GN=GOLGA2 PE=1 SV=3	Golgin subfamily A member 2	GOLGA2
A0A2Q3DQE3;Q13555;Q5SWX3;Q8WU40;H0Y6G2	0.686627	0.685084	0.645433	0.732069	0.730423	0.688148	0.686696	0.685152	0.645498	0.611986	0.522621	0.605165	0.601604	0.513755	0.594899	0.596014	0.508982	0.589372	0.69732	0.744823	0.727454	0.685491	0.732187	0.715113	0.679122	0.725385	0.708469	0.258451	0.291239	0.301083	0.399733	0.450445	0.465669	0.286023	0.322309	0.333202	15	33.5	0.997956	1.01591	1.11726	16	38.1	tr|A0A2Q3DQE3|A0A2Q3DQE3_HUMAN Calcium/calmodulin-dependent protein kinase (CaM kinase) II gamma, isoform CRA_d OS=Homo sapiens OX=9606 GN=CAMK2G PE=1 SV=1;sp|Q13555|KCC2G_HUMAN Calcium/calmodulin-dependent protein kinase type II subunit gamma OS=Homo sapi	Calcium/calmodulin-dependent protein kinase type II subunit gamma	CAMK2G
A0A2R8Y4Z8;Q9Y3X0	1.11666	0.954152	1.08014	1.03105	0.881003	0.997333	1.02891	0.879176	0.995265	0.607763	0.647805	0.604421	0.684581	0.729685	0.680817	0.599375	0.638864	0.596079	2.40358	2.04214	2.14222	2.70739	2.30026	2.41299	2.37041	2.01396	2.11266	0.781318	0.72666	0.786383	0.769646	0.715804	0.774636	0.805937	0.749557	0.811162	17	26.7	0.952783	0.951388	0.978705	27	38.7	tr|A0A2R8Y4Z8|A0A2R8Y4Z8_HUMAN Coiled-coil domain-containing protein 9 OS=Homo sapiens OX=9606 GN=CCDC9 PE=1 SV=1;sp|Q9Y3X0|CCDC9_HUMAN Coiled-coil domain-containing protein 9 OS=Homo sapiens OX=9606 GN=CCDC9 PE=1 SV=1	Coiled-coil domain-containing protein 9	CCDC9
A0A2R8Y566;Q9P260	1.23356	0.767987	0.812413	1.16867	0.727589	0.769678	1.16012	0.722265	0.764047	1.15389	1.02196	1.08799	1.15082	1.01924	1.08509	1.25953	1.11552	1.18759	1.36919	1.34252	1.31189	1.36554	1.33894	1.30839	1.49453	1.46542	1.43199	0.905917	0.811346	0.973101	0.893902	0.800586	0.960195	0.741138	0.663769	0.796102	17	15	0.937459	0.931783	0.908944	30	30.6	tr|A0A2R8Y566|A0A2R8Y566_HUMAN RAB11-binding protein RELCH OS=Homo sapiens OX=9606 GN=RELCH PE=1 SV=1;sp|Q9P260|RELCH_HUMAN RAB11-binding protein RELCH OS=Homo sapiens OX=9606 GN=RELCH PE=1 SV=2	LisH domain and HEAT repeat-containing protein KIAA1468	KIAA1468
A0A2R8Y575;Q5VVD7;Q8IWE5	0.674864	0.614563	0.63104	0.615084	0.560125	0.575143	0.589506	0.536832	0.551226	2.09163	2.07082	1.89525	2.00781	1.98783	1.8193	1.93003	1.91083	1.74883	1.09796	1.01637	0.998911	1.05396	0.97564	0.958883	1.01313	0.937847	0.921739	0.541922	0.482339	0.657175	0.508779	0.45284	0.616983	0.48999	0.436117	0.594199	5	6.1	1.02543	1.00239	0.984692	15	20.8	tr|A0A2R8Y575|A0A2R8Y575_HUMAN Pleckstrin homology domain-containing family M member 2 OS=Homo sapiens OX=9606 GN=PLEKHM2 PE=1 SV=1;tr|Q5VVD7|Q5VVD7_HUMAN Pleckstrin homology domain-containing family M member 2 OS=Homo sapiens OX=9606 GN=PLEKHM2 PE=1 SV=1;	Pleckstrin homology domain-containing family M member 2	PLEKHM2
A0A2R8Y595;A0A2R8YFL0;P49711	1.74544	1.72998	1.62714	3.04643	3.01944	2.83995	2.67796	2.65424	2.49646	0.99524	1.02882	1.03708	0.972142	1.00494	1.01301	1.05887	1.09459	1.10338	0.612531	0.617608	0.590302	0.598316	0.603275	0.576602	0.651692	0.657093	0.628041	1.15868	0.977405	1.1536	1.20054	1.01271	1.19527	1.17228	0.988876	1.16714	17	30.7	1.26147	1.0818	1.20801	26	41.8	tr|A0A2R8Y595|A0A2R8Y595_HUMAN Transcriptional repressor CTCF OS=Homo sapiens OX=9606 GN=CTCF PE=1 SV=1;tr|A0A2R8YFL0|A0A2R8YFL0_HUMAN Transcriptional repressor CTCF OS=Homo sapiens OX=9606 GN=CTCF PE=1 SV=1;sp|P49711|CTCF_HUMAN Transcriptional repressor C	Transcriptional repressor CTCF	CTCF
A0A2R8Y5H9;Q8IVT5;A0A0A0MQW1;A0A2R8Y4X0	3.47458	3.48767	2.00352	2.59234	2.60211	1.4948	2.47461	2.48393	1.42691	0.708551	0.959402	0.49839	1.00646	1.36278	0.707935	0.618817	0.8379	0.435272	1.04007	2.26371	1.15048	1.47735	3.21548	1.63419	0.908348	1.97703	1.00478	0.874505	0.830757	1.15033	0.7859	0.746585	1.03378	0.659966	0.626951	0.868124	7	7	0.884747	0.800472	0.911304	25	28.9	tr|A0A2R8Y5H9|A0A2R8Y5H9_HUMAN Kinase suppressor of Ras 1 OS=Homo sapiens OX=9606 GN=KSR1 PE=1 SV=1;sp|Q8IVT5|KSR1_HUMAN Kinase suppressor of Ras 1 OS=Homo sapiens OX=9606 GN=KSR1 PE=1 SV=3;tr|A0A0A0MQW1|A0A0A0MQW1_HUMAN Kinase suppressor of Ras 1 OS=Homo	Kinase suppressor of Ras 1	KSR1
A0A2R8Y5J0;A0A2R8YFK9;A0A2U3TZM0;A0A2R8Y521;A0A2R8Y425;F5GWX5;A0A2R8Y212;A0A0C4DGG9;Q14839;A0A2R8YFD8;A0A2R8YDJ9;A0A2R8YD40;A0A2R8Y4X2;A0A2R8Y8C1;A0A2R8YDW2;A0A2R8YER1;A0A2R8Y445;A0A2R8Y5Z7;A0A2R8Y685	1.71749	2.01476	1.90477	1.85957	2.18144	2.06235	1.82675	2.14293	2.02594	1.41226	1.26641	1.35803	1.3803	1.23775	1.3273	1.43032	1.28261	1.3754	0.818244	0.803476	0.799837	0.799729	0.785295	0.781738	0.828711	0.813755	0.810069	1.02544	1.16665	0.96661	1.01207	1.15144	0.954004	1.0207	1.16126	0.962144	86	45.9	1.1637	1.16551	1.14615	110	59.9	tr|A0A2R8Y5J0|A0A2R8Y5J0_HUMAN Chromodomain-helicase-DNA-binding protein 4 OS=Homo sapiens OX=9606 GN=CHD4 PE=1 SV=1;tr|A0A2R8YFK9|A0A2R8YFK9_HUMAN Chromodomain-helicase-DNA-binding protein 4 OS=Homo sapiens OX=9606 GN=CHD4 PE=1 SV=1;tr|A0A2U3TZM0|A0A2U3TZ	Chromodomain-helicase-DNA-binding protein 4	CHD4
A0A2R8Y661;A0A2R8YGD3;Q9Y4G8	1.02039	0.732515	0.842046	1.27888	0.918082	1.05536	1.25414	0.90032	1.03494	1.93447	1.91225	1.80156	1.8465	1.82528	1.71963	2.10846	2.08424	1.9636	1.43125	1.53201	1.40005	1.36616	1.46233	1.33637	1.55998	1.6698	1.52597	0.450067	0.446949	0.413606	0.402956	0.400165	0.370312	0.50426	0.500766	0.463409	5	3.8	1.26959	1.19704	1.27716	23	20	tr|A0A2R8Y661|A0A2R8Y661_HUMAN Rap guanine nucleotide exchange factor 2 OS=Homo sapiens OX=9606 GN=RAPGEF2 PE=1 SV=1;tr|A0A2R8YGD3|A0A2R8YGD3_HUMAN Rap guanine nucleotide exchange factor 2 OS=Homo sapiens OX=9606 GN=RAPGEF2 PE=1 SV=1;sp|Q9Y4G8|RPGF2_HUMAN	Rap guanine nucleotide exchange factor 2	RAPGEF2
A0A2R8Y6H3;H0Y770;A0A2R8Y7U0;O75140;A0A2R8Y6V4;A0A2R8Y5T1;A0A2R8Y842;A0A2R8YEW8;A0A2R8Y5K9;A0A2R8Y721;A0A2R8Y5P2;A0A2R8YF50;A0A2R8Y6H8;A0A2R8YF97;A0A2R8Y5E9;A0A2R8Y7U6	1.56468	1.31804	1.40773	1.58464	1.33486	1.42569	1.57938	1.33042	1.42095	1.18734	1.46588	1.19909	1.26684	1.56403	1.27937	1.25112	1.54462	1.2635	1.22059	1.33164	1.07977	1.30232	1.4208	1.15206	1.28616	1.40316	1.13777	0.719554	0.636354	0.887284	0.78945	0.698168	0.973472	0.830375	0.734361	1.02394	5	3.3	1.08303	1.16849	1.0601	11	6.6	tr|A0A2R8Y6H3|A0A2R8Y6H3_HUMAN GATOR complex protein DEPDC5 OS=Homo sapiens OX=9606 GN=DEPDC5 PE=1 SV=1;tr|H0Y770|H0Y770_HUMAN GATOR complex protein DEPDC5 OS=Homo sapiens OX=9606 GN=DEPDC5 PE=1 SV=2;tr|A0A2R8Y7U0|A0A2R8Y7U0_HUMAN GATOR complex protein DEP	DEP domain-containing protein 5	DEPDC5
A0A2R8Y7R9;Q13136;E9PJZ7	1.20065	0.984621	1.02697	1.20219	0.985884	1.02828	1.27533	1.04586	1.09084	0.762921	0.739551	0.717235	0.744477	0.721672	0.699896	0.759835	0.73656	0.714334	0.986927	0.945099	0.995911	0.963068	0.922251	0.971834	0.982936	0.941276	0.991883	0.687583	0.643647	0.761292	0.705274	0.660207	0.780878	0.677552	0.634257	0.750186	43	32.6	1.01392	1.00682	1.04876	43	36.4	tr|A0A2R8Y7R9|A0A2R8Y7R9_HUMAN Liprin-alpha-1 (Fragment) OS=Homo sapiens OX=9606 GN=PPFIA1 PE=1 SV=1;sp|Q13136|LIPA1_HUMAN Liprin-alpha-1 OS=Homo sapiens OX=9606 GN=PPFIA1 PE=1 SV=1;tr|E9PJZ7|E9PJZ7_HUMAN Liprin-alpha-1 OS=Homo sapiens OX=9606 GN=PPFIA1 PE	Liprin-alpha-1	PPFIA1
A0A2R8Y7S2;A0A2R8Y4P4;Q9HBD4;P51532;A0A0A0MT49;A0A2R8YGG3;A0A2R8Y440;A0A2R8Y4C5;A0A2R8YG32;A0A2R8Y7F3;A0A2R8Y6N0;A0A2R8YF58;A0A2R8YF80;A0A2R8YDA1;A0A2R8Y7Y7;A0A2R8Y6V2;A0A2R8Y526;A0A2R8Y523;A0A2R8YGP5	3.28478	3.00596	2.77563	3.41628	3.12629	2.88674	3.41858	3.1284	2.88869	1.68165	1.60905	1.5997	1.63518	1.5646	1.5555	1.6617	1.58996	1.58072	1.91788	1.92844	1.91088	1.86488	1.87516	1.85808	1.89512	1.90556	1.88821	1.05678	1.09501	1.00052	1.0737	1.11255	1.01654	1.05654	1.09476	1.00029	64	33.8	1.12594	1.11516	1.13275	74	41.4	tr|A0A2R8Y7S2|A0A2R8Y7S2_HUMAN Transcription activator BRG1 OS=Homo sapiens OX=9606 GN=SMARCA4 PE=1 SV=1;tr|A0A2R8Y4P4|A0A2R8Y4P4_HUMAN Transcription activator BRG1 OS=Homo sapiens OX=9606 GN=SMARCA4 PE=1 SV=1;tr|Q9HBD4|Q9HBD4_HUMAN SMARCA4 isoform 2 OS=Ho	Transcription activator BRG1	SMARCA4
A0A2R8Y7U5;A8MST6;A0A2U3TZI9;A0A2R8Y5W6;A0A2R8Y432;A0A2R8YCP0;A0A2R8Y7A4;Q5JTW2;A0A2R8Y589;A0A2R8Y4C1	3.21547	2.14893	2.5146	2.7754	1.85483	2.17045	2.47134	1.65162	1.93266	1.45525	1.5004	1.53919	1.31799	1.35888	1.39401	1.45707	1.50228	1.54111	1.34895	1.42219	1.44306	1.22172	1.28804	1.30694	1.35064	1.42396	1.44486	0.72165	0.751355	0.66765	0.741845	0.772381	0.686334	0.762447	0.793831	0.705394	8	10.6	1.03942	1.08134	1.03565	9	12.9	tr|A0A2R8Y7U5|A0A2R8Y7U5_HUMAN Centrosomal protein of 78 kDa OS=Homo sapiens OX=9606 GN=CEP78 PE=1 SV=1;tr|A8MST6|A8MST6_HUMAN Centrosomal protein of 78 kDa OS=Homo sapiens OX=9606 GN=CEP78 PE=1 SV=2;tr|A0A2U3TZI9|A0A2U3TZI9_HUMAN Centrosomal protein of 78	Centrosomal protein of 78 kDa	CEP78
A0A2R8Y811;P62263;E5RH77	0.861859	0.70924	0.687887	2.09767	1.72621	1.67424	2.08959	1.71957	1.6678	0.971159	1.0347	0.985253	0.993119	1.0581	1.00753	1.01489	1.0813	1.02962	1.20355	1.09797	1.15322	1.23076	1.1228	1.1793	1.25775	1.14741	1.20515	2.24022	1.79843	2.0835	2.55045	2.04748	2.37202	2.65396	2.13057	2.46829	9	42	0.994965	1.11721	1.06398	8	42	tr|A0A2R8Y811|A0A2R8Y811_HUMAN 40S ribosomal protein S14 (Fragment) OS=Homo sapiens OX=9606 GN=RPS14 PE=1 SV=1;sp|P62263|RS14_HUMAN 40S ribosomal protein S14 OS=Homo sapiens OX=9606 GN=RPS14 PE=1 SV=3;tr|E5RH77|E5RH77_HUMAN 40S ribosomal protein S14 OS=Hom	40S ribosomal protein S14	RPS14
A0A2R8Y855;B4DGM3;Q969G3;A0A2R8Y765;A0A2R8Y7U4;A0A2U3TZQ7;A0A2R8Y7I9;A0A2R8Y4T4;A0A2R8YES3;J3QKS7;J3QR61;K7EMQ8;H7C048	0.700872	1.83108	1.61564	0.716921	1.87301	1.65264	0.768696	2.00828	1.77199	1.7691	1.78809	1.85615	1.71633	1.73476	1.80078	1.76698	1.78595	1.85392	0.921958	0.924351	0.961181	0.894458	0.896779	0.932511	0.920855	0.923244	0.960031	0.828666	0.866933	0.866192	0.831251	0.869638	0.868895	0.826797	0.864979	0.864239	20	42	1.14247	1.08471	1.06264	25	61.3	tr|A0A2R8Y855|A0A2R8Y855_HUMAN SWI/SNF-related matrix-associated actin-dependent regulator of chromatin subfamily E member 1 OS=Homo sapiens OX=9606 GN=SMARCE1 PE=1 SV=1;tr|B4DGM3|B4DGM3_HUMAN SWI/SNF-related matrix-associated actin-dependent regulator of	SWI/SNF-related matrix-associated actin-dependent regulator of chromatin subfamily E member 1	SMARCE1
A0A2R8Y891;P08237;F8VZI0	1.60275	1.42047	1.42593	1.57318	1.39427	1.39963	1.5227	1.34953	1.35472	0.987774	0.886887	1.09746	0.968044	0.869172	1.07554	1.02305	0.918563	1.13666	0.396572	0.436907	0.416392	0.388651	0.42818	0.408075	0.410736	0.452512	0.431263	0.502322	0.524798	0.396976	0.52007	0.54334	0.411002	0.478089	0.49948	0.377825	32	40.3	1.38103	1.359	1.35587	32	40.9	tr|A0A2R8Y891|A0A2R8Y891_HUMAN ATP-dependent 6-phosphofructokinase OS=Homo sapiens OX=9606 GN=PFKM PE=1 SV=1;sp|P08237|PFKAM_HUMAN ATP-dependent 6-phosphofructokinase, muscle type OS=Homo sapiens OX=9606 GN=PFKM PE=1 SV=2;tr|F8VZI0|F8VZI0_HUMAN ATP-depende	ATP-dependent 6-phosphofructokinase, muscle type	PFKM
A0A2R8YCH5;A0A2R8Y5A3;P35222;B4DGU4;A0A2R8Y804;A0A2R8Y543;A0A2R8Y750;A0A2R8Y7Z0;A0A2R8Y5C3;A0A2R8Y5Z1;A0A2R8Y6G0	0.828859	0.748703	0.835407	0.906176	0.818542	0.913334	1.0176	0.919187	1.02563	1.2077	1.21882	1.2537	1.16286	1.17358	1.20715	1.24257	1.25402	1.2899	6.4947	5.53687	5.45585	6.25359	5.33132	5.25331	6.68225	5.69675	5.6134	0.454581	0.40782	0.451931	0.481767	0.43221	0.478958	0.465289	0.417427	0.462577	31	45.8	0.645828	0.618186	0.627301	40	58.9	tr|A0A2R8YCH5|A0A2R8YCH5_HUMAN Catenin beta-1 (Fragment) OS=Homo sapiens OX=9606 GN=CTNNB1 PE=1 SV=1;tr|A0A2R8Y5A3|A0A2R8Y5A3_HUMAN Catenin beta-1 OS=Homo sapiens OX=9606 GN=CTNNB1 PE=1 SV=1;sp|P35222|CTNB1_HUMAN Catenin beta-1 OS=Homo sapiens OX=9606 GN=C	Catenin beta-1	CTNNB1
A0A2R8YD58;E7EU96;P68400;A0A2R8Y5A0;A0A2R8YFU2;A0A2R8YDP2;A0A2R8YF43;Q8NEV1;A0A2R8Y4D6;A0A2R8Y4H0	1.39484	1.44911	1.45487	1.6946	1.76054	1.76754	1.62313	1.68629	1.693	1.59981	1.14133	1.44145	1.51794	1.08292	1.36768	1.56457	1.11618	1.4097	0.745449	0.704125	0.718207	0.707299	0.66809	0.681452	0.729027	0.688613	0.702385	1.65526	1.61265	1.30947	1.69089	1.64736	1.33766	1.72335	1.67898	1.36334	21	59.6	1.07572	0.996625	1.11313	15	48.9	tr|A0A2R8YD58|A0A2R8YD58_HUMAN Casein kinase II subunit alpha OS=Homo sapiens OX=9606 GN=CSNK2A1 PE=1 SV=1;tr|E7EU96|E7EU96_HUMAN Casein kinase II subunit alpha OS=Homo sapiens OX=9606 GN=CSNK2A1 PE=1 SV=1;sp|P68400|CSK21_HUMAN Casein kinase II subunit alp	Casein kinase II subunit alpha;Casein kinase II subunit alpha 3	CSNK2A1;CSNK2A3
A0A2R8YD71;F8W1P7;P49281	1.97094	1.14768	1.19266	2.08032	1.21137	1.25884	1.85822	1.08204	1.12445	1.28468	1.34023	1.31393	1.14844	1.1981	1.1746	1.2304	1.28361	1.25843	1.22999	1.40856	1.34269	1.09956	1.25919	1.20031	1.17803	1.34905	1.28597	2.2249	2.07131	2.00732	2.27348	2.11654	2.05115	2.21512	2.06221	1.9985	3	4	1.16018	1.01457	0.85907	3	4.7	tr|A0A2R8YD71|A0A2R8YD71_HUMAN Natural resistance-associated macrophage protein 2 OS=Homo sapiens OX=9606 GN=SLC11A2 PE=1 SV=1;tr|F8W1P7|F8W1P7_HUMAN Natural resistance-associated macrophage protein 2 OS=Homo sapiens OX=9606 GN=SLC11A2 PE=1 SV=1;sp|P49281|	Natural resistance-associated macrophage protein 2	SLC11A2
A0A2R8YDQ9;A0A2R8Y6Y7;Q9P2R7;Q5T9Q5;A0A2R8Y5P6;A0A2R8Y6E6	0.616877	1.01747	0.981474	0.676892	1.11645	1.07696	0.663141	1.09377	1.05508	0.746028	0.763099	0.745422	0.760737	0.778145	0.760119	0.746114	0.763187	0.745508	0.833862	0.840812	0.840301	0.850303	0.85739	0.856869	0.833958	0.840909	0.840398	0.745961	0.777641	0.719585	0.762608	0.794996	0.735644	0.762123	0.79449	0.735175	22	48.6	0.867475	0.917074	0.841559	26	68.4	tr|A0A2R8YDQ9|A0A2R8YDQ9_HUMAN Succinate--CoA ligase [ADP-forming] subunit beta, mitochondrial OS=Homo sapiens OX=9606 GN=SUCLA2 PE=1 SV=1;tr|A0A2R8Y6Y7|A0A2R8Y6Y7_HUMAN Succinate--CoA ligase [ADP-forming] subunit beta, mitochondrial OS=Homo sapiens OX=960	Succinyl-CoA ligase [ADP-forming] subunit beta, mitochondrial	SUCLA2
A0A2R8YDR3;A0A2R8Y7C8;A0A2R8YGD6;P49815;A0A2R8Y5F1;A0A2R8YGU4;X5D2U8;H3BMQ0;A0A2R8YDZ2;A0A2R8Y7X5;A0A2R8Y6C9	0.828608	0.693661	0.718046	0.856645	0.717131	0.742342	0.831437	0.696028	0.720497	1.41689	1.28738	1.19896	1.51882	1.38	1.28521	1.40223	1.27406	1.18655	1.02778	1.07697	1.0677	1.10171	1.15445	1.14451	1.01714	1.06582	1.05665	0.590768	0.496822	0.647248	0.621052	0.52229	0.680427	0.61947	0.52096	0.678693	25	15.7	0.892644	0.896962	0.843925	40	28.9	tr|A0A2R8YDR3|A0A2R8YDR3_HUMAN Tuberin (Fragment) OS=Homo sapiens OX=9606 GN=TSC2 PE=1 SV=1;tr|A0A2R8Y7C8|A0A2R8Y7C8_HUMAN Tuberin OS=Homo sapiens OX=9606 GN=TSC2 PE=1 SV=1;tr|A0A2R8YGD6|A0A2R8YGD6_HUMAN Tuberin OS=Homo sapiens OX=9606 GN=TSC2 PE=1 SV=1;sp	Tuberin	TSC2
A0A2R8YE63;Q12929;A0A2R8Y4W2	0.264738	0.323176	0.323365	0.1934	0.236091	0.236229	0.182991	0.223384	0.223515	0.110709	0.110748	0.112052	0.157682	0.157738	0.159595	0.0968163	0.0968504	0.0979908	0.429325	0.41772	0.398694	0.611486	0.594957	0.567859	0.375449	0.365301	0.348663	0.225365	0.191327	0.193904	0.188377	0.159925	0.16208	0.213676	0.181404	0.183848	20	30	0.945399	0.82325	0.969533	18	28.1	tr|A0A2R8YE63|A0A2R8YE63_HUMAN Epidermal growth factor receptor kinase substrate 8 OS=Homo sapiens OX=9606 GN=EPS8 PE=1 SV=1;sp|Q12929|EPS8_HUMAN Epidermal growth factor receptor kinase substrate 8 OS=Homo sapiens OX=9606 GN=EPS8 PE=1 SV=1;tr|A0A2R8Y4W2|A0	Epidermal growth factor receptor kinase substrate 8	EPS8
A0A2R8YE98;A0A2R8Y7C3;Q8N4S0;F5H777;A0A2R8Y4L3	2.61348	1.51523	2.13955	1.83933	1.0664	1.50578	1.96988	1.14208	1.61266	0.281567	0.342886	0.220139	0.272781	0.332187	0.21327	0.251032	0.305701	0.196266	1.39186	1.22444	1.15176	1.34843	1.18623	1.11582	1.24092	1.09165	1.02686	0.364241	0.486049	0.340261	0.670576	0.894827	0.626429	0.729935	0.974036	0.68188	3	6.4	1.09829	1.05362	0.912553	7	18.8	tr|A0A2R8YE98|A0A2R8YE98_HUMAN Coiled-coil domain-containing protein 82 OS=Homo sapiens OX=9606 GN=CCDC82 PE=1 SV=1;tr|A0A2R8Y7C3|A0A2R8Y7C3_HUMAN Coiled-coil domain-containing protein 82 OS=Homo sapiens OX=9606 GN=CCDC82 PE=1 SV=1;sp|Q8N4S0|CCD82_HUMAN Co	Coiled-coil domain-containing protein 82	CCDC82
A0A2R8YEM2;P51946;D6RHI7;D6RG18	1.6238	1.38598	1.33748	1.53326	1.3087	1.2629	1.60493	1.36987	1.32193	1.3937	1.33651	1.28774	1.20578	1.1563	1.1141	1.14579	1.09877	1.05868	2.35453	2.58748	1.98041	2.03705	2.23859	1.71337	1.9357	2.12722	1.62813	2.49625	2.37681	2.58729	2.46046	2.34273	2.5502	2.40869	2.29343	2.49654	6	20	1.03174	0.835204	0.985908	9	27.7	tr|A0A2R8YEM2|A0A2R8YEM2_HUMAN Cyclin-H OS=Homo sapiens OX=9606 GN=CCNH PE=1 SV=1;sp|P51946|CCNH_HUMAN Cyclin-H OS=Homo sapiens OX=9606 GN=CCNH PE=1 SV=1;tr|D6RHI7|D6RHI7_HUMAN Cyclin-H OS=Homo sapiens OX=9606 GN=CCNH PE=1 SV=1;tr|D6RG18|D6RG18_HUMAN Cycli	Cyclin-H	CCNH
A0A2R8YF49;Q12774;A0A2R8YFR7;H0Y895	8.5958	5.84677	6.10516	8.59476	5.84606	6.10443	8.33439	5.66896	5.9195	0.670941	0.693616	0.634778	0.599244	0.619495	0.566945	0.649865	0.671828	0.614838	1.03658	0.960205	1.04488	0.925812	0.857596	0.933223	1.00402	0.930042	1.01206	20.4208	15.7581	19.8088	18.3061	14.1262	17.7574	18.7501	14.4689	18.1881	22	15.4	1.23942	1.23631	1.1379	37	28.3	tr|A0A2R8YF49|A0A2R8YF49_HUMAN Rho guanine nucleotide exchange factor 5 OS=Homo sapiens OX=9606 GN=ARHGEF5 PE=1 SV=1;sp|Q12774|ARHG5_HUMAN Rho guanine nucleotide exchange factor 5 OS=Homo sapiens OX=9606 GN=ARHGEF5 PE=1 SV=3;tr|A0A2R8YFR7|A0A2R8YFR7_HUMAN	Rho guanine nucleotide exchange factor 5	ARHGEF5
A0A2R8YGH5;H7C1E4;P61966	0.393764	0.349951	0.312212	0.413245	0.367265	0.327659	0.534939	0.475418	0.424149	1.04927	0.77796	0.733582	1.0591	0.785253	0.74046	1.0111	0.749664	0.706901	0.145304	0.135468	0.138909	0.146666	0.136738	0.140211	0.140019	0.13054	0.133856	0.977238	1.02335	0.87197	0.698713	0.731683	0.623448	0.59756	0.625757	0.53319	3	26.8	0.89662	0.967399	0.907286	5	36.9	tr|A0A2R8YGH5|A0A2R8YGH5_HUMAN AP complex subunit sigma OS=Homo sapiens OX=9606 GN=AP1S1 PE=1 SV=1;tr|H7C1E4|H7C1E4_HUMAN AP complex subunit sigma (Fragment) OS=Homo sapiens OX=9606 GN=AP1S1 PE=1 SV=1;sp|P61966|AP1S1_HUMAN AP-1 complex subunit sigma-1A OS=	AP-1 complex subunit sigma-1A	AP1S1
A0A2R8YH03;Q5VWN6	2.77285	1.91096	2.09488	2.48862	1.71508	1.88015	2.59068	1.78542	1.95725	0.810947	0.727692	0.802305	0.769067	0.690112	0.760871	0.828589	0.743523	0.819758	0.393309	0.377409	0.388355	0.372997	0.357918	0.368299	0.401866	0.385619	0.396803	1.97188	1.97857	1.92705	1.7206	1.72645	1.68149	1.66575	1.67141	1.62789	18	7.4	1.20789	1.20496	1.26345	43	23.6	tr|A0A2R8YH03|A0A2R8YH03_HUMAN Transcription activation suppressor family member 2 OS=Homo sapiens OX=9606 GN=TASOR2 PE=1 SV=1;sp|Q5VWN6|TASO2_HUMAN Protein TASOR 2 OS=Homo sapiens OX=9606 GN=TASOR2 PE=1 SV=1	Protein FAM208B	FAM208B
A0A2U3TZM1;A0A2R8YE77;O14936;A0A2U3TZN6;A0A2U3TZM4;A0A2R8Y6F8;A0A2R8YFN5;A0A2R8YEK3;A0A2R8Y3B3;Q5JS74;Q5JS72	1.49896	1.12755	1.17328	1.44576	1.08753	1.13163	1.57328	1.18345	1.23144	1.5908	1.49464	1.53225	1.52867	1.43627	1.4724	1.66239	1.5619	1.6012	2.29422	2.2964	2.60713	2.20461	2.20671	2.50531	2.39746	2.39974	2.72446	0.406374	0.390167	0.396084	0.393884	0.378176	0.383911	0.414346	0.397821	0.403854	17	18.1	1.00241	1.03595	1.01013	33	46.1	tr|A0A2U3TZM1|A0A2U3TZM1_HUMAN Peripheral plasma membrane protein CASK OS=Homo sapiens OX=9606 GN=CASK PE=1 SV=1;tr|A0A2R8YE77|A0A2R8YE77_HUMAN Calcium/calmodulin-dependent serine protein kinase (MAGUK family), isoform CRA_c OS=Homo sapiens OX=9606 GN=CASK	Peripheral plasma membrane protein CASK	CASK
A0A2U3TZR0;Q9UBP0;A0A2R8YGN6;A0A2R8YCL5;A0A2R8Y4I8;A0A2R8Y481;A0A2R8YFW8;A0A2R8Y5N9	2.35155	1.78867	1.9991	2.1001	1.59741	1.78534	2.4314	1.84941	2.06699	1.27743	1.3686	1.2311	1.29706	1.38963	1.25001	1.32765	1.4224	1.2795	1.11857	1.02389	1.01739	1.13576	1.03962	1.03303	1.16255	1.06415	1.05739	0.643156	0.614434	0.622192	0.668703	0.63884	0.646907	0.710865	0.679119	0.687695	20	34.1	1.12635	1.18206	1.16656	27	48.5	tr|A0A2U3TZR0|A0A2U3TZR0_HUMAN Spastin OS=Homo sapiens OX=9606 GN=SPAST PE=1 SV=1;sp|Q9UBP0|SPAST_HUMAN Spastin OS=Homo sapiens OX=9606 GN=SPAST PE=1 SV=1;tr|A0A2R8YGN6|A0A2R8YGN6_HUMAN Spastin (Fragment) OS=Homo sapiens OX=9606 GN=SPAST PE=1 SV=1;tr|A0A2R	Spastin	SPAST
A0A2U3TZV8;Q4KWH8	4.65535	4.58909	3.5873	3.23799	3.19191	2.49512	3.10339	3.05922	2.3914	1.86952	1.495	1.49396	1.98743	1.58929	1.58818	1.90291	1.5217	1.52064	2.41301	2.15921	2.31395	2.56519	2.29539	2.45988	2.4561	2.19777	2.35527	0.847492	0.776311	0.899139	0.821823	0.752797	0.871905	0.782537	0.716811	0.830224	12	8.1	1.02498	1.14799	1.12214	37	28.1	tr|A0A2U3TZV8|A0A2U3TZV8_HUMAN Phosphoinositide phospholipase C OS=Homo sapiens OX=9606 GN=PLCH1 PE=1 SV=1;sp|Q4KWH8|PLCH1_HUMAN 1-phosphatidylinositol 4,5-bisphosphate phosphodiesterase eta-1 OS=Homo sapiens OX=9606 GN=PLCH1 PE=1 SV=1	1-phosphatidylinositol 4,5-bisphosphate phosphodiesterase eta-1	PLCH1
A0A384DVU0;Q8IY17	0.872682	0.755488	0.715642	0.832829	0.720986	0.68296	0.984373	0.85218	0.807234	1.992	1.95365	2.22169	1.98773	1.94946	2.21692	1.89029	1.8539	2.10825	1.30689	1.27693	1.22945	1.30408	1.27419	1.22681	1.24016	1.21174	1.16667	0.61257	0.503861	0.647484	0.555664	0.457053	0.587334	0.652131	0.536401	0.689299	16	13.1	0.997729	0.975341	0.956993	39	31.4	tr|A0A384DVU0|A0A384DVU0_HUMAN Neuropathy target esterase OS=Homo sapiens OX=9606 GN=PNPLA6 PE=1 SV=1;sp|Q8IY17|PLPL6_HUMAN Neuropathy target esterase OS=Homo sapiens OX=9606 GN=PNPLA6 PE=1 SV=3	Neuropathy target esterase	PNPLA6
A0A3B3IRL5;C9J381;P20839;C9K0R9	0.392808	0.441597	0.449524	0.392778	0.441563	0.44949	0.356254	0.400503	0.407693	0.163185	0.147236	0.153386	0.193498	0.174586	0.181878	0.185759	0.167603	0.174604	0.125015	0.133916	0.126314	0.148237	0.158791	0.149777	0.142308	0.15244	0.143787	2.58411	1.9052	1.69469	2.24449	1.65481	1.47196	2.39314	1.7644	1.56944	13	26.1	1.15379	1.19145	1.2364	8	17.7	tr|A0A3B3IRL5|A0A3B3IRL5_HUMAN Inosine-5-monophosphate dehydrogenase (Fragment) OS=Homo sapiens OX=9606 GN=IMPDH1 PE=1 SV=1;tr|C9J381|C9J381_HUMAN Inosine-5-monophosphate dehydrogenase OS=Homo sapiens OX=9606 GN=IMPDH1 PE=1 SV=1;sp|P20839|IMDH1_HUMAN Ino	Inosine-5-monophosphate dehydrogenase;Inosine-5-monophosphate dehydrogenase 1	IMPDH1
A0A3B3IRW6;Q2KHR3;H0YCQ7	5.84512	3.62859	3.80033	5.6593	3.51323	3.67952	5.59333	3.47228	3.63663	1.3759	1.51433	1.27879	1.40076	1.54168	1.30189	1.39004	1.52989	1.29193	1.13684	1.09708	1.1011	1.15737	1.1169	1.12098	1.14852	1.10835	1.11241	2.49874	3.01981	2.61252	2.34265	2.83117	2.44932	2.37909	2.87521	2.48743	26	15.2	1.2736	1.33146	1.32114	48	30.3	tr|A0A3B3IRW6|A0A3B3IRW6_HUMAN Glutamine and serine-rich protein 1 OS=Homo sapiens OX=9606 GN=QSER1 PE=1 SV=1;sp|Q2KHR3|QSER1_HUMAN Glutamine and serine-rich protein 1 OS=Homo sapiens OX=9606 GN=QSER1 PE=1 SV=3;tr|H0YCQ7|H0YCQ7_HUMAN Glutamine and serine-r	Glutamine and serine-rich protein 1	QSER1
A0A3B3ISA1;Q96S15	2.07008	1.99241	1.67937	1.7353	1.67019	1.40777	1.86726	1.7972	1.51482	1.76197	1.47825	1.78822	1.86256	1.56264	1.89031	1.82273	1.52923	1.84989	1.43887	1.47909	1.52478	1.52101	1.56353	1.61182	1.48849	1.5301	1.57736	1.16041	1.34583	1.34712	1.00147	1.16149	1.16261	0.983002	1.14007	1.14116	4	4.6	1.4483	1.30819	1.28862	10	11.5	tr|A0A3B3ISA1|A0A3B3ISA1_HUMAN GATOR complex protein WDR24 OS=Homo sapiens OX=9606 GN=WDR24 PE=1 SV=1;sp|Q96S15|WDR24_HUMAN GATOR complex protein WDR24 OS=Homo sapiens OX=9606 GN=WDR24 PE=1 SV=1	WD repeat-containing protein 24	WDR24
A0A3B3ISF0;Q659C4;H0Y9K3;D6R9W6;A0A3B3IT29;A0A3B3ISF8;G3V0E9;D6RJB0	3.24753	2.85535	2.58333	2.06629	1.81676	1.64369	2.27017	1.99602	1.80587	0.899182	0.770492	0.818519	0.938809	0.804448	0.854591	0.820393	0.702979	0.746798	0.75137	0.68848	0.730392	0.784483	0.718821	0.762581	0.685533	0.628153	0.666393	2.2305	2.97317	2.89556	2.15263	2.86937	2.79447	2.16329	2.88359	2.80831	13	10.6	1.1907	1.03947	0.997504	16	14.4	tr|A0A3B3ISF0|A0A3B3ISF0_HUMAN La-related protein 1B OS=Homo sapiens OX=9606 GN=LARP1B PE=1 SV=1;sp|Q659C4|LAR1B_HUMAN La-related protein 1B OS=Homo sapiens OX=9606 GN=LARP1B PE=1 SV=2;tr|H0Y9K3|H0Y9K3_HUMAN La-related protein 1B (Fragment) OS=Homo sapiens	La-related protein 1B	LARP1B
A0A3B3ISF9;P42892;B4DKB2	0.459273	0.405969	0.410995	0.448271	0.396244	0.401149	0.44368	0.392185	0.397041	0.556691	0.588646	0.599546	0.548942	0.580452	0.591201	0.554609	0.586444	0.597304	1.13738	1.10114	1.07833	1.12155	1.08581	1.06332	1.13312	1.09702	1.0743	0.791991	0.813801	0.894046	0.82505	0.847771	0.931365	0.825942	0.848687	0.932372	14	18.9	0.796992	0.840436	0.792272	19	29	tr|A0A3B3ISF9|A0A3B3ISF9_HUMAN Endothelin-converting enzyme 1 OS=Homo sapiens OX=9606 GN=ECE1 PE=1 SV=1;sp|P42892|ECE1_HUMAN Endothelin-converting enzyme 1 OS=Homo sapiens OX=9606 GN=ECE1 PE=1 SV=2;tr|B4DKB2|B4DKB2_HUMAN Endothelin-converting enzyme 1 OS=H	Endothelin-converting enzyme 1	ECE1
A0A3B3ISG5;P14735	1.35753	1.25417	1.23986	1.323	1.22227	1.20833	1.29654	1.19783	1.18416	0.662671	0.632237	0.653118	0.644658	0.615051	0.635364	0.644586	0.614983	0.635293	1.1704	1.12119	1.14937	1.13858	1.09072	1.11813	1.13846	1.0906	1.11801	1.03783	0.889394	0.902084	1.07107	0.91788	0.930976	1.21185	1.03852	1.05334	31	28.2	0.973343	0.805422	0.887987	40	37.4	tr|A0A3B3ISG5|A0A3B3ISG5_HUMAN Insulin-degrading enzyme OS=Homo sapiens OX=9606 GN=IDE PE=1 SV=1;sp|P14735|IDE_HUMAN Insulin-degrading enzyme OS=Homo sapiens OX=9606 GN=IDE PE=1 SV=4	Insulin-degrading enzyme	IDE
A0A3B3ISK9;Q4G176;F5H5A1;F5H362;F5H755	0.873197	0.787505	0.83124	0.871783	0.786229	0.829894	0.896994	0.808966	0.853893	1.3087	0.984591	1.23633	1.23208	0.926945	1.16394	1.22379	0.920706	1.15611	1.85148	1.98663	1.87682	1.74308	1.87031	1.76694	1.73135	1.85773	1.75505	0.770069	0.683157	0.707356	0.623731	0.553335	0.572936	0.697045	0.618374	0.640278	9	15.3	0.906513	0.922217	0.940693	14	19.8	tr|A0A3B3ISK9|A0A3B3ISK9_HUMAN Acyl-CoA synthetase family member 3, mitochondrial OS=Homo sapiens OX=9606 GN=ACSF3 PE=1 SV=1;sp|Q4G176|ACSF3_HUMAN Acyl-CoA synthetase family member 3, mitochondrial OS=Homo sapiens OX=9606 GN=ACSF3 PE=1 SV=3;tr|F5H5A1|F5H5A	Acyl-CoA synthetase family member 3, mitochondrial	ACSF3
A0A3B3ISU0;Q02487	10.8259	11.0437	10.4186	9.62294	9.81646	9.26086	9.69452	9.88948	9.32974	0.772186	0.730022	0.755121	0.799906	0.756229	0.782229	0.683425	0.646108	0.668322	5.38489	5.69249	5.8843	5.5782	5.89685	6.09553	4.76592	5.03816	5.20792	4.86714	3.90977	5.13562	4.82432	3.87538	5.09045	4.53389	3.64208	4.784	11	17.8	0.679904	0.499922	0.49026	19	40	tr|A0A3B3ISU0|A0A3B3ISU0_HUMAN Desmocollin-2 OS=Homo sapiens OX=9606 GN=DSC2 PE=1 SV=1;sp|Q02487|DSC2_HUMAN Desmocollin-2 OS=Homo sapiens OX=9606 GN=DSC2 PE=1 SV=1	Desmocollin-2	DSC2
A0A3B3ISV5;Q8N9N7;H3BSW0	1.06054	0.759168	0.737181	0.919378	0.658121	0.639061	0.932422	0.667459	0.648128	0.315199	0.363869	0.329837	0.455899	0.526294	0.477071	0.381945	0.44092	0.399683	0.529126	0.520707	0.503355	0.765319	0.753142	0.728044	0.641172	0.63097	0.609943	0.475311	0.454454	0.491215	0.409931	0.391942	0.423646	0.45474	0.434785	0.469955	6	18.4	0.878111	0.894719	0.897925	12	39.2	tr|A0A3B3ISV5|A0A3B3ISV5_HUMAN Uncharacterized protein OS=Homo sapiens OX=9606 PE=4 SV=1;sp|Q8N9N7|LRC57_HUMAN Leucine-rich repeat-containing protein 57 OS=Homo sapiens OX=9606 GN=LRRC57 PE=1 SV=1;tr|H3BSW0|H3BSW0_HUMAN Leucine-rich repeat-containing prote	Leucine-rich repeat-containing protein 57	LRRC57
A0A3B3IT47;Q9Y2I8;E7EQ49;A0A087WTQ2	0.748798	0.800262	0.745647	0.87757	0.937885	0.873877	0.83977	0.897486	0.836236	1.61761	1.25259	1.39926	1.57657	1.22081	1.36376	1.62989	1.2621	1.40988	1.04731	1.15922	1.08002	1.02073	1.1298	1.05262	1.05526	1.16802	1.08822	0.264948	0.223225	0.267877	0.324299	0.273229	0.327884	0.321118	0.27055	0.324668	7	11.8	0.899198	0.799134	0.900594	13	24.8	tr|A0A3B3IT47|A0A3B3IT47_HUMAN WD repeat-containing protein 37 OS=Homo sapiens OX=9606 GN=WDR37 PE=1 SV=1;sp|Q9Y2I8|WDR37_HUMAN WD repeat-containing protein 37 OS=Homo sapiens OX=9606 GN=WDR37 PE=1 SV=2;tr|E7EQ49|E7EQ49_HUMAN WD repeat-containing protein 3	WD repeat-containing protein 37	WDR37
A0A3B3IT55;A0A0G2JNB1;A0A0G2JQF4;A0A0G2JNT7;Q7Z3B3;A0A1W2PRB5;A0A0J9YVS1;A0A0G2JQF5;A0A1W2PPV8	2.35687	2.14959	2.13857	1.75467	1.60035	1.59214	1.57615	1.43753	1.43016	1.74606	1.41056	2.25469	1.6994	1.37287	2.19445	1.76357	1.4247	2.27731	1.11631	1.09507	1.11136	1.08649	1.06581	1.08167	1.12751	1.10606	1.12251	2.5379	2.25999	2.42613	2.38107	2.12033	2.2762	2.44197	2.17456	2.33442	9	11.4	1.10269	1.01999	0.972241	16	19.8	tr|A0A3B3IT55|A0A3B3IT55_HUMAN KAT8 regulatory NSL complex subunit 1 OS=Homo sapiens OX=9606 GN=KANSL1 PE=1 SV=1;tr|A0A0G2JNB1|A0A0G2JNB1_HUMAN KAT8 regulatory NSL complex subunit 1 OS=Homo sapiens OX=9606 GN=KANSL1 PE=1 SV=1;tr|A0A0G2JQF4|A0A0G2JQF4_HUMAN	KAT8 regulatory NSL complex subunit 1	KANSL1
A0A3B3ITE1;A0A1B0GTW1;A0A2R8YDH4;Q9UDY2;A0A3B3IRI3;A0A3B3ISZ5;A0A3B3IU51;A0A3B3ISF1;A0A3B3IRV6;A0A3B3IS03;A0A3B3IT83	2.57608	2.03518	1.9782	2.52538	1.99512	1.93926	2.47891	1.95841	1.90358	0.602205	0.609672	0.59723	0.649485	0.657538	0.644119	0.597789	0.605201	0.59285	3.40351	3.18661	3.18972	3.67072	3.43679	3.44015	3.37855	3.16324	3.16633	4.70864	4.25863	4.76342	4.98133	4.50527	5.03929	4.6878	4.23979	4.74235	52	43	1.01552	1.0187	1.01678	63	55.2	tr|A0A3B3ITE1|A0A3B3ITE1_HUMAN Tight junction protein ZO-2 (Fragment) OS=Homo sapiens OX=9606 GN=TJP2 PE=1 SV=1;tr|A0A1B0GTW1|A0A1B0GTW1_HUMAN Tight junction protein ZO-2 OS=Homo sapiens OX=9606 GN=TJP2 PE=1 SV=1;tr|A0A2R8YDH4|A0A2R8YDH4_HUMAN Uncharacteri	Tight junction protein ZO-2	TJP2
A0A3B3ITH3;Q9P2X3;J3KT25;J3QRS6	1.42838	1.30105	1.14009	1.3298	1.21125	1.06141	1.33345	1.21458	1.06432	1.86347	2.05446	2.00114	1.623	1.78934	1.7429	1.61138	1.77653	1.73043	1.40738	2.31234	1.81827	1.22576	2.01393	1.58362	1.21699	1.99952	1.57229	0.78877	0.837235	0.734223	0.854191	0.906677	0.795121	0.705409	0.748752	0.656627	6	23.8	1.10456	0.987558	1.04996	11	40.7	tr|A0A3B3ITH3|A0A3B3ITH3_HUMAN Protein IMPACT OS=Homo sapiens OX=9606 GN=IMPACT PE=1 SV=1;sp|Q9P2X3|IMPCT_HUMAN Protein IMPACT OS=Homo sapiens OX=9606 GN=IMPACT PE=1 SV=2;tr|J3KT25|J3KT25_HUMAN Protein IMPACT (Fragment) OS=Homo sapiens OX=9606 GN=IMPACT PE	Protein IMPACT	IMPACT
A0A3B3ITJ2;A0A3B3ISM6;P10746;Q5T3L7;Q5T3L8;A0A3B3ISL9;Q5T3L9	2.45494	1.31392	1.26702	0.465927	0.249371	0.240469	0.489328	0.261896	0.252547	0.460379	0.374508	0.369315	0.683302	0.55585	0.548143	0.631649	0.513831	0.506707	0.813745	0.741978	0.764616	1.20777	1.10126	1.13486	1.11647	1.01801	1.04907	0.115924	0.116908	0.126014	0.127061	0.12814	0.13812	0.120361	0.121383	0.130837	5	24.5	0.702788	0.720648	0.761447	5	26.4	tr|A0A3B3ITJ2|A0A3B3ITJ2_HUMAN Uroporphyrinogen-III synthase OS=Homo sapiens OX=9606 GN=UROS PE=1 SV=1;tr|A0A3B3ISM6|A0A3B3ISM6_HUMAN Uroporphyrinogen-III synthase OS=Homo sapiens OX=9606 GN=UROS PE=1 SV=1;sp|P10746|HEM4_HUMAN Uroporphyrinogen-III synthase	Uroporphyrinogen-III synthase	UROS
A0A3B3ITK4;Q96LA8	2.57627	2.9034	2.74292	2.28965	2.5804	2.43777	1.94759	2.1949	2.07358	0.91194	1.29125	1.44562	0.913321	1.29321	1.44781	0.932282	1.32006	1.47786	2.20304	2.77179	2.29744	2.20638	2.77599	2.30092	2.25219	2.83362	2.34869	0.903616	0.948257	0.868389	0.668163	0.701172	0.642115	0.859616	0.902083	0.826104	4	14.1	1.15042	1.15673	1.1627	3	11.8	tr|A0A3B3ITK4|A0A3B3ITK4_HUMAN Protein arginine N-methyltransferase 6 (Fragment) OS=Homo sapiens OX=9606 GN=PRMT6 PE=1 SV=1;sp|Q96LA8|ANM6_HUMAN Protein arginine N-methyltransferase 6 OS=Homo sapiens OX=9606 GN=PRMT6 PE=1 SV=1	Protein arginine N-methyltransferase 6	PRMT6
A0A3B3ITP4;Q495G5;Q8IVH4	0.844442	0.651353	0.774626	0.620337	0.478491	0.569049	0.539911	0.416456	0.495272	0.650623	0.721673	0.568365	0.843797	0.935942	0.737116	0.641117	0.711128	0.56006	1.18022	1.56155	1.31159	1.53063	2.02519	1.70101	1.16297	1.53874	1.29243	0.45795	0.411843	0.40671	0.435521	0.391673	0.386791	0.51758	0.465471	0.459669	6	15.2	1.49215	1.70976	1.56849	6	14.4	tr|A0A3B3ITP4|A0A3B3ITP4_HUMAN Methylmalonic aciduria type A protein, mitochondrial OS=Homo sapiens OX=9606 GN=MMAA PE=1 SV=1;tr|Q495G5|Q495G5_HUMAN MMAA protein OS=Homo sapiens OX=9606 GN=MMAA PE=1 SV=1;sp|Q8IVH4|MMAA_HUMAN Methylmalonic aciduria type A p	Methylmalonic aciduria type A protein, mitochondrial	MMAA
A0A3B3ITR4;O00522;C9JIY2	0.862815	0.811076	0.792669	0.676318	0.635763	0.621334	0.776582	0.730014	0.713447	0.805906	0.659146	0.703801	0.723365	0.591636	0.631717	0.777467	0.635886	0.678965	0.438646	0.424994	0.410988	0.393719	0.381466	0.368894	0.423166	0.409997	0.396485	0.717195	0.758755	0.812166	0.574366	0.60765	0.650423	0.729843	0.772135	0.826488	8	11.4	0.933839	0.977345	0.914115	10	17.7	tr|A0A3B3ITR4|A0A3B3ITR4_HUMAN Uncharacterized protein (Fragment) OS=Homo sapiens OX=9606 PE=4 SV=1;sp|O00522|KRIT1_HUMAN Krev interaction trapped protein 1 OS=Homo sapiens OX=9606 GN=KRIT1 PE=1 SV=2;tr|C9JIY2|C9JIY2_HUMAN Krev interaction trapped protein	Krev interaction trapped protein 1	KRIT1
A0A3B3ITR6;O95363	0.595677	0.915061	0.880335	0.743304	1.14184	1.09851	0.662325	1.01745	0.978834	5.39773	2.2121	3.00806	4.63999	1.90156	2.58578	5.21893	2.13882	2.90841	0.656545	0.591099	0.581404	0.564378	0.50812	0.499786	0.634796	0.571518	0.562145	1.71765	1.84446	1.44793	1.46039	1.56821	1.23107	1.43464	1.54056	1.20936	3	6.9	1.1469	1.17558	1.17673	8	18.7	tr|A0A3B3ITR6|A0A3B3ITR6_HUMAN Phenylalanine--tRNA ligase, mitochondrial OS=Homo sapiens OX=9606 GN=FARS2 PE=1 SV=1;sp|O95363|SYFM_HUMAN Phenylalanine--tRNA ligase, mitochondrial OS=Homo sapiens OX=9606 GN=FARS2 PE=1 SV=1	Phenylalanine--tRNA ligase, mitochondrial	FARS2
A0A3B3ITT5;P47914	1.92169	1.52704	1.58826	2.11752	1.68265	1.75011	2.33696	1.85702	1.93147	0.724915	0.867192	0.740268	0.777938	0.930622	0.794414	0.718059	0.858991	0.733267	1.14972	1.16491	1.19619	1.23381	1.25011	1.28369	1.13885	1.15389	1.18488	2.17912	2.5925	2.68494	1.83317	2.18092	2.25869	2.21385	2.63382	2.72773	7	27.5	1.10345	1.14835	1.16544	9	31.1	tr|A0A3B3ITT5|A0A3B3ITT5_HUMAN 60S ribosomal protein L29 OS=Homo sapiens OX=9606 GN=RPL29 PE=1 SV=1;sp|P47914|RL29_HUMAN 60S ribosomal protein L29 OS=Homo sapiens OX=9606 GN=RPL29 PE=1 SV=2	60S ribosomal protein L29	RPL29
A0A3B3ITU8;A0A3B3IU04;A0A3F2YNW8;Q14643;A0A3B3ITM6;B7ZMI3	1.52405	1.37796	1.78991	1.44918	1.31026	1.70198	1.07957	0.976084	1.26789	1.10242	1.13661	1.19035	1.41811	1.4621	1.53123	0.926914	0.955664	1.00085	0.824601	1.61582	1.02113	1.06074	2.07853	1.31354	0.693325	1.35858	0.858566	0.365091	0.373922	0.400368	0.440395	0.451047	0.482948	0.412889	0.422877	0.452785	10	3.4	1.51691	1.47808	1.44942	25	10.3	tr|A0A3B3ITU8|A0A3B3ITU8_HUMAN Inositol 1,4,5-trisphosphate receptor type 1 OS=Homo sapiens OX=9606 GN=ITPR1 PE=1 SV=1;tr|A0A3B3IU04|A0A3B3IU04_HUMAN Inositol 1,4,5-trisphosphate receptor type 1 OS=Homo sapiens OX=9606 GN=ITPR1 PE=1 SV=1;tr|A0A3F2YNW8|A0A3	Inositol 1,4,5-trisphosphate receptor type 1	ITPR1
A0A3B3IU55;Q8WXE9	2.38506	2.70009	2.28007	2.33093	2.63882	2.22833	2.29248	2.59529	2.19157	4.58021	5.2982	4.80333	4.56105	5.27604	4.78323	4.21075	4.87083	4.41587	3.84526	4.30362	4.87995	3.82917	4.28561	4.85953	3.53509	3.95647	4.48631	0.718607	0.951704	0.723017	0.697706	0.924022	0.701988	0.716701	0.94918	0.7211	4	3.9	0.937593	0.769199	0.766878	13	18.6	tr|A0A3B3IU55|A0A3B3IU55_HUMAN Stonin-2 OS=Homo sapiens OX=9606 GN=STON2 PE=1 SV=1;sp|Q8WXE9|STON2_HUMAN Stonin-2 OS=Homo sapiens OX=9606 GN=STON2 PE=1 SV=1	Stonin-2	STON2
A0A3B3IUB1;Q13144	1.21885	1.10946	1.14813	1.28245	1.16734	1.20803	1.39507	1.26986	1.31412	1.21147	1.10298	1.13011	1.12594	1.0251	1.05032	1.13181	1.03045	1.0558	1.8963	1.87675	1.82721	1.76242	1.74425	1.6982	1.7716	1.75334	1.70706	1.22898	1.06849	0.972616	1.47785	1.28486	1.16957	1.43024	1.24347	1.13189	13	22.5	1.08086	1.20609	1.15155	16	29.8	tr|A0A3B3IUB1|A0A3B3IUB1_HUMAN Translation initiation factor eIF-2B subunit epsilon OS=Homo sapiens OX=9606 GN=EIF2B5 PE=1 SV=1;sp|Q13144|EI2BE_HUMAN Translation initiation factor eIF-2B subunit epsilon OS=Homo sapiens OX=9606 GN=EIF2B5 PE=1 SV=3	Translation initiation factor eIF-2B subunit epsilon	EIF2B5
A0A3B3IUB5;Q8TCT9;A0A075B6F6;A0A0S2Z6F0;A0A3B3IT72	0.511487	0.656809	0.648523	0.433202	0.556282	0.549264	0.422224	0.542185	0.535345	0.562098	0.490635	0.548226	0.575501	0.502335	0.561298	0.562977	0.491402	0.549083	0.553476	0.583441	0.596469	0.566674	0.597354	0.610693	0.554342	0.584354	0.597402	0.564616	0.619231	0.624083	0.495032	0.542916	0.54717	0.550354	0.603589	0.608319	9	21.2	1.00203	0.959371	0.959244	12	23.3	tr|A0A3B3IUB5|A0A3B3IUB5_HUMAN Minor histocompatibility antigen H13 OS=Homo sapiens OX=9606 GN=HM13 PE=1 SV=1;sp|Q8TCT9|HM13_HUMAN Minor histocompatibility antigen H13 OS=Homo sapiens OX=9606 GN=HM13 PE=1 SV=1;tr|A0A075B6F6|A0A075B6F6_HUMAN Minor histocomp	Minor histocompatibility antigen H13	HM13
A0A3B3IUD2;Q9BUK6	2.11815	1.33295	1.31217	2.34631	1.47654	1.45352	1.99534	1.25567	1.23609	1.67729	1.58964	1.53069	1.67126	1.58393	1.52519	1.71833	1.62853	1.56814	2.27142	2.22661	2.23439	2.26326	2.2186	2.22636	2.32699	2.28108	2.28906	0.763759	0.658738	0.638201	0.696511	0.600738	0.582008	0.699108	0.602977	0.584178	7	14.2	1.02815	1.08688	1.06951	10	19.4	tr|A0A3B3IUD2|A0A3B3IUD2_HUMAN Protein misato homolog 1 OS=Homo sapiens OX=9606 GN=MSTO1 PE=1 SV=1;sp|Q9BUK6|MSTO1_HUMAN Protein misato homolog 1 OS=Homo sapiens OX=9606 GN=MSTO1 PE=1 SV=1	Protein misato homolog 1	MSTO1
A0A3B3IUD7;Q14690	3.02173	2.88179	2.73927	2.9848	2.84657	2.70578	2.90544	2.77089	2.63385	1.83218	1.72012	1.66479	1.7249	1.6194	1.56731	1.8956	1.77967	1.72243	1.08242	1.02103	1.05164	1.01904	0.961246	0.990066	1.11989	1.05638	1.08805	3.1448	3.0561	2.99387	3.02941	2.94397	2.88402	3.14261	3.05398	2.99179	69	34.5	1.08358	1.08982	1.09377	86	44.7	tr|A0A3B3IUD7|A0A3B3IUD7_HUMAN Programmed cell death 11, isoform CRA_a OS=Homo sapiens OX=9606 GN=PDCD11 PE=1 SV=1;sp|Q14690|RRP5_HUMAN Protein RRP5 homolog OS=Homo sapiens OX=9606 GN=PDCD11 PE=1 SV=3	Protein RRP5 homolog	PDCD11
A0A3F2YNY6;O75400	2.20842	1.94985	1.96258	2.18341	1.92776	1.94034	2.20933	1.95065	1.96339	1.38479	1.41012	1.46899	1.39239	1.41786	1.47706	1.42264	1.44866	1.50914	1.16419	1.19707	1.15554	1.17059	1.20364	1.16188	1.19601	1.22979	1.18712	1.25585	1.21629	1.16779	1.21525	1.17696	1.13003	1.25917	1.2195	1.17088	39	32.8	1.14774	1.17475	1.17907	32	30.3	tr|A0A3F2YNY6|A0A3F2YNY6_HUMAN Pre-mRNA-processing factor 40 homolog A OS=Homo sapiens OX=9606 GN=PRPF40A PE=1 SV=1;sp|O75400|PR40A_HUMAN Pre-mRNA-processing factor 40 homolog A OS=Homo sapiens OX=9606 GN=PRPF40A PE=1 SV=2	Pre-mRNA-processing factor 40 homolog A	PRPF40A
A0AVT1	0.952439	0.865961	0.851041	0.947431	0.861408	0.846567	0.940794	0.855374	0.840636	0.694221	0.694415	0.681471	0.6976	0.697796	0.684788	0.676066	0.676256	0.66365	0.592228	0.582016	0.581598	0.595111	0.584849	0.58443	0.57674	0.566796	0.566389	0.635207	0.551109	0.529401	0.707225	0.613592	0.589423	0.666256	0.578047	0.555279	46	52.6	1.03099	1.02082	1.01435	47	54.5	sp|A0AVT1|UBA6_HUMAN Ubiquitin-like modifier-activating enzyme 6 OS=Homo sapiens OX=9606 GN=UBA6 PE=1 SV=1	Ubiquitin-like modifier-activating enzyme 6	UBA6
A0JNW5;A0A0C4DGH6	1.1943	1.12296	1.32611	1.12301	1.05592	1.24695	0.976325	0.918	1.08407	1.15601	1.01812	1.08237	1.09017	0.960132	1.02073	1.14211	1.00588	1.06936	1.95806	1.63213	1.54192	1.84654	1.53917	1.4541	1.93452	1.61251	1.52339	1.54837	1.1387	1.55707	1.39473	1.02571	1.40257	1.5144	1.11371	1.5229	7	5.6	1.14369	1.13337	1.8496	24	18.1	sp|A0JNW5|UH1BL_HUMAN UHRF1-binding protein 1-like OS=Homo sapiens OX=9606 GN=UHRF1BP1L PE=1 SV=2;tr|A0A0C4DGH6|A0A0C4DGH6_HUMAN UHRF1-binding protein 1-like OS=Homo sapiens OX=9606 GN=UHRF1BP1L PE=1 SV=1	UHRF1-binding protein 1-like	UHRF1BP1L
A0MZ66	5.89577	4.29996	4.16011	5.68015	4.14269	4.00796	6.00919	4.38267	4.24013	0.354991	0.373206	0.369012	0.358356	0.376743	0.37251	0.365151	0.383887	0.379574	0.790032	0.730378	0.765564	0.79752	0.737301	0.77282	0.812643	0.751282	0.787474	0.679501	0.730334	0.78841	0.682178	0.733211	0.791517	0.672744	0.723072	0.780571	35	53.7	0.529539	0.537277	0.538855	34	59	sp|A0MZ66|SHOT1_HUMAN Shootin-1 OS=Homo sapiens OX=9606 GN=SHTN1 PE=1 SV=4	Shootin-1	KIAA1598
A1A4S6	1.06893	0.469406	0.471406	0.701485	0.308046	0.309359	0.873258	0.383478	0.385112	0.864326	0.744312	0.744219	0.978146	0.842327	0.842223	0.941096	0.810421	0.810321	0.471978	0.528142	0.536114	0.534131	0.597691	0.606713	0.5139	0.575051	0.583732	0.150949	0.159166	0.167248	0.291874	0.307763	0.32339	0.230524	0.243073	0.255416	9	12.3	0.434047	0.392161	0.397886	22	38.4	sp|A1A4S6|RHG10_HUMAN Rho GTPase-activating protein 10 OS=Homo sapiens OX=9606 GN=ARHGAP10 PE=1 SV=1	Rho GTPase-activating protein 10	ARHGAP10
A1L020	1.97194	1.54893	1.61823	2.64107	2.07452	2.16734	2.61603	2.05485	2.14679	1.97583	2.25248	2.50203	2.14485	2.44516	2.71606	1.94109	2.21287	2.45803	2.03193	1.93996	1.95174	2.20575	2.10591	2.1187	1.9962	1.90584	1.91742	0.575244	0.530263	0.656116	0.623098	0.574376	0.710699	0.554732	0.511356	0.632721	13	31.2	1.20479	0.946117	1.17019	17	50.6	sp|A1L020|MEX3A_HUMAN RNA-binding protein MEX3A OS=Homo sapiens OX=9606 GN=MEX3A PE=1 SV=1	RNA-binding protein MEX3A	MEX3A
A1L0T0;M0R026	1.04839	0.828123	0.900843	1.052	0.830977	0.903948	1.00002	0.789913	0.859278	1.28468	1.34169	1.28246	1.37113	1.43197	1.36876	1.3359	1.39519	1.3336	1.51604	1.66061	1.62526	1.61806	1.77236	1.73463	1.5765	1.72683	1.69007	0.92185	0.879091	0.909175	1.04323	0.994843	1.02889	1.00393	0.957364	0.990128	17	29.3	1.20177	1.10862	1.11843	23	39.6	sp|A1L0T0|ILVBL_HUMAN Acetolactate synthase-like protein OS=Homo sapiens OX=9606 GN=ILVBL PE=1 SV=2;tr|M0R026|M0R026_HUMAN Acetolactate synthase-like protein OS=Homo sapiens OX=9606 GN=ILVBL PE=1 SV=1	Acetolactate synthase-like protein	ILVBL
A1L390;G3V311	3.96777	4.07035	4.38692	3.80973	3.90823	4.21219	3.50529	3.59592	3.87559	1.42652	1.32924	1.28162	1.43983	1.34165	1.29358	1.42089	1.324	1.27656	2.20021	1.99992	2.04525	2.22074	2.01858	2.06433	2.19153	1.99202	2.03718	4.03955	2.73815	3.97906	3.92086	2.65769	3.86215	4.96601	3.36614	4.89165	11	12.3	0.860124	0.854216	0.845445	23	24	sp|A1L390|PKHG3_HUMAN Pleckstrin homology domain-containing family G member 3 OS=Homo sapiens OX=9606 GN=PLEKHG3 PE=1 SV=1;tr|G3V311|G3V311_HUMAN Pleckstrin homology domain-containing family G member 3 OS=Homo sapiens OX=9606 GN=PLEKHG3 PE=1 SV=1	Pleckstrin homology domain-containing family G member 3	PLEKHG3
A1X283	1.40269	1.15342	1.23262	1.45443	1.19596	1.27809	1.39503	1.14711	1.22589	6.86795	7.34992	6.55491	6.96509	7.45388	6.64762	6.92364	7.40952	6.60806	8.01223	8.04864	8.55749	8.12556	8.16248	8.67853	8.07721	8.11391	8.62688	0.526419	0.51214	0.518042	0.526526	0.512244	0.518147	0.553415	0.538404	0.544608	36	42.8	1.16209	1.13775	1.13187	47	55	sp|A1X283|SPD2B_HUMAN SH3 and PX domain-containing protein 2B OS=Homo sapiens OX=9606 GN=SH3PXD2B PE=1 SV=3	SH3 and PX domain-containing protein 2B	SH3PXD2B
A2A274;Q99798	1.11929	1.27406	1.21969	1.07685	1.22575	1.17344	1.041	1.18494	1.13437	1.29521	1.44766	1.34956	1.32005	1.47543	1.37545	1.2752	1.4253	1.32872	1.03967	0.993659	1.0196	1.05961	1.01272	1.03916	1.02361	0.97831	1.00385	0.496031	0.507384	0.460346	0.513713	0.52547	0.476756	0.515649	0.527451	0.478553	37	52.8	1.13369	1.154	1.11081	40	54.7	tr|A2A274|A2A274_HUMAN Aconitate hydratase, mitochondrial OS=Homo sapiens OX=9606 GN=ACO2 PE=1 SV=1;sp|Q99798|ACON_HUMAN Aconitate hydratase, mitochondrial OS=Homo sapiens OX=9606 GN=ACO2 PE=1 SV=2	Aconitate hydratase, mitochondrial	ACO2
A2A2G4;Q9Y672;S4R350	1.75184	1.24762	1.46967	1.68172	1.19769	1.41085	2.00035	1.42461	1.67815	2.73233	3.57107	3.73796	2.33158	3.04731	3.18972	2.58075	3.37297	3.53059	0.840964	0.839778	0.771307	0.717621	0.716609	0.65818	0.794311	0.793191	0.728518	0.88414	0.977889	0.96578	0.752723	0.832537	0.822228	0.804726	0.890053	0.879033	3	4.9	1.19497	1.04589	0.855274	6	11.4	tr|A2A2G4|A2A2G4_HUMAN Alpha-1,3-glucosyltransferase OS=Homo sapiens OX=9606 GN=ALG6 PE=1 SV=1;sp|Q9Y672|ALG6_HUMAN Dolichyl pyrophosphate Man9GlcNAc2 alpha-1,3-glucosyltransferase OS=Homo sapiens OX=9606 GN=ALG6 PE=1 SV=2;tr|S4R350|S4R350_HUMAN Alpha-1,3-	Dolichyl pyrophosphate Man9GlcNAc2 alpha-1,3-glucosyltransferase	ALG6
A2A2V1;P04156;X6RKS3	0.0795551	0.126922	0.118649	0.0504079	0.0804203	0.0751786	0.0683916	0.109111	0.102	0.1954	0.16092	0.16997	0.146468	0.120622	0.127406	0.189257	0.155861	0.164627	0.304234	0.27951	0.309168	0.228048	0.209515	0.231746	0.29467	0.270723	0.299449	0.0677573	0.0614115	0.0655189	0.0813928	0.0737699	0.0787039	0.109272	0.099038	0.105662	4	15.7	0.360267	0.457516	0.347253	6	20.1	tr|A2A2V1|A2A2V1_HUMAN Major prion protein (Fragment) OS=Homo sapiens OX=9606 GN=PRNP PE=1 SV=1;sp|P04156|PRIO_HUMAN Major prion protein OS=Homo sapiens OX=9606 GN=PRNP PE=1 SV=1;tr|X6RKS3|X6RKS3_HUMAN Major prion protein (Fragment) OS=Homo sapiens OX=9606	Major prion protein	PRNP
A2AJT9	76.868	155.24	48.2195	3.4193	6.90551	2.14494	3.44347	6.95432	2.1601	0.551125	0.527682	0.50124	0.705877	0.675852	0.641986	0.545965	0.522742	0.496548	1.11896	1.09481	1.10878	1.43316	1.40223	1.42011	1.10848	1.08456	1.09839	0.282799	0.236295	0.276314	0.36606	0.305864	0.357666	0.327308	0.273484	0.319802	4	4.6	0.749812	0.973078	1.21859	9	13.2	sp|A2AJT9|BCLA3_HUMAN BCLAF1 and THRAP3 family member 3 OS=Homo sapiens OX=9606 GN=BCLAF3 PE=1 SV=1	Uncharacterized protein CXorf23	CXorf23
A2IDC6;Q13084;Q4TT37;A2IDC7	1.5405	1.45978	1.4661	1.60335	1.51934	1.52591	1.54481	1.46387	1.4702	1.23081	0.978611	1.21425	1.2211	0.970897	1.20468	1.1694	0.929788	1.15367	0.994983	1.05259	1.00653	0.98714	1.04429	0.998598	0.945343	1.00008	0.956316	2.04227	3.16046	1.80797	1.99796	3.09188	1.76874	1.7361	2.68666	1.53693	11	55.4	1.12211	1.10216	1.14164	12	51.2	tr|A2IDC6|A2IDC6_HUMAN 39S ribosomal protein L28, mitochondrial (Fragment) OS=Homo sapiens OX=9606 GN=MRPL28 PE=1 SV=1;sp|Q13084|RM28_HUMAN 39S ribosomal protein L28, mitochondrial OS=Homo sapiens OX=9606 GN=MRPL28 PE=1 SV=4;tr|Q4TT37|Q4TT37_HUMAN 39S ribo	39S ribosomal protein L28, mitochondrial	MRPL28
A2RRP1;H0Y5G7	0.633472	0.560105	0.549474	0.636681	0.562943	0.552258	0.623758	0.551516	0.541048	0.950566	0.861122	1.0659	0.96077	0.870365	1.07734	0.944381	0.855518	1.05897	0.972278	1.03406	1.03299	0.982715	1.04516	1.04408	0.965952	1.02733	1.02627	0.391803	0.416727	0.421992	0.36132	0.384305	0.38916	0.380289	0.404481	0.409591	26	12.1	1.05388	1.09609	1.08095	56	26.4	sp|A2RRP1|NBAS_HUMAN Neuroblastoma-amplified sequence OS=Homo sapiens OX=9606 GN=NBAS PE=1 SV=2;tr|H0Y5G7|H0Y5G7_HUMAN Neuroblastoma-amplified sequence (Fragment) OS=Homo sapiens OX=9606 GN=NBAS PE=1 SV=1	Neuroblastoma-amplified sequence	NBAS
A2RUC4	1.71662	1.59099	1.63367	1.52739	1.41561	1.45358	1.71301	1.58764	1.63023	1.93201	1.81183	1.8555	1.72237	1.61523	1.65416	1.97282	1.8501	1.8947	0.691615	0.688346	0.683225	0.61657	0.613655	0.60909	0.706225	0.702887	0.697657	1.36744	1.29777	1.40419	1.39199	1.32106	1.4294	1.41433	1.34227	1.45234	8	23.8	0.93339	1.10663	0.959866	18	49.2	sp|A2RUC4|TYW5_HUMAN tRNA wybutosine-synthesizing protein 5 OS=Homo sapiens OX=9606 GN=TYW5 PE=1 SV=1	tRNA wybutosine-synthesizing protein 5	TYW5
A3KMH1	0.956587	1.11605	1.00224	0.985828	1.15017	1.03288	0.871212	1.01645	0.912794	0.470996	0.46204	0.470247	0.479298	0.470185	0.478536	0.465951	0.457092	0.46521	0.46155	0.442417	0.445509	0.469686	0.450216	0.453362	0.456607	0.437678	0.440738	2.71509	2.56477	2.93794	2.3151	2.18693	2.50512	2.20606	2.08392	2.38713	31	19.1	1.09786	1.05799	1.07076	54	32.3	sp|A3KMH1|VWA8_HUMAN von Willebrand factor A domain-containing protein 8 OS=Homo sapiens OX=9606 GN=VWA8 PE=1 SV=2	von Willebrand factor A domain-containing protein 8	VWA8
A3KN83	4.5859	2.873	3.70469	5.30218	3.32173	4.28332	5.81192	3.64108	4.69512	1.36396	1.26181	1.31286	1.3248	1.22558	1.27517	1.25889	1.1646	1.21172	0.85614	0.886762	0.88436	0.831563	0.861305	0.858972	0.790188	0.81845	0.816233	1.8785	1.45569	1.47823	1.72722	1.33846	1.35918	1.44456	1.11942	1.13676	18	17.7	1.10551	1.1117	1.19127	41	39.5	sp|A3KN83|SBNO1_HUMAN Protein strawberry notch homolog 1 OS=Homo sapiens OX=9606 GN=SBNO1 PE=1 SV=1	Protein strawberry notch homolog 1	SBNO1
A4D1E9;C9J8R7;C9JNI1;C9JEQ8;F8WBB5	1.309	1.12245	1.0969	2.17495	1.86499	1.82253	2.01656	1.72917	1.68981	0.608978	0.621995	0.568208	0.565113	0.577192	0.527279	0.574821	0.587108	0.536338	0.888354	0.863486	0.843896	0.824365	0.801288	0.783109	0.838527	0.815054	0.796563	3.27545	2.05234	2.76325	3.30583	2.07138	2.78888	2.90599	1.82085	2.45156	10	28.2	1.05072	1.00188	1.16595	16	45	sp|A4D1E9|GTPBA_HUMAN GTP-binding protein 10 OS=Homo sapiens OX=9606 GN=GTPBP10 PE=1 SV=1;tr|C9J8R7|C9J8R7_HUMAN GTP-binding protein 10 (Fragment) OS=Homo sapiens OX=9606 GN=GTPBP10 PE=1 SV=1;tr|C9JNI1|C9JNI1_HUMAN GTP-binding protein 10 (Fragment) OS=Homo	GTP-binding protein 10	GTPBP10
A4D1S0	25.83	16.3376	13.2934	27.0494	17.109	13.921	27.9182	17.6585	14.3682	27.584	23.4383	17.4492	28.6119	24.3117	18.0994	27.2701	23.1716	17.2506	22.3662	25.0021	26.5332	23.1996	25.9338	27.5219	22.1117	24.7176	26.2312	17.063	26.4666	22.6094	12.92	20.0404	17.1197	24.8637	38.5663	32.9458	4	9.8	0.882355	0.956086	0.955947	8	23.2	sp|A4D1S0|KLRG2_HUMAN Killer cell lectin-like receptor subfamily G member 2 OS=Homo sapiens OX=9606 GN=KLRG2 PE=1 SV=3	Killer cell lectin-like receptor subfamily G member 2	KLRG2
A4D1U4;C9J7X6	14.7718	14.6904	16.1195	1.35961	1.35212	1.48366	1.19237	1.1858	1.30115	0.710905	0.734366	0.567393	0.724684	0.7486	0.578391	0.656517	0.678184	0.523985	0.641722	0.709128	0.699828	0.65416	0.722872	0.713392	0.592627	0.654876	0.646288	2.40651	1.30809	1.70911	2.8053	1.52486	1.99234	2.67543	1.45426	1.9001	3	6.6	1.09651	0.826897	1.20503	5	10.5	sp|A4D1U4|LCHN_HUMAN Protein LCHN OS=Homo sapiens OX=9606 GN=LCHN PE=1 SV=1;tr|C9J7X6|C9J7X6_HUMAN KIAA1147 OS=Homo sapiens OX=9606 GN=KIAA1147 PE=1 SV=1	Protein LCHN	LCHN;KIAA1147
A5PLN9	1.419	1.16026	1.32663	1.67524	1.36978	1.56619	1.39845	1.14346	1.30742	1.278	1.28166	1.35588	1.34505	1.3489	1.42701	1.2962	1.29991	1.37519	1.9463	2.05825	1.82366	2.04841	2.16623	1.91933	1.97403	2.08757	1.84964	0.969721	0.682618	0.957638	0.961601	0.676902	0.949619	0.972872	0.684836	0.96075	5	14.9	1.17516	1.23908	1.11735	12	36.5	sp|A5PLN9|TPC13_HUMAN Trafficking protein particle complex subunit 13 OS=Homo sapiens OX=9606 GN=TRAPPC13 PE=1 SV=2	Trafficking protein particle complex subunit 13	TRAPPC13
A5YKK6	1.90601	1.73461	1.75694	1.90275	1.73165	1.75394	1.78513	1.62461	1.64552	1.35316	1.26385	1.31285	1.35572	1.26624	1.31533	1.34499	1.25622	1.30492	0.871276	0.881695	0.863867	0.872923	0.883361	0.8655	0.866014	0.87637	0.85865	1.17635	1.11635	1.06373	1.1347	1.07683	1.02608	1.18007	1.11988	1.0671	63	26.9	1.11398	0.980527	1.09138	82	38	sp|A5YKK6|CNOT1_HUMAN CCR4-NOT transcription complex subunit 1 OS=Homo sapiens OX=9606 GN=CNOT1 PE=1 SV=2	CCR4-NOT transcription complex subunit 1	CNOT1
A6ND36	1.70832	1.41218	1.38735	1.94402	1.60702	1.57876	1.76635	1.46015	1.43448	1.11119	1.09092	1.09228	1.05654	1.03726	1.03855	0.900294	0.883868	0.884967	0.784168	0.786727	0.758725	0.745598	0.748031	0.721407	0.635336	0.637409	0.614723	2.88925	2.23013	3.00377	2.91652	2.25118	3.03212	3.05521	2.35823	3.1763	8	11.5	0.777436	0.882415	0.884332	21	28.7	sp|A6ND36|FA83G_HUMAN Protein FAM83G OS=Homo sapiens OX=9606 GN=FAM83G PE=1 SV=2	Protein FAM83G	FAM83G
A6NDB9	4.93732	4.17159	5.01752	4.80512	4.05989	4.88317	4.72755	3.99435	4.80435	10.025	10.1864	13.3203	9.66501	9.82057	12.8419	9.77306	9.93036	12.9855	3.46473	3.27546	3.22063	3.34031	3.15783	3.10498	3.37765	3.19313	3.13969	4.0475	4.9644	4.40488	4.09914	5.02775	4.46109	3.80167	4.66288	4.13734	11	18	1.1234	1.19177	1.02009	26	46.4	sp|A6NDB9|PALM3_HUMAN Paralemmin-3 OS=Homo sapiens OX=9606 GN=PALM3 PE=1 SV=2	Paralemmin-3	PALM3
A6NDG6	1.25304	1.56447	1.62659	1.2851	1.60449	1.6682	1.2374	1.54493	1.60628	0.945368	0.908853	0.937789	0.89315	0.858652	0.88599	0.947665	0.911061	0.940067	1.10198	1.03146	1.09123	1.04112	0.974485	1.03096	1.10466	1.03396	1.09388	0.79757	0.819385	0.957092	0.798223	0.820056	0.957875	0.774298	0.795477	0.929165	9	29.6	1.1105	1.09058	1.1327	11	43.9	sp|A6NDG6|PGP_HUMAN Glycerol-3-phosphate phosphatase OS=Homo sapiens OX=9606 GN=PGP PE=1 SV=1	Phosphoglycolate phosphatase	PGP
A6NDU8;A0A0C4DGW6	1.03422	0.873433	0.777602	1.48916	1.25764	1.11965	1.36255	1.15071	1.02446	1.68276	1.41953	1.43387	1.80625	1.5237	1.5391	1.61058	1.35864	1.37237	1.61569	1.64528	1.62956	1.73426	1.76602	1.74915	1.54639	1.57471	1.55966	0.618374	0.590264	0.606665	0.70228	0.670356	0.688982	1.50926	1.44066	1.48068	12	57.8	0.987702	0.924566	0.956384	16	55.4	sp|A6NDU8|CE051_HUMAN UPF0600 protein C5orf51 OS=Homo sapiens OX=9606 GN=C5orf51 PE=1 SV=1;tr|A0A0C4DGW6|A0A0C4DGW6_HUMAN UPF0600 protein C5orf51 OS=Homo sapiens OX=9606 GN=C5orf51 PE=1 SV=1	UPF0600 protein C5orf51	C5orf51
A6NEM2;P51610	2.12929	1.74381	1.7251	2.15028	1.761	1.74211	2.14791	1.75906	1.74018	1.02754	1.02859	1.02455	1.05207	1.05315	1.04901	1.02406	1.0251	1.02108	1.07953	1.08058	1.07658	1.1053	1.10638	1.10228	1.07587	1.07691	1.07293	1.11715	1.02429	1.05704	1.11444	1.0218	1.05448	1.17176	1.07435	1.10871	37	19	1.20626	1.1906	1.24259	50	30.7	tr|A6NEM2|A6NEM2_HUMAN Host cell factor 1 OS=Homo sapiens OX=9606 GN=HCFC1 PE=1 SV=2;sp|P51610|HCFC1_HUMAN Host cell factor 1 OS=Homo sapiens OX=9606 GN=HCFC1 PE=1 SV=2	Host cell factor 1;HCF N-terminal chain 1;HCF N-terminal chain 2;HCF N-terminal chain 3;HCF N-terminal chain 4;HCF N-terminal chain 5;HCF N-terminal chain 6;HCF C-terminal chain 1;HCF C-terminal chain 2;HCF C-terminal chain 3;HCF C-terminal chain 4;HCF C-terminal chain 5;HCF C-terminal chain 6	HCFC1
A6NFI3	2.88527	2.58073	2.38581	2.45193	2.19313	2.02749	2.78215	2.4885	2.30055	0.759875	0.851158	0.791386	1.04308	1.16839	1.08634	0.983945	1.10215	1.02475	1.7696	1.84229	1.94231	2.42913	2.52892	2.66622	2.29141	2.38554	2.51505	0.296171	0.291808	0.433855	0.204828	0.20181	0.300048	0.229014	0.22564	0.335477	4	5	1.11491	0.844727	0.887215	7	7.3	sp|A6NFI3|ZN316_HUMAN Zinc finger protein 316 OS=Homo sapiens OX=9606 GN=ZNF316 PE=1 SV=1	Zinc finger protein 316	ZNF316
A6NFX8;Q9UKK9;A6NJU6;A6NCQ0	1.54452	1.22605	1.22275	1.69882	1.34853	1.34491	1.75751	1.39512	1.39137	0.671078	0.78901	0.66649	0.662807	0.779285	0.658275	0.745791	0.876852	0.740692	0.484164	0.517044	0.449479	0.478196	0.510671	0.443939	0.538067	0.574608	0.499521	1.11803	1.27219	1.15268	0.970737	1.10459	1.00083	1.10249	1.25451	1.13666	15	69	0.998328	1.11527	0.984579	12	65.9	tr|A6NFX8|A6NFX8_HUMAN ADP-sugar pyrophosphatase OS=Homo sapiens OX=9606 GN=NUDT5 PE=1 SV=1;sp|Q9UKK9|NUDT5_HUMAN ADP-sugar pyrophosphatase OS=Homo sapiens OX=9606 GN=NUDT5 PE=1 SV=1;tr|A6NJU6|A6NJU6_HUMAN ADP-sugar pyrophosphatase OS=Homo sapiens OX=9606	ADP-sugar pyrophosphatase	NUDT5
A6NGW1;O95070;E9PS11;E9PIZ0;C9JST7	0.747884	0.587001	0.587751	0.666392	0.523039	0.523708	0.671382	0.526955	0.527629	1.52118	1.2138	1.7608	1.37757	1.09921	1.59456	1.66883	1.33162	1.9317	1.22462	1.09724	1.17794	1.10901	0.993657	1.06674	1.34348	1.20375	1.29228	0.816169	0.721463	0.824373	0.686714	0.607029	0.693617	0.749007	0.662094	0.756536	2	9.1	1.19269	1.0477	1.10554	2	11.2	tr|A6NGW1|A6NGW1_HUMAN Protein YIF1A OS=Homo sapiens OX=9606 GN=YIF1A PE=1 SV=1;sp|O95070|YIF1A_HUMAN Protein YIF1A OS=Homo sapiens OX=9606 GN=YIF1A PE=1 SV=2;tr|E9PS11|E9PS11_HUMAN Protein YIF1A OS=Homo sapiens OX=9606 GN=YIF1A PE=1 SV=1;tr|E9PIZ0|E9PIZ0_	Protein YIF1A	YIF1A
A6NHQ2	3.48618	2.23781	2.49137	2.68448	1.72319	1.91844	3.11033	1.99655	2.22277	2.57903	1.50384	2.94134	2.6163	1.52557	2.98385	2.94725	1.71855	3.3613	0.562682	0.441403	0.592203	0.570814	0.447782	0.600761	0.64302	0.504424	0.676755	0.787877	0.775868	0.577511	0.630531	0.62092	0.462177	0.678513	0.668171	0.497348	5	16.5	1.01089	0.928432	1.08695	6	21.3	sp|A6NHQ2|FBLL1_HUMAN rRNA/tRNA 2-O-methyltransferase fibrillarin-like protein 1 OS=Homo sapiens OX=9606 GN=FBLL1 PE=3 SV=2	rRNA/tRNA 2-O-methyltransferase fibrillarin-like protein 1	FBLL1
A6NHR9;J3KTL8	1.67747	1.33933	1.48818	1.62775	1.29964	1.44407	1.66486	1.32926	1.47699	0.676285	0.666217	0.682921	0.735007	0.724065	0.74222	0.667584	0.657646	0.674135	0.663097	0.662373	0.656704	0.720674	0.719887	0.713726	0.654565	0.653851	0.648255	0.676311	0.658533	0.706683	0.728847	0.709688	0.761579	0.717403	0.698545	0.749622	53	26.9	1.01491	1.02045	0.998761	83	44.4	sp|A6NHR9|SMHD1_HUMAN Structural maintenance of chromosomes flexible hinge domain-containing protein 1 OS=Homo sapiens OX=9606 GN=SMCHD1 PE=1 SV=2;tr|J3KTL8|J3KTL8_HUMAN Structural maintenance of chromosomes flexible hinge domain-containing protein 1 (Frag	Structural maintenance of chromosomes flexible hinge domain-containing protein 1	SMCHD1
A6NJ78;A0A0U1RR76	2.29514	1.8263	1.9602	1.76841	1.40718	1.51035	2.19914	1.74992	1.87822	0.800477	0.76849	0.621547	1.00703	0.966787	0.781928	0.750071	0.720099	0.582409	1.7336	1.76862	1.9208	2.18092	2.22499	2.41643	1.62443	1.65725	1.79984	1.85534	1.28141	1.94156	1.79342	1.23864	1.87676	1.74099	1.20244	1.8219	4	8.6	1.82761	1.39797	1.5233	7	25.1	sp|A6NJ78|MET15_HUMAN Probable methyltransferase-like protein 15 OS=Homo sapiens OX=9606 GN=METTL15 PE=1 SV=1;tr|A0A0U1RR76|A0A0U1RR76_HUMAN Probable methyltransferase-like protein 15 OS=Homo sapiens OX=9606 GN=METTL15 PE=1 SV=1	Probable methyltransferase-like protein 15	METTL15
A6NKD9	2.93599	2.69656	2.31675	2.76948	2.54363	2.18536	2.49024	2.28716	1.96501	2.26013	1.57134	1.7787	1.91573	1.3319	1.50766	1.94547	1.35258	1.53107	0.601125	0.654122	0.564194	0.509527	0.554448	0.478223	0.517437	0.563055	0.485647	0.715386	0.729144	0.672276	0.84524	0.861496	0.794306	0.722657	0.736555	0.679109	6	15.5	0.748547	0.879144	0.781151	13	35.8	sp|A6NKD9|CC85C_HUMAN Coiled-coil domain-containing protein 85C OS=Homo sapiens OX=9606 GN=CCDC85C PE=1 SV=1	Coiled-coil domain-containing protein 85C	CCDC85C
A6NML8;C9J6U3;K4DI95;O60879	0.278586	0.244511	0.245951	0.258527	0.226906	0.228242	0.268084	0.235294	0.236679	0.187881	0.177291	0.187041	0.188002	0.177405	0.187161	0.209279	0.197482	0.208343	0.327844	0.302478	0.314237	0.328055	0.302672	0.314439	0.365182	0.336926	0.350025	1.78101	2.36991	1.76668	1.48074	1.97035	1.46882	1.89611	2.52307	1.88085	16	15.6	0.820899	0.868572	0.871895	27	26.7	tr|A6NML8|A6NML8_HUMAN Diaphanous homolog 2 (Drosophila), isoform CRA_c OS=Homo sapiens OX=9606 GN=DIAPH2 PE=1 SV=3;tr|C9J6U3|C9J6U3_HUMAN Protein diaphanous homolog 2 OS=Homo sapiens OX=9606 GN=DIAPH2 PE=1 SV=3;tr|K4DI95|K4DI95_HUMAN Diaphanous homolog 2	Protein diaphanous homolog 2	DIAPH2
A6NN50;O75147	1.31787	1.12991	1.1902	1.52217	1.30507	1.37471	1.60158	1.37315	1.44642	12.4877	14.617	13.0432	13.0929	15.3254	13.6753	12.1366	14.2061	12.6765	2.4256	2.3611	2.26233	2.54316	2.47554	2.37198	2.35741	2.29473	2.19873	0.870048	0.902075	0.959378	0.894901	0.927843	0.986783	0.831654	0.862267	0.917041	16	10	0.843121	0.855072	0.806132	43	26.9	tr|A6NN50|A6NN50_HUMAN Obscurin-like protein 1 OS=Homo sapiens OX=9606 GN=OBSL1 PE=1 SV=1;sp|O75147|OBSL1_HUMAN Obscurin-like protein 1 OS=Homo sapiens OX=9606 GN=OBSL1 PE=1 SV=4	Obscurin-like protein 1	OBSL1
A6NNI4;A0A2R8Y478;G8JLH6;P21926;A0A087WU13	0.311317	0.573591	0.502714	0.29701	0.547231	0.479611	0.336915	0.620754	0.54405	1.24715	0.96092	1.06713	1.12939	0.870186	0.966365	1.36414	1.05106	1.16723	0.346876	0.374152	0.376315	0.314122	0.338823	0.340782	0.379415	0.40925	0.411616	3.57148	3.54	3.07147	3.58016	3.5486	3.07894	3.632	3.59999	3.12352	7	25.2	0.561938	0.569396	0.575025	7	22	tr|A6NNI4|A6NNI4_HUMAN Tetraspanin OS=Homo sapiens OX=9606 GN=CD9 PE=1 SV=1;tr|A0A2R8Y478|A0A2R8Y478_HUMAN Tetraspanin OS=Homo sapiens OX=9606 GN=CD9 PE=1 SV=1;tr|G8JLH6|G8JLH6_HUMAN Tetraspanin OS=Homo sapiens OX=9606 GN=CD9 PE=1 SV=2;sp|P21926|CD9_HUMAN	Tetraspanin;CD9 antigen	CD9
A6PW57;Q99755	2.31473	1.24598	1.1394	2.15406	1.1595	1.06031	2.27029	1.22206	1.11753	2.26265	2.1585	1.91745	2.44102	2.32866	2.06861	2.36325	2.25447	2.00271	0.737268	0.841142	0.782422	0.79539	0.907453	0.844104	0.770051	0.878544	0.817213	2.13498	1.69878	2.17997	2.01579	1.60395	2.05827	2.18477	1.7384	2.23081	7	11.1	0.971909	0.869512	0.931568	14	34	tr|A6PW57|A6PW57_HUMAN Phosphatidylinositol 4-phosphate 5-kinase type-1 alpha OS=Homo sapiens OX=9606 GN=PIP5K1A PE=1 SV=2;sp|Q99755|PI51A_HUMAN Phosphatidylinositol 4-phosphate 5-kinase type-1 alpha OS=Homo sapiens OX=9606 GN=PIP5K1A PE=1 SV=1	Phosphatidylinositol 4-phosphate 5-kinase type-1 alpha	PIP5K1A
A8K878;P55145	0.464606	0.674089	0.635113	0.467877	0.678835	0.639585	0.475809	0.690343	0.650428	0.983107	1.01728	1.02509	0.939604	0.97227	0.97973	0.999284	1.03402	1.04196	0.633433	0.67114	0.659889	0.605404	0.641442	0.63069	0.643856	0.682184	0.670748	0.408132	0.422896	0.380795	0.412465	0.427386	0.384838	0.412778	0.427711	0.38513	12	47.6	1.19226	1.19575	1.18078	10	45.9	tr|A8K878|A8K878_HUMAN Mesencephalic astrocyte-derived neurotrophic factor OS=Homo sapiens OX=9606 GN=MANF PE=1 SV=1;sp|P55145|MANF_HUMAN Mesencephalic astrocyte-derived neurotrophic factor OS=Homo sapiens OX=9606 GN=MANF PE=1 SV=3	Mesencephalic astrocyte-derived neurotrophic factor	MANF
A8MT69;J3QR35;J3QR01;J3QRS1	2.2481	3.38181	2.59624	1.6029	2.41124	1.85113	1.93734	2.91434	2.23736	0.820271	0.922114	0.806803	0.674142	0.757841	0.663073	0.60543	0.680599	0.59549	1.07373	1.03433	0.925931	0.882445	0.85007	0.760979	0.792502	0.763427	0.683417	2.53407	4.38477	3.27466	1.87807	3.24967	2.42694	2.07852	3.59651	2.68597	2	35.8	0.983443	2.51506	1.25041	4	58	sp|A8MT69|CENPX_HUMAN Centromere protein X OS=Homo sapiens OX=9606 GN=CENPX PE=1 SV=1;tr|J3QR35|J3QR35_HUMAN Centromere protein X (Fragment) OS=Homo sapiens OX=9606 GN=CENPX PE=1 SV=1;tr|J3QR01|J3QR01_HUMAN Centromere protein X (Fragment) OS=Homo sapiens O	Centromere protein X	STRA13
A8MUA9;A8MU27;P55854	1.07596	0.948606	0.869724	1.00266	0.883978	0.81047	0.950998	0.838431	0.768711	1.28597	1.30974	1.03942	0.987669	1.00592	0.798315	1.28487	1.30862	1.03854	1.22958	1.23165	1.12319	0.944358	0.945955	0.862654	1.22853	1.2306	1.12224	0.7092	0.865301	0.70728	0.697448	0.850963	0.69556	0.637545	0.777875	0.635819	3	18.5	1.01127	1.07696	1.00207	3	20.7	tr|A8MUA9|A8MUA9_HUMAN SMT3 suppressor of mif two 3 homolog 3 (Yeast), isoform CRA_d OS=Homo sapiens OX=9606 GN=SUMO3 PE=1 SV=1;tr|A8MU27|A8MU27_HUMAN Small ubiquitin-related modifier 3 OS=Homo sapiens OX=9606 GN=SUMO3 PE=1 SV=1;sp|P55854|SUMO3_HUMAN Small	Small ubiquitin-related modifier 3	SUMO3
A8MUM1;Q53HC9;C9JVR6	0.738895	0.642914	0.69238	0.742244	0.645828	0.695518	0.820139	0.713605	0.76851	0.550976	0.483585	0.568852	0.546997	0.480093	0.564745	0.546287	0.479469	0.564011	1.54637	1.48645	1.40876	1.53521	1.47571	1.39859	1.53321	1.4738	1.39677	0.490174	0.447009	0.4883	0.508006	0.46327	0.506064	0.46999	0.428602	0.468193	8	25.4	1.02276	1.09974	1.06914	11	31.9	tr|A8MUM1|A8MUM1_HUMAN EARP and GARP complex-interacting protein 1 OS=Homo sapiens OX=9606 GN=EIPR1 PE=1 SV=2;sp|Q53HC9|EIPR1_HUMAN EARP and GARP complex-interacting protein 1 OS=Homo sapiens OX=9606 GN=EIPR1 PE=1 SV=2;tr|C9JVR6|C9JVR6_HUMAN EARP and GARP	Protein TSSC1	TSSC1
A8MXP9;A0A0R4J2E8;P43243;D6REM6;D6R991	1.36503	2.26467	2.16185	1.30297	2.16172	2.06357	1.26478	2.09836	2.00309	1.57137	1.58661	1.58263	1.54377	1.55874	1.55483	1.61258	1.62822	1.62413	1.24811	1.26127	1.24158	1.22619	1.23912	1.21977	1.28084	1.29435	1.27413	0.988099	1.06776	1.01701	0.940395	1.01621	0.96791	0.968531	1.04662	0.996869	62	51.8	1.14157	1.06054	1.06283	73	70.2	tr|A8MXP9|A8MXP9_HUMAN Matrin-3 OS=Homo sapiens OX=9606 GN=MATR3 PE=1 SV=1;tr|A0A0R4J2E8|A0A0R4J2E8_HUMAN Matrin-3 OS=Homo sapiens OX=9606 GN=MATR3 PE=1 SV=1;sp|P43243|MATR3_HUMAN Matrin-3 OS=Homo sapiens OX=9606 GN=MATR3 PE=1 SV=2;tr|D6REM6|D6REM6_HUMAN M	Matrin-3	MATR3
A9X3U0;Q96GF1	1.06878	0.887803	0.878032	1.02084	0.847988	0.838654	0.993109	0.824949	0.81587	0.599114	0.598324	0.587614	0.589356	0.588579	0.578044	0.542351	0.541636	0.531941	1.42188	1.32704	1.51308	1.39872	1.30543	1.48844	1.28716	1.20131	1.36973	0.638335	0.566483	0.706651	0.589479	0.523126	0.652566	0.524482	0.465445	0.580612	3	19.7	1.43381	1.08452	1.22441	2	15.3	tr|A9X3U0|A9X3U0_HUMAN BSK65-TEST2 OS=Homo sapiens OX=9606 GN=RNF185 PE=1 SV=1;sp|Q96GF1|RN185_HUMAN E3 ubiquitin-protein ligase RNF185 OS=Homo sapiens OX=9606 GN=RNF185 PE=1 SV=1	E3 ubiquitin-protein ligase RNF185	RNF185
A9Z1X7;Q8IYB3;E9PCT1;M0R088	3.21083	2.14316	2.23784	3.0386	2.0282	2.1178	3.19659	2.13365	2.22791	1.20964	1.27572	1.2269	1.18623	1.25103	1.20316	1.20494	1.27076	1.22213	1.22529	1.22019	1.19697	1.20158	1.19658	1.17381	1.22053	1.21544	1.19232	1.07638	1.07266	1.07684	1.09522	1.09143	1.09569	1.12185	1.11797	1.12233	19	16.6	1.24058	1.22339	1.2214	32	32.9	tr|A9Z1X7|A9Z1X7_HUMAN Serine/arginine repetitive matrix protein 1 OS=Homo sapiens OX=9606 GN=SRRM1 PE=1 SV=1;sp|Q8IYB3|SRRM1_HUMAN Serine/arginine repetitive matrix protein 1 OS=Homo sapiens OX=9606 GN=SRRM1 PE=1 SV=2;tr|E9PCT1|E9PCT1_HUMAN Serine/arginin	Serine/arginine repetitive matrix protein 1	SRRM1
B0QY95;Q9NQG6	1.39891	1.12983	1.16451	1.50079	1.21212	1.24932	1.50452	1.21514	1.25243	1.67147	1.45068	1.3561	1.68173	1.45959	1.36443	1.63316	1.41743	1.32502	0.758731	0.742992	0.741235	0.76339	0.747555	0.745787	0.741341	0.725963	0.724246	0.752506	0.661831	0.886488	0.672268	0.591262	0.791965	0.774745	0.681391	0.912688	7	15.7	0.911114	0.959359	0.961209	7	14.4	tr|B0QY95|B0QY95_HUMAN Mitochondrial dynamics protein MID51 OS=Homo sapiens OX=9606 GN=MIEF1 PE=1 SV=1;sp|Q9NQG6|MID51_HUMAN Mitochondrial dynamics protein MID51 OS=Homo sapiens OX=9606 GN=MIEF1 PE=1 SV=1	Mitochondrial dynamics protein MID51	MIEF1
B0QYK0;Q01844;A0A0D9SFL3;C9JGE3	2.20923	1.85506	1.8359	2.13037	1.78884	1.77037	2.03248	1.70665	1.68902	0.881279	0.867354	0.930348	0.901431	0.887188	0.951622	0.840986	0.827698	0.887811	1.33882	1.32082	1.3525	1.36944	1.35102	1.38342	1.27761	1.26043	1.29066	0.72371	0.81759	0.773583	0.703284	0.794514	0.751749	0.747559	0.844532	0.799074	12	23.1	0.917313	1.08902	0.958642	12	23.5	tr|B0QYK0|B0QYK0_HUMAN RNA-binding protein EWS OS=Homo sapiens OX=9606 GN=EWSR1 PE=1 SV=1;sp|Q01844|EWS_HUMAN RNA-binding protein EWS OS=Homo sapiens OX=9606 GN=EWSR1 PE=1 SV=1;tr|A0A0D9SFL3|A0A0D9SFL3_HUMAN RNA-binding protein EWS OS=Homo sapiens OX=9606	RNA-binding protein EWS	EWSR1
B1AHR1;A0A2R8Y4H2;Q9UH03	7.65438	4.11998	4.08523	8.26464	4.44845	4.41093	8.31725	4.47676	4.439	23.5364	10.3604	7.62073	22.0616	9.71122	7.14323	22.3898	9.85566	7.24948	1.37843	1.29892	1.25179	1.29207	1.21753	1.17336	1.31128	1.23564	1.19081	0.252298	0.300228	0.23687	0.24345	0.289699	0.228563	0.235342	0.28005	0.22095	10	24.8	1.25214	1.09976	1.24403	15	46.9	tr|B1AHR1|B1AHR1_HUMAN Neuronal-specific septin-3 OS=Homo sapiens OX=9606 GN=SEPT3 PE=1 SV=1;tr|A0A2R8Y4H2|A0A2R8Y4H2_HUMAN Neuronal-specific septin-3 OS=Homo sapiens OX=9606 GN=SEPT3 PE=1 SV=1;sp|Q9UH03|SEPT3_HUMAN Neuronal-specific septin-3 OS=Homo sapie	Neuronal-specific septin-3	2019-09-03
B1AK44;Q9UI95	6.45232	4.70675	4.8847	6.0492	4.41268	4.57952	5.41953	3.95336	4.10283	3.99127	4.13857	4.00568	4.10043	4.25175	4.11523	3.76921	3.90832	3.78282	4.06951	4.39446	4.01477	4.18081	4.51464	4.12457	3.8431	4.14997	3.7914	4.67667	3.68797	4.19439	3.79535	2.99297	3.40395	4.29191	3.38455	3.84931	2	7.1	1.44899	1.37818	1.40647	7	45.1	tr|B1AK44|B1AK44_HUMAN Mitotic spindle assembly checkpoint protein MAD2B OS=Homo sapiens OX=9606 GN=MAD2L2 PE=1 SV=1;sp|Q9UI95|MD2L2_HUMAN Mitotic spindle assembly checkpoint protein MAD2B OS=Homo sapiens OX=9606 GN=MAD2L2 PE=1 SV=2	Mitotic spindle assembly checkpoint protein MAD2B	MAD2L2
B1AKJ5;O43847;G3V1R5;F5H7V1	0.936487	0.985002	0.996306	0.99354	1.04501	1.057	0.994271	1.04578	1.05778	1.58656	1.46769	1.58663	1.58341	1.46479	1.58348	1.56981	1.4522	1.56988	1.59134	1.57433	1.62389	1.58818	1.57121	1.62067	1.57454	1.55771	1.60674	2.45393	2.36973	2.06154	2.5229	2.43634	2.11949	2.16936	2.09492	1.82248	32	23.8	1.3923	1.35878	1.33091	38	36.3	tr|B1AKJ5|B1AKJ5_HUMAN Nardilysin OS=Homo sapiens OX=9606 GN=NRDC PE=1 SV=1;sp|O43847|NRDC_HUMAN Nardilysin OS=Homo sapiens OX=9606 GN=NRDC PE=1 SV=3;tr|G3V1R5|G3V1R5_HUMAN Nardilysin OS=Homo sapiens OX=9606 GN=NRDC PE=1 SV=1;tr|F5H7V1|F5H7V1_HUMAN Nardily	Nardilysin	NRD1
B1AL69;Q7L3B6	2.69074	1.75341	1.99398	2.68399	1.74901	1.98899	2.70488	1.76262	2.00447	1.57591	1.44569	1.56342	1.5051	1.38073	1.49317	1.72125	1.57902	1.70761	0.308464	0.309993	0.318288	0.294604	0.296064	0.303986	0.336913	0.338583	0.347642	1.95427	2.00612	1.96491	1.82473	1.87315	1.83467	1.84106	1.88991	1.85109	8	16.9	1.24563	1.28891	1.29963	17	54.2	tr|B1AL69|B1AL69_HUMAN Hsp90 co-chaperone Cdc37-like 1 OS=Homo sapiens OX=9606 GN=CDC37L1 PE=1 SV=1;sp|Q7L3B6|CD37L_HUMAN Hsp90 co-chaperone Cdc37-like 1 OS=Homo sapiens OX=9606 GN=CDC37L1 PE=1 SV=1	Hsp90 co-chaperone Cdc37-like 1	CDC37L1
B1ALA9;P60891;A0A2R8Y7H4	0.729398	0.680963	0.674726	0.727168	0.678881	0.672663	0.72504	0.676894	0.670695	1.16492	1.20279	1.30932	1.16752	1.20546	1.31223	1.14255	1.17969	1.28417	1.01725	1.07786	1.07131	1.01951	1.08025	1.07369	0.997711	1.05715	1.05073	0.980612	0.91298	1.03709	1.12715	1.04941	1.19206	1.01328	0.943395	1.07164	19	59.6	1.2925	1.17181	1.21774	23	74	tr|B1ALA9|B1ALA9_HUMAN Ribose-phosphate pyrophosphokinase 1 OS=Homo sapiens OX=9606 GN=PRPS1 PE=1 SV=2;sp|P60891|PRPS1_HUMAN Ribose-phosphate pyrophosphokinase 1 OS=Homo sapiens OX=9606 GN=PRPS1 PE=1 SV=2;tr|A0A2R8Y7H4|A0A2R8Y7H4_HUMAN Ribose-phosphate pyr	Ribose-phosphate pyrophosphokinase 1	PRPS1
B1ALH6;O14832;C9IYS5;C9JR86	1.03134	0.90206	0.898093	0.877525	0.767523	0.764147	0.911114	0.796902	0.793397	3.32739	3.13357	2.8329	2.95985	2.78743	2.51998	3.18475	2.99923	2.71146	1.23294	1.12629	1.23936	1.09675	1.00188	1.10246	1.18009	1.078	1.18623	1.59087	1.66307	1.84856	1.50374	1.572	1.74732	1.65992	1.73526	1.92879	7	18.4	1.73735	1.58791	2.14667	14	38.9	tr|B1ALH6|B1ALH6_HUMAN Phytanoyl-CoA dioxygenase, peroxisomal OS=Homo sapiens OX=9606 GN=PHYH PE=1 SV=1;sp|O14832|PAHX_HUMAN Phytanoyl-CoA dioxygenase, peroxisomal OS=Homo sapiens OX=9606 GN=PHYH PE=1 SV=1;tr|C9IYS5|C9IYS5_HUMAN Phytanoyl-CoA dioxygenase,	Phytanoyl-CoA dioxygenase, peroxisomal	PHYH
B1ALK7;A0A2R8YG42;Q14155;E7EUY6;E9PDQ5	0.685732	0.812892	0.791835	0.816581	0.968005	0.94293	0.849695	1.00726	0.981168	1.06646	1.0291	1.06314	1.08766	1.04956	1.08428	1.12785	1.08834	1.12434	0.729506	0.743577	0.741523	0.744006	0.758357	0.756262	0.771501	0.786382	0.78421	0.790731	0.717434	0.748286	0.836201	0.758689	0.791315	0.747255	0.677988	0.707143	28	35.2	0.930771	0.960905	1.02646	30	44.3	tr|B1ALK7|B1ALK7_HUMAN Rho guanine nucleotide exchange factor 7 OS=Homo sapiens OX=9606 GN=ARHGEF7 PE=1 SV=1;tr|A0A2R8YG42|A0A2R8YG42_HUMAN Rho guanine nucleotide exchange factor 7 OS=Homo sapiens OX=9606 GN=ARHGEF7 PE=1 SV=1;sp|Q14155|ARHG7_HUMAN Rho guan	Rho guanine nucleotide exchange factor 7	ARHGEF7
B1AMS2;Q14141	2.5705	1.72991	1.97723	2.39161	1.60952	1.83963	2.38113	1.60246	1.83157	7.67375	7.41289	7.03977	7.46036	7.20676	6.84401	6.6906	6.46316	6.13784	1.16742	1.19978	1.19143	1.13496	1.16642	1.1583	1.01785	1.04607	1.03879	0.467631	0.460893	0.502147	0.459787	0.453162	0.493724	0.418262	0.412235	0.449135	23	47.3	0.836887	0.85639	0.895297	18	43.6	tr|B1AMS2|B1AMS2_HUMAN Septin 6, isoform CRA_b OS=Homo sapiens OX=9606 GN=SEPT6 PE=1 SV=1;sp|Q14141|SEPT6_HUMAN Septin-6 OS=Homo sapiens OX=9606 GN=SEPT6 PE=1 SV=4	Septin-6	2019-09-06
B1ANH0;Q16774;B1ANH5;B1ANG9;B1ANH6;B1ANH2	0.302261	0.429874	0.453306	0.265604	0.37774	0.39833	0.258632	0.367824	0.387873	0.272512	0.308268	0.312354	0.254561	0.287962	0.291779	0.292423	0.330792	0.335177	0.47297	0.443683	0.491514	0.441815	0.414457	0.459137	0.507529	0.476102	0.527428	0.328884	0.240233	0.256956	0.28248	0.206337	0.220701	0.517994	0.378368	0.404707	7	35	0.922965	0.869994	0.835918	9	53.9	tr|B1ANH0|B1ANH0_HUMAN Guanylate kinase (Fragment) OS=Homo sapiens OX=9606 GN=GUK1 PE=1 SV=1;sp|Q16774|KGUA_HUMAN Guanylate kinase OS=Homo sapiens OX=9606 GN=GUK1 PE=1 SV=2;tr|B1ANH5|B1ANH5_HUMAN Guanylate kinase OS=Homo sapiens OX=9606 GN=GUK1 PE=1 SV=1;t	Guanylate kinase	GUK1
B1AVT0;P49760	3.6758	2.01645	3.85906	4.57759	2.51114	4.80581	3.26825	1.79288	3.4312	2.58888	1.89899	2.00553	2.47495	1.81542	1.91727	2.24282	1.64515	1.73745	2.05862	2.28415	2.37666	1.96803	2.18363	2.27206	1.78345	1.97883	2.05897	3.12513	1.56345	2.57273	1.81673	0.90888	1.49561	1.64505	0.822989	1.35427	2	4.2	1.13066	1.08362	0.897978	9	15.1	tr|B1AVT0|B1AVT0_HUMAN Dual-specificity protein kinase CLK2 OS=Homo sapiens OX=9606 GN=CLK2 PE=1 SV=1;sp|P49760|CLK2_HUMAN Dual specificity protein kinase CLK2 OS=Homo sapiens OX=9606 GN=CLK2 PE=1 SV=1	Dual specificity protein kinase CLK2	CLK2
B3KS98;O15372;A0A087WZK9;E5RGU4	1.5268	1.61835	1.6682	1.69152	1.79295	1.84818	1.72329	1.82662	1.88289	0.685281	0.74897	0.735804	0.731091	0.799038	0.784992	0.688264	0.752229	0.739006	1.11803	1.07451	1.10042	1.19277	1.14634	1.17398	1.1229	1.07918	1.10521	1.67908	1.79342	1.6724	1.7035	1.81951	1.69673	1.66134	1.77448	1.65474	19	48.9	1.15491	1.12915	1.17075	20	69.9	tr|B3KS98|B3KS98_HUMAN Eukaryotic translation initiation factor 3 subunit H OS=Homo sapiens OX=9606 GN=EIF3H PE=1 SV=1;sp|O15372|EIF3H_HUMAN Eukaryotic translation initiation factor 3 subunit H OS=Homo sapiens OX=9606 GN=EIF3H PE=1 SV=1;tr|A0A087WZK9|A0A08	Eukaryotic translation initiation factor 3 subunit H	EIF3H
B4DI03;K7EJQ7;Q9BY50	0.284242	0.339718	0.290158	0.359762	0.429978	0.36725	0.314215	0.375541	0.320755	0.953903	1.29419	0.87818	0.845947	1.14772	0.778794	0.918108	1.24562	0.845226	0.19359	0.197163	0.19647	0.171681	0.174849	0.174235	0.186326	0.189764	0.189098	0.572191	0.450937	0.567474	0.562032	0.442931	0.557399	0.517113	0.40753	0.512849	3	13.5	1.08681	1.45776	1.28613	3	26.3	tr|B4DI03|B4DI03_HUMAN Signal peptidase complex catalytic subunit SEC11 OS=Homo sapiens OX=9606 GN=SEC11C PE=1 SV=1;tr|K7EJQ7|K7EJQ7_HUMAN Signal peptidase complex catalytic subunit SEC11 OS=Homo sapiens OX=9606 GN=SEC11C PE=1 SV=1;sp|Q9BY50|SC11C_HUMAN Si	Signal peptidase complex catalytic subunit SEC11;Signal peptidase complex catalytic subunit SEC11C	SEC11L3;SEC11C
B4DJV2;O75390;A0A0C4DGI3	1.42723	1.09858	1.14729	1.37006	1.05457	1.10134	1.34751	1.03722	1.08321	0.711681	0.704489	0.71371	0.664534	0.657818	0.666428	0.713268	0.706061	0.715302	0.509786	0.495835	0.512032	0.476013	0.462987	0.478111	0.510922	0.496941	0.513174	1.05975	0.898973	0.863465	1.13232	0.960537	0.922598	1.13812	0.965459	0.927326	16	39.3	1.10861	1.07356	1.05895	17	49.4	tr|B4DJV2|B4DJV2_HUMAN Citrate synthase OS=Homo sapiens OX=9606 GN=CS PE=1 SV=1;sp|O75390|CISY_HUMAN Citrate synthase, mitochondrial OS=Homo sapiens OX=9606 GN=CS PE=1 SV=2;tr|A0A0C4DGI3|A0A0C4DGI3_HUMAN Citrate synthase OS=Homo sapiens OX=9606 GN=CS PE=1	Citrate synthase;Citrate synthase, mitochondrial	CS
B4DLR8;P15559;H3BNV2;H3BRK3	0.287162	0.260185	0.257879	0.293463	0.265895	0.263538	0.301866	0.273508	0.271083	0.103051	0.106808	0.111863	0.102309	0.106039	0.111058	0.110392	0.114417	0.119833	0.463624	0.419904	0.46605	0.460285	0.41688	0.462694	0.496653	0.449818	0.499252	1.28298	1.7161	1.58592	1.16828	1.56268	1.44414	1.35688	1.81494	1.67727	14	57.4	1.21723	1.28444	1.23746	12	56.4	tr|B4DLR8|B4DLR8_HUMAN NAD(P)H dehydrogenase [quinone] 1 OS=Homo sapiens OX=9606 GN=NQO1 PE=1 SV=1;sp|P15559|NQO1_HUMAN NAD(P)H dehydrogenase [quinone] 1 OS=Homo sapiens OX=9606 GN=NQO1 PE=1 SV=1;tr|H3BNV2|H3BNV2_HUMAN NAD(P)H dehydrogenase [quinone] 1 OS=	NAD(P)H dehydrogenase [quinone] 1	NQO1
B4DR61;P61619	0.541888	0.626804	0.595592	0.473892	0.548152	0.520857	0.479094	0.554171	0.526576	2.41171	1.66225	2.17257	2.21993	1.53006	1.9998	2.35252	1.62145	2.11924	0.866884	0.886711	0.865318	0.797948	0.816199	0.796507	0.845607	0.864948	0.84408	0.939762	0.9185	1.00363	0.910282	0.889687	0.972142	0.975998	0.953916	1.04232	11	17.6	0.872622	0.873658	0.865893	12	22.6	tr|B4DR61|B4DR61_HUMAN Protein transport protein Sec61 subunit alpha isoform 1 OS=Homo sapiens OX=9606 GN=SEC61A1 PE=1 SV=1;sp|P61619|S61A1_HUMAN Protein transport protein Sec61 subunit alpha isoform 1 OS=Homo sapiens OX=9606 GN=SEC61A1 PE=1 SV=2	Protein transport protein Sec61 subunit alpha isoform 1	SEC61A1
B4DR80;Q9Y6E0;H0Y630;Q5JV98	0.85276	1.03113	0.923651	0.78578	0.950145	0.851103	0.766606	0.92696	0.830335	0.726616	0.714276	0.713084	0.678756	0.667229	0.666116	0.700434	0.688539	0.68739	0.83867	0.848473	0.845321	0.78343	0.792587	0.789643	0.808451	0.8179	0.814862	1.50496	1.54676	1.52512	1.38593	1.42442	1.40449	1.33578	1.37288	1.35367	22	58.5	1.14217	1.19716	1.18798	20	55.1	tr|B4DR80|B4DR80_HUMAN Serine/threonine-protein kinase 24 OS=Homo sapiens OX=9606 GN=STK24 PE=1 SV=1;sp|Q9Y6E0|STK24_HUMAN Serine/threonine-protein kinase 24 OS=Homo sapiens OX=9606 GN=STK24 PE=1 SV=1;tr|H0Y630|H0Y630_HUMAN Serine/threonine-protein kinase	Serine/threonine-protein kinase 24;Serine/threonine-protein kinase 24 36 kDa subunit;Serine/threonine-protein kinase 24 12 kDa subunit	STK24
B4DTY2;G3V439;G3V3U1;O15304;H0YJN1	3.45239	2.48829	2.72095	2.88708	2.08084	2.27541	2.99357	2.1576	2.35934	0.991129	1.09134	0.93501	1.01296	1.11538	0.955603	0.947264	1.04304	0.893628	0.641107	0.652102	0.636401	0.655227	0.666465	0.650417	0.612733	0.623242	0.608235	1.53983	1.50882	2.45206	1.80734	1.77093	2.87805	1.563	1.53152	2.48896	5	36.3	1.22876	1.20373	1.18453	4	21.7	tr|B4DTY2|B4DTY2_HUMAN Apoptosis regulatory protein Siva OS=Homo sapiens OX=9606 GN=SIVA1 PE=1 SV=1;tr|G3V439|G3V439_HUMAN Apoptosis regulatory protein Siva (Fragment) OS=Homo sapiens OX=9606 GN=SIVA1 PE=1 SV=1;tr|G3V3U1|G3V3U1_HUMAN Apoptosis regulatory p	Apoptosis regulatory protein Siva	SIVA1
B4DUA7;Q9NX70	1.30396	1.54211	1.2931	1.2839	1.51839	1.27321	1.25548	1.48477	1.24503	0.735841	0.71267	0.640175	0.716755	0.694185	0.623571	0.863801	0.836601	0.751499	0.874675	0.878596	0.897925	0.851988	0.855807	0.874635	1.02678	1.03138	1.05407	1.15473	1.25456	1.76699	0.982454	1.06739	1.50337	1.17592	1.27758	1.79941	5	22.2	1.07902	1.16264	1.0705	7	33	tr|B4DUA7|B4DUA7_HUMAN Intersex-like (Drosophila) OS=Homo sapiens OX=9606 GN=MED29 PE=1 SV=1;sp|Q9NX70|MED29_HUMAN Mediator of RNA polymerase II transcription subunit 29 OS=Homo sapiens OX=9606 GN=MED29 PE=1 SV=1	Mediator of RNA polymerase II transcription subunit 29	IXL;MED29
B4DZ84;D3DX48;A0A0A0MRU0;A0A0D9SFF8;D3DX49;A0A0C4DH75;Q14168	3.15104	3.11345	3.40518	2.19858	2.17236	2.37591	1.90557	1.88284	2.05927	2.109	2.10512	2.03667	2.70009	2.69512	2.60748	2.48045	2.47589	2.39538	0.965447	0.971575	0.928965	1.23603	1.24388	1.18932	1.13549	1.1427	1.09258	0.605626	0.57964	0.728451	0.591	0.565642	0.710859	0.617131	0.590652	0.74229	8	12.4	1.32642	1.05415	1.24486	17	39.2	tr|B4DZ84|B4DZ84_HUMAN MAGUK p55 subfamily member 2 OS=Homo sapiens OX=9606 GN=MPP2 PE=1 SV=1;tr|D3DX48|D3DX48_HUMAN MAGUK p55 subfamily member 2 OS=Homo sapiens OX=9606 GN=MPP2 PE=1 SV=1;tr|A0A0A0MRU0|A0A0A0MRU0_HUMAN MAGUK p55 subfamily member 2 OS=Homo	MAGUK p55 subfamily member 2	MPP2
B4DZG7;P40616;F8VYN9	0.387147	0.329004	0.373991	0.594642	0.505337	0.574435	0.574996	0.488641	0.555457	1.36296	1.04209	1.14859	1.31955	1.0089	1.11201	1.51696	1.15983	1.27837	0.575589	0.620365	0.566876	0.557258	0.600608	0.548822	0.640625	0.690461	0.630928	1.3341	1.69868	0.780239	1.41231	1.79827	0.825981	1.23413	1.5714	0.721775	3	37	0.899876	0.87849	0.892852	4	53.3	tr|B4DZG7|B4DZG7_HUMAN ADP-ribosylation factor-like protein 1 OS=Homo sapiens OX=9606 GN=ARL1 PE=1 SV=1;sp|P40616|ARL1_HUMAN ADP-ribosylation factor-like protein 1 OS=Homo sapiens OX=9606 GN=ARL1 PE=1 SV=1;tr|F8VYN9|F8VYN9_HUMAN ADP-ribosylation factor-lik	ADP-ribosylation factor-like protein 1	ARL1
B4E0Y9;Q9P289;Q8NBY1	5.35052	5.56434	5.75811	5.91917	6.15571	6.37008	5.6266	5.85145	6.05523	1.60902	1.58755	1.67983	1.48432	1.46451	1.54964	1.53966	1.51911	1.60741	1.62486	1.57264	1.50756	1.49893	1.45076	1.39072	1.55481	1.50485	1.44257	3.74754	4.35411	3.64978	3.60875	4.19286	3.51461	3.36026	3.90415	3.2726	19	49.8	0.975554	1.00187	1.02604	22	58.7	tr|B4E0Y9|B4E0Y9_HUMAN Serine/threonine-protein kinase 26 OS=Homo sapiens OX=9606 GN=STK26 PE=1 SV=1;sp|Q9P289|STK26_HUMAN Serine/threonine-protein kinase 26 OS=Homo sapiens OX=9606 GN=STK26 PE=1 SV=2;tr|Q8NBY1|Q8NBY1_HUMAN Serine/threonine-protein kinase	Serine/threonine-protein kinase 26	STK26
B4E2I4;P48506;A0A2R8YEL6;E1CEI4;A0A2R8Y648	2.91785	2.2697	2.50119	2.60076	2.02305	2.22938	2.60856	2.02912	2.23606	0.448989	0.472318	0.485075	0.455822	0.479506	0.492457	0.436333	0.459005	0.471402	0.955964	0.936051	0.915188	0.970513	0.950296	0.929116	0.929017	0.909666	0.889391	1.37549	1.44338	1.62515	1.39788	1.46687	1.6516	1.33983	1.40595	1.58301	20	36.3	1.20702	1.27562	1.20779	24	48.6	tr|B4E2I4|B4E2I4_HUMAN Glutamate--cysteine ligase catalytic subunit OS=Homo sapiens OX=9606 GN=GCLC PE=1 SV=1;sp|P48506|GSH1_HUMAN Glutamate--cysteine ligase catalytic subunit OS=Homo sapiens OX=9606 GN=GCLC PE=1 SV=2;tr|A0A2R8YEL6|A0A2R8YEL6_HUMAN Glutama	Glutamate--cysteine ligase catalytic subunit	GCLC
B4E2Q0;P98194;H0Y9V7	1.23692	1.16355	1.19118	1.25397	1.17959	1.2076	1.25542	1.18096	1.209	1.13953	1.13027	1.09924	1.03252	1.02413	0.996013	1.0484	1.03988	1.01133	0.804439	0.851878	0.862727	0.728896	0.77188	0.781711	0.740106	0.783751	0.793733	0.873073	0.803844	0.90361	0.967342	0.890638	1.00118	0.996928	0.917879	1.0318	18	24.6	0.947717	0.948972	0.908606	24	33.6	tr|B4E2Q0|B4E2Q0_HUMAN Calcium-transporting ATPase OS=Homo sapiens OX=9606 GN=ATP2C1 PE=1 SV=1;sp|P98194|AT2C1_HUMAN Calcium-transporting ATPase type 2C member 1 OS=Homo sapiens OX=9606 GN=ATP2C1 PE=1 SV=3;tr|H0Y9V7|H0Y9V7_HUMAN Calcium-transporting ATPase	Calcium-transporting ATPase;Calcium-transporting ATPase type 2C member 1	ATP2C1
B5MCA4;P16422	24.0999	22.8924	25.3775	28.4976	27.0698	30.0084	27.3498	25.9795	28.7997	0.422547	0.386842	0.413745	0.363087	0.332406	0.355523	0.396808	0.363278	0.388542	2.55167	2.25501	2.42621	2.1926	1.93769	2.0848	2.39624	2.11765	2.27843	66.9509	91.3225	138.953	59.9088	81.7169	124.337	62.181	84.8163	129.053	15	38.3	0.877454	0.927985	0.932883	14	40.1	tr|B5MCA4|B5MCA4_HUMAN Epithelial cell adhesion molecule OS=Homo sapiens OX=9606 GN=EPCAM PE=1 SV=1;sp|P16422|EPCAM_HUMAN Epithelial cell adhesion molecule OS=Homo sapiens OX=9606 GN=EPCAM PE=1 SV=2	Epithelial cell adhesion molecule	EPCAM
B5MCF9;O00541;B3KXD6	2.04551	2.08452	2.1158	2.48081	2.52813	2.56606	2.44665	2.49332	2.53073	1.33388	1.25896	1.27986	1.39052	1.31242	1.33421	1.27841	1.2066	1.22664	1.00151	0.994148	0.988327	1.04404	1.03636	1.0303	0.959859	0.952803	0.947224	3.92283	3.69682	3.70992	4.02143	3.78973	3.80317	3.77539	3.55787	3.57048	29	46.2	1.15169	1.20016	1.08895	26	44	tr|B5MCF9|B5MCF9_HUMAN Pescadillo homolog OS=Homo sapiens OX=9606 GN=PES1 PE=1 SV=1;sp|O00541|PESC_HUMAN Pescadillo homolog OS=Homo sapiens OX=9606 GN=PES1 PE=1 SV=1;tr|B3KXD6|B3KXD6_HUMAN Pescadillo homolog OS=Homo sapiens OX=9606 GN=PES1 PE=1 SV=1	Pescadillo homolog	PES1
B5MCU0;A0A0U1RRA6;B5MCG9;Q9Y2K5;H0YIX9;H7C0E9	1.06006	0.88488	0.85769	1.02801	0.858133	0.831764	0.823526	0.687436	0.666313	0.781167	0.858935	0.798995	0.811282	0.892048	0.829797	0.728532	0.80106	0.745158	1.65929	1.32889	1.50964	1.72326	1.38012	1.56783	1.54749	1.23935	1.40792	0.691373	0.785834	0.761638	0.863924	0.981961	0.951726	0.806618	0.916825	0.888597	6	7	1.04174	1.10549	1.26838	15	17.3	tr|B5MCU0|B5MCU0_HUMAN R3H domain-containing protein 2 OS=Homo sapiens OX=9606 GN=R3HDM2 PE=1 SV=1;tr|A0A0U1RRA6|A0A0U1RRA6_HUMAN R3H domain-containing protein 2 OS=Homo sapiens OX=9606 GN=R3HDM2 PE=1 SV=1;tr|B5MCG9|B5MCG9_HUMAN R3H domain-containing prote	R3H domain-containing protein 2	R3HDM2
B5MD58;P36956;X6RBE4	1.78166	1.69724	1.52341	2.18315	2.07969	1.86669	1.75405	1.67093	1.49979	1.28463	1.1352	1.11035	1.39059	1.22884	1.20194	1.23398	1.09045	1.06658	1.17489	1.25295	1.18428	1.27181	1.3563	1.28197	1.12858	1.20356	1.1376	0.672566	0.590133	0.793757	0.650762	0.571001	0.768025	0.646323	0.567106	0.762786	6	6.5	1.11369	1.05839	0.493992	8	11.3	tr|B5MD58|B5MD58_HUMAN Sterol regulatory element-binding protein 1 OS=Homo sapiens OX=9606 GN=SREBF1 PE=1 SV=1;sp|P36956|SRBP1_HUMAN Sterol regulatory element-binding protein 1 OS=Homo sapiens OX=9606 GN=SREBF1 PE=1 SV=2;tr|X6RBE4|X6RBE4_HUMAN Sterol regul	Sterol regulatory element-binding protein 1;Processed sterol regulatory element-binding protein 1	SREBF1
B5MDU6;Q9H6V9;A0A0A0MSH6;B5MCU4	1.16473	1.44708	1.40867	1.04743	1.30135	1.26681	1.01554	1.26173	1.22824	1.74441	1.81235	1.69316	1.57426	1.63558	1.52801	1.56982	1.63095	1.52369	1.97461	2.21481	1.96668	1.782	1.99878	1.77485	1.77697	1.99313	1.76984	0.860306	0.807183	0.807602	0.829138	0.777939	0.778344	0.926612	0.869394	0.869845	10	21.4	0.877503	0.997682	0.969065	12	32.7	tr|B5MDU6|B5MDU6_HUMAN Lipid droplet-associated hydrolase OS=Homo sapiens OX=9606 GN=LDAH PE=1 SV=1;sp|Q9H6V9|LDAH_HUMAN Lipid droplet-associated hydrolase OS=Homo sapiens OX=9606 GN=LDAH PE=1 SV=1;tr|A0A0A0MSH6|A0A0A0MSH6_HUMAN Lipid droplet-associated hy	UPF0554 protein C2orf43	LDAH;C2orf43
B6VEX4;A0A0A0MRT6;Q8IZP0	0.654138	0.551041	0.553931	0.688008	0.579573	0.582612	0.691377	0.582411	0.585465	0.544719	0.576418	0.564767	0.580596	0.614382	0.601964	0.571833	0.605109	0.592879	0.780302	0.813792	0.709813	0.831695	0.867391	0.756563	0.819142	0.854299	0.745144	0.844788	0.784535	0.735902	0.844207	0.783996	0.735396	0.847457	0.787014	0.738227	11	32.6	0.755338	0.821919	0.791621	14	40.7	tr|B6VEX4|B6VEX4_HUMAN Abl interactor 1 OS=Homo sapiens OX=9606 GN=ABI1 PE=1 SV=1;tr|A0A0A0MRT6|A0A0A0MRT6_HUMAN Abl interactor 1 OS=Homo sapiens OX=9606 GN=ABI1 PE=1 SV=1;sp|Q8IZP0|ABI1_HUMAN Abl interactor 1 OS=Homo sapiens OX=9606 GN=ABI1 PE=1 SV=4	Abl interactor 1	ABI1
B7WPE2;Q32P44;H0Y3M3;G3V1D0;G3V195	0.378063	0.374839	0.373279	0.335037	0.332179	0.330797	0.385467	0.382179	0.380589	0.384251	0.355305	0.385301	0.503308	0.465392	0.504683	0.453538	0.419372	0.454778	0.280099	0.284061	0.270298	0.366885	0.372075	0.354048	0.330606	0.335283	0.319038	0.232242	0.195115	0.234252	0.284301	0.238853	0.286763	0.264978	0.222619	0.267272	14	16.5	0.975847	0.854172	0.825309	15	22.2	tr|B7WPE2|B7WPE2_HUMAN Echinoderm microtubule associated protein like 3, isoform CRA_e OS=Homo sapiens OX=9606 GN=EML3 PE=1 SV=1;sp|Q32P44|EMAL3_HUMAN Echinoderm microtubule-associated protein-like 3 OS=Homo sapiens OX=9606 GN=EML3 PE=1 SV=1;tr|H0Y3M3|H0Y3	Echinoderm microtubule-associated protein-like 3	EML3
B7WPL0;Q9NVN3;F8VY51;H0YHS3	2.61573	2.48922	2.41303	2.40512	2.2888	2.21875	2.38651	2.27109	2.20158	38.2392	6.378	3.25887	29.8797	4.98369	2.54645	41.0963	6.85453	3.50236	0.423604	0.390117	0.386246	0.330999	0.304833	0.301808	0.455254	0.419265	0.415104	0.654167	0.635584	0.686137	0.590576	0.573799	0.619438	0.653197	0.634641	0.68512	6	10.4	1.43006	1.40151	1.70764	15	27.1	tr|B7WPL0|B7WPL0_HUMAN Synembryn-B OS=Homo sapiens OX=9606 GN=RIC8B PE=1 SV=1;sp|Q9NVN3|RIC8B_HUMAN Synembryn-B OS=Homo sapiens OX=9606 GN=RIC8B PE=1 SV=2;tr|F8VY51|F8VY51_HUMAN Synembryn-B (Fragment) OS=Homo sapiens OX=9606 GN=RIC8B PE=1 SV=1;tr|H0YHS3|H0	Synembryn-B	RIC8B
B7Z2R7;Q5T8D3	0.446939	0.554278	0.485256	0.436558	0.541404	0.473985	0.380889	0.472365	0.413543	0.354559	0.360203	0.351357	0.364584	0.370387	0.361292	0.384077	0.390191	0.380609	0.388847	0.376751	0.363286	0.399842	0.387404	0.373558	0.42122	0.408117	0.393531	0.537496	0.523991	0.574072	0.393905	0.384008	0.42071	0.488066	0.475804	0.521279	14	20.7	0.968089	0.999492	0.980071	17	35.6	tr|B7Z2R7|B7Z2R7_HUMAN Acyl-CoA-binding domain-containing protein 5 OS=Homo sapiens OX=9606 GN=ACBD5 PE=1 SV=1;sp|Q5T8D3|ACBD5_HUMAN Acyl-CoA-binding domain-containing protein 5 OS=Homo sapiens OX=9606 GN=ACBD5 PE=1 SV=1	Acyl-CoA-binding domain-containing protein 5	ACBD5
B7Z6D5;Q96GQ7	2.20293	2.19678	2.2775	2.42684	2.42007	2.50899	2.50678	2.49978	2.59164	0.852053	0.875675	0.854115	0.85439	0.878077	0.856457	0.846031	0.869486	0.848078	1.4018	1.36084	1.35792	1.40564	1.36457	1.36164	1.39189	1.35122	1.34832	2.45237	2.31074	2.36884	2.40938	2.27023	2.32732	2.52928	2.38321	2.44314	39	44.1	1.11075	1.17402	1.10202	41	50.6	tr|B7Z6D5|B7Z6D5_HUMAN Probable ATP-dependent RNA helicase DDX27 OS=Homo sapiens OX=9606 GN=DDX27 PE=1 SV=1;sp|Q96GQ7|DDX27_HUMAN Probable ATP-dependent RNA helicase DDX27 OS=Homo sapiens OX=9606 GN=DDX27 PE=1 SV=2	Probable ATP-dependent RNA helicase DDX27	DDX27
B7ZC38;Q9NR46;B7ZC39	1.35362	1.08179	1.10633	1.33692	1.06844	1.09268	1.66031	1.32689	1.35699	0.56651	0.565978	0.561723	0.588213	0.587661	0.583242	0.580587	0.580042	0.575681	0.424309	0.442001	0.45479	0.440565	0.458934	0.472213	0.434853	0.452985	0.466091	0.539493	0.52198	0.461227	0.583828	0.564875	0.49913	0.538816	0.521325	0.460649	14	38	1.15132	0.957647	0.885136	17	43.8	tr|B7ZC38|B7ZC38_HUMAN Endophilin-B2 OS=Homo sapiens OX=9606 GN=SH3GLB2 PE=1 SV=1;sp|Q9NR46|SHLB2_HUMAN Endophilin-B2 OS=Homo sapiens OX=9606 GN=SH3GLB2 PE=1 SV=1;tr|B7ZC39|B7ZC39_HUMAN Endophilin-B2 OS=Homo sapiens OX=9606 GN=SH3GLB2 PE=1 SV=1	Endophilin-B2	SH3GLB2
B7ZL88;Q8N8Q8	1.26143	1.25238	1.40878	1.26041	1.25136	1.40764	1.42361	1.41339	1.5899	4.14157	3.0957	2.97174	3.35748	2.50961	2.40912	4.06292	3.03691	2.9153	0.989953	0.888146	0.858183	0.802532	0.719999	0.695709	0.971153	0.87128	0.841886	1.90364	1.14224	0.998493	2.29309	1.37592	1.20276	3.23505	1.94113	1.69684	3	7.8	1.52361	1.90016	1.52498	4	10.5	tr|B7ZL88|B7ZL88_HUMAN COX18 protein OS=Homo sapiens OX=9606 GN=COX18 PE=1 SV=1;sp|Q8N8Q8|COX18_HUMAN Cytochrome c oxidase assembly protein COX18, mitochondrial OS=Homo sapiens OX=9606 GN=COX18 PE=1 SV=1	Mitochondrial inner membrane protein COX18	COX18
B7ZLQ5;P28370	2.14269	2.10443	1.94211	2.06331	2.02647	1.87017	1.96316	1.92811	1.77939	3.26677	2.9736	3.09176	3.13912	2.8574	2.97094	3.49611	3.18236	3.30881	8.33047	6.89104	7.61697	8.00496	6.62177	7.31934	8.9153	7.37481	8.15171	1.12994	1.07658	1.01724	1.13769	1.08396	1.02421	1.12696	1.07375	1.01456	53	43.1	1.19175	1.11571	1.13454	58	50.5	tr|B7ZLQ5|B7ZLQ5_HUMAN Probable global transcription activator SNF2L1 OS=Homo sapiens OX=9606 GN=SMARCA1 PE=1 SV=1;sp|P28370|SMCA1_HUMAN Probable global transcription activator SNF2L1 OS=Homo sapiens OX=9606 GN=SMARCA1 PE=1 SV=2	Probable global transcription activator SNF2L1	SMARCA1
B7ZM87;O75044;A0A075B7B5;A0A286YEY3;P0DMP2	0.639055	0.529686	0.527303	0.620883	0.514624	0.512309	0.615714	0.510339	0.508044	0.814917	0.860246	0.81735	0.793064	0.837177	0.795431	0.784108	0.827723	0.786449	1.21587	1.15217	1.23884	1.18326	1.12127	1.20562	1.1699	1.10861	1.19201	0.182571	0.167942	0.175326	0.205641	0.189163	0.197481	0.206988	0.190402	0.198774	33	29.3	1.05215	1.02024	1.00356	26	33.3	tr|B7ZM87|B7ZM87_HUMAN SLIT-ROBO Rho GTPase-activating protein 2 OS=Homo sapiens OX=9606 GN=SRGAP2 PE=1 SV=1;sp|O75044|SRGP2_HUMAN SLIT-ROBO Rho GTPase-activating protein 2 OS=Homo sapiens OX=9606 GN=SRGAP2 PE=1 SV=3;tr|A0A075B7B5|A0A075B7B5_HUMAN SLIT-ROB	SLIT-ROBO Rho GTPase-activating protein 2;SLIT-ROBO Rho GTPase-activating protein 2B	SRGAP2;SRGAP2B
B8ZZ31;E7ERP4;Q9BRB3;B8ZZ29;A0A1B0GUF6;J3QTH6	0.961207	0.863448	0.932769	0.963905	0.865872	0.935387	1.0047	0.902514	0.974972	1.60072	1.58047	1.63661	1.10037	1.08645	1.12504	1.25052	1.23469	1.27855	0.869911	1.16793	0.843914	0.597996	0.802859	0.580125	0.679592	0.912408	0.659282	0.258623	0.223706	0.180452	0.28513	0.246635	0.198948	0.352943	0.305292	0.246264	2	4.8	0.725553	0.625078	0.960412	3	9.1	tr|B8ZZ31|B8ZZ31_HUMAN Phosphatidylinositol N-acetylglucosaminyltransferase subunit Q OS=Homo sapiens OX=9606 GN=PIGQ PE=1 SV=2;tr|E7ERP4|E7ERP4_HUMAN Phosphatidylinositol N-acetylglucosaminyltransferase subunit Q OS=Homo sapiens OX=9606 GN=PIGQ PE=1 SV=1;	Phosphatidylinositol N-acetylglucosaminyltransferase subunit Q	PIGQ
B8ZZD4;Q86VP1	0.588653	0.51006	0.508531	0.56155	0.486575	0.485117	0.540065	0.467959	0.466556	0.660534	0.726217	0.634273	0.661227	0.726978	0.634938	0.652108	0.716952	0.626182	1.71803	1.63902	1.65568	1.71983	1.64073	1.65741	1.69611	1.61811	1.63456	0.787153	0.82374	0.758889	0.809353	0.846971	0.780291	0.807209	0.844728	0.778225	29	30.5	0.905563	0.849348	0.894066	30	34.8	tr|B8ZZD4|B8ZZD4_HUMAN Tax1-binding protein 1 OS=Homo sapiens OX=9606 GN=TAX1BP1 PE=1 SV=1;sp|Q86VP1|TAXB1_HUMAN Tax1-binding protein 1 OS=Homo sapiens OX=9606 GN=TAX1BP1 PE=1 SV=2	Tax1-binding protein 1	TAX1BP1
B8ZZN6;P63165;B8ZZJ0;B9A032	1.2891	2.19357	2.12819	1.39842	2.37959	2.30867	1.30861	2.22677	2.1604	0.960334	1.11754	0.966255	1.00452	1.16895	1.01071	1.06111	1.23481	1.06765	0.946331	1.01618	0.898866	0.98987	1.06293	0.940222	1.04564	1.12281	0.99319	1.47437	2.05685	1.61222	1.23699	1.72569	1.35265	1.23775	1.72675	1.35348	7	35.6	1.19754	1.28156	1.20774	9	39.7	tr|B8ZZN6|B8ZZN6_HUMAN Small ubiquitin-related modifier 1 OS=Homo sapiens OX=9606 GN=SUMO1 PE=1 SV=1;sp|P63165|SUMO1_HUMAN Small ubiquitin-related modifier 1 OS=Homo sapiens OX=9606 GN=SUMO1 PE=1 SV=1;tr|B8ZZJ0|B8ZZJ0_HUMAN Small ubiquitin-related modifier	Small ubiquitin-related modifier 1	SUMO1
B8ZZQ6;P06454;B8ZZA1;B8ZZW7;H7C2N1	1.46484	1.92978	1.69388	1.3352	1.75899	1.54397	1.4526	1.91365	1.67973	1.22734	1.06393	1.3207	1.24398	1.07836	1.33862	1.19786	1.03838	1.28898	0.687886	0.89291	0.818342	0.697216	0.905021	0.829441	0.671362	0.871461	0.798683	1.47637	2.53031	2.39737	1.10701	1.89728	1.7976	0.998768	1.71176	1.62183	10	43.9	0.929534	0.927227	0.93408	7	39.3	tr|B8ZZQ6|B8ZZQ6_HUMAN Prothymosin alpha OS=Homo sapiens OX=9606 GN=PTMA PE=1 SV=1;sp|P06454|PTMA_HUMAN Prothymosin alpha OS=Homo sapiens OX=9606 GN=PTMA PE=1 SV=2;tr|B8ZZA1|B8ZZA1_HUMAN Prothymosin alpha OS=Homo sapiens OX=9606 GN=PTMA PE=1 SV=1;tr|B8ZZW7	Prothymosin alpha;Prothymosin alpha, N-terminally processed;Thymosin alpha-1	PTMA
B8ZZU6;P15336;E9PBF9;H7C2N6;E9PEK8	1.66864	1.34854	1.35863	1.42859	1.15455	1.16318	1.52873	1.23547	1.24471	1.05015	1.11291	0.999108	1.10542	1.17149	1.0517	1.11969	1.18662	1.06528	1.10999	1.04486	1.09255	1.16842	1.09986	1.15006	1.1835	1.11406	1.16491	0.476974	0.637413	0.608901	0.419836	0.561056	0.535959	0.426031	0.569335	0.543868	14	37	1.23432	1.12372	1.03088	13	47.6	tr|B8ZZU6|B8ZZU6_HUMAN Cyclic AMP-dependent transcription factor ATF-2 OS=Homo sapiens OX=9606 GN=ATF2 PE=1 SV=1;sp|P15336|ATF2_HUMAN Cyclic AMP-dependent transcription factor ATF-2 OS=Homo sapiens OX=9606 GN=ATF2 PE=1 SV=4;tr|E9PBF9|E9PBF9_HUMAN Cyclic AM	Cyclic AMP-dependent transcription factor ATF-2	ATF2
B9A018;Q53GS9;A0A087X1B2;F8WC91	1.78309	1.81211	1.85199	1.63708	1.66373	1.70033	1.58034	1.60605	1.64139	1.35347	1.22486	1.39914	1.28242	1.16056	1.32569	1.27112	1.15033	1.31401	0.910901	0.92566	0.885506	0.863082	0.877065	0.83902	0.855479	0.869339	0.831629	1.09698	1.02018	0.954432	1.15679	1.07579	1.00647	1.12667	1.04778	0.980259	16	27.2	1.14642	1.20093	1.13782	25	46.6	tr|B9A018|B9A018_HUMAN U4/U6.U5 tri-snRNP-associated protein 2 OS=Homo sapiens OX=9606 GN=USP39 PE=1 SV=1;sp|Q53GS9|SNUT2_HUMAN U4/U6.U5 tri-snRNP-associated protein 2 OS=Homo sapiens OX=9606 GN=USP39 PE=1 SV=2;tr|A0A087X1B2|A0A087X1B2_HUMAN U4/U6.U5 tri-s	U4/U6.U5 tri-snRNP-associated protein 2	USP39
C9J0A4;P57723;C9IZV9;C9J7A9;C9JSA6;C9J5V4;C9JTY5;C9JZY3	0.515414	0.518749	0.431451	0.388087	0.390599	0.324867	0.449999	0.452912	0.376693	1.84578	1.29725	1.23472	1.8073	1.27021	1.20899	2.31958	1.63025	1.55167	0.407329	0.391506	0.380808	0.398838	0.383345	0.37287	0.511888	0.492003	0.478559	0.20916	0.212022	0.22108	0.208006	0.210853	0.219861	0.229634	0.232777	0.242722	3	9.3	1.12832	1.10191	1.03097	4	9.6	tr|C9J0A4|C9J0A4_HUMAN Poly(rC)-binding protein 4 OS=Homo sapiens OX=9606 GN=PCBP4 PE=1 SV=1;sp|P57723|PCBP4_HUMAN Poly(rC)-binding protein 4 OS=Homo sapiens OX=9606 GN=PCBP4 PE=2 SV=1;tr|C9IZV9|C9IZV9_HUMAN Poly(rC)-binding protein 4 (Fragment) OS=Homo sa	Poly(rC)-binding protein 4	PCBP4
C9J0I9;Q86WB0	1.66142	1.51633	1.47424	1.77416	1.61922	1.57428	1.5814	1.4433	1.40324	1.67453	1.6615	1.68379	1.62621	1.61356	1.6352	1.60609	1.5936	1.61498	1.59348	1.62179	1.6796	1.5475	1.575	1.63113	1.52835	1.55551	1.61096	0.951166	0.90689	1.06747	0.999514	0.952988	1.12173	0.917448	0.874742	1.02963	12	32.5	1.24005	1.25995	1.25836	19	52.7	tr|C9J0I9|C9J0I9_HUMAN Nuclear-interacting partner of ALK OS=Homo sapiens OX=9606 GN=ZC3HC1 PE=1 SV=1;sp|Q86WB0|NIPA_HUMAN Nuclear-interacting partner of ALK OS=Homo sapiens OX=9606 GN=ZC3HC1 PE=1 SV=1	Nuclear-interacting partner of ALK	ZC3HC1
C9J0K6;P30626;B4DHQ6	0.920368	0.747704	0.739887	1.15551	0.938733	0.928918	1.16916	0.949825	0.939894	1.34781	1.10691	1.24575	1.29993	1.06759	1.20149	1.18159	0.970402	1.09212	1.02223	1.00593	0.98494	0.985906	0.970186	0.949945	0.896159	0.881869	0.86347	0.641895	0.707638	0.616579	0.634453	0.699434	0.60943	0.639955	0.705499	0.614715	13	84.5	1.27552	1.3654	1.26066	15	83.2	tr|C9J0K6|C9J0K6_HUMAN Sorcin OS=Homo sapiens OX=9606 GN=SRI PE=1 SV=1;sp|P30626|SORCN_HUMAN Sorcin OS=Homo sapiens OX=9606 GN=SRI PE=1 SV=1;tr|B4DHQ6|B4DHQ6_HUMAN Sorcin OS=Homo sapiens OX=9606 GN=SRI PE=1 SV=1	Sorcin	SRI
C9J2Y9;P30876	1.8936	1.50231	1.52891	2.17974	1.72933	1.75995	2.13275	1.69205	1.72201	1.28278	1.26875	1.21969	1.2597	1.24592	1.19774	1.27587	1.26192	1.21312	1.10202	1.09455	1.09541	1.08219	1.07485	1.0757	1.09608	1.08865	1.08951	1.07705	1.00741	1.07295	1.06668	0.997704	1.06261	1.10757	1.03596	1.10335	44	36.8	1.03981	1.01065	1.0696	63	51.7	tr|C9J2Y9|C9J2Y9_HUMAN DNA-directed RNA polymerase subunit beta OS=Homo sapiens OX=9606 GN=POLR2B PE=1 SV=2;sp|P30876|RPB2_HUMAN DNA-directed RNA polymerase II subunit RPB2 OS=Homo sapiens OX=9606 GN=POLR2B PE=1 SV=1	DNA-directed RNA polymerase;DNA-directed RNA polymerase II subunit RPB2	POLR2B
C9J5X1;P08069	2.10529	1.34615	1.46146	2.28014	1.45795	1.58284	2.1917	1.40139	1.52144	1.19707	1.14984	1.19892	1.14215	1.09709	1.14393	1.09446	1.05128	1.09615	3.52524	3.70562	3.51955	3.36352	3.53563	3.3581	3.22306	3.38798	3.21786	1.90687	2.31745	2.21503	2.00891	2.44147	2.33357	1.49156	1.81272	1.73261	15	12.3	0.695658	0.796862	0.7105	34	26.8	tr|C9J5X1|C9J5X1_HUMAN Tyrosine-protein kinase receptor OS=Homo sapiens OX=9606 GN=IGF1R PE=1 SV=1;sp|P08069|IGF1R_HUMAN Insulin-like growth factor 1 receptor OS=Homo sapiens OX=9606 GN=IGF1R PE=1 SV=1	Tyrosine-protein kinase receptor;Insulin-like growth factor 1 receptor;Insulin-like growth factor 1 receptor alpha chain;Insulin-like growth factor 1 receptor beta chain	IGF1R
C9J6A7;Q96AT9;C9IYE8;E7ESZ6;C9J8S0;C9J9T0;C9IZU8;C9JCL8;Q2QD12	1.51167	1.36872	1.16636	1.47304	1.33374	1.13656	1.26161	1.14231	0.973428	0.426313	0.453152	0.430512	0.422438	0.449033	0.426598	0.405142	0.430649	0.409133	1.16684	1.09814	1.11266	1.15623	1.08816	1.10255	1.10889	1.04361	1.05741	1.32487	1.21712	1.39279	1.3612	1.25051	1.43099	1.02363	0.940385	1.07611	4	28.9	1.05994	1.06462	1.10142	6	55.3	tr|C9J6A7|C9J6A7_HUMAN Ribulose-phosphate 3-epimerase (Fragment) OS=Homo sapiens OX=9606 GN=RPE PE=1 SV=1;sp|Q96AT9|RPE_HUMAN Ribulose-phosphate 3-epimerase OS=Homo sapiens OX=9606 GN=RPE PE=1 SV=1;tr|C9IYE8|C9IYE8_HUMAN Ribulose-phosphate 3-epimerase OS=H	Ribulose-phosphate 3-epimerase;Ribulose-phosphate 3-epimerase-like protein 1	RPE;RPEL1
C9J6F3;C9J5C3;Q9BUL8;H7C5M9;C9JSA3;C9JND6;C9J363	1.48613	1.33784	1.4507	1.54676	1.39242	1.50989	1.63665	1.47334	1.59764	0.833103	0.770323	0.887972	0.79314	0.733371	0.845377	0.814842	0.753438	0.868509	0.925879	0.928258	0.891793	0.881465	0.88373	0.849015	0.905584	0.907911	0.872246	2.23568	1.87056	1.74955	2.73999	2.2925	2.14419	2.13139	1.7833	1.66794	10	45.7	1.02704	1.04368	0.945032	13	72.6	tr|C9J6F3|C9J6F3_HUMAN Programmed cell death protein 10 OS=Homo sapiens OX=9606 GN=PDCD10 PE=1 SV=1;tr|C9J5C3|C9J5C3_HUMAN Programmed cell death protein 10 (Fragment) OS=Homo sapiens OX=9606 GN=PDCD10 PE=1 SV=1;sp|Q9BUL8|PDC10_HUMAN Programmed cell death p	Programmed cell death protein 10	PDCD10
C9J9K3;A0A0C4DG17;P08865;F8WD59	0.56366	1.23436	1.25405	0.670112	1.46749	1.49089	0.654407	1.43309	1.45595	1.16111	1.2182	1.28041	1.06227	1.1145	1.17141	1.25198	1.31354	1.38062	0.802947	0.774349	0.835984	0.734593	0.70843	0.764818	0.865786	0.83495	0.901409	2.23899	2.54726	2.38139	2.24018	2.54862	2.38265	2.31748	2.63657	2.46487	20	68.4	1.04194	1.16817	1.08674	19	71.5	tr|C9J9K3|C9J9K3_HUMAN 40S ribosomal protein SA (Fragment) OS=Homo sapiens OX=9606 GN=RPSA PE=1 SV=8;tr|A0A0C4DG17|A0A0C4DG17_HUMAN 40S ribosomal protein SA OS=Homo sapiens OX=9606 GN=RPSA PE=1 SV=1;sp|P08865|RSSA_HUMAN 40S ribosomal protein SA OS=Homo sap	40S ribosomal protein SA	RPSA
C9JA08;Q96D46	1.89507	1.66841	1.62002	1.60545	1.41343	1.37243	1.58763	1.39774	1.3572	1.04533	0.995192	1.00753	1.01772	0.968905	0.980921	1.03676	0.98703	0.999272	0.673412	0.697953	0.651168	0.655625	0.679517	0.633968	0.66789	0.692229	0.645828	1.48517	1.77534	1.73497	1.6944	2.02545	1.9794	1.54799	1.85044	1.80837	14	33.6	1.16253	1.22979	1.22595	18	49.5	tr|C9JA08|C9JA08_HUMAN 60S ribosomal export protein NMD3 OS=Homo sapiens OX=9606 GN=NMD3 PE=1 SV=1;sp|Q96D46|NMD3_HUMAN 60S ribosomal export protein NMD3 OS=Homo sapiens OX=9606 GN=NMD3 PE=1 SV=1	60S ribosomal export protein NMD3	NMD3
C9JA28;Q9UNL2;C9J365	0.598007	0.786017	0.731377	0.6121	0.804542	0.748614	0.59159	0.777583	0.723529	0.714591	0.72514	0.674742	0.759775	0.770992	0.717406	0.648615	0.658191	0.612445	0.99724	0.976469	1.02315	1.0603	1.03821	1.08785	0.905168	0.886316	0.928691	1.54734	1.36898	1.74824	1.35572	1.19945	1.53174	1.30834	1.15753	1.47821	7	19.5	1.0795	1.08203	1.07294	5	17.2	tr|C9JA28|C9JA28_HUMAN Translocon-associated protein subunit gamma OS=Homo sapiens OX=9606 GN=SSR3 PE=1 SV=1;sp|Q9UNL2|SSRG_HUMAN Translocon-associated protein subunit gamma OS=Homo sapiens OX=9606 GN=SSR3 PE=1 SV=1;tr|C9J365|C9J365_HUMAN Translocon-associ	Translocon-associated protein subunit gamma	SSR3
C9JCC6;Q14919;E9PQX9	1.09315	0.878051	0.902918	1.06602	0.856257	0.880508	1.03912	0.834648	0.858287	0.646117	0.669744	0.693977	0.617786	0.640378	0.663547	0.656302	0.680302	0.704916	0.794745	0.801452	0.841902	0.759897	0.766311	0.804987	0.807273	0.814087	0.855174	0.579664	0.570782	0.572829	0.612981	0.603588	0.605752	0.569661	0.560932	0.562943	11	39.6	0.938994	1.07192	0.99922	7	39.2	tr|C9JCC6|C9JCC6_HUMAN Dr1-associated corepressor OS=Homo sapiens OX=9606 GN=DRAP1 PE=1 SV=1;sp|Q14919|NC2A_HUMAN Dr1-associated corepressor OS=Homo sapiens OX=9606 GN=DRAP1 PE=1 SV=3;tr|E9PQX9|E9PQX9_HUMAN Dr1-associated corepressor OS=Homo sapiens OX=960	Dr1-associated corepressor	DRAP1
C9JE12;C9JCW7;Q9BVT8	1.15257	0.934751	0.953898	1.31919	1.06988	1.0918	1.26218	1.02365	1.04461	0.321043	0.333317	0.284857	0.325775	0.33823	0.289055	0.392098	0.407089	0.347903	0.286742	0.302385	0.301879	0.290969	0.306841	0.306328	0.350206	0.36931	0.368693	0.401148	0.332974	0.417511	0.453753	0.376639	0.472261	0.471307	0.39121	0.490532	3	21.7	1.07675	1.04286	1.14461	3	33.6	tr|C9JE12|C9JE12_HUMAN Transmembrane and ubiquitin-like domain-containing protein 1 (Fragment) OS=Homo sapiens OX=9606 GN=TMUB1 PE=1 SV=1;tr|C9JCW7|C9JCW7_HUMAN Transmembrane and ubiquitin-like domain-containing protein 1 (Fragment) OS=Homo sapiens OX=9606	Transmembrane and ubiquitin-like domain-containing protein 1	TMUB1
C9JE98;C9J0Q5;C9JFD3;Q9Y618;C9J7T7;A0A384DVL6;C9JQE8	1.21721	1.05009	1.04281	1.07436	0.926858	0.920431	1.12773	0.972895	0.966149	0.775408	0.746455	0.75935	0.750403	0.722384	0.734863	0.752967	0.724852	0.737374	2.76228	2.76425	2.57677	2.6732	2.67511	2.49368	2.68233	2.68425	2.5022	1.35741	1.20805	1.33984	1.51145	1.34514	1.49189	1.30665	1.16287	1.28974	22	9.3	0.855156	0.82307	0.880851	53	26	tr|C9JE98|C9JE98_HUMAN Nuclear receptor corepressor 2 OS=Homo sapiens OX=9606 GN=NCOR2 PE=1 SV=1;tr|C9J0Q5|C9J0Q5_HUMAN Nuclear receptor corepressor 2 OS=Homo sapiens OX=9606 GN=NCOR2 PE=1 SV=2;tr|C9JFD3|C9JFD3_HUMAN Nuclear receptor corepressor 2 OS=Homo	Nuclear receptor corepressor 2	NCOR2
C9JFR7;P99999	1.77823	1.47861	1.48024	2.04676	1.70189	1.70377	1.98746	1.65259	1.65441	2.32097	2.35965	2.37133	2.32749	2.36629	2.37799	2.30948	2.34798	2.35959	1.39301	1.43846	1.40455	1.39692	1.44251	1.40849	1.38611	1.43134	1.3976	3.28073	3.5249	2.64793	2.667	2.8655	2.15259	3.16033	3.39554	2.55076	8	66.3	1.45631	1.49138	1.57202	10	76.2	tr|C9JFR7|C9JFR7_HUMAN Cytochrome c (Fragment) OS=Homo sapiens OX=9606 GN=CYCS PE=1 SV=1;sp|P99999|CYC_HUMAN Cytochrome c OS=Homo sapiens OX=9606 GN=CYCS PE=1 SV=2	Cytochrome c	CYCS
C9JG97;C9JEH3;Q13685;C9JTS3	3.2846	2.72226	2.81981	3.61139	2.99309	3.10035	3.39768	2.81598	2.91689	1.35344	1.33713	1.31037	1.44041	1.42306	1.39458	1.27788	1.26249	1.23722	0.936374	0.973466	0.922021	0.996545	1.03602	0.981271	0.884099	0.91912	0.870548	1.73034	1.54673	1.7768	1.74636	1.56105	1.79325	1.73714	1.55281	1.78379	12	34.2	1.36781	1.34417	1.35532	13	34.7	tr|C9JG97|C9JG97_HUMAN Angio-associated migratory cell protein OS=Homo sapiens OX=9606 GN=AAMP PE=1 SV=1;tr|C9JEH3|C9JEH3_HUMAN Angio-associated migratory cell protein OS=Homo sapiens OX=9606 GN=AAMP PE=1 SV=1;sp|Q13685|AAMP_HUMAN Angio-associated migrator	Angio-associated migratory cell protein	AAMP
C9JIF9;P13798;H7C393;H7C1U0	2.54327	2.16056	2.18111	2.45431	2.08499	2.10482	2.49748	2.12167	2.14185	0.827161	0.899651	0.869305	0.783117	0.851747	0.823017	0.794003	0.863587	0.834458	1.81925	1.74727	1.81253	1.72238	1.65423	1.71602	1.74633	1.67723	1.73987	0.775287	0.725881	0.747335	0.766191	0.717365	0.738568	0.784043	0.73408	0.755776	27	40	1.13711	0.796589	1.09858	31	50.9	tr|C9JIF9|C9JIF9_HUMAN Acylamino-acid-releasing enzyme OS=Homo sapiens OX=9606 GN=APEH PE=1 SV=1;sp|P13798|ACPH_HUMAN Acylamino-acid-releasing enzyme OS=Homo sapiens OX=9606 GN=APEH PE=1 SV=4;tr|H7C393|H7C393_HUMAN Acylamino-acid-releasing enzyme (Fragment	Acylamino-acid-releasing enzyme	APEH
C9JIZ6;P07602;Q5BJH1	0.348927	0.648509	0.552586	0.358045	0.665456	0.567026	0.336713	0.625809	0.533243	0.865224	0.930201	0.935068	0.739198	0.79471	0.798868	0.760039	0.817116	0.821392	1.86249	1.93465	1.925	1.5912	1.65285	1.64461	1.63606	1.69945	1.69098	1.23135	1.42547	1.17761	1.08865	1.26027	1.04114	1.00445	1.16279	0.960613	20	38.5	0.87537	0.965631	0.913514	21	48.4	tr|C9JIZ6|C9JIZ6_HUMAN Prosaposin OS=Homo sapiens OX=9606 GN=PSAP PE=1 SV=2;sp|P07602|SAP_HUMAN Prosaposin OS=Homo sapiens OX=9606 GN=PSAP PE=1 SV=2;tr|Q5BJH1|Q5BJH1_HUMAN PSAP protein OS=Homo sapiens OX=9606 GN=PSAP PE=1 SV=1	Prosaposin;Saposin-A;Saposin-B-Val;Saposin-B;Saposin-C;Saposin-D	PSAP
C9JJN9;Q8N3P4	0.902461	0.794959	0.796736	0.630763	0.555626	0.556868	0.631017	0.55585	0.557092	1.70922	1.15458	1.81866	1.48933	1.00605	1.58469	1.72071	1.16234	1.83088	1.17103	1.21312	1.34791	1.02038	1.05705	1.1745	1.1789	1.22127	1.35697	0.333553	0.340718	0.351269	0.277675	0.28364	0.292423	0.243091	0.248313	0.256003	10	8.8	0.969289	0.97849	0.973252	30	23	tr|C9JJN9|C9JJN9_HUMAN Vacuolar protein sorting-associated protein 8 homolog OS=Homo sapiens OX=9606 GN=VPS8 PE=1 SV=1;sp|Q8N3P4|VPS8_HUMAN Vacuolar protein sorting-associated protein 8 homolog OS=Homo sapiens OX=9606 GN=VPS8 PE=1 SV=3	Vacuolar protein sorting-associated protein 8 homolog	VPS8
C9JJX6;E9PDC3;O00192	2.21917	2.28099	2.11531	2.59991	2.67234	2.47822	2.48439	2.5536	2.36812	0.475809	0.481664	0.45607	0.489341	0.495363	0.469042	0.507325	0.513568	0.486279	2.52583	2.31542	2.41734	2.59766	2.38127	2.48609	2.69313	2.46878	2.57745	0.411609	0.373323	0.381183	0.466784	0.423366	0.432279	0.435282	0.394794	0.403106	19	25.2	0.626027	0.673516	0.574103	26	36.4	tr|C9JJX6|C9JJX6_HUMAN Armadillo repeat protein deleted in velo-cardio-facial syndrome OS=Homo sapiens OX=9606 GN=ARVCF PE=1 SV=1;tr|E9PDC3|E9PDC3_HUMAN Armadillo repeat protein deleted in velo-cardio-facial syndrome OS=Homo sapiens OX=9606 GN=ARVCF PE=1 S	Armadillo repeat protein deleted in velo-cardio-facial syndrome	ARVCF
C9JKQ2;O43676	0.939999	0.963836	0.911434	0.997775	1.02308	0.967455	0.968523	0.993083	0.939092	1.09641	1.03499	1.29452	0.913191	0.862034	1.07819	1.21883	1.15055	1.43905	0.439788	0.475186	0.497947	0.366295	0.395777	0.414734	0.48889	0.52824	0.553541	1.44764	1.18381	1.26132	1.58112	1.29296	1.37762	1.58794	1.29854	1.38356	4	41.5	1.06175	0.607072	0.902365	5	47.7	tr|C9JKQ2|C9JKQ2_HUMAN NADH dehydrogenase [ubiquinone] 1 beta subcomplex subunit 3 (Fragment) OS=Homo sapiens OX=9606 GN=NDUFB3 PE=1 SV=1;sp|O43676|NDUB3_HUMAN NADH dehydrogenase [ubiquinone] 1 beta subcomplex subunit 3 OS=Homo sapiens OX=9606 GN=NDUFB3 PE	NADH dehydrogenase [ubiquinone] 1 beta subcomplex subunit 3	NDUFB3
C9JLU1;P52434	1.58074	2.0745	1.93005	1.71696	2.25326	2.09636	1.7803	2.33639	2.1737	1.60517	1.73651	2.04528	1.45438	1.57339	1.85315	1.69269	1.8312	2.15679	0.477725	0.492151	0.463296	0.432849	0.44592	0.419775	0.503772	0.518985	0.488557	3.3086	2.36761	1.8072	3.02937	2.1678	1.65468	3.14693	2.25193	1.7189	9	68.9	1.06947	1.14151	1.0427	8	73.6	tr|C9JLU1|C9JLU1_HUMAN DNA-directed RNA polymerases I, II, and III subunit RPABC3 (Fragment) OS=Homo sapiens OX=9606 GN=POLR2H PE=1 SV=8;sp|P52434|RPAB3_HUMAN DNA-directed RNA polymerases I, II, and III subunit RPABC3 OS=Homo sapiens OX=9606 GN=POLR2H PE=1	DNA-directed RNA polymerases I, II, and III subunit RPABC3	POLR2H
C9JM82;B4DJ62;G3XAH0;Q99719;E7EPG2;E7EX32;F8W9E5;E7EQM7	0.893871	0.816691	0.796507	0.541562	0.494801	0.482573	0.536888	0.490531	0.478408	2.72537	1.62479	2.48757	3.50191	2.08775	3.19636	3.40412	2.02945	3.1071	0.775051	0.631573	0.775305	0.995889	0.811529	0.996214	0.968079	0.788867	0.968395	0.315979	0.291562	0.261214	0.453508	0.418464	0.374906	0.373929	0.345034	0.30912	7	21.3	1.00731	0.943245	1.18306	7	26.2	tr|C9JM82|C9JM82_HUMAN Septin-5 (Fragment) OS=Homo sapiens OX=9606 GN=SEPT5 PE=1 SV=1;tr|B4DJ62|B4DJ62_HUMAN HCG2002594, isoform CRA_a OS=Homo sapiens OX=9606 GN=hCG_2002594 PE=1 SV=1;tr|G3XAH0|G3XAH0_HUMAN HCG2002594, isoform CRA_c OS=Homo sapiens OX=9606	Septin-5	2019-09-05
C9JME2;Q9Y4F1;A0A1B0GV68	0.747051	0.635759	0.65909	0.552827	0.470469	0.487735	0.576518	0.490631	0.508637	1.13499	0.912676	1.05114	1.1974	0.962858	1.10893	0.950413	0.764252	0.880195	2.38206	2.29123	2.21318	2.51303	2.41721	2.33487	1.99468	1.91862	1.85326	0.379331	0.372687	0.383201	0.38474	0.378002	0.388665	0.394945	0.388028	0.398974	26	26.9	1.04043	1.09854	1.03872	30	36.9	tr|C9JME2|C9JME2_HUMAN FERM, ARHGEF and pleckstrin domain-containing protein 1 OS=Homo sapiens OX=9606 GN=FARP1 PE=1 SV=2;sp|Q9Y4F1|FARP1_HUMAN FERM, ARHGEF and pleckstrin domain-containing protein 1 OS=Homo sapiens OX=9606 GN=FARP1 PE=1 SV=1;tr|A0A1B0GV68	FERM, RhoGEF and pleckstrin domain-containing protein 1	FARP1
C9JMY0;A0A087WUE4;Q96PV6;A0A0G2JNN3	2.11785	1.66872	1.63704	2.20419	1.73675	1.70378	2.22634	1.75421	1.7209	0.705271	0.753436	0.677614	0.656021	0.700822	0.630296	0.651606	0.696106	0.626054	1.01003	1.0006	1.063	0.939501	0.930725	0.988773	0.933178	0.924462	0.982119	1.26917	1.04318	0.931915	1.4589	1.19913	1.07123	1.83847	1.51111	1.34994	13	17.9	1.13054	0.941263	1.05301	22	34.5	tr|C9JMY0|C9JMY0_HUMAN Leukocyte receptor cluster member 8 OS=Homo sapiens OX=9606 GN=LENG8 PE=1 SV=2;tr|A0A087WUE4|A0A087WUE4_HUMAN Leukocyte receptor cluster member 8 OS=Homo sapiens OX=9606 GN=LENG8 PE=1 SV=1;sp|Q96PV6|LENG8_HUMAN Leukocyte receptor clu	Leukocyte receptor cluster member 8	LENG8
C9JP00;A0A0A0MQX8;Q9NR56;H7C4T5;Q86VM6	0.136188	0.118792	0.124676	0.0804393	0.0701645	0.0736396	0.0868395	0.0757472	0.0794988	0.102908	0.108178	0.103337	0.0989715	0.10404	0.0993842	0.103631	0.108939	0.104063	0.25673	0.251054	0.260345	0.246909	0.241451	0.250386	0.258534	0.252819	0.262175	0.231836	0.244416	0.230897	0.229955	0.242433	0.229023	0.228698	0.241108	0.227772	14	37.4	0.474673	0.541092	0.395309	2	6.3	tr|C9JP00|C9JP00_HUMAN Muscleblind-like protein 1 OS=Homo sapiens OX=9606 GN=MBNL1 PE=1 SV=1;tr|A0A0A0MQX8|A0A0A0MQX8_HUMAN Muscleblind-like protein 1 OS=Homo sapiens OX=9606 GN=MBNL1 PE=1 SV=1;sp|Q9NR56|MBNL1_HUMAN Muscleblind-like protein 1 OS=Homo sapie	Muscleblind-like protein 1	MBNL1
C9JQV0;Q9BRJ6;H7C0T1;H7C2R9	1.19636	1.51202	1.75394	1.03178	1.30401	1.51265	1.40675	1.77791	2.06238	1.33602	1.08785	1.1837	1.46074	1.1894	1.2942	1.27546	1.03854	1.13005	0.933116	0.936103	1.08187	1.02022	1.02349	1.18286	0.89082	0.893672	1.03283	0.987113	0.788755	0.773444	1.08785	0.869247	0.852373	1.08309	0.865449	0.848649	9	39.6	1.01417	0.973698	1.05369	11	50.5	tr|C9JQV0|C9JQV0_HUMAN Uncharacterized protein C7orf50 (Fragment) OS=Homo sapiens OX=9606 GN=C7orf50 PE=1 SV=1;sp|Q9BRJ6|CG050_HUMAN Uncharacterized protein C7orf50 OS=Homo sapiens OX=9606 GN=C7orf50 PE=1 SV=1;tr|H7C0T1|H7C0T1_HUMAN Uncharacterized protein	Uncharacterized protein C7orf50	C7orf50
C9JRJ5;Q9UGP4	1.61918	1.36703	1.39265	1.63868	1.3835	1.40942	1.60539	1.3554	1.38079	1.53983	1.59717	1.72909	1.62287	1.6833	1.82234	1.44725	1.50113	1.62513	1.22471	1.21296	1.12159	1.29076	1.27837	1.18208	1.15108	1.14003	1.05416	0.96071	1.76476	0.934649	1.05111	1.93083	1.0226	0.994179	1.82624	0.967209	13	25.8	1.1137	1.11885	1.0656	23	41.6	tr|C9JRJ5|C9JRJ5_HUMAN LIM domain-containing protein 1 OS=Homo sapiens OX=9606 GN=LIMD1 PE=1 SV=1;sp|Q9UGP4|LIMD1_HUMAN LIM domain-containing protein 1 OS=Homo sapiens OX=9606 GN=LIMD1 PE=1 SV=1	LIM domain-containing protein 1	LIMD1
C9JRZ6;Q9NX63;F8WAR4	2.24066	1.8659	1.94715	1.76365	1.46868	1.53263	1.83801	1.53059	1.59724	0.744977	0.772559	0.785664	0.770706	0.799241	0.812798	0.745771	0.773383	0.786501	0.947994	1.00563	1.01556	0.980734	1.04036	1.05063	0.949005	1.0067	1.01664	1.43224	1.28195	1.39165	1.40729	1.25961	1.3674	1.38882	1.24308	1.34945	19	66.8	1.17784	1.18699	1.19357	19	66.4	tr|C9JRZ6|C9JRZ6_HUMAN MICOS complex subunit OS=Homo sapiens OX=9606 GN=CHCHD3 PE=1 SV=2;sp|Q9NX63|MIC19_HUMAN MICOS complex subunit MIC19 OS=Homo sapiens OX=9606 GN=CHCHD3 PE=1 SV=1;tr|F8WAR4|F8WAR4_HUMAN MICOS complex subunit OS=Homo sapiens OX=9606 GN=C	MICOS complex subunit MIC19	CHCHD3
C9JYM0;O75817	2.40906	2.05663	1.98771	2.24311	1.91496	1.85078	2.3057	1.96839	1.90242	0.797822	1.03115	0.86271	0.605423	0.782482	0.654662	0.724124	0.935899	0.783018	0.842371	0.82124	0.927144	0.639229	0.623194	0.703558	0.764558	0.745379	0.8415	3.09293	3.33219	2.54036	2.89347	3.1173	2.37654	3.14737	3.39084	2.58508	4	24.1	1.10771	1.02549	0.997053	5	38	tr|C9JYM0|C9JYM0_HUMAN Ribonuclease P protein subunit p20 (Fragment) OS=Homo sapiens OX=9606 GN=POP7 PE=1 SV=1;sp|O75817|POP7_HUMAN Ribonuclease P protein subunit p20 OS=Homo sapiens OX=9606 GN=POP7 PE=1 SV=2	Ribonuclease P protein subunit p20	POP7
C9JYQ9;H0Y8C2;Q6P5R6	2.90282	1.80889	1.6655	3.45493	2.15294	1.98228	2.78252	1.73393	1.59648	17.6262	10.7381	8.41458	18.1695	11.0691	8.67395	20.2583	12.3417	9.67113	0.401859	0.395014	0.392473	0.414245	0.407189	0.40457	0.461868	0.454001	0.451081	9.73788	2.71906	4.35494	14.7853	4.12842	6.61222	11.4253	3.19022	5.10957	7	55.4	1.81525	1.69867	1.45544	5	35.5	tr|C9JYQ9|C9JYQ9_HUMAN 60S ribosomal protein L22-like 1 OS=Homo sapiens OX=9606 GN=RPL22L1 PE=1 SV=1;tr|H0Y8C2|H0Y8C2_HUMAN 60S ribosomal protein L22-like 1 (Fragment) OS=Homo sapiens OX=9606 GN=RPL22L1 PE=1 SV=1;sp|Q6P5R6|RL22L_HUMAN 60S ribosomal protein	60S ribosomal protein L22-like 1	RPL22L1
C9JZR2;O60716	1.36171	1.19609	1.18309	1.19721	1.0516	1.04017	1.186	1.04175	1.03043	0.777322	0.777097	0.761895	0.778976	0.778751	0.763516	0.750353	0.750137	0.735461	2.32757	2.23989	2.11866	2.33252	2.24466	2.12317	2.24682	2.16218	2.04516	1.01434	0.97348	1.00141	1.05469	1.01221	1.04125	1.01193	0.971166	0.999032	56	54.5	0.727269	0.752172	0.686085	62	67.7	tr|C9JZR2|C9JZR2_HUMAN Catenin delta-1 OS=Homo sapiens OX=9606 GN=CTNND1 PE=1 SV=2;sp|O60716|CTND1_HUMAN Catenin delta-1 OS=Homo sapiens OX=9606 GN=CTNND1 PE=1 SV=1	Catenin delta-1	CTNND1
D3YTB1;F8W727;P62910	0.961727	0.863735	0.8434	1.58769	1.42592	1.39234	1.51551	1.36109	1.32905	1.0545	1.10838	1.10229	1.01635	1.06829	1.06241	1.00016	1.05126	1.04548	1.1776	1.14167	1.12491	1.135	1.10037	1.08422	1.11692	1.08283	1.06694	2.28117	1.98952	2.33286	2.21559	1.93232	2.2658	2.34264	2.04313	2.39573	10	57.1	1.11447	1.05351	1.03091	11	63.2	tr|D3YTB1|D3YTB1_HUMAN 60S ribosomal protein L32 (Fragment) OS=Homo sapiens OX=9606 GN=RPL32 PE=1 SV=1;tr|F8W727|F8W727_HUMAN 60S ribosomal protein L32 OS=Homo sapiens OX=9606 GN=RPL32 PE=1 SV=1;sp|P62910|RL32_HUMAN 60S ribosomal protein L32 OS=Homo sapien	60S ribosomal protein L32	RPL32
D4PHA4;Q86WP2	4.48785	4.05341	2.79358	3.53648	3.19413	2.20137	3.16808	2.8614	1.97205	2.2709	1.49865	1.8555	2.29318	1.51336	1.87371	2.35658	1.5552	1.92551	1.44827	1.28466	1.2729	1.46248	1.29727	1.28539	1.50291	1.33313	1.32093	3.0283	2.93034	3.46352	2.92409	2.8295	3.34433	3.07439	2.97494	3.51623	3	10.1	1.37085	1.25554	1.09672	13	34.5	tr|D4PHA4|D4PHA4_HUMAN GC-rich promoter binding protein 1, isoform CRA_c OS=Homo sapiens OX=9606 GN=GPBP1 PE=1 SV=1;sp|Q86WP2|GPBP1_HUMAN Vasculin OS=Homo sapiens OX=9606 GN=GPBP1 PE=1 SV=1	Vasculin	GPBP1
D6R938;E9PBG7;E9PF82;Q13557	0.162318	0.132511	0.138578	0.150565	0.122916	0.128544	0.162537	0.132689	0.138765	0.116476	0.12422	0.113	0.119582	0.127532	0.116013	0.135149	0.144135	0.131116	0.610787	0.547565	0.569784	0.627072	0.562164	0.584975	0.708705	0.635348	0.661129	0.0873501	0.0843927	0.0892568	0.102356	0.0988904	0.10459	0.117887	0.113895	0.12046	16	38	0.242905	0.311469	0.233618	19	47.4	tr|D6R938|D6R938_HUMAN Calcium/calmodulin-dependent protein kinase (CaM kinase) II delta, isoform CRA_e OS=Homo sapiens OX=9606 GN=CAMK2D PE=1 SV=1;tr|E9PBG7|E9PBG7_HUMAN Calcium/calmodulin-dependent protein kinase type II subunit delta OS=Homo sapiens OX=	Calcium/calmodulin-dependent protein kinase type II subunit delta	CAMK2D
D6R9D6;A0AV96;D6RBS9;B7Z8Z7;D6R9M7;D6REZ6;D6RBP6;D6RA49;D6RFL5	7.64926	7.52508	6.96649	7.77127	7.64511	7.07762	7.46114	7.34002	6.79517	0.498442	0.42656	0.493019	0.467839	0.40037	0.462749	0.458886	0.392708	0.453893	13.9987	11.0943	8.69864	13.1392	10.4131	8.16456	12.8878	10.2138	8.00831	1.92253	1.54438	1.52714	1.91804	1.54077	1.52357	1.71208	1.37532	1.35997	11	38.4	0.83785	0.775481	0.935155	17	55	tr|D6R9D6|D6R9D6_HUMAN RNA-binding protein 47 OS=Homo sapiens OX=9606 GN=RBM47 PE=1 SV=1;sp|A0AV96|RBM47_HUMAN RNA-binding protein 47 OS=Homo sapiens OX=9606 GN=RBM47 PE=1 SV=2;tr|D6RBS9|D6RBS9_HUMAN RNA-binding protein 47 (Fragment) OS=Homo sapiens OX=960	RNA-binding protein 47	RBM47
D6R9P3;D6RD18;D6RBZ0;Q99729	1.22168	2.09026	2.11035	1.4024	2.39946	2.42252	1.61632	2.76546	2.79204	0.896949	1.04841	0.917407	0.875422	1.02324	0.895389	0.874471	1.02213	0.894416	0.995494	0.975089	0.988494	0.971602	0.951687	0.964771	0.970547	0.950653	0.963723	1.82283	2.00371	2.04395	1.77353	1.94952	1.98867	1.83577	2.01793	2.05845	19	46.8	1.12369	1.28008	1.11267	17	46.4	tr|D6R9P3|D6R9P3_HUMAN Heterogeneous nuclear ribonucleoprotein A/B OS=Homo sapiens OX=9606 GN=HNRNPAB PE=1 SV=1;tr|D6RD18|D6RD18_HUMAN Heterogeneous nuclear ribonucleoprotein A/B OS=Homo sapiens OX=9606 GN=HNRNPAB PE=1 SV=1;tr|D6RBZ0|D6RBZ0_HUMAN Heterogen	Heterogeneous nuclear ribonucleoprotein A/B	HNRNPAB
D6R9S7;D6RHE3;D6RDB0;Q96GZ6;D6RDM3;D6RF72;D6R9M9;D6R9X6;Q8IVJ1;Q96JW4	0.746959	0.861008	0.827585	0.557725	0.642881	0.617925	0.574285	0.66197	0.636273	0.80054	0.783901	0.734436	0.70349	0.688868	0.645399	0.639693	0.626397	0.586871	0.929068	0.808664	0.927112	0.816436	0.710628	0.814718	0.742397	0.646185	0.740834	0.376847	0.445252	0.42754	0.277464	0.32783	0.314788	0.310272	0.366592	0.352009	2	18.4	1.15564	1.24656	0.971964	3	25	tr|D6R9S7|D6R9S7_HUMAN Solute carrier family 41 member 3 (Fragment) OS=Homo sapiens OX=9606 GN=SLC41A3 PE=1 SV=1;tr|D6RHE3|D6RHE3_HUMAN Solute carrier family 41 member 3 (Fragment) OS=Homo sapiens OX=9606 GN=SLC41A3 PE=1 SV=1;tr|D6RDB0|D6RDB0_HUMAN Solute	Solute carrier family 41 member 3;Solute carrier family 41 member 1;Solute carrier family 41 member 2	SLC41A3;SLC41A1;SLC41A2
D6R9U7;O15318;D6R921;D6RIT0;D6RJH6	6.22459	6.68522	6.09268	6.71766	7.21478	6.5753	6.61835	7.10812	6.4781	6.36763	4.9917	5.68971	5.50042	4.31188	4.91483	6.61686	5.18708	5.91241	1.30672	1.3096	1.27508	1.12875	1.13124	1.10143	1.35786	1.36085	1.32499	18.582	28.338	18.5287	23.1528	35.3086	23.0864	19.1759	29.2437	19.1209	8	27.3	1.60525	1.30537	1.33393	11	39.5	tr|D6R9U7|D6R9U7_HUMAN DNA-directed RNA polymerase III subunit RPC7 (Fragment) OS=Homo sapiens OX=9606 GN=POLR3G PE=1 SV=8;sp|O15318|RPC7_HUMAN DNA-directed RNA polymerase III subunit RPC7 OS=Homo sapiens OX=9606 GN=POLR3G PE=1 SV=2;tr|D6R921|D6R921_HUMAN	DNA-directed RNA polymerase III subunit RPC7	POLR3G
D6R9Z7;P15954	1.24113	0.908854	0.99793	1.18463	0.867482	0.952502	1.1274	0.825574	0.906487	1.28837	0.903007	0.954441	1.13232	0.793636	0.83884	1.01523	0.711562	0.752092	0.727511	0.514625	0.493048	0.639395	0.452294	0.433331	0.573272	0.40552	0.388518	0.765276	1.40208	1.14816	0.30445	0.557791	0.456773	0.556631	1.01982	0.835124	2	32.1	0.671537	0.870231	0.784295	2	32.1	tr|D6R9Z7|D6R9Z7_HUMAN Cytochrome c oxidase subunit 7C, mitochondrial OS=Homo sapiens OX=9606 GN=COX7C PE=1 SV=1;sp|P15954|COX7C_HUMAN Cytochrome c oxidase subunit 7C, mitochondrial OS=Homo sapiens OX=9606 GN=COX7C PE=1 SV=1	Cytochrome c oxidase subunit 7C, mitochondrial	COX7C
D6RB01;Q9Y6X4	20.7612	27.5635	17.9827	13.0657	17.3467	11.3171	12.0315	15.9736	10.4213	23.1424	16.0063	19.5874	21.0977	14.5921	17.8568	23.3011	16.1161	19.7218	0.962331	1.02833	0.986484	0.877307	0.937473	0.899326	0.968932	1.03538	0.99325	0.448545	0.457515	0.525894	0.479951	0.48955	0.562716	0.560531	0.571741	0.657191	11	32	0.851323	0.789196	0.733828	16	37.9	tr|D6RB01|D6RB01_HUMAN Soluble lamin-associated protein of 75 kDa OS=Homo sapiens OX=9606 GN=FAM169A PE=1 SV=1;sp|Q9Y6X4|F169A_HUMAN Soluble lamin-associated protein of 75 kDa OS=Homo sapiens OX=9606 GN=FAM169A PE=1 SV=2	Soluble lamin-associated protein of 75 kDa	FAM169A
D6RCD0;Q8NBQ5	0.663855	0.654232	0.657132	0.565664	0.557464	0.559935	0.505621	0.498292	0.5005	0.440882	0.63064	0.823154	0.682028	0.975578	1.27339	0.499418	0.714371	0.932447	0.199871	0.225182	0.216987	0.309193	0.348349	0.335671	0.226408	0.25508	0.245797	0.296616	0.310137	0.374101	0.288046	0.301176	0.363292	0.296343	0.309852	0.373757	3	14.1	0.966354	0.837107	0.823798	6	30.1	tr|D6RCD0|D6RCD0_HUMAN Estradiol 17-beta-dehydrogenase 11 OS=Homo sapiens OX=9606 GN=HSD17B11 PE=1 SV=2;sp|Q8NBQ5|DHB11_HUMAN Estradiol 17-beta-dehydrogenase 11 OS=Homo sapiens OX=9606 GN=HSD17B11 PE=1 SV=3	Estradiol 17-beta-dehydrogenase 11	HSD17B11
D6RDV0;D6RA37;D6RIY7;Q13454;A0A0A0MTC2	0.4275	0.572155	0.52183	0.431254	0.57718	0.526413	0.43509	0.582313	0.531095	3.49218	3.69723	4.03034	2.94984	3.12305	3.40442	3.23849	3.42864	3.73755	7.95444	7.03837	10.7577	6.71912	5.94531	9.087	7.37658	6.52706	9.97616	0.699576	0.544662	0.505079	0.833321	0.64879	0.601639	0.695543	0.541522	0.502167	5	17.4	1.18869	1.08668	1.17854	5	14.1	tr|D6RDV0|D6RDV0_HUMAN Tumor suppressor candidate 3 OS=Homo sapiens OX=9606 GN=TUSC3 PE=1 SV=1;tr|D6RA37|D6RA37_HUMAN Tumor suppressor candidate 3 OS=Homo sapiens OX=9606 GN=TUSC3 PE=1 SV=1;tr|D6RIY7|D6RIY7_HUMAN Tumor suppressor candidate 3 OS=Homo sapien	Tumor suppressor candidate 3	TUSC3
D6REX3;O94979;D6RHZ5;H7BXG7	0.400988	0.388128	0.377645	0.417035	0.403661	0.392758	0.409522	0.396388	0.385682	0.97352	1.06461	0.996576	0.896989	0.980921	0.918233	1.02709	1.1232	1.05141	1.76469	1.74792	1.75831	1.62596	1.61051	1.62009	1.8618	1.8441	1.85507	0.484252	0.453512	0.484309	0.493389	0.462068	0.493446	0.480761	0.450242	0.480817	31	30.1	0.80457	0.796644	0.796697	41	40.2	tr|D6REX3|D6REX3_HUMAN Protein transport protein Sec31A OS=Homo sapiens OX=9606 GN=SEC31A PE=1 SV=1;sp|O94979|SC31A_HUMAN Protein transport protein Sec31A OS=Homo sapiens OX=9606 GN=SEC31A PE=1 SV=3;tr|D6RHZ5|D6RHZ5_HUMAN Protein transport protein Sec31A O	Protein transport protein Sec31A	SEC31A
D6RFG8;P27707;D6RCP9	0.415015	0.679109	0.621873	0.392726	0.642638	0.588475	0.39798	0.651235	0.596348	0.670569	0.712916	0.728962	0.643914	0.684578	0.699985	0.656606	0.698071	0.713782	0.367599	0.390005	0.367437	0.352987	0.374502	0.352831	0.359944	0.381884	0.359786	0.827113	0.775116	0.699412	0.844217	0.791145	0.713875	0.853427	0.799777	0.721664	10	30.6	1.16118	1.11265	1.10152	15	46.4	tr|D6RFG8|D6RFG8_HUMAN Deoxycytidine kinase OS=Homo sapiens OX=9606 GN=DCK PE=1 SV=1;sp|P27707|DCK_HUMAN Deoxycytidine kinase OS=Homo sapiens OX=9606 GN=DCK PE=1 SV=1;tr|D6RCP9|D6RCP9_HUMAN Deoxycytidine kinase OS=Homo sapiens OX=9606 GN=DCK PE=1 SV=1	Deoxycytidine kinase	DCK
D6RGI3;D6RER5;Q9NVA2;D6RDU5;H0Y961	0.295479	0.450229	0.421599	0.287506	0.438079	0.410222	0.300906	0.458498	0.429342	0.751217	0.749241	0.757068	0.747524	0.745558	0.753346	0.683314	0.681517	0.688636	0.693154	0.714602	0.701027	0.689747	0.711089	0.697581	0.6305	0.650009	0.637661	0.467505	0.469865	0.42101	0.477686	0.480097	0.430178	0.482083	0.484517	0.434139	29	57.4	0.644619	0.616512	0.66592	21	51.8	tr|D6RGI3|D6RGI3_HUMAN Septin 11, isoform CRA_b OS=Homo sapiens OX=9606 GN=SEPT11 PE=1 SV=1;tr|D6RER5|D6RER5_HUMAN Septin-11 OS=Homo sapiens OX=9606 GN=SEPT11 PE=1 SV=1;sp|Q9NVA2|SEP11_HUMAN Septin-11 OS=Homo sapiens OX=9606 GN=SEPT11 PE=1 SV=3;tr|D6RDU5|D	Septin-11	2019-09-11
D6RIE3;D6RGV5;H0UI06;P14406	0.722869	0.54977	0.572328	0.541707	0.411989	0.428894	0.539882	0.410601	0.427449	0.577253	0.549831	0.566134	0.511545	0.487244	0.501692	0.544527	0.51866	0.534039	0.746246	0.699503	0.712323	0.661302	0.61988	0.63124	0.70394	0.659847	0.67194	0.753443	0.832641	0.549554	0.654677	0.723493	0.477514	0.789496	0.872483	0.57585	3	27.5	0.440201	0.563634	0.404196	2	25.3	tr|D6RIE3|D6RIE3_HUMAN Cytochrome c oxidase subunit 7A2, mitochondrial OS=Homo sapiens OX=9606 GN=COX7A2 PE=1 SV=1;tr|D6RGV5|D6RGV5_HUMAN Cytochrome c oxidase subunit 7A2, mitochondrial (Fragment) OS=Homo sapiens OX=9606 GN=COX7A2 PE=1 SV=1;tr|H0UI06|H0UI0	Cytochrome c oxidase subunit 7A2, mitochondrial	COX7A2
E5RFJ1;Q96MF7	2.40644	1.69219	1.76807	2.15244	1.51358	1.58145	2.19858	1.54602	1.61535	0.483683	0.514069	0.520781	0.532552	0.566007	0.573398	0.472341	0.502014	0.508569	1.1038	1.03606	1.12763	1.21533	1.14074	1.24156	1.07792	1.01177	1.10119	1.54996	1.57145	1.50724	1.23593	1.25306	1.20187	1.59533	1.61745	1.55137	7	35.8	0.956252	1.00884	1.05206	9	59.9	tr|E5RFJ1|E5RFJ1_HUMAN E3 SUMO-protein ligase NSE2 OS=Homo sapiens OX=9606 GN=NSMCE2 PE=1 SV=1;sp|Q96MF7|NSE2_HUMAN E3 SUMO-protein ligase NSE2 OS=Homo sapiens OX=9606 GN=NSMCE2 PE=1 SV=2	E3 SUMO-protein ligase NSE2	NSMCE2
E5RG17;Q6P1N9;G5EA19;U3KQS5;H0YBX2;E5RGF2;A0A0D9SGD3	2.03959	1.87709	1.82029	1.83948	1.69292	1.64169	1.89092	1.74026	1.6876	0.344468	0.351309	0.337105	0.322157	0.328556	0.315271	0.346976	0.353868	0.33956	0.993548	1.00612	1.04044	0.929199	0.940959	0.973052	1.00078	1.01345	1.04801	1.14024	1.21343	1.06107	1.18141	1.25724	1.09938	1.19082	1.26725	1.10814	14	44.1	1.19331	1.13089	1.14838	14	40.1	tr|E5RG17|E5RG17_HUMAN Putative deoxyribonuclease TATDN1 (Fragment) OS=Homo sapiens OX=9606 GN=TATDN1 PE=1 SV=1;sp|Q6P1N9|TATD1_HUMAN Putative deoxyribonuclease TATDN1 OS=Homo sapiens OX=9606 GN=TATDN1 PE=1 SV=2;tr|G5EA19|G5EA19_HUMAN Putative deoxyribonuc	Putative deoxyribonuclease TATDN1	TATDN1
E5RGX5;Q93045	1.90089	1.70475	1.75919	1.58413	1.42068	1.46604	1.68438	1.51058	1.55882	1.99754	2.77201	2.8169	1.90756	2.64715	2.69001	1.85385	2.57261	2.61427	3.36563	3.56596	4.19555	3.21402	3.40533	4.00656	3.12353	3.30945	3.89375	0.20644	0.218963	0.262313	0.168431	0.178649	0.214018	0.192694	0.204384	0.244847	8	27.4	1.39969	2.46596	1.34063	5	16.1	tr|E5RGX5|E5RGX5_HUMAN Stathmin OS=Homo sapiens OX=9606 GN=STMN2 PE=1 SV=1;sp|Q93045|STMN2_HUMAN Stathmin-2 OS=Homo sapiens OX=9606 GN=STMN2 PE=1 SV=3	Stathmin;Stathmin-2	STMN2
E5RHG8;Q15369;R4GMY8	1.21955	1.21336	1.17586	1.02432	1.01911	0.987616	0.983075	0.978079	0.947853	0.788887	0.804371	0.844425	0.811666	0.827596	0.868807	0.795803	0.811422	0.851828	0.649183	0.650317	0.58163	0.667928	0.669095	0.598425	0.654874	0.656019	0.586729	0.868656	0.808974	0.956876	0.81675	0.760634	0.899698	0.755589	0.703675	0.832326	8	83.1	0.922349	0.892502	0.975614	7	83.1	tr|E5RHG8|E5RHG8_HUMAN Elongin-C (Fragment) OS=Homo sapiens OX=9606 GN=ELOC PE=1 SV=1;sp|Q15369|ELOC_HUMAN Elongin-C OS=Homo sapiens OX=9606 GN=ELOC PE=1 SV=1;tr|R4GMY8|R4GMY8_HUMAN Elongin-C OS=Homo sapiens OX=9606 GN=ELOC PE=1 SV=1	Transcription elongation factor B polypeptide 1	TCEB1
E5RIW3;E5RJD8;O75347;E5RHG6;E5RIX8	2.39359	2.33992	2.36362	2.53307	2.47627	2.50135	2.60547	2.54705	2.57285	1.60802	1.64386	1.58325	1.60166	1.63736	1.57698	1.64463	1.68128	1.61929	1.73242	1.78845	1.79176	1.72557	1.78137	1.78467	1.77186	1.82916	1.83255	1.29405	1.44538	1.3808	1.18741	1.32627	1.26701	1.24895	1.39502	1.33268	16	82.1	1.04528	1.23012	1.07519	12	71.4	tr|E5RIW3|E5RIW3_HUMAN Tubulin-specific chaperone A OS=Homo sapiens OX=9606 GN=TBCA PE=1 SV=1;tr|E5RJD8|E5RJD8_HUMAN Tubulin-specific chaperone A OS=Homo sapiens OX=9606 GN=TBCA PE=1 SV=1;sp|O75347|TBCA_HUMAN Tubulin-specific chaperone A OS=Homo sapiens OX	Tubulin-specific chaperone A	TBCA
E5RK82;E5RJF8;O15182;E5RFM2;E5RH67	3.97393	2.9563	3.17004	4.08143	3.03627	3.25579	4.00125	2.97662	3.19183	1.64324	1.78146	1.60153	1.51539	1.64286	1.47692	1.62025	1.75654	1.57913	0.64386	0.659912	0.66264	0.593765	0.608569	0.611084	0.634853	0.650681	0.653371	2.19478	2.73337	1.91006	2.06143	2.56729	1.794	2.00423	2.49606	1.74423	10	62.8	1.30569	1.43385	1.3326	6	44.2	tr|E5RK82|E5RK82_HUMAN Centrin-3 OS=Homo sapiens OX=9606 GN=CETN3 PE=1 SV=1;tr|E5RJF8|E5RJF8_HUMAN Centrin-3 OS=Homo sapiens OX=9606 GN=CETN3 PE=1 SV=1;sp|O15182|CETN3_HUMAN Centrin-3 OS=Homo sapiens OX=9606 GN=CETN3 PE=1 SV=2;tr|E5RFM2|E5RFM2_HUMAN Centri	Centrin-3	CETN3
E7EM64;Q7L5N1	0.756463	0.656703	0.632656	1.12453	0.976234	0.940487	1.11502	0.967973	0.932529	1.08998	0.960027	0.924442	1.08106	0.95217	0.916876	0.988925	0.871022	0.838736	0.799831	0.810911	0.805366	0.793285	0.804275	0.798775	0.725678	0.735731	0.7307	0.638013	1.03062	0.814141	0.53554	0.865086	0.68338	0.495697	0.800725	0.632538	9	43.9	1.11883	1.06264	1.06574	10	48.5	tr|E7EM64|E7EM64_HUMAN COP9 signalosome complex subunit 6 OS=Homo sapiens OX=9606 GN=COPS6 PE=1 SV=1;sp|Q7L5N1|CSN6_HUMAN COP9 signalosome complex subunit 6 OS=Homo sapiens OX=9606 GN=COPS6 PE=1 SV=1	COP9 signalosome complex subunit 6	COPS6
E7EMD6;O43572;J3QL61	0.834463	0.809315	0.780986	0.686032	0.665357	0.642068	0.831599	0.806537	0.778306	1.60411	1.73652	1.87995	1.31462	1.42313	1.54068	1.31311	1.4215	1.53891	0.598516	0.629854	0.652386	0.490503	0.516185	0.534651	0.48994	0.515593	0.534038	0.654636	0.821884	0.986214	0.729654	0.916067	1.09923	0.898085	1.12753	1.35297	2	4.3	1.18931	1.02338	1.12645	10	23.2	tr|E7EMD6|E7EMD6_HUMAN A-kinase anchor protein 10, mitochondrial OS=Homo sapiens OX=9606 GN=AKAP10 PE=1 SV=3;sp|O43572|AKA10_HUMAN A-kinase anchor protein 10, mitochondrial OS=Homo sapiens OX=9606 GN=AKAP10 PE=1 SV=2;tr|J3QL61|J3QL61_HUMAN A-kinase anchor	A-kinase anchor protein 10, mitochondrial	AKAP10
E7EMK3;Q14254;J3QLD9;K7EKW9	0.69853	0.644591	0.649183	0.796092	0.734621	0.739854	0.763785	0.704808	0.709829	0.935658	0.986687	0.95674	1.01578	1.07118	1.03867	0.942108	0.993489	0.963335	1.01564	0.996217	1.00596	1.10261	1.08153	1.09211	1.02264	1.00308	1.0129	1.00351	0.923446	1.00749	1.01714	0.935985	1.02117	1.01691	0.93578	1.02095	25	47.6	1.00637	0.960967	1.03464	24	49.9	tr|E7EMK3|E7EMK3_HUMAN Flotillin-2 OS=Homo sapiens OX=9606 GN=FLOT2 PE=1 SV=1;sp|Q14254|FLOT2_HUMAN Flotillin-2 OS=Homo sapiens OX=9606 GN=FLOT2 PE=1 SV=2;tr|J3QLD9|J3QLD9_HUMAN Flotillin-2 OS=Homo sapiens OX=9606 GN=FLOT2 PE=1 SV=1;tr|K7EKW9|K7EKW9_HUMAN	Flotillin-2	FLOT2
E7EMM4;A0A1B0GW68;A0A1B0GUA4;A0A1B0GTM3;A0A1B0GTZ5;A0A1B0GUH5;Q13510;A0A1B0GTP7;A0A1B0GUE3;A0A1B0GUG1;A0A1B0GUW4;A0A1B0GV06	0.401887	0.506982	0.49574	0.414843	0.523326	0.511721	0.413817	0.522031	0.510456	0.913137	0.830667	0.936328	0.96384	0.87679	0.988318	1.04601	0.951539	1.07257	1.00484	1.02996	1.08123	1.06064	1.08715	1.14127	1.15106	1.17983	1.23857	0.381446	0.379304	0.341381	0.327061	0.325225	0.292709	0.322223	0.320414	0.288378	7	15.9	0.67602	0.669717	0.636622	13	28.1	tr|E7EMM4|E7EMM4_HUMAN Acid ceramidase OS=Homo sapiens OX=9606 GN=ASAH1 PE=1 SV=1;tr|A0A1B0GW68|A0A1B0GW68_HUMAN Acid ceramidase OS=Homo sapiens OX=9606 GN=ASAH1 PE=1 SV=1;tr|A0A1B0GUA4|A0A1B0GUA4_HUMAN Acid ceramidase OS=Homo sapiens OX=9606 GN=ASAH1 PE=1	Acid ceramidase;Acid ceramidase subunit alpha;Acid ceramidase subunit beta	ASAH1
E7EMN6;P41236;E7EUI7;Q6NXS1	0.680642	0.768615	0.676893	0.683705	0.772075	0.67994	0.744305	0.840507	0.740205	0.769322	0.88076	0.886463	0.774117	0.88625	0.891988	0.839149	0.960701	0.966922	0.726855	0.71172	0.730127	0.731385	0.716156	0.734678	0.792827	0.776318	0.796396	0.96529	1.02897	0.934617	0.986559	1.05164	0.955211	0.904958	0.964658	0.876203	8	41.8	0.712901	0.784139	0.686157	6	41.2	tr|E7EMN6|E7EMN6_HUMAN Protein phosphatase inhibitor 2 (Fragment) OS=Homo sapiens OX=9606 GN=PPP1R2 PE=1 SV=1;sp|P41236|IPP2_HUMAN Protein phosphatase inhibitor 2 OS=Homo sapiens OX=9606 GN=PPP1R2 PE=1 SV=2;tr|E7EUI7|E7EUI7_HUMAN Protein phosphatase inhibi	Protein phosphatase inhibitor 2;Protein phosphatase inhibitor 2-like protein 3	PPP1R2;PPP1R2P3
E7EN86;P52747	2.83604	2.63679	2.43007	2.78335	2.5878	2.38492	2.89546	2.69204	2.48099	1.55199	1.66912	1.56489	1.65643	1.78145	1.6702	1.52407	1.6391	1.53674	1.9995	1.8955	1.92059	2.13405	2.02306	2.04983	1.96353	1.8614	1.88604	1.5907	1.36014	1.38919	1.38388	1.1833	1.20858	1.64049	1.40272	1.43268	10	18.7	1.36674	1.29954	1.2094	15	27.7	tr|E7EN86|E7EN86_HUMAN Zinc finger protein 143 OS=Homo sapiens OX=9606 GN=ZNF143 PE=1 SV=1;sp|P52747|ZN143_HUMAN Zinc finger protein 143 OS=Homo sapiens OX=9606 GN=ZNF143 PE=1 SV=2	Zinc finger protein 143	ZNF143
E7EP72;Q9UFG5;K7EK56	1.49322	1.10387	1.39184	1.50505	1.11261	1.40285	1.41564	1.04652	1.31952	0.837851	0.94552	0.925156	0.868898	0.980557	0.959438	0.865577	0.976809	0.955771	1.07905	1.01867	1.09198	1.11904	1.05642	1.13244	1.11476	1.05238	1.12811	0.986232	0.998436	1.22571	0.817966	0.828088	1.01658	0.859612	0.870249	1.06834	4	29.7	1.01353	2.32463	1.04039	4	24.1	tr|E7EP72|E7EP72_HUMAN UPF0449 protein C19orf25 OS=Homo sapiens OX=9606 GN=C19orf25 PE=1 SV=1;sp|Q9UFG5|CS025_HUMAN UPF0449 protein C19orf25 OS=Homo sapiens OX=9606 GN=C19orf25 PE=1 SV=2;tr|K7EK56|K7EK56_HUMAN UPF0449 protein C19orf25 OS=Homo sapiens OX=96	UPF0449 protein C19orf25	C19orf25
E7EPI0;Q9P2D0;E9PDR5	2.32831	1.8641	1.85694	2.30618	1.84638	1.83929	2.18409	1.74864	1.74192	1.23838	1.19874	1.16146	1.36963	1.32579	1.28456	1.37405	1.33007	1.28871	2.01547	2.12883	2.24199	2.22908	2.35446	2.47961	2.23628	2.36206	2.48761	1.28917	1.45372	1.56305	1.74608	1.96895	2.11703	1.30759	1.47449	1.58539	8	5.5	1.12121	1.00298	1.00297	31	27.7	tr|E7EPI0|E7EPI0_HUMAN Inhibitor of Bruton tyrosine kinase OS=Homo sapiens OX=9606 GN=IBTK PE=1 SV=1;sp|Q9P2D0|IBTK_HUMAN Inhibitor of Bruton tyrosine kinase OS=Homo sapiens OX=9606 GN=IBTK PE=1 SV=3;tr|E9PDR5|E9PDR5_HUMAN Inhibitor of Bruton tyrosine kina	Inhibitor of Bruton tyrosine kinase	IBTK
E7EPN9;Q9Y520	1.57825	1.60832	1.64979	1.4752	1.50331	1.54207	1.53904	1.56837	1.60881	1.34494	1.43307	1.39967	1.3435	1.43154	1.39818	1.35555	1.44438	1.41072	1.63938	1.61723	1.59849	1.63763	1.6155	1.59678	1.65232	1.63	1.61111	1.7228	1.61901	1.83118	1.69555	1.5934	1.80221	1.69917	1.5968	1.80606	100	34.5	1.15976	1.13897	1.14133	123	48.2	tr|E7EPN9|E7EPN9_HUMAN Protein PRRC2C OS=Homo sapiens OX=9606 GN=PRRC2C PE=1 SV=1;sp|Q9Y520|PRC2C_HUMAN Protein PRRC2C OS=Homo sapiens OX=9606 GN=PRRC2C PE=1 SV=4	Protein PRRC2C	PRRC2C
E7EPT4;P19404	0.696852	1.00589	0.953686	0.653987	0.944015	0.895023	0.664845	0.959688	0.909882	0.860275	0.847067	0.924413	0.853073	0.839976	0.916675	0.899602	0.88579	0.966672	0.455762	0.467912	0.467049	0.451946	0.463995	0.463139	0.476596	0.489302	0.4884	1.47728	2.17343	1.1592	1.51006	2.22165	1.18492	1.50485	2.21399	1.18084	7	29.8	0.991298	1.04135	1.03903	14	57.1	tr|E7EPT4|E7EPT4_HUMAN NADH dehydrogenase [ubiquinone] flavoprotein 2, mitochondrial OS=Homo sapiens OX=9606 GN=NDUFV2 PE=1 SV=1;sp|P19404|NDUV2_HUMAN NADH dehydrogenase [ubiquinone] flavoprotein 2, mitochondrial OS=Homo sapiens OX=9606 GN=NDUFV2 PE=1 SV=2	NADH dehydrogenase [ubiquinone] flavoprotein 2, mitochondrial	NDUFV2
E7EPV7;P37840;D6RA31;H6UYS7	2.57974	2.18502	2.193	2.69729	2.28458	2.29292	2.81497	2.38426	2.39296	18.0411	34.5286	33.9878	17.8991	34.2568	33.7201	17.1927	32.9048	32.3893	24.1633	27.3457	18.0443	23.9731	27.1304	17.9022	23.0269	26.0597	17.1957	0.276094	0.291437	0.342898	0.248743	0.262566	0.308929	0.244024	0.257585	0.303068	6	53.9	1.30924	1.42266	1.46222	5	54.8	tr|E7EPV7|E7EPV7_HUMAN Alpha-synuclein OS=Homo sapiens OX=9606 GN=SNCA PE=1 SV=1;sp|P37840|SYUA_HUMAN Alpha-synuclein OS=Homo sapiens OX=9606 GN=SNCA PE=1 SV=1;tr|D6RA31|D6RA31_HUMAN Alpha-synuclein (Fragment) OS=Homo sapiens OX=9606 GN=SNCA PE=1 SV=8;tr|H	Alpha-synuclein	SNCA
E7EQA9;Q92844;E7EMT6;E7EVA2;E7EWR8;E7EM55;E7ERM9;E7EV32;E7ENY2;E7EW82	0.390576	0.350731	0.33761	0.382736	0.343691	0.330833	0.34429	0.309166	0.2976	0.138647	0.151369	0.135915	0.144421	0.157674	0.141576	0.145897	0.159284	0.143022	1.02584	0.968626	0.957955	1.06856	1.00897	0.997854	1.07948	1.01928	1.00805	0.697288	0.753964	0.719908	0.528044	0.570963	0.545174	0.57617	0.623001	0.594861	11	31.6	0.978312	0.498608	0.811747	9	29.9	tr|E7EQA9|E7EQA9_HUMAN TRAF family member-associated NF-kappa-B activator OS=Homo sapiens OX=9606 GN=TANK PE=1 SV=1;sp|Q92844|TANK_HUMAN TRAF family member-associated NF-kappa-B activator OS=Homo sapiens OX=9606 GN=TANK PE=1 SV=2;tr|E7EMT6|E7EMT6_HUMAN TRA	TRAF family member-associated NF-kappa-B activator	TANK
E7EQT4;Q9UKV3	1.37703	1.70808	1.56995	1.41967	1.76097	1.61857	1.45519	1.80502	1.65906	1.16411	1.22079	1.12934	1.16599	1.22276	1.13117	1.19219	1.25023	1.15658	0.97837	0.991209	0.996763	0.979951	0.99281	0.998373	1.00196	1.01511	1.0208	1.14421	1.17512	1.23424	1.15197	1.18309	1.24261	1.1859	1.21794	1.27921	58	44.5	1.42321	0.973111	1.33817	58	45	tr|E7EQT4|E7EQT4_HUMAN Apoptotic chromatin condensation inducer in the nucleus OS=Homo sapiens OX=9606 GN=ACIN1 PE=1 SV=2;sp|Q9UKV3|ACINU_HUMAN Apoptotic chromatin condensation inducer in the nucleus OS=Homo sapiens OX=9606 GN=ACIN1 PE=1 SV=2	Apoptotic chromatin condensation inducer in the nucleus	ACIN1
E7EQY1;Q96C01	4.10043	3.07393	3.17644	4.22759	3.16926	3.27495	4.18873	3.14013	3.24484	0.950547	0.964578	0.899278	0.99485	1.00953	0.941191	0.885943	0.89902	0.838158	1.08568	1.09605	1.13812	1.13628	1.14714	1.19117	1.01189	1.02156	1.06077	1.12325	1.32409	1.37734	1.0755	1.2678	1.31879	1.07882	1.27172	1.32286	13	46.9	1.14923	1.15231	1.1567	11	42.9	tr|E7EQY1|E7EQY1_HUMAN Protein FAM136A OS=Homo sapiens OX=9606 GN=FAM136A PE=1 SV=1;sp|Q96C01|F136A_HUMAN Protein FAM136A OS=Homo sapiens OX=9606 GN=FAM136A PE=1 SV=1	Protein FAM136A	FAM136A
E7ERS3;Q86VM9	1.76787	1.88059	1.95621	1.65619	1.76178	1.83262	1.64618	1.75114	1.82155	0.686316	0.740015	0.684639	0.773062	0.833548	0.771173	0.665864	0.717963	0.664237	0.678313	0.673355	0.66368	0.764047	0.758462	0.747565	0.6581	0.653289	0.643903	1.04437	1.01348	1.1192	1.06601	1.03448	1.14239	1.15788	1.12364	1.24084	37	33.9	1.10867	1.1133	1.09213	41	40.4	tr|E7ERS3|E7ERS3_HUMAN Zinc finger CCCH domain-containing protein 18 OS=Homo sapiens OX=9606 GN=ZC3H18 PE=1 SV=1;sp|Q86VM9|ZCH18_HUMAN Zinc finger CCCH domain-containing protein 18 OS=Homo sapiens OX=9606 GN=ZC3H18 PE=1 SV=2	Zinc finger CCCH domain-containing protein 18	ZC3H18
E7ESC7;Q7L5Y9;B4DQT1;B4DVN3;D6REW7;D6RIB6	1.60411	1.21254	1.32845	1.73009	1.30777	1.43278	1.58801	1.20037	1.31511	1.20785	1.1084	1.23192	1.1923	1.09413	1.21606	1.11934	1.02718	1.14164	0.896501	0.899781	0.914043	0.88496	0.888198	0.902277	0.830804	0.833843	0.847061	1.3762	1.21886	1.49723	1.67489	1.4834	1.82218	1.4078	1.24685	1.53161	10	28.8	1.10031	1.03451	1.16158	15	32.9	tr|E7ESC7|E7ESC7_HUMAN E3 ubiquitin-protein transferase MAEA OS=Homo sapiens OX=9606 GN=MAEA PE=1 SV=1;sp|Q7L5Y9|MAEA_HUMAN E3 ubiquitin-protein transferase MAEA OS=Homo sapiens OX=9606 GN=MAEA PE=1 SV=1;tr|B4DQT1|B4DQT1_HUMAN Macrophage erythroblast attac	Macrophage erythroblast attacher	MAEA
E7ESL0;J3KQY1;Q9NWU5	1.4862	1.39044	1.40929	1.59734	1.49442	1.51467	1.55018	1.45031	1.46996	1.45738	1.12316	1.57671	1.30035	1.00214	1.40682	1.32364	1.02009	1.43202	0.957085	0.957645	0.991181	0.853962	0.854461	0.884383	0.869257	0.869765	0.900223	1.98413	2.02839	1.91563	1.92632	1.96929	1.85981	1.8084	1.84874	1.74596	9	37.7	1.14785	1.18078	1.12658	10	37.7	tr|E7ESL0|E7ESL0_HUMAN 39S ribosomal protein L22, mitochondrial OS=Homo sapiens OX=9606 GN=MRPL22 PE=1 SV=1;tr|J3KQY1|J3KQY1_HUMAN 39S ribosomal protein L22, mitochondrial OS=Homo sapiens OX=9606 GN=MRPL22 PE=1 SV=1;sp|Q9NWU5|RM22_HUMAN 39S ribosomal prote	39S ribosomal protein L22, mitochondrial	MRPL22
E7ESP9;P07197;E7EMV2	3.96307	3.51641	3.81048	3.72231	3.30278	3.57899	3.58648	3.18226	3.44839	5.56722	5.52069	5.59993	5.66275	5.61542	5.69602	5.46287	5.41721	5.49496	9.75972	8.87488	10.0199	9.92719	9.02717	10.1918	9.57677	8.70852	9.83207	0.252451	0.265106	0.274134	0.247884	0.26031	0.269175	0.247833	0.260256	0.269119	27	28.3	1.36074	1.29534	1.47307	33	33.9	tr|E7ESP9|E7ESP9_HUMAN Neurofilament medium polypeptide OS=Homo sapiens OX=9606 GN=NEFM PE=1 SV=1;sp|P07197|NFM_HUMAN Neurofilament medium polypeptide OS=Homo sapiens OX=9606 GN=NEFM PE=1 SV=3;tr|E7EMV2|E7EMV2_HUMAN Neurofilament medium polypeptide OS=Homo	Neurofilament medium polypeptide	NEFM
E7EST9;B5MEG5;E7ESU0	2.51926	1.87946	1.95911	2.65777	1.9828	2.06683	2.8546	2.12963	2.21989	1.92667	1.88564	1.70863	1.94129	1.89995	1.7216	1.77436	1.73657	1.57355	1.82278	1.77408	1.72652	1.83661	1.78754	1.73962	1.67867	1.63383	1.59002	0.862502	0.812116	0.907934	0.741355	0.698046	0.780405	0.820811	0.77286	0.864046	20	20.1	1.17951	1.09933	1.12983	34	35.4	tr|E7EST9|E7EST9_HUMAN Ubiquitin carboxyl-terminal hydrolase 19 OS=Homo sapiens OX=9606 GN=USP19 PE=1 SV=1;tr|B5MEG5|B5MEG5_HUMAN Ubiquitin carboxyl-terminal hydrolase 19 OS=Homo sapiens OX=9606 GN=USP19 PE=1 SV=1;tr|E7ESU0|E7ESU0_HUMAN Ubiquitin carboxyl-	Ubiquitin carboxyl-terminal hydrolase	USP19
E7ESW6;Q6ZQQ6	1.29921	1.07297	1.14438	1.61587	1.33449	1.42331	1.72146	1.42169	1.51631	0.648908	0.694415	0.705662	0.642185	0.68722	0.698351	0.61073	0.653559	0.664144	0.894677	0.870424	0.949582	0.885408	0.861407	0.939744	0.842039	0.819213	0.893713	0.995557	0.922179	0.813557	1.07708	0.997694	0.880177	0.913678	0.846335	0.746647	2	0.7	1.34814	1.17209	1.3569	2	0.5	tr|E7ESW6|E7ESW6_HUMAN WD repeat-containing protein 87 OS=Homo sapiens OX=9606 GN=WDR87 PE=1 SV=2;sp|Q6ZQQ6|WDR87_HUMAN WD repeat-containing protein 87 OS=Homo sapiens OX=9606 GN=WDR87 PE=1 SV=3	WD repeat-containing protein 87	WDR87
E7ET07;Q9NXR8	1.32892	1.12164	1.07309	1.23926	1.04596	1.00069	1.22104	1.03059	0.985984	0.794652	0.920993	0.977926	0.80721	0.935548	0.993381	0.781331	0.905554	0.961533	0.826067	0.89857	0.884075	0.839122	0.912771	0.898046	0.81222	0.883508	0.869255	1.08177	1.23633	1.26599	1.0075	1.15145	1.17907	1.02452	1.1709	1.19899	4	10.4	1.16163	1.13663	1.02448	10	30.5	tr|E7ET07|E7ET07_HUMAN Inhibitor of growth protein OS=Homo sapiens OX=9606 GN=ING3 PE=1 SV=1;sp|Q9NXR8|ING3_HUMAN Inhibitor of growth protein 3 OS=Homo sapiens OX=9606 GN=ING3 PE=1 SV=2	Inhibitor of growth protein;Inhibitor of growth protein 3	ING3
E7ETK0;A0A2R8Y849;A0A087WUS0;A0A2R8YD14;P62847;A0A2R8Y8A0	1.61663	1.4539	1.3847	1.88175	1.69234	1.61178	1.8082	1.6262	1.54879	1.17644	1.21908	1.18947	1.23152	1.27615	1.24515	1.21824	1.26239	1.23173	1.28667	1.20448	1.25318	1.3469	1.26087	1.31185	1.33238	1.24728	1.2977	2.25798	2.46466	1.98087	2.23739	2.44218	1.9628	2.42233	2.64405	2.12505	10	58.8	1.00006	1.07165	1.11858	8	46.6	tr|E7ETK0|E7ETK0_HUMAN 40S ribosomal protein S24 OS=Homo sapiens OX=9606 GN=RPS24 PE=1 SV=1;tr|A0A2R8Y849|A0A2R8Y849_HUMAN 40S ribosomal protein S24 OS=Homo sapiens OX=9606 GN=RPS24 PE=1 SV=1;tr|A0A087WUS0|A0A087WUS0_HUMAN 40S ribosomal protein S24 OS=Homo	40S ribosomal protein S24	RPS24
E7ETZ4;Q9Y6E2;B5MCH7;Q75MG1;B5MCE7	0.78276	1.22122	1.22452	0.790277	1.23295	1.23627	0.814255	1.27036	1.27378	0.671724	0.623361	0.645682	0.615643	0.571318	0.591776	0.727784	0.675385	0.699569	0.343097	0.343496	0.350454	0.314452	0.314818	0.321196	0.37173	0.372163	0.379702	1.79454	1.9497	1.78738	1.75331	1.9049	1.74631	1.65044	1.79313	1.64385	25	48.3	0.942743	0.88463	0.963549	26	53.7	tr|E7ETZ4|E7ETZ4_HUMAN Basic leucine zipper and W2 domain-containing protein 2 (Fragment) OS=Homo sapiens OX=9606 GN=BZW2 PE=1 SV=1;sp|Q9Y6E2|BZW2_HUMAN Basic leucine zipper and W2 domain-containing protein 2 OS=Homo sapiens OX=9606 GN=BZW2 PE=1 SV=1;tr|B5	Basic leucine zipper and W2 domain-containing protein 2	BZW2
E7EVA0;P27816	0.499401	0.495483	0.502155	0.443918	0.440436	0.446366	0.465511	0.46186	0.468078	1.15183	1.25594	1.18622	1.07383	1.1709	1.10589	1.20897	1.31825	1.24507	1.11867	1.05598	1.1058	1.04292	0.98447	1.03092	1.17417	1.10837	1.16066	0.948783	0.903631	1.01496	0.932129	0.887769	0.997145	0.957975	0.912385	1.02479	90	39.8	0.809313	0.778962	0.798577	103	52.5	tr|E7EVA0|E7EVA0_HUMAN Microtubule-associated protein OS=Homo sapiens OX=9606 GN=MAP4 PE=1 SV=1;sp|P27816|MAP4_HUMAN Microtubule-associated protein 4 OS=Homo sapiens OX=9606 GN=MAP4 PE=1 SV=3	Microtubule-associated protein;Microtubule-associated protein 4	MAP4
E7EVH9;Q08623	1.97699	1.92841	2.06484	0.983301	0.959135	1.027	1.22967	1.19945	1.28432	1.90627	1.75345	1.40279	1.86673	1.71708	1.37369	2.22852	2.04985	1.63992	0.208929	0.206357	0.207372	0.204596	0.202076	0.203071	0.244247	0.24124	0.242427	0.444645	0.537161	0.48894	0.440585	0.532256	0.484475	0.42751	0.516461	0.470098	3	22.5	0.904495	0.774224	0.917412	7	42.9	tr|E7EVH9|E7EVH9_HUMAN Pseudouridine-5-phosphatase (Fragment) OS=Homo sapiens OX=9606 GN=PUDP PE=1 SV=1;sp|Q08623|HDHD1_HUMAN Pseudouridine-5-phosphatase OS=Homo sapiens OX=9606 GN=PUDP PE=1 SV=3	Pseudouridine-5-phosphatase	HDHD1
E7EVJ5;Q96F07;H7C229;E7EW33	2.53634	3.37244	3.17787	2.32588	3.0926	2.91417	2.24232	2.9815	2.80948	6.13489	4.72679	5.88964	5.67521	4.37262	5.44833	5.78816	4.45964	5.55676	1.07199	1.0212	0.955324	0.991669	0.944682	0.883742	1.01141	0.963483	0.90133	0.534756	0.595561	0.579253	0.525497	0.585248	0.569222	0.475502	0.529568	0.515067	23	20.4	0.847443	0.828202	0.908601	38	35.2	tr|E7EVJ5|E7EVJ5_HUMAN Cytoplasmic FMR1-interacting protein OS=Homo sapiens OX=9606 GN=CYFIP2 PE=1 SV=1;sp|Q96F07|CYFP2_HUMAN Cytoplasmic FMR1-interacting protein 2 OS=Homo sapiens OX=9606 GN=CYFIP2 PE=1 SV=2;tr|H7C229|H7C229_HUMAN Cytoplasmic FMR1-interac	Cytoplasmic FMR1-interacting protein 2	CYFIP2
E7EW20;Q9UM54;A0A0D9SGC1	0.80673	0.728967	0.737448	0.857263	0.774629	0.783641	0.848955	0.767122	0.776047	0.257611	0.249345	0.26055	0.259235	0.250918	0.262193	0.254899	0.24672	0.257807	1.30309	1.28464	1.24626	1.31131	1.29274	1.25412	1.28937	1.27111	1.23314	2.45624	2.52728	2.39446	2.42871	2.49896	2.36762	2.41426	2.48409	2.35353	47	32.2	0.66024	0.617371	0.64271	59	46.6	tr|E7EW20|E7EW20_HUMAN Unconventional myosin-VI OS=Homo sapiens OX=9606 GN=MYO6 PE=1 SV=2;sp|Q9UM54|MYO6_HUMAN Unconventional myosin-VI OS=Homo sapiens OX=9606 GN=MYO6 PE=1 SV=4;tr|A0A0D9SGC1|A0A0D9SGC1_HUMAN Unconventional myosin-VI OS=Homo sapiens OX=960	Unconventional myosin-VI	MYO6
E7EW69;B5ME97;Q9P0V9;E7EX04	5.28094	2.84224	3.04127	6.1892	3.33106	3.56433	5.92694	3.18991	3.41329	0.933244	0.972726	0.909027	1.0056	1.04815	0.979509	0.877411	0.914531	0.854643	1.59195	1.51744	1.52629	1.71538	1.63509	1.64463	1.49671	1.42665	1.43498	2.25564	2.45055	2.04518	2.56441	2.786	2.32514	2.27797	2.4748	2.06542	19	44.9	1.10468	1.1443	1.00235	21	63.6	tr|E7EW69|E7EW69_HUMAN Septin-10 OS=Homo sapiens OX=9606 GN=SEPT10 PE=1 SV=1;tr|B5ME97|B5ME97_HUMAN Septin 10, isoform CRA_c OS=Homo sapiens OX=9606 GN=SEPT10 PE=1 SV=2;sp|Q9P0V9|SEP10_HUMAN Septin-10 OS=Homo sapiens OX=9606 GN=SEPT10 PE=1 SV=2;tr|E7EX04|E	Septin-10	2019-09-10
E7EW77;E7EP65;A0A0C4DG21;F8WAL6;Q9NYB9;B7Z836;E9PEZ7;H0Y6B5	1.34923	1.21354	1.20275	1.43265	1.28857	1.27712	1.20177	1.08091	1.0713	1.14766	1.06211	1.10823	1.13874	1.05386	1.09962	1.02435	0.94799	0.989156	1.32602	1.42674	1.26346	1.31572	1.41566	1.25364	1.18354	1.27344	1.1277	0.251902	0.227166	0.299739	0.288765	0.26041	0.343603	0.27599	0.248889	0.328401	10	26.7	1.46945	1.47236	1.29392	14	36.7	tr|E7EW77|E7EW77_HUMAN Abl interactor 2 OS=Homo sapiens OX=9606 GN=ABI2 PE=1 SV=1;tr|E7EP65|E7EP65_HUMAN Abl interactor 2 (Fragment) OS=Homo sapiens OX=9606 GN=ABI2 PE=1 SV=1;tr|A0A0C4DG21|A0A0C4DG21_HUMAN Abl interactor 2 OS=Homo sapiens OX=9606 GN=ABI2 P	Abl interactor 2	ABI2
E7EWP0;H0Y886;O43674	0.598214	0.672599	0.663957	0.958716	1.07793	1.06408	0.941886	1.059	1.0454	1.34198	1.08538	1.27502	1.25665	1.01637	1.19395	1.23401	0.998057	1.17244	1.06913	0.990664	1.04923	1.00115	0.927674	0.982516	0.983115	0.910961	0.964814	1.56609	1.80026	1.49678	1.67076	1.92059	1.59682	1.56713	1.80146	1.49778	5	19.8	0.883996	1.08602	0.763004	5	25.4	tr|E7EWP0|E7EWP0_HUMAN NADH dehydrogenase [ubiquinone] 1 beta subcomplex subunit 5, mitochondrial OS=Homo sapiens OX=9606 GN=NDUFB5 PE=1 SV=1;tr|H0Y886|H0Y886_HUMAN NADH dehydrogenase [ubiquinone] 1 beta subcomplex subunit 5, mitochondrial (Fragment) OS=Ho	NADH dehydrogenase [ubiquinone] 1 beta subcomplex subunit 5, mitochondrial	NDUFB5
E7EX90;Q14203;Q6AWB1	0.503162	0.50832	0.512894	0.517827	0.523136	0.527843	0.530591	0.536031	0.540854	1.01978	0.954271	0.998968	1.05249	0.984879	1.03101	0.990254	0.926638	0.970041	0.611893	0.619119	0.611629	0.631519	0.638977	0.631246	0.594175	0.601192	0.593918	0.490956	0.49923	0.51551	0.490025	0.498284	0.514533	0.485083	0.493259	0.509344	69	54.7	0.912312	0.930157	0.922568	62	55.9	tr|E7EX90|E7EX90_HUMAN Dynactin subunit 1 OS=Homo sapiens OX=9606 GN=DCTN1 PE=1 SV=1;sp|Q14203|DCTN1_HUMAN Dynactin subunit 1 OS=Homo sapiens OX=9606 GN=DCTN1 PE=1 SV=3;tr|Q6AWB1|Q6AWB1_HUMAN Dynactin subunit 1 OS=Homo sapiens OX=9606 GN=DCTN1 PE=1 SV=1	Dynactin subunit 1	DCTN1;DKFZp686E0752
E7EXA6;Q8WVB6;A0A0D9SF58	2.67153	2.62399	2.51356	2.72995	2.68137	2.56852	2.50727	2.46265	2.35901	0.817432	0.728903	0.74319	0.848726	0.756808	0.771642	0.791166	0.705482	0.719309	1.05279	1.07358	1.11757	1.0931	1.11468	1.16035	1.01896	1.03908	1.08166	2.72599	2.39582	2.66067	2.56007	2.25	2.49873	2.67382	2.34997	2.60975	13	21	1.05404	0.930012	0.981559	36	42.3	tr|E7EXA6|E7EXA6_HUMAN Chromosome transmission fidelity protein 18 homolog OS=Homo sapiens OX=9606 GN=CHTF18 PE=1 SV=2;sp|Q8WVB6|CTF18_HUMAN Chromosome transmission fidelity protein 18 homolog OS=Homo sapiens OX=9606 GN=CHTF18 PE=1 SV=1;tr|A0A0D9SF58|A0A0D	Chromosome transmission fidelity protein 18 homolog	CHTF18
E9PC69;Q7KZI7;E7ETY4	9.44198	8.8237	8.05953	1.93548	1.80874	1.65209	2.0219	1.8895	1.72586	0.654899	0.663883	0.685863	0.623682	0.632238	0.65317	0.666036	0.675173	0.697526	1.21088	1.13036	1.15245	1.15316	1.07648	1.09751	1.23147	1.14958	1.17204	1.23711	1.13542	1.22759	1.12669	1.03408	1.11803	1.20906	1.10968	1.19976	15	19.8	1.03487	0.998186	1.0048	34	45.2	tr|E9PC69|E9PC69_HUMAN Non-specific serine/threonine protein kinase OS=Homo sapiens OX=9606 GN=MARK2 PE=1 SV=3;sp|Q7KZI7|MARK2_HUMAN Serine/threonine-protein kinase MARK2 OS=Homo sapiens OX=9606 GN=MARK2 PE=1 SV=2;tr|E7ETY4|E7ETY4_HUMAN Non-specific serine	Serine/threonine-protein kinase MARK2	MARK2
E9PC90;P14635;D6RHI0	6.94983	6.21253	6.27252	7.29659	6.5225	6.58549	7.31887	6.54241	6.6056	2.10245	2.17771	2.05768	1.94771	2.01743	1.90623	2.12667	2.20279	2.08138	1.96631	1.8405	1.9178	1.82159	1.70504	1.77665	1.98896	1.8617	1.93989	6.23959	6.77139	6.1713	6.89852	7.48648	6.82302	6.06798	6.58515	6.00157	10	23.2	1.298	1.32611	1.29458	12	27.4	tr|E9PC90|E9PC90_HUMAN G2/mitotic-specific cyclin-B1 (Fragment) OS=Homo sapiens OX=9606 GN=CCNB1 PE=1 SV=1;sp|P14635|CCNB1_HUMAN G2/mitotic-specific cyclin-B1 OS=Homo sapiens OX=9606 GN=CCNB1 PE=1 SV=1;tr|D6RHI0|D6RHI0_HUMAN G2/mitotic-specific cyclin-B1 (	G2/mitotic-specific cyclin-B1	CCNB1
E9PCH4;Q8TEU7;D6RE77;B7Z7Y1	1.22285	1.24965	0.931643	1.01039	1.03253	0.769778	1.28408	1.31221	0.978289	0.738563	0.689061	0.68878	0.76223	0.711143	0.710852	0.755433	0.704801	0.704513	0.563664	0.576727	0.562722	0.581727	0.595209	0.580755	0.57654	0.589901	0.575576	1.37923	1.15474	2.05184	1.29589	1.08496	1.92785	1.4679	1.22898	2.18374	12	8.2	1.2811	0.946785	1.2564	35	25	tr|E9PCH4|E9PCH4_HUMAN Uncharacterized protein OS=Homo sapiens OX=9606 PE=4 SV=1;sp|Q8TEU7|RPGF6_HUMAN Rap guanine nucleotide exchange factor 6 OS=Homo sapiens OX=9606 GN=RAPGEF6 PE=1 SV=2;tr|D6RE77|D6RE77_HUMAN Rap guanine nucleotide exchange factor 6 OS=	Rap guanine nucleotide exchange factor 6	RAPGEF6
E9PCW1;B4DQA8	1.39929	1.26499	1.27369	1.32809	1.20062	1.20888	1.41888	1.2827	1.29153	0.555649	0.53025	0.576403	0.582348	0.555728	0.604099	0.569063	0.543051	0.590318	1.10234	1.04807	1.03997	1.15531	1.09843	1.08994	1.12895	1.07337	1.06508	0.970587	1.07062	1.11101	0.913455	1.0076	1.04561	0.907071	1.00056	1.0383	11	38.7	0.980875	0.838947	1.01417	13	53.6	tr|E9PCW1|E9PCW1_HUMAN Golgi SNAP receptor complex member 1 OS=Homo sapiens OX=9606 GN=GOSR1 PE=1 SV=1;tr|B4DQA8|B4DQA8_HUMAN Golgi SNAP receptor complex member 1 OS=Homo sapiens OX=9606 GN=GOSR1 PE=1 SV=1	Golgi SNAP receptor complex member 1	GOSR1
E9PDF6;O43795	0.420785	0.422448	0.426222	0.417835	0.419487	0.423235	0.416717	0.418364	0.422102	4.34232	3.45093	3.67764	4.08794	3.24878	3.4622	4.45937	3.54396	3.77678	0.878871	0.865213	0.863226	0.827386	0.814529	0.812658	0.902562	0.888537	0.886495	1.00149	1.12205	1.05182	0.984976	1.10354	1.03447	1.01987	1.14264	1.07112	47	40.8	0.931939	0.918389	0.920272	46	42.5	tr|E9PDF6|E9PDF6_HUMAN Unconventional myosin-Ib OS=Homo sapiens OX=9606 GN=MYO1B PE=1 SV=1;sp|O43795|MYO1B_HUMAN Unconventional myosin-Ib OS=Homo sapiens OX=9606 GN=MYO1B PE=1 SV=3	Unconventional myosin-Ib	MYO1B
E9PER6;O15530;Q6A1A2	0.862354	1.07241	0.92655	0.73736	0.916968	0.79225	0.596923	0.742323	0.641359	0.769023	0.741423	0.818413	0.664205	0.640367	0.706863	0.819595	0.79018	0.872233	0.839014	0.82773	0.790384	0.724656	0.71491	0.682654	0.894188	0.882163	0.84236	0.392364	0.362	0.474149	0.316015	0.291559	0.381885	0.385925	0.356059	0.466367	4	9.5	0.805813	0.749454	0.847491	15	40.8	tr|E9PER6|E9PER6_HUMAN 3-phosphoinositide-dependent protein kinase 1 OS=Homo sapiens OX=9606 GN=PDPK1 PE=1 SV=1;sp|O15530|PDPK1_HUMAN 3-phosphoinositide-dependent protein kinase 1 OS=Homo sapiens OX=9606 GN=PDPK1 PE=1 SV=1;sp|Q6A1A2|PDPK2_HUMAN Putative 3-	3-phosphoinositide-dependent protein kinase 1;Putative 3-phosphoinositide-dependent protein kinase 2	PDPK1;PDPK2P
E9PFK9;Q9UJ41;Q3HKR1	0.668931	0.559303	0.556177	0.617931	0.516661	0.513774	0.63506	0.530983	0.528016	1.37303	1.13617	1.27444	1.41497	1.17088	1.31338	1.29119	1.06845	1.19849	0.479631	0.481392	0.478615	0.494283	0.496098	0.493236	0.451044	0.4527	0.450089	0.480268	0.415526	0.456531	0.489143	0.423205	0.464967	0.422992	0.365972	0.402086	19	39.1	1.03403	0.902074	0.995805	22	42.7	tr|E9PFK9|E9PFK9_HUMAN Rab5 GDP/GTP exchange factor OS=Homo sapiens OX=9606 GN=RABGEF1 PE=1 SV=1;sp|Q9UJ41|RABX5_HUMAN Rab5 GDP/GTP exchange factor OS=Homo sapiens OX=9606 GN=RABGEF1 PE=1 SV=3;tr|Q3HKR1|Q3HKR1_HUMAN RAP1 short isoform OS=Homo sapiens OX=96	Rab5 GDP/GTP exchange factor	RABGEF1
E9PFN4;A0A0A0MST8;Q9Y6M7	0.836208	1.35316	1.34792	0.763671	1.23578	1.231	0.793359	1.28382	1.27885	1.11847	1.30937	1.15687	1.01784	1.19156	1.05278	1.21774	1.42558	1.25954	0.64009	0.635688	0.647696	0.582497	0.578491	0.589419	0.696899	0.692106	0.70518	2.4577	2.47296	2.95569	1.93447	1.94648	2.32644	2.60835	2.62455	3.13687	15	11.7	0.874723	0.860167	0.859844	28	22	tr|E9PFN4|E9PFN4_HUMAN Anion exchange protein OS=Homo sapiens OX=9606 GN=SLC4A7 PE=1 SV=1;tr|A0A0A0MST8|A0A0A0MST8_HUMAN Anion exchange protein OS=Homo sapiens OX=9606 GN=SLC4A7 PE=1 SV=1;sp|Q9Y6M7|S4A7_HUMAN Sodium bicarbonate cotransporter 3 OS=Homo sapi	Anion exchange protein;Sodium bicarbonate cotransporter 3	SLC4A7
E9PGC8;P78559	0.126537	0.12125	0.119205	0.110453	0.105838	0.104053	0.120162	0.115141	0.113199	5.65094	5.84862	5.8761	5.03178	5.2078	5.23227	5.00708	5.18224	5.20658	4.22935	4.82832	4.41646	3.76595	4.29928	3.93255	3.74746	4.27818	3.91325	0.192608	0.203272	0.210215	0.198877	0.209887	0.217057	0.219704	0.231868	0.239788	66	23.3	0.644369	0.557526	0.581152	42	18.1	tr|E9PGC8|E9PGC8_HUMAN Microtubule-associated protein 1A OS=Homo sapiens OX=9606 GN=MAP1A PE=1 SV=1;sp|P78559|MAP1A_HUMAN Microtubule-associated protein 1A OS=Homo sapiens OX=9606 GN=MAP1A PE=1 SV=6	Microtubule-associated protein 1A;MAP1A heavy chain;MAP1 light chain LC2	MAP1A
E9PGT3;Q15418	9.18428	6.29536	6.95979	9.30785	6.38007	7.05343	8.84645	6.0638	6.70378	0.669244	0.631151	0.644105	0.675196	0.636764	0.649833	0.656397	0.619036	0.631741	0.788168	0.786564	0.77152	0.795177	0.793559	0.778382	0.773038	0.771466	0.756711	1.46154	1.57542	1.4143	1.59918	1.72378	1.54749	1.56363	1.68546	1.51309	25	29.7	1.04991	1.01367	1.07987	37	54.1	tr|E9PGT3|E9PGT3_HUMAN Ribosomal protein S6 kinase OS=Homo sapiens OX=9606 GN=RPS6KA1 PE=1 SV=1;sp|Q15418|KS6A1_HUMAN Ribosomal protein S6 kinase alpha-1 OS=Homo sapiens OX=9606 GN=RPS6KA1 PE=1 SV=2	Ribosomal protein S6 kinase;Ribosomal protein S6 kinase alpha-1	RPS6KA1
E9PGT6;Q99627;H7C3S9	1.44276	1.18113	1.03834	1.35958	1.11304	0.978473	1.34297	1.09944	0.966517	0.865771	1.08485	0.900704	0.624629	0.78269	0.649832	0.884332	1.10811	0.920014	1.01106	0.748758	1.16211	0.729451	0.540207	0.838426	1.03274	0.76481	1.18702	0.865296	0.629168	0.757388	1.08949	0.79218	0.953621	0.969869	0.705204	0.84892	2	16.8	1.20862	1.2083	1.12417	3	22.5	tr|E9PGT6|E9PGT6_HUMAN COP9 signalosome complex subunit 8 OS=Homo sapiens OX=9606 GN=COPS8 PE=1 SV=1;sp|Q99627|CSN8_HUMAN COP9 signalosome complex subunit 8 OS=Homo sapiens OX=9606 GN=COPS8 PE=1 SV=1;tr|H7C3S9|H7C3S9_HUMAN COP9 signalosome complex subunit	COP9 signalosome complex subunit 8	COPS8
E9PH62;Q9NUL3;A0A0A0MTD1;F8VPI7;E7EPX0;E7EVJ4;A0A0A0MTC4;A0A0A0MTC6;E7EVI1;E5RJN7;G5EA18	2.2283	1.50065	1.73527	2.30518	1.55243	1.79514	2.45338	1.65224	1.91055	1.38079	1.34885	1.26564	1.36948	1.3378	1.25527	1.38717	1.35509	1.27149	1.51698	1.47063	1.35659	1.50456	1.45859	1.34548	1.524	1.47743	1.36286	0.896443	0.932372	0.949845	0.905626	0.941922	0.959575	0.917826	0.954611	0.972501	20	35.3	1.2924	1.1836	1.33619	29	61	tr|E9PH62|E9PH62_HUMAN Double-stranded RNA-binding protein Staufen homolog 2 OS=Homo sapiens OX=9606 GN=STAU2 PE=1 SV=1;sp|Q9NUL3|STAU2_HUMAN Double-stranded RNA-binding protein Staufen homolog 2 OS=Homo sapiens OX=9606 GN=STAU2 PE=1 SV=2;tr|A0A0A0MTD1|A0A	Double-stranded RNA-binding protein Staufen homolog 2	STAU2
E9PH64;Q9Y6M9;A0A3B3IT57;E7EWZ0;E9PF49	1.79343	1.08309	1.29253	1.82192	1.1003	1.31306	1.8822	1.1367	1.3565	0.582672	0.593997	0.569377	0.608172	0.619993	0.594295	0.549362	0.56004	0.536827	1.33808	1.20781	1.21794	1.39664	1.26067	1.27125	1.26159	1.13876	1.14832	1.36485	1.22947	1.16466	1.5084	1.35878	1.28716	1.44883	1.30512	1.23632	11	72	0.928137	0.897238	0.912199	10	64.3	tr|E9PH64|E9PH64_HUMAN NADH dehydrogenase [ubiquinone] 1 beta subcomplex subunit 9 OS=Homo sapiens OX=9606 GN=NDUFB9 PE=1 SV=1;sp|Q9Y6M9|NDUB9_HUMAN NADH dehydrogenase [ubiquinone] 1 beta subcomplex subunit 9 OS=Homo sapiens OX=9606 GN=NDUFB9 PE=1 SV=3;tr|	NADH dehydrogenase [ubiquinone] 1 beta subcomplex subunit 9	NDUFB9
E9PHG5;Q6UW02;F8WBE2;C9J8K7	0.799505	0.669268	0.79915	0.798992	0.668838	0.798637	0.822297	0.688347	0.821932	6.11462	2.56796	3.06091	4.7605	1.99927	2.38305	6.33367	2.65995	3.17056	0.832653	0.89194	0.909932	0.648256	0.694414	0.708422	0.862481	0.923893	0.942529	1.19824	0.895586	0.930286	1.18999	0.889424	0.923885	1.00687	0.752553	0.781711	7	18.7	1.00238	0.950698	0.972783	19	52.3	tr|E9PHG5|E9PHG5_HUMAN Cytochrome P450 20A1 OS=Homo sapiens OX=9606 GN=CYP20A1 PE=1 SV=1;sp|Q6UW02|CP20A_HUMAN Cytochrome P450 20A1 OS=Homo sapiens OX=9606 GN=CYP20A1 PE=1 SV=1;tr|F8WBE2|F8WBE2_HUMAN Cytochrome P450 20A1 OS=Homo sapiens OX=9606 GN=CYP20A1	Cytochrome P450 20A1	CYP20A1
E9PHI4;O94901;H0Y6N5;H7C2K3	0.936617	0.839875	0.853978	0.879106	0.788304	0.801542	0.821494	0.736643	0.749013	0.87796	0.856304	0.804521	0.843177	0.822378	0.772647	0.968304	0.944419	0.887308	2.22775	1.98223	2.09519	2.13949	1.90369	2.01218	2.45699	2.1862	2.31079	0.613394	0.536373	0.536531	0.54286	0.474696	0.474836	0.758163	0.662965	0.66316	19	24	0.735048	1.03751	1.10596	27	41.8	tr|E9PHI4|E9PHI4_HUMAN SUN domain-containing protein 1 OS=Homo sapiens OX=9606 GN=SUN1 PE=1 SV=1;sp|O94901|SUN1_HUMAN SUN domain-containing protein 1 OS=Homo sapiens OX=9606 GN=SUN1 PE=1 SV=3;tr|H0Y6N5|H0Y6N5_HUMAN SUN domain-containing protein 1 (Fragment	SUN domain-containing protein 1	SUN1
E9PHV5;P28290;E7EUL7	0.368811	0.334598	0.439385	0.199638	0.181118	0.23784	0.20915	0.189748	0.249172	0.347228	0.29038	0.301077	0.385298	0.322218	0.334087	0.333429	0.27884	0.289112	0.318604	0.311119	0.3008	0.353535	0.34523	0.33378	0.305942	0.298755	0.288846	0.139191	0.148928	0.195734	0.238514	0.255199	0.335404	0.150096	0.160595	0.211068	8	6.5	0.468098	0.426001	0.454776	4	3.8	tr|E9PHV5|E9PHV5_HUMAN Protein ITPRID2 OS=Homo sapiens OX=9606 GN=ITPRID2 PE=1 SV=1;sp|P28290|ITPI2_HUMAN Protein ITPRID2 OS=Homo sapiens OX=9606 GN=ITPRID2 PE=1 SV=3;tr|E7EUL7|E7EUL7_HUMAN Protein ITPRID2 OS=Homo sapiens OX=9606 GN=ITPRID2 PE=1 SV=1	Sperm-specific antigen 2	SSFA2
E9PHY8;Q8NDA8	0.38225	0.318422	0.324174	0.257428	0.214443	0.218316	0.289747	0.241366	0.245725	0.69039	0.590678	0.692207	0.474085	0.405614	0.475333	0.552899	0.473045	0.554354	0.444035	0.395303	0.34329	0.304915	0.271451	0.235734	0.355606	0.316579	0.274924	0.251461	0.1531	0.287388	0.285447	0.173791	0.326229	0.435561	0.265187	0.49779	8	4.6	0.582998	0.515004	0.663487	15	10.9	tr|E9PHY8|E9PHY8_HUMAN Maestro heat-like repeat-containing protein family member 1 OS=Homo sapiens OX=9606 GN=MROH1 PE=1 SV=1;sp|Q8NDA8|MROH1_HUMAN Maestro heat-like repeat-containing protein family member 1 OS=Homo sapiens OX=9606 GN=MROH1 PE=2 SV=3	Maestro heat-like repeat-containing protein family member 1	MROH1
E9PIM6;E9PNQ8;P04216;J3QRJ3	0.464785	0.444752	0.392731	0.526377	0.503689	0.444775	0.551161	0.527405	0.465716	9.51513	6.25241	7.61877	8.035	5.27982	6.43363	9.41037	6.18358	7.53489	6.37901	11.1992	10.3374	5.38672	9.45712	8.72934	6.30878	11.0759	10.2236	1.58222	1.28947	1.2271	1.81854	1.48206	1.41037	1.87944	1.53169	1.45761	2	19.1	1.11891	1.46835	1.32738	5	28.9	tr|E9PIM6|E9PIM6_HUMAN Thy-1 membrane glycoprotein (Fragment) OS=Homo sapiens OX=9606 GN=THY1 PE=1 SV=8;tr|E9PNQ8|E9PNQ8_HUMAN Thy-1 membrane glycoprotein (Fragment) OS=Homo sapiens OX=9606 GN=THY1 PE=1 SV=1;sp|P04216|THY1_HUMAN Thy-1 membrane glycoprotein	Thy-1 membrane glycoprotein	THY1
E9PJ24;B7ZM65;F8WEF5;A0A0J9YYB5;A0A0J9YWD5;Q9P1Y6;A0A0J9YX88	1.7939	1.31698	1.26417	1.79564	1.31826	1.2654	1.69139	1.24173	1.19193	1.00007	0.968381	1.05345	0.942712	0.912839	0.993028	0.906164	0.877449	0.954528	1.66907	1.79243	1.73948	1.57334	1.68962	1.63971	1.51234	1.62412	1.57614	1.10903	0.866886	1.09398	1.13002	0.883296	1.11468	1.04517	0.816966	1.03098	12	8.1	0.991527	0.976895	1.00086	19	17.1	tr|E9PJ24|E9PJ24_HUMAN PHD and RING finger domain-containing protein 1 OS=Homo sapiens OX=9606 GN=PHRF1 PE=1 SV=1;tr|B7ZM65|B7ZM65_HUMAN PHD and RING finger domain-containing protein 1 OS=Homo sapiens OX=9606 GN=PHRF1 PE=1 SV=1;tr|F8WEF5|F8WEF5_HUMAN PHD a	PHD and RING finger domain-containing protein 1	PHRF1
E9PJ55;Q9NUJ3	0.833838	0.772255	0.728115	0.695404	0.644045	0.607234	0.628649	0.582221	0.548943	0.968385	0.984536	1.04207	1.16319	1.18259	1.25171	0.971748	0.987955	1.04569	0.666802	0.680996	0.676503	0.800942	0.817991	0.812594	0.669118	0.683361	0.678852	0.351505	0.790959	0.571181	0.573535	1.29057	0.93197	0.24217	0.544932	0.393516	5	10.8	0.957536	0.951529	0.962435	7	16	tr|E9PJ55|E9PJ55_HUMAN T-complex protein 11-like protein 1 OS=Homo sapiens OX=9606 GN=TCP11L1 PE=1 SV=1;sp|Q9NUJ3|T11L1_HUMAN T-complex protein 11-like protein 1 OS=Homo sapiens OX=9606 GN=TCP11L1 PE=1 SV=1	T-complex protein 11-like protein 1	TCP11L1
E9PJ81;Q04323;E9PRQ7;A0A087WTZ5	1.41248	1.23603	1.17323	1.20316	1.05286	0.999361	1.30183	1.1392	1.08132	0.605986	0.679908	0.633506	0.641885	0.720187	0.671036	0.589753	0.661696	0.616536	0.819137	0.816187	0.808805	0.867664	0.864539	0.85672	0.797196	0.794324	0.78714	0.812726	0.727285	0.880623	0.814053	0.728473	0.882062	0.909572	0.81395	0.98556	20	53.4	1.04864	1.04963	1.11003	15	60.7	tr|E9PJ81|E9PJ81_HUMAN UBX domain-containing protein 1 (Fragment) OS=Homo sapiens OX=9606 GN=UBXN1 PE=1 SV=1;sp|Q04323|UBXN1_HUMAN UBX domain-containing protein 1 OS=Homo sapiens OX=9606 GN=UBXN1 PE=1 SV=2;tr|E9PRQ7|E9PRQ7_HUMAN UBX domain-containing prote	UBX domain-containing protein 1	UBXN1
E9PJD7;E9PQ42;Q6ZMK1	0.80637	0.567766	0.607317	0.887972	0.625223	0.668776	0.783465	0.551639	0.590066	0.679672	0.616292	0.67572	0.698799	0.633635	0.694736	0.733555	0.66515	0.72929	0.435177	0.423376	0.431006	0.447424	0.43529	0.443135	0.469677	0.45694	0.465175	0.112903	0.10181	0.120005	0.112875	0.101785	0.119976	0.133236	0.120145	0.141617	8	24	0.738855	0.803578	0.721631	8	24.5	tr|E9PJD7|E9PJD7_HUMAN Cysteine and histidine-rich protein 1 OS=Homo sapiens OX=9606 GN=CYHR1 PE=1 SV=1;tr|E9PQ42|E9PQ42_HUMAN Cysteine and histidine-rich protein 1 (Fragment) OS=Homo sapiens OX=9606 GN=CYHR1 PE=1 SV=1;sp|Q6ZMK1|CYHR1_HUMAN Cysteine and hi	Cysteine and histidine-rich protein 1	CYHR1
E9PJM3;Q9UK99;G3V1E0;B4E3U2	0.801221	0.896505	0.940114	0.680106	0.760988	0.798005	0.587444	0.657306	0.689279	0.735742	0.730635	0.643999	0.801088	0.795528	0.701197	0.839826	0.833997	0.735104	0.388014	0.374921	0.377159	0.422476	0.40822	0.410656	0.442905	0.42796	0.430514	0.795934	0.874754	0.846893	0.816562	0.897424	0.868842	0.652226	0.716814	0.693984	5	13.3	1.2274	1.2035	1.19564	10	27.4	tr|E9PJM3|E9PJM3_HUMAN F-box only protein 3 OS=Homo sapiens OX=9606 GN=FBXO3 PE=1 SV=1;sp|Q9UK99|FBX3_HUMAN F-box only protein 3 OS=Homo sapiens OX=9606 GN=FBXO3 PE=1 SV=3;tr|G3V1E0|G3V1E0_HUMAN F-box only protein 3 OS=Homo sapiens OX=9606 GN=FBXO3 PE=1 SV	F-box only protein 3	FBXO3
E9PL33;E9PM05;E9PK61;O14681;E9PLB8;E9PS58	0.941613	0.749328	0.778349	1.21498	0.966873	1.00432	1.1008	0.876008	0.909936	0.972659	0.758901	0.716163	0.946832	0.738749	0.697147	0.938636	0.732354	0.691112	1.87919	1.72918	2.0071	1.82929	1.68326	1.95381	1.81345	1.66869	1.93689	0.938509	0.771835	0.808157	0.963235	0.792171	0.829449	0.99526	0.818508	0.857025	3	20.8	0.970761	1.10218	0.71678	5	28	tr|E9PL33|E9PL33_HUMAN Etoposide-induced protein 2.4 homolog (Fragment) OS=Homo sapiens OX=9606 GN=EI24 PE=1 SV=1;tr|E9PM05|E9PM05_HUMAN Etoposide-induced protein 2.4 homolog (Fragment) OS=Homo sapiens OX=9606 GN=EI24 PE=1 SV=1;tr|E9PK61|E9PK61_HUMAN Etopo	Etoposide-induced protein 2.4 homolog	EI24
E9PL57;F8VSA6;E9PS38;S4R3E9;Q15843	1.066	1.10428	1.21288	1.01414	1.05055	1.15388	1.03208	1.06914	1.17429	1.06692	1.11879	0.999121	1.11307	1.16718	1.04234	1.10138	1.15492	1.03139	1.06017	0.996363	1.07716	1.10603	1.03946	1.12376	1.09442	1.02855	1.11196	0.547096	0.628567	0.697036	0.527045	0.60553	0.671489	0.551592	0.633732	0.702763	8	31.2	0.942112	1.34585	0.975017	7	41.2	tr|E9PL57|E9PL57_HUMAN NEDD8-MDP1 readthrough (Fragment) OS=Homo sapiens OX=9606 GN=NEDD8-MDP1 PE=4 SV=1;tr|F8VSA6|F8VSA6_HUMAN NEDD8 OS=Homo sapiens OX=9606 GN=NEDD8 PE=4 SV=1;tr|E9PS38|E9PS38_HUMAN NEDD8-MDP1 readthrough OS=Homo sapiens OX=9606 GN=NEDD8-	NEDD8	NEDD8-MDP1;NEDD8
E9PLI6;E9PS76;Q8N9N8;E9PQD0;E9PS30;E9PNH5	2.32994	1.83128	1.96366	2.12648	1.67136	1.79218	2.32071	1.82403	1.95588	1.05652	1.13943	1.12638	1.15463	1.24524	1.23097	1.07377	1.15803	1.14476	1.30978	1.20731	1.23673	1.43141	1.31942	1.35157	1.33117	1.22702	1.25692	1.71517	3.16654	1.75621	1.84314	3.4028	1.88725	2.13772	3.94664	2.18887	4	54.9	0.862629	0.984093	0.999742	5	57.5	tr|E9PLI6|E9PLI6_HUMAN Probable RNA-binding protein EIF1AD (Fragment) OS=Homo sapiens OX=9606 GN=EIF1AD PE=1 SV=1;tr|E9PS76|E9PS76_HUMAN Probable RNA-binding protein EIF1AD (Fragment) OS=Homo sapiens OX=9606 GN=EIF1AD PE=1 SV=1;sp|Q8N9N8|EIF1A_HUMAN Probab	Probable RNA-binding protein EIF1AD	EIF1AD
E9PLK3;P55786	1.12268	1.09941	1.1202	1.08867	1.0661	1.08626	1.12492	1.1016	1.12243	1.04781	1.01965	0.987	1.07504	1.04615	1.01265	1.0471	1.01896	0.98633	0.851305	0.858676	0.852367	0.873431	0.880994	0.874521	0.850727	0.858094	0.851789	0.604841	0.561701	0.537337	0.63595	0.59059	0.564973	0.595342	0.552879	0.528897	41	41.1	0.902437	0.977679	0.943381	45	49.7	tr|E9PLK3|E9PLK3_HUMAN Aminopeptidase OS=Homo sapiens OX=9606 GN=NPEPPS PE=1 SV=1;sp|P55786|PSA_HUMAN Puromycin-sensitive aminopeptidase OS=Homo sapiens OX=9606 GN=NPEPPS PE=1 SV=2	Puromycin-sensitive aminopeptidase	NPEPPS
E9PLP8;Q12996	1.6846	1.72558	1.52778	1.897	1.94314	1.72041	1.86508	1.91045	1.69147	2.38133	1.87378	2.23112	2.16162	1.70089	2.02526	2.4715	1.94473	2.3156	0.949165	0.934071	0.900949	0.861589	0.847888	0.817822	0.985105	0.96944	0.935064	1.12059	1.07312	1.12104	1.13213	1.08417	1.13258	1.04857	1.00415	1.04899	26	37.5	1.19677	1.20194	1.19315	34	46.6	tr|E9PLP8|E9PLP8_HUMAN Cleavage stimulation factor subunit 3 OS=Homo sapiens OX=9606 GN=CSTF3 PE=1 SV=2;sp|Q12996|CSTF3_HUMAN Cleavage stimulation factor subunit 3 OS=Homo sapiens OX=9606 GN=CSTF3 PE=1 SV=1	Cleavage stimulation factor subunit 3	CSTF3
E9PLX2;E9PQV2;Q8WVD5	1.8881	1.82719	1.6615	2.12724	2.05862	1.87194	2.01729	1.95222	1.77519	0.423687	0.377799	0.441198	0.539935	0.481456	0.562251	0.609427	0.543421	0.634614	0.60357	0.597455	0.4303	0.769172	0.76138	0.548362	0.868167	0.859372	0.618938	0.932841	0.946113	0.992087	0.822422	0.834123	0.874656	0.827442	0.839214	0.879995	4	21.7	1.45	0.912873	1.18795	4	26.1	tr|E9PLX2|E9PLX2_HUMAN RING finger protein 141 (Fragment) OS=Homo sapiens OX=9606 GN=RNF141 PE=1 SV=1;tr|E9PQV2|E9PQV2_HUMAN RING finger protein 141 OS=Homo sapiens OX=9606 GN=RNF141 PE=1 SV=1;sp|Q8WVD5|RN141_HUMAN RING finger protein 141 OS=Homo sapiens O	RING finger protein 141	RNF141
E9PM92;O00193;E9PRZ9;E9PQA1	2.35171	1.70024	1.59813	2.45518	1.77505	1.66844	2.61439	1.89016	1.77663	1.65924	1.54913	1.63935	1.59838	1.4923	1.57922	1.4883	1.38953	1.47046	2.04696	2.07799	1.98144	1.97188	2.00176	1.90876	1.83608	1.86391	1.7773	1.37128	1.25126	1.08516	1.40493	1.28197	1.11179	1.35307	1.23465	1.07075	8	40.1	1.20542	1.05467	1.27762	12	48.4	tr|E9PM92|E9PM92_HUMAN Chromosome 11 open reading frame 58 OS=Homo sapiens OX=9606 GN=C11orf58 PE=1 SV=2;sp|O00193|SMAP_HUMAN Small acidic protein OS=Homo sapiens OX=9606 GN=SMAP PE=1 SV=1;tr|E9PRZ9|E9PRZ9_HUMAN Chromosome 11 open reading frame 58 (Fragmen	Small acidic protein	C11orf58;SMAP
E9PMH5;Q13490;A0A087X2B2;E9PIW1	1.20779	1.08725	1.2585	1.16959	1.05286	1.2187	1.15185	1.03689	1.20022	1.01342	1.01903	0.969831	1.02099	1.02664	0.977074	1.03815	1.0439	0.9935	0.589665	0.570073	0.559318	0.594069	0.57433	0.563495	0.604055	0.583985	0.572968	0.560358	0.538984	0.668561	0.503248	0.484052	0.600423	0.609325	0.586083	0.726983	10	18.9	0.758214	0.792063	0.775711	18	35.3	tr|E9PMH5|E9PMH5_HUMAN Baculoviral IAP repeat-containing protein 2 OS=Homo sapiens OX=9606 GN=BIRC2 PE=1 SV=1;sp|Q13490|BIRC2_HUMAN Baculoviral IAP repeat-containing protein 2 OS=Homo sapiens OX=9606 GN=BIRC2 PE=1 SV=2;tr|A0A087X2B2|A0A087X2B2_HUMAN Baculo	Baculoviral IAP repeat-containing protein 2	BIRC2
E9PMR4;K4DIA7;P48509;E9PRJ3	0.181895	0.126822	0.134412	0.18655	0.130068	0.137852	0.159795	0.111414	0.118081	0.0873371	0.0928416	0.0873387	0.0976715	0.103827	0.0976733	0.0918169	0.0976036	0.0918185	0.271167	0.282019	0.265074	0.303253	0.315389	0.296439	0.285076	0.296484	0.27867	0.449574	0.369448	0.501925	0.521934	0.428912	0.58271	0.57521	0.472693	0.642191	7	21.9	0.508143	0.635546	0.571746	4	16.3	tr|E9PMR4|E9PMR4_HUMAN Tetraspanin OS=Homo sapiens OX=9606 GN=CD151 PE=1 SV=1;tr|K4DIA7|K4DIA7_HUMAN Tetraspanin (Fragment) OS=Homo sapiens OX=9606 GN=CD151 PE=1 SV=1;sp|P48509|CD151_HUMAN CD151 antigen OS=Homo sapiens OX=9606 GN=CD151 PE=1 SV=3;tr|E9PRJ3|	Tetraspanin;CD151 antigen	CD151
E9PN81;Q8TDP1;H0YEF3	3.1647	2.54263	3.10469	1.95552	1.57113	1.91843	1.93128	1.55166	1.89466	0.619553	0.71084	0.740118	0.59766	0.685721	0.713963	0.712959	0.818009	0.8517	0.850243	0.708696	0.778657	0.820197	0.683653	0.751141	0.978428	0.815542	0.89605	2.76386	2.03884	3.54808	2.74424	2.02436	3.5229	2.62164	1.93392	3.36551	4	27.9	1.13846	1.13706	1.12075	5	30.8	tr|E9PN81|E9PN81_HUMAN Ribonuclease H2 subunit C OS=Homo sapiens OX=9606 GN=RNASEH2C PE=1 SV=1;sp|Q8TDP1|RNH2C_HUMAN Ribonuclease H2 subunit C OS=Homo sapiens OX=9606 GN=RNASEH2C PE=1 SV=1;tr|H0YEF3|H0YEF3_HUMAN Ribonuclease H2 subunit C (Fragment) OS=Homo	Ribonuclease H2 subunit C	RNASEH2C
E9PNW4;A0A2U3TZL5;P13987;H0YET2	0.115687	0.121974	0.104813	0.110783	0.116803	0.10037	0.107365	0.113199	0.0972734	0.168888	0.184558	0.196665	0.177435	0.193898	0.206618	0.190459	0.208131	0.221784	0.351086	0.355327	0.362965	0.368853	0.37331	0.381334	0.395929	0.400712	0.409325	0.420436	0.415099	0.392924	0.382832	0.377972	0.357781	0.470815	0.464839	0.440007	6	33.3	0.696148	1.04968	0.749039	4	29.6	tr|E9PNW4|E9PNW4_HUMAN Uncharacterized protein OS=Homo sapiens OX=9606 PE=1 SV=1;tr|A0A2U3TZL5|A0A2U3TZL5_HUMAN CD59 glycoprotein (Fragment) OS=Homo sapiens OX=9606 GN=CD59 PE=1 SV=1;sp|P13987|CD59_HUMAN CD59 glycoprotein OS=Homo sapiens OX=9606 GN=CD59 PE	CD59 glycoprotein	CD59
E9PPJ5;E9PLM6;P21741	0.853593	0.54631	0.5342	0.751904	0.481228	0.47056	0.883451	0.565419	0.552885	1.76271	1.86287	1.74761	1.56482	1.65373	1.55141	1.70015	1.79676	1.68559	0.362153	0.372324	0.356311	0.321495	0.330525	0.316309	0.3493	0.35911	0.343665	0.240666	0.260367	0.26473	0.227249	0.245852	0.249971	0.261188	0.282569	0.287304	9	60.3	0.697323	0.68807	0.657139	14	67.2	tr|E9PPJ5|E9PPJ5_HUMAN Midkine (Fragment) OS=Homo sapiens OX=9606 GN=MDK PE=1 SV=1;tr|E9PLM6|E9PLM6_HUMAN Midkine OS=Homo sapiens OX=9606 GN=MDK PE=1 SV=1;sp|P21741|MK_HUMAN Midkine OS=Homo sapiens OX=9606 GN=MDK PE=1 SV=1	Midkine	MDK
E9PRG8	2.94191	2.81223	2.84534	3.23396	3.09141	3.12781	3.3053	3.1596	3.1968	0.777287	0.855756	0.760575	0.793901	0.874047	0.776832	0.740689	0.815463	0.724764	1.04028	1.03602	1.02296	1.06252	1.05816	1.04482	0.9913	0.987235	0.974791	2.43792	2.38059	2.57527	2.46879	2.41073	2.60788	2.33679	2.28184	2.46844	10	47.2	1.13107	0.929239	1.10065	5	33.3	sp|E9PRG8|CK098_HUMAN Uncharacterized protein C11orf98 OS=Homo sapiens OX=9606 GN=C11orf98 PE=4 SV=2	Uncharacterized protein C11orf98	C11orf98
E9PS00;Q9Y5Q0	0.659339	0.468981	0.572822	0.580488	0.412894	0.504317	0.713009	0.507155	0.619449	1.81168	2.36535	2.05082	1.69734	2.21607	1.92138	1.96269	2.5625	2.22175	0.999246	1.0405	1.21834	0.936181	0.974835	1.14145	1.08253	1.12723	1.31989	3.37461	1.53808	2.24238	4.11995	1.87779	2.73765	5.40898	2.46531	3.59419	3	7.7	1.17313	0.986295	0.929071	7	17.3	tr|E9PS00|E9PS00_HUMAN Fatty acid desaturase 3 OS=Homo sapiens OX=9606 GN=FADS3 PE=1 SV=1;sp|Q9Y5Q0|FADS3_HUMAN Fatty acid desaturase 3 OS=Homo sapiens OX=9606 GN=FADS3 PE=1 SV=1	Fatty acid desaturase 3	FADS3
E9PS17;Q96KG9;E9PPN3;E9PK59;A0A0A0MQX4	1.06297	0.883035	0.923054	0.87477	0.72669	0.759623	0.852453	0.708151	0.740244	0.643635	0.629257	0.642233	0.660892	0.646127	0.659452	0.635148	0.620959	0.633764	1.33582	1.30189	1.13729	1.37164	1.3368	1.16778	1.31821	1.28473	1.1223	0.510311	0.457488	0.510014	0.506369	0.453954	0.506074	0.562091	0.503908	0.561764	21	30.3	1.03729	1.04019	1.00408	28	45.8	tr|E9PS17|E9PS17_HUMAN N-terminal kinase-like protein OS=Homo sapiens OX=9606 GN=SCYL1 PE=1 SV=1;sp|Q96KG9|SCYL1_HUMAN N-terminal kinase-like protein OS=Homo sapiens OX=9606 GN=SCYL1 PE=1 SV=1;tr|E9PPN3|E9PPN3_HUMAN N-terminal kinase-like protein OS=Homo s	N-terminal kinase-like protein	SCYL1
E9PSI1;E9PMQ9;O15321	0.806348	0.64971	0.669653	0.824942	0.664692	0.685096	0.881182	0.710007	0.731801	0.850931	0.872602	0.836004	0.936399	0.960247	0.919973	0.831666	0.852847	0.817077	1.01153	0.924332	1.04526	1.11312	1.01717	1.15025	0.988626	0.903406	1.0216	0.726121	0.611387	0.653718	0.720882	0.606977	0.649002	0.739688	0.622811	0.665933	17	19	0.944397	1.03064	0.993224	16	23.9	tr|E9PSI1|E9PSI1_HUMAN Transmembrane 9 superfamily member OS=Homo sapiens OX=9606 PE=3 SV=1;tr|E9PMQ9|E9PMQ9_HUMAN Transmembrane 9 superfamily member OS=Homo sapiens OX=9606 GN=TM9SF1 PE=3 SV=1;sp|O15321|TM9S1_HUMAN Transmembrane 9 superfamily member 1 OS=	Transmembrane 9 superfamily member 1	TM9SF1
F2Z2W7;Q8IZ69	1.6838	1.60787	1.31246	1.35433	1.29325	1.05564	1.71831	1.64083	1.33935	0.539805	0.492576	0.520167	0.513286	0.468377	0.494613	0.575793	0.525415	0.554845	0.954668	0.938067	0.908446	0.907768	0.891983	0.863816	1.01831	1.00061	0.969009	1.30285	0.877938	1.12708	1.51335	1.01979	1.30918	1.69602	1.14289	1.46721	13	22.1	1.12555	1.07304	1.11962	22	44.2	tr|F2Z2W7|F2Z2W7_HUMAN tRNA (uracil-5-)-methyltransferase homolog A OS=Homo sapiens OX=9606 GN=TRMT2A PE=1 SV=1;sp|Q8IZ69|TRM2A_HUMAN tRNA (uracil-5-)-methyltransferase homolog A OS=Homo sapiens OX=9606 GN=TRMT2A PE=1 SV=2	tRNA (uracil-5-)-methyltransferase homolog A	TRMT2A
F2Z2X4;Q9C0E2	1.53889	1.62261	1.64294	1.29525	1.36571	1.38283	1.31756	1.38924	1.40665	1.33853	1.13566	1.23382	1.28844	1.09316	1.18765	1.29788	1.10117	1.19635	0.666152	0.666824	0.676552	0.641223	0.641869	0.651233	0.64592	0.646572	0.656004	1.72644	1.51006	1.38989	1.92172	1.68086	1.5471	1.75881	1.53837	1.41595	21	19.3	1.11016	0.814385	1.03171	31	30.7	tr|F2Z2X4|F2Z2X4_HUMAN Exportin-4 OS=Homo sapiens OX=9606 GN=XPO4 PE=1 SV=1;sp|Q9C0E2|XPO4_HUMAN Exportin-4 OS=Homo sapiens OX=9606 GN=XPO4 PE=1 SV=2	Exportin-4	XPO4
F5GWT4;Q9H4A3	1.27099	1.20109	1.21704	1.18398	1.11886	1.13372	1.25699	1.18785	1.20363	0.915565	0.981873	0.98362	0.889033	0.953419	0.955115	0.86259	0.925061	0.926706	1.30843	1.25724	1.29304	1.27052	1.22081	1.25557	1.23273	1.1845	1.21822	0.52802	0.518459	0.5702	0.526341	0.51681	0.568387	0.559354	0.549224	0.604036	39	16.1	1.10629	1.08491	1.0961	55	25	tr|F5GWT4|F5GWT4_HUMAN Serine/threonine-protein kinase WNK1 OS=Homo sapiens OX=9606 GN=WNK1 PE=1 SV=1;sp|Q9H4A3|WNK1_HUMAN Serine/threonine-protein kinase WNK1 OS=Homo sapiens OX=9606 GN=WNK1 PE=1 SV=2	Serine/threonine-protein kinase WNK1	WNK1
F5GX09;Q5HYJ3	4.10532	4.97957	4.9452	2.06622	2.50623	2.48893	2.41989	2.93521	2.91495	1.03667	1.13073	1.08942	1.06155	1.15786	1.11556	1.10476	1.205	1.16097	1.45234	1.38531	1.39497	1.48719	1.41855	1.42844	1.54773	1.4763	1.48659	1.18174	0.943317	1.09896	1.24149	0.991006	1.15451	1.27014	1.01388	1.18116	10	26.3	1.13034	1.14768	1.10251	15	38.8	tr|F5GX09|F5GX09_HUMAN Protein FAM76B OS=Homo sapiens OX=9606 GN=FAM76B PE=1 SV=1;sp|Q5HYJ3|FA76B_HUMAN Protein FAM76B OS=Homo sapiens OX=9606 GN=FAM76B PE=1 SV=3	Protein FAM76B	FAM76B
F5GXE4;H0Y5C2;O95260;B4DK25;B4E107;Q5SQQ1	1.57968	1.27239	1.23938	1.23579	0.995403	0.969578	1.48882	1.19921	1.1681	2.21267	1.96635	1.89747	2.26765	2.01521	1.94462	2.41455	2.14576	2.07059	0.571757	0.573274	0.542934	0.585964	0.587519	0.556425	0.623923	0.625579	0.59247	0.425492	0.518051	0.479679	0.485492	0.591103	0.54732	0.41717	0.507919	0.470297	10	24.3	1.09105	1.06809	1.10849	16	40.9	tr|F5GXE4|F5GXE4_HUMAN Arginyl-tRNA--protein transferase 1 OS=Homo sapiens OX=9606 GN=ATE1 PE=1 SV=1;tr|H0Y5C2|H0Y5C2_HUMAN Arginyl-tRNA--protein transferase 1 (Fragment) OS=Homo sapiens OX=9606 GN=ATE1 PE=1 SV=1;sp|O95260|ATE1_HUMAN Arginyl-tRNA--protein	Arginyl-tRNA--protein transferase 1	ATE1
F5GXX5;P61803;F5H895;A0A0B4J239	1.11347	1.02854	1.0948	1.03174	0.953045	1.01444	0.904303	0.835328	0.889144	1.92783	1.74405	2.11329	1.76229	1.59429	1.93183	1.65804	1.49998	1.81755	1.11235	1.15268	1.07001	1.01684	1.0537	0.978126	0.956685	0.991367	0.920264	0.675088	0.90065	0.955149	0.27595	0.368152	0.390429	0.420694	0.561257	0.595219	4	47.1	1.05452	1.00505	1.15081	4	62.4	tr|F5GXX5|F5GXX5_HUMAN Dolichyl-diphosphooligosaccharide--protein glycosyltransferase subunit DAD1 OS=Homo sapiens OX=9606 GN=DAD1 PE=1 SV=1;sp|P61803|DAD1_HUMAN Dolichyl-diphosphooligosaccharide--protein glycosyltransferase subunit DAD1 OS=Homo sapiens OX	Dolichyl-diphosphooligosaccharide--protein glycosyltransferase subunit DAD1	DAD1
F5GYE8;Q8N8E3;J3QQV3	0.493933	0.616792	0.565529	0.115686	0.144462	0.132455	0.168654	0.210605	0.193101	1.19729	1.2074	0.931422	0.823259	0.830208	0.640447	1.11282	1.12221	0.865709	0.813154	0.687752	0.817501	0.559125	0.472899	0.562114	0.755784	0.63923	0.759825	0.180781	0.121161	0.223002	0.173183	0.116069	0.21363	0.20967	0.140523	0.258638	9	12.4	1.03472	1.0699	1.28915	11	12.9	tr|F5GYE8|F5GYE8_HUMAN Centrosomal protein of 112 kDa OS=Homo sapiens OX=9606 GN=CEP112 PE=1 SV=1;sp|Q8N8E3|CE112_HUMAN Centrosomal protein of 112 kDa OS=Homo sapiens OX=9606 GN=CEP112 PE=1 SV=2;tr|J3QQV3|J3QQV3_HUMAN Centrosomal protein of 112 kDa (Fragme	Centrosomal protein of 112 kDa	CEP112
F5GYH1;A0A1W2PRM0;A0A1W2PRL5;A0A1W2PR09;Q8NC96;A0A1W2PR27;A0A1W2PPF5;A0A1W2PRQ7;A0A1W2PNT6	0.981211	0.900567	0.952299	1.19913	1.10057	1.1638	1.30036	1.19349	1.26205	1.02421	0.793221	0.814569	1.00672	0.779673	0.800657	0.969943	0.751192	0.77141	0.345175	0.340533	0.339248	0.33928	0.334717	0.333454	0.326886	0.32249	0.321273	1.31867	1.02794	1.14212	1.28036	0.99808	1.10894	1.30929	1.02063	1.134	5	19.2	1.01165	1.17499	1.091	7	29.2	tr|F5GYH1|F5GYH1_HUMAN Adaptin ear-binding coat-associated protein 1 (Fragment) OS=Homo sapiens OX=9606 GN=NECAP1 PE=1 SV=2;tr|A0A1W2PRM0|A0A1W2PRM0_HUMAN Adaptin ear-binding coat-associated protein 1 OS=Homo sapiens OX=9606 GN=NECAP1 PE=1 SV=1;tr|A0A1W2PR	Adaptin ear-binding coat-associated protein 1	NECAP1
F5GYQ1;P61421;R4GN72;J3QL14	0.572313	0.526576	0.545489	0.600372	0.552393	0.572232	0.548385	0.50456	0.522682	1.2464	1.03619	1.17005	1.20998	1.00591	1.13587	1.1085	0.921549	1.0406	1.04417	0.980511	1.02219	1.01366	0.95186	0.99232	0.928644	0.872029	0.909096	0.591785	0.610963	0.518244	0.635354	0.655944	0.556398	0.610374	0.630155	0.534523	13	28.3	0.798344	0.7149	0.809596	11	34.9	tr|F5GYQ1|F5GYQ1_HUMAN V-type proton ATPase subunit OS=Homo sapiens OX=9606 GN=ATP6V0D1 PE=1 SV=1;sp|P61421|VA0D1_HUMAN V-type proton ATPase subunit d 1 OS=Homo sapiens OX=9606 GN=ATP6V0D1 PE=1 SV=1;tr|R4GN72|R4GN72_HUMAN V-type proton ATPase subunit d 1 O	V-type proton ATPase subunit d 1	ATP6V0D1
F5GZ78;A0A1B0GTU4;P49023	0.997623	0.745532	0.771187	0.933089	0.697305	0.721301	0.92201	0.689025	0.712736	1.3228	1.36458	1.2964	1.22373	1.26239	1.1993	1.24925	1.28871	1.22431	0.7632	0.786369	0.755755	0.706042	0.727476	0.699155	0.720766	0.742647	0.713735	1.67208	1.72869	1.87777	1.74192	1.80089	1.9562	1.67735	1.73413	1.88368	25	46	0.637048	0.619721	0.636842	31	59.4	tr|F5GZ78|F5GZ78_HUMAN Paxillin OS=Homo sapiens OX=9606 GN=PXN PE=1 SV=1;tr|A0A1B0GTU4|A0A1B0GTU4_HUMAN Paxillin OS=Homo sapiens OX=9606 GN=PXN PE=1 SV=1;sp|P49023|PAXI_HUMAN Paxillin OS=Homo sapiens OX=9606 GN=PXN PE=1 SV=3	Paxillin	PXN
F5GZ97;Q9Y3C0;F5GWI9;F5GXZ7;H0YGN0	0.460841	0.467715	0.431952	0.43236	0.438809	0.405256	0.433859	0.440331	0.406662	0.901839	0.893629	0.986652	0.843723	0.836042	0.92307	0.609392	0.603845	0.666702	1.91958	1.69226	1.60726	1.79588	1.58321	1.50368	1.2971	1.1435	1.08606	0.752571	0.589967	0.558093	0.742988	0.582455	0.550987	0.835911	0.6553	0.619897	4	24.4	0.658157	0.917127	0.806116	2	21.8	tr|F5GZ97|F5GZ97_HUMAN WASH complex subunit 3 OS=Homo sapiens OX=9606 GN=WASHC3 PE=1 SV=1;sp|Q9Y3C0|WASC3_HUMAN WASH complex subunit 3 OS=Homo sapiens OX=9606 GN=WASHC3 PE=1 SV=1;tr|F5GWI9|F5GWI9_HUMAN WASH complex subunit 3 OS=Homo sapiens OX=9606 GN=WASH	WASH complex subunit CCDC53	CCDC53
F5GZS6;J3KPF3;P08195	0.830677	1.99132	1.84946	1.01004	2.4213	2.2488	0.978174	2.3449	2.17785	1.98487	1.77833	1.7532	1.94261	1.74047	1.71587	1.99434	1.78681	1.76156	0.864752	0.897895	0.866691	0.846339	0.878777	0.848238	0.868877	0.902178	0.870826	7.50914	8.31844	6.3506	7.82029	8.66312	6.61375	7.73259	8.56597	6.53958	26	46.4	0.832819	0.899288	0.864682	31	51.4	tr|F5GZS6|F5GZS6_HUMAN 4F2 cell-surface antigen heavy chain OS=Homo sapiens OX=9606 GN=SLC3A2 PE=1 SV=1;tr|J3KPF3|J3KPF3_HUMAN 4F2 cell-surface antigen heavy chain OS=Homo sapiens OX=9606 GN=SLC3A2 PE=1 SV=1;sp|P08195|4F2_HUMAN 4F2 cell-surface antigen hea	4F2 cell-surface antigen heavy chain	SLC3A2
F5H1N7;Q6ZU35	2.47293	1.76281	2.14053	2.68464	1.91373	2.32379	2.70598	1.92893	2.34225	1.31833	1.26866	1.07655	1.3521	1.30116	1.10413	1.39592	1.34333	1.13991	1.49109	1.47985	1.33538	1.52928	1.51775	1.36958	1.57884	1.56694	1.41397	0.310081	0.346438	0.340005	0.333079	0.372133	0.365223	0.340153	0.380036	0.372979	25	23.5	0.872269	0.860693	0.867831	34	35.8	tr|F5H1N7|F5H1N7_HUMAN Uncharacterized protein KIAA1211 OS=Homo sapiens OX=9606 GN=KIAA1211 PE=1 SV=1;sp|Q6ZU35|CRAD_HUMAN Cancer-related regulator of actin dynamics OS=Homo sapiens OX=9606 GN=CRAD PE=1 SV=3	Uncharacterized protein KIAA1211	KIAA1211
F5H365;Q15436	0.310621	0.314476	0.325534	0.348934	0.353265	0.365686	0.311592	0.315459	0.326552	1.5251	1.44424	1.5283	1.5386	1.45702	1.54183	1.57891	1.49519	1.58222	0.933121	0.893536	0.893128	0.94138	0.901445	0.901033	0.966043	0.925062	0.924639	0.467693	0.406516	0.473182	0.486266	0.422659	0.491973	0.484742	0.421335	0.490431	25	36.5	1.02937	0.970005	0.984091	26	46.5	tr|F5H365|F5H365_HUMAN Protein transport protein SEC23 OS=Homo sapiens OX=9606 GN=SEC23A PE=1 SV=1;sp|Q15436|SC23A_HUMAN Protein transport protein Sec23A OS=Homo sapiens OX=9606 GN=SEC23A PE=1 SV=2	Protein transport protein Sec23A	SEC23A
F5H523;Q9P2K6	0.209367	0.623037	0.400591	0.589783	1.75509	1.12846	0.389241	1.15831	0.744753	0.712725	0.699356	0.70048	0.805931	0.790814	0.792084	0.947209	0.929442	0.930935	0.675948	0.714388	0.734194	0.764345	0.807812	0.830207	0.898333	0.94942	0.975741	0.540752	0.792243	0.953962	0.46847	0.686345	0.826447	0.559216	0.819295	0.986536	2	6.8	0.760612	0.690997	0.769264	2	4.9	tr|F5H523|F5H523_HUMAN Kelch-like protein 42 OS=Homo sapiens OX=9606 GN=KLHL42 PE=1 SV=1;sp|Q9P2K6|KLH42_HUMAN Kelch-like protein 42 OS=Homo sapiens OX=9606 GN=KLHL42 PE=1 SV=2	Kelch-like protein 42	KLHL42
F5H538;Q9Y6R4;F5H4R1;J3KNB8	2.13884	1.78756	2.02939	2.1051	1.75936	1.99738	1.91852	1.60342	1.82034	1.67358	1.66829	1.52679	1.69876	1.69339	1.54976	1.61156	1.60647	1.47021	2.09434	1.98839	1.8892	2.12585	2.01831	1.91763	2.01673	1.91471	1.8192	1.70328	1.44325	1.58015	1.49249	1.26465	1.3846	1.80468	1.52917	1.67422	18	11.3	1.21365	1.17278	1.30443	41	30.3	tr|F5H538|F5H538_HUMAN Mitogen-activated protein kinase kinase kinase 4 OS=Homo sapiens OX=9606 GN=MAP3K4 PE=1 SV=1;sp|Q9Y6R4|M3K4_HUMAN Mitogen-activated protein kinase kinase kinase 4 OS=Homo sapiens OX=9606 GN=MAP3K4 PE=1 SV=2;tr|F5H4R1|F5H4R1_HUMAN Mit	Mitogen-activated protein kinase kinase kinase 4	MAP3K4
F5H5D3;Q9BQE3;A0A1W2PQM2	0.649586	0.526713	0.589708	1.12172	0.909539	1.01832	1.1836	0.959715	1.0745	0.996263	0.97178	0.977642	1.00487	0.980179	0.986091	1.03274	1.00736	1.01343	1.20451	1.33064	1.13224	1.21492	1.34214	1.14203	1.2486	1.37936	1.17369	7.50189	5.78373	6.4438	8.69565	6.70409	7.46919	7.97945	6.15192	6.85401	35	56.3	0.832579	0.857801	0.813797	36	66.7	tr|F5H5D3|F5H5D3_HUMAN Tubulin alpha chain OS=Homo sapiens OX=9606 GN=TUBA1C PE=1 SV=1;sp|Q9BQE3|TBA1C_HUMAN Tubulin alpha-1C chain OS=Homo sapiens OX=9606 GN=TUBA1C PE=1 SV=1;tr|A0A1W2PQM2|A0A1W2PQM2_HUMAN Tubulin alpha-1C chain OS=Homo sapiens OX=9606 GN	Tubulin alpha-1C chain	TUBA1C
F5H5P2;P12694;F5GXU9	0.980931	0.835968	0.972485	1.79483	1.52959	1.77938	1.52245	1.29746	1.50934	0.763157	0.768073	0.730165	0.7678	0.772746	0.734607	0.706569	0.711121	0.676023	1.22083	1.22337	1.12487	1.22826	1.23081	1.13172	1.1303	1.13266	1.04147	0.817231	0.668886	0.686811	0.930807	0.761845	0.782261	0.900436	0.736987	0.756737	10	25.7	0.948067	1.08862	0.949662	16	43.8	tr|F5H5P2|F5H5P2_HUMAN 2-oxoisovalerate dehydrogenase subunit alpha OS=Homo sapiens OX=9606 PE=3 SV=1;sp|P12694|ODBA_HUMAN 2-oxoisovalerate dehydrogenase subunit alpha, mitochondrial OS=Homo sapiens OX=9606 GN=BCKDHA PE=1 SV=2;tr|F5GXU9|F5GXU9_HUMAN 2-oxoi	2-oxoisovalerate dehydrogenase subunit alpha, mitochondrial	BCKDHA
F5H5U2;Q8NHQ9	2.63231	2.38317	2.70349	2.92351	2.64681	3.00257	2.75865	2.49756	2.83325	0.62362	0.619964	0.737051	0.673674	0.669724	0.796209	0.628616	0.62493	0.742955	0.719114	0.686989	0.761413	0.776833	0.74213	0.822527	0.724875	0.692493	0.767512	2.68621	2.23382	2.4492	2.61194	2.17206	2.38149	2.59067	2.15438	2.3621	14	22.7	1.03131	1.14275	1.10579	22	42	tr|F5H5U2|F5H5U2_HUMAN RNA helicase OS=Homo sapiens OX=9606 GN=DDX55 PE=1 SV=1;sp|Q8NHQ9|DDX55_HUMAN ATP-dependent RNA helicase DDX55 OS=Homo sapiens OX=9606 GN=DDX55 PE=1 SV=3	ATP-dependent RNA helicase DDX55	DDX55
F5H619;Q86XA9;H7C5W6	1.26129	0.833659	0.989494	1.42109	0.939282	1.11486	1.34419	0.888452	1.05453	2.69437	3.02627	3.81988	2.39445	2.6894	3.39467	2.52421	2.83515	3.57864	3.14185	2.76936	3.57685	2.79211	2.46109	3.17869	2.94343	2.59447	3.35096	0.721863	0.738762	0.764228	0.706423	0.72296	0.747881	0.736112	0.753344	0.779313	13	7.4	1.01799	1.00495	1.13808	29	15.6	tr|F5H619|F5H619_HUMAN HEAT repeat-containing protein 5A OS=Homo sapiens OX=9606 GN=HEATR5A PE=1 SV=1;sp|Q86XA9|HTR5A_HUMAN HEAT repeat-containing protein 5A OS=Homo sapiens OX=9606 GN=HEATR5A PE=1 SV=2;tr|H7C5W6|H7C5W6_HUMAN HEAT repeat-containing protein	HEAT repeat-containing protein 5A	HEATR5A
F5H7F6;F5H6X2;P10620	1.5022	1.22462	1.24398	1.80743	1.47345	1.49675	1.63245	1.3308	1.35184	2.18852	1.92552	2.47379	1.75399	1.54321	1.98262	2.23198	1.96376	2.52291	0.56509	0.573179	0.606523	0.452892	0.459375	0.486099	0.576312	0.584562	0.618568	9.50431	9.06494	6.98641	8.64374	8.24416	6.35383	8.31331	7.929	6.11094	5	26	1.42024	1.49727	1.46225	5	72.7	tr|F5H7F6|F5H7F6_HUMAN Microsomal glutathione S-transferase 1 (Fragment) OS=Homo sapiens OX=9606 GN=MGST1 PE=1 SV=1;tr|F5H6X2|F5H6X2_HUMAN Microsomal glutathione S-transferase 1 (Fragment) OS=Homo sapiens OX=9606 GN=MGST1 PE=1 SV=1;sp|P10620|MGST1_HUMAN Mi	Microsomal glutathione S-transferase 1	MGST1
F5H7K1;E7EWW0;Q7Z3J2;H3BVG8;C9J7I2	0.56021	0.466611	0.45734	0.434799	0.362153	0.354957	0.449439	0.374348	0.36691	4.59265	5.75948	6.46343	4.01768	5.03843	5.65425	4.60406	5.77379	6.47949	10.3596	31.0609	22.0418	9.06266	27.1723	19.2823	10.3854	31.1381	22.0966	0.311902	0.302988	0.308107	0.373299	0.36263	0.368757	0.385795	0.374769	0.381101	9	8.2	0.964202	0.830624	0.965257	21	23.1	tr|F5H7K1|F5H7K1_HUMAN VPS35 endosomal protein sorting factor-like OS=Homo sapiens OX=9606 GN=VPS35L PE=1 SV=1;tr|E7EWW0|E7EWW0_HUMAN VPS35 endosomal protein sorting factor-like OS=Homo sapiens OX=9606 GN=VPS35L PE=1 SV=2;sp|Q7Z3J2|VP35L_HUMAN VPS35 endoso	UPF0505 protein C16orf62	C16orf62
F5H7W8;Q96C57;E7ENF1;G5EA44;F5H8B7;F5H3K2	2.83705	1.89044	1.84818	2.78237	1.85401	1.81255	2.94059	1.95943	1.91562	0.947923	1.05558	0.937562	1.01283	1.12785	1.00176	0.965099	1.07471	0.954551	0.693537	0.690679	0.657197	0.741022	0.737969	0.702195	0.706104	0.703194	0.669105	1.71731	1.6492	1.32097	1.60046	1.53699	1.23109	1.6109	1.54701	1.23911	8	30.7	0.930574	0.973576	0.962319	6	29.4	tr|F5H7W8|F5H7W8_HUMAN Chromosome 12 open reading frame 43 OS=Homo sapiens OX=9606 GN=C12orf43 PE=1 SV=2;sp|Q96C57|CSTOS_HUMAN Protein CUSTOS OS=Homo sapiens OX=9606 GN=CUSTOS PE=1 SV=2;tr|E7ENF1|E7ENF1_HUMAN Chromosome 12 open reading frame 43 OS=Homo sap	Uncharacterized protein C12orf43	C12orf43
F5H8D7;P18887	2.3367	1.86061	2.03346	2.37352	1.88993	2.0655	2.53053	2.01495	2.20214	0.784317	0.811232	0.718388	0.763919	0.790134	0.699705	0.739632	0.765013	0.677459	1.947	2.0115	2.01745	1.89636	1.95918	1.96499	1.83607	1.8969	1.90251	0.7008	0.688408	0.649171	0.701582	0.689176	0.649895	0.688968	0.676785	0.63821	20	32.7	1.11829	1.17954	1.07682	24	45.5	tr|F5H8D7|F5H8D7_HUMAN DNA repair protein XRCC1 OS=Homo sapiens OX=9606 GN=XRCC1 PE=1 SV=2;sp|P18887|XRCC1_HUMAN DNA repair protein XRCC1 OS=Homo sapiens OX=9606 GN=XRCC1 PE=1 SV=2	DNA repair protein XRCC1	XRCC1
F5H8L0;B7ZAP0;E9PS63	4.20368	3.99161	3.68897	4.2284	4.01508	3.71066	3.99772	3.79604	3.50823	1.7127	1.69538	1.64552	1.61368	1.59736	1.55039	1.82373	1.80529	1.7522	5.14589	5.40787	5.22477	4.84839	5.09523	4.92271	5.4795	5.75847	5.5635	1.62783	1.27552	1.30102	2.16279	1.6947	1.72858	2.3012	1.80315	1.83919	8	26.9	1.36042	1.47097	1.30318	18	53.9	tr|F5H8L0|F5H8L0_HUMAN Rab GTPase-activating protein 1-like OS=Homo sapiens OX=9606 GN=RABGAP1L PE=1 SV=1;sp|B7ZAP0|RBG10_HUMAN Rab GTPase-activating protein 1-like, isoform 10 OS=Homo sapiens OX=9606 GN=RABGAP1L PE=1 SV=1;tr|E9PS63|E9PS63_HUMAN Rab GTPase	Rab GTPase-activating protein 1-like, isoform 10	RABGAP1L
F6QDS0;Q9UMR2;H3BQK0;I3L352;H3BN59	0.398246	0.480773	0.44121	0.407528	0.491978	0.451494	0.421998	0.509447	0.467525	1.0526	1.12222	1.03078	0.800968	0.853943	0.784361	1.20293	1.2825	1.17799	1.24254	1.23755	1.20123	0.945499	0.941702	0.914068	1.42	1.4143	1.37279	1.15311	1.69745	1.24014	0.795962	1.1717	0.856036	1.0678	1.57187	1.14839	27	49.3	0.933606	0.8514	0.895924	30	63.5	tr|F6QDS0|F6QDS0_HUMAN HCG2043426, isoform CRA_b OS=Homo sapiens OX=9606 GN=hCG_2043426 PE=1 SV=1;sp|Q9UMR2|DD19B_HUMAN ATP-dependent RNA helicase DDX19B OS=Homo sapiens OX=9606 GN=DDX19B PE=1 SV=1;tr|H3BQK0|H3BQK0_HUMAN ATP-dependent RNA helicase DDX19B O	ATP-dependent RNA helicase DDX19B	DDX19A;DDX19B
F6T1Q0;Q6L8Q7	1.18369	0.932515	0.971631	1.26462	0.996272	1.03806	1.27592	1.00518	1.04734	0.976125	0.919861	0.965738	1.02748	0.968259	1.01655	0.985856	0.929032	0.975366	0.4278	0.444033	0.444386	0.450308	0.467395	0.467766	0.432065	0.448459	0.448816	0.89181	0.748683	0.904761	0.918647	0.771213	0.931988	0.87155	0.731674	0.884207	15	41.3	1.09356	1.10092	1.06787	20	58.3	tr|F6T1Q0|F6T1Q0_HUMAN 2,5-phosphodiesterase 12 OS=Homo sapiens OX=9606 GN=PDE12 PE=1 SV=1;sp|Q6L8Q7|PDE12_HUMAN 2,5-phosphodiesterase 12 OS=Homo sapiens OX=9606 GN=PDE12 PE=1 SV=2	2,5-phosphodiesterase 12	PDE12
F6TLX2;Q9HC38;I3L3Q4	1.1678	1.42482	1.46859	1.15906	1.41416	1.4576	1.16138	1.417	1.46052	1.19291	1.51691	1.50923	1.21239	1.54167	1.53388	1.17437	1.49333	1.48578	1.06411	0.982689	1.12026	1.08149	0.998734	1.13855	1.04757	0.967415	1.10285	0.629441	0.654811	0.638028	0.657432	0.683931	0.666402	0.664347	0.691124	0.673411	24	47.6	0.917486	0.921493	0.955634	24	48.2	tr|F6TLX2|F6TLX2_HUMAN Glyoxalase domain-containing protein 4 OS=Homo sapiens OX=9606 GN=GLOD4 PE=1 SV=1;sp|Q9HC38|GLOD4_HUMAN Glyoxalase domain-containing protein 4 OS=Homo sapiens OX=9606 GN=GLOD4 PE=1 SV=1;tr|I3L3Q4|I3L3Q4_HUMAN Glyoxalase domain-contai	Glyoxalase domain-containing protein 4	GLOD4
F6UZG9;Q8NFZ0	1.58033	1.47563	1.52451	1.05128	0.981632	1.01415	1.00989	0.942989	0.974225	0.802752	0.709878	0.598866	0.754547	0.66725	0.562905	0.859544	0.760099	0.641234	0.743193	0.71475	0.798374	0.698565	0.67183	0.750432	0.795772	0.765316	0.854856	0.590852	0.437552	0.742746	0.543149	0.402226	0.68278	0.768027	0.568757	0.965469	4	4.9	1.26619	1.38562	1.32081	6	6.8	tr|F6UZG9|F6UZG9_HUMAN F-box DNA helicase 1 OS=Homo sapiens OX=9606 GN=FBH1 PE=1 SV=1;sp|Q8NFZ0|FBH1_HUMAN F-box DNA helicase 1 OS=Homo sapiens OX=9606 GN=FBH1 PE=1 SV=2	F-box only protein 18	FBXO18
F6V2D4;O00214;E9PN19;H7BXD8	0.763311	0.718445	0.608607	0.364574	0.343145	0.290684	0.464643	0.437332	0.370472	0.673007	0.609451	0.663952	0.613144	0.555241	0.604894	0.752543	0.681476	0.742418	0.176078	0.174996	0.176877	0.160416	0.15943	0.161143	0.196887	0.195677	0.19778	1.91453	1.43408	2.06762	1.90448	1.42655	2.05676	1.78781	1.33916	1.93077	8	30.7	1.02657	1.8343	1.13038	7	29.3	tr|F6V2D4|F6V2D4_HUMAN Galectin OS=Homo sapiens OX=9606 GN=LGALS8 PE=1 SV=1;sp|O00214|LEG8_HUMAN Galectin-8 OS=Homo sapiens OX=9606 GN=LGALS8 PE=1 SV=4;tr|E9PN19|E9PN19_HUMAN Galectin OS=Homo sapiens OX=9606 GN=LGALS8 PE=1 SV=1;tr|H7BXD8|H7BXD8_HUMAN Galec	Galectin;Galectin-8	LGALS8
F6WH68;Q9NZ71;D6RA96	1.15383	1.26735	1.13679	1.26359	1.38791	1.24494	1.28517	1.41161	1.26619	0.680976	0.718786	0.639763	0.785377	0.828983	0.737846	0.756708	0.798722	0.710911	1.3101	1.19716	1.33232	1.51095	1.3807	1.53658	1.45579	1.33029	1.48049	1.16229	1.08702	1.30707	1.0398	0.972469	1.16933	1.12908	1.05596	1.26973	7	4.7	1.12883	1.14706	0.999132	9	8.7	tr|F6WH68|F6WH68_HUMAN Regulator of telomere elongation helicase 1 OS=Homo sapiens OX=9606 GN=RTEL1-TNFRSF6B PE=3 SV=1;sp|Q9NZ71|RTEL1_HUMAN Regulator of telomere elongation helicase 1 OS=Homo sapiens OX=9606 GN=RTEL1 PE=1 SV=2;tr|D6RA96|D6RA96_HUMAN Regul	Regulator of telomere elongation helicase 1	RTEL1-TNFRSF6B;RTEL1
F6XEV2;A0A0U1RRK1;A0A286YF11;Q9BPX6;S4R3D7;S4R3V1;E9PQV6	0.781795	0.903147	0.839048	0.796728	0.920398	0.855075	0.783468	0.905079	0.840844	1.23265	1.11314	1.0842	1.21472	1.09695	1.06843	1.32783	1.1991	1.16792	0.522073	0.514713	0.483092	0.514477	0.507224	0.476063	0.562386	0.554458	0.520395	0.853794	0.83047	0.75494	1.05221	1.02347	0.930383	1.00493	0.977473	0.888573	14	25.3	1.10215	1.16505	1.03013	20	41.6	tr|F6XEV2|F6XEV2_HUMAN Calcium uptake protein 1, mitochondrial OS=Homo sapiens OX=9606 GN=MICU1 PE=1 SV=2;tr|A0A0U1RRK1|A0A0U1RRK1_HUMAN Calcium uptake protein 1, mitochondrial OS=Homo sapiens OX=9606 GN=MICU1 PE=1 SV=1;tr|A0A286YF11|A0A286YF11_HUMAN Calci	Calcium uptake protein 1, mitochondrial	MICU1
F6XHT0;Q9Y6D0;F8WAX7	0.911861	0.785895	0.709337	1.26157	1.08729	0.981374	1.24389	1.07206	0.967624	1.355	1.15688	1.24855	1.46475	1.25059	1.34969	1.39318	1.18949	1.28374	1.04555	0.940756	1.08326	1.13024	1.01696	1.171	1.07502	0.967269	1.11379	2.64009	1.28221	1.3577	2.08082	1.01059	1.07009	2.55589	1.24131	1.3144	2	26.9	0.987939	0.900442	0.838891	6	46.2	tr|F6XHT0|F6XHT0_HUMAN Selenoprotein K OS=Homo sapiens OX=9606 GN=SELENOK PE=1 SV=1;sp|Q9Y6D0|SELK_HUMAN Selenoprotein K OS=Homo sapiens OX=9606 GN=SELENOK PE=1 SV=3;tr|F8WAX7|F8WAX7_HUMAN Selenoprotein K OS=Homo sapiens OX=9606 GN=SELENOK PE=1 SV=1	Selenoprotein K	SELK
F8VQZ7;F8VRR3	2.85738	2.47744	2.54484	2.66513	2.31075	2.37361	2.36939	2.05434	2.11022	1.91635	1.52821	1.54497	2.50814	2.00014	2.02208	2.50581	1.99828	2.02019	0.461249	0.461687	0.444944	0.603686	0.604261	0.582347	0.603125	0.603699	0.581805	2.08802	2.46395	2.53463	2.12376	2.50613	2.57802	2.13293	2.51695	2.58915	28	54.7	1.41301	1.35153	1.46739	33	71.3	tr|F8VQZ7|F8VQZ7_HUMAN Methionine aminopeptidase 2 OS=Homo sapiens OX=9606 GN=METAP2 PE=1 SV=1;tr|F8VRR3|F8VRR3_HUMAN Methionine aminopeptidase 2 OS=Homo sapiens OX=9606 GN=METAP2 PE=1 SV=1	Methionine aminopeptidase 2	METAP2
F8VU11;Q6NWY9	2.00226	1.73517	1.86213	1.87608	1.62582	1.74478	1.80415	1.56348	1.67788	5.00507	4.19266	5.08426	4.73751	3.96853	4.81246	4.59214	3.84676	4.6648	6.09968	5.58877	4.72468	5.7736	5.29	4.47211	5.59644	5.12769	4.33489	0.904891	1.00129	0.711705	0.872475	0.965419	0.68621	0.828916	0.91722	0.65195	10	10.9	1.38502	1.2182	1.29784	16	19.2	tr|F8VU11|F8VU11_HUMAN PRP40 pre-mRNA processing factor 40 homolog B (Yeast), isoform CRA_a OS=Homo sapiens OX=9606 GN=PRPF40B PE=1 SV=2;sp|Q6NWY9|PR40B_HUMAN Pre-mRNA-processing factor 40 homolog B OS=Homo sapiens OX=9606 GN=PRPF40B PE=1 SV=1	Pre-mRNA-processing factor 40 homolog B	PRPF40B
F8VUJ3;Q8N4A0	1.418	0.878768	0.844103	0.680458	0.421695	0.40506	0.786093	0.487159	0.467942	0.800639	0.823581	0.851816	0.732781	0.753778	0.77962	0.912675	0.938827	0.971013	1.2338	1.02386	1.24595	1.12922	0.937084	1.14035	1.40644	1.16713	1.42029	1.77116	1.53266	1.62145	1.75681	1.52024	1.60832	1.69993	1.47102	1.55625	3	5.6	0.788272	0.909453	0.861084	8	14.3	tr|F8VUJ3|F8VUJ3_HUMAN Polypeptide N-acetylgalactosaminyltransferase OS=Homo sapiens OX=9606 GN=POC1B-GALNT4 PE=3 SV=1;sp|Q8N4A0|GALT4_HUMAN Polypeptide N-acetylgalactosaminyltransferase 4 OS=Homo sapiens OX=9606 GN=GALNT4 PE=1 SV=2	Polypeptide N-acetylgalactosaminyltransferase;Polypeptide N-acetylgalactosaminyltransferase 4	POC1B-GALNT4;GALNT4
F8VW41;Q86VP3	0.58995	0.45259	0.428086	0.722171	0.554026	0.52403	0.724316	0.555672	0.525587	1.06556	1.06163	0.898494	1.12022	1.11609	0.944582	1.01858	1.01483	0.858879	2.47626	2.47915	3.12113	2.60327	2.60631	3.28123	2.36708	2.36984	2.98352	0.193555	0.226557	0.260957	0.179758	0.210407	0.242355	0.204162	0.238972	0.275257	7	10	1.02108	0.917889	0.820216	11	17	tr|F8VW41|F8VW41_HUMAN Phosphofurin acidic cluster sorting protein 2 OS=Homo sapiens OX=9606 GN=PACS2 PE=1 SV=1;sp|Q86VP3|PACS2_HUMAN Phosphofurin acidic cluster sorting protein 2 OS=Homo sapiens OX=9606 GN=PACS2 PE=1 SV=3	Phosphofurin acidic cluster sorting protein 2	PACS2
F8VW96;Q16527;F8VQR7	1.8073	1.41958	1.59961	1.47326	1.1572	1.30396	1.52889	1.2009	1.35319	13.5131	13.2631	13.1204	14.0917	13.831	13.6822	12.4023	12.1729	12.0419	7.29373	7.86548	6.77717	7.60603	8.20226	7.06735	6.69418	7.21893	6.22008	0.956751	0.962802	0.951079	0.932121	0.938015	0.926594	0.950143	0.956152	0.94451	10	40.7	1.01396	0.969075	0.977531	10	44.4	tr|F8VW96|F8VW96_HUMAN Cysteine and glycine-rich protein 2 OS=Homo sapiens OX=9606 GN=CSRP2 PE=1 SV=1;sp|Q16527|CSRP2_HUMAN Cysteine and glycine-rich protein 2 OS=Homo sapiens OX=9606 GN=CSRP2 PE=1 SV=3;tr|F8VQR7|F8VQR7_HUMAN Cysteine and glycine-rich prot	Cysteine and glycine-rich protein 2	CSRP2
F8VWE0;Q12999;F8VW54;F8VS78	0.358408	0.430777	0.601788	0.305295	0.36694	0.512609	0.266285	0.320054	0.447109	0.699291	0.941585	1.11233	0.770162	1.03701	1.22507	0.721058	0.970895	1.14696	0.665901	0.5748	0.528537	0.733389	0.633054	0.582103	0.686629	0.592692	0.54499	0.259942	0.273022	0.303695	0.380435	0.399578	0.444469	0.332621	0.349357	0.388606	3	20.5	1.08846	1.11071	1.19054	5	33.1	tr|F8VWE0|F8VWE0_HUMAN Tetraspanin-31 OS=Homo sapiens OX=9606 GN=TSPAN31 PE=1 SV=1;sp|Q12999|TSN31_HUMAN Tetraspanin-31 OS=Homo sapiens OX=9606 GN=TSPAN31 PE=2 SV=1;tr|F8VW54|F8VW54_HUMAN Tetraspanin-31 (Fragment) OS=Homo sapiens OX=9606 GN=TSPAN31 PE=1 SV	Tetraspanin-31	TSPAN31
F8VX04;Q9H2H9	2.60845	2.2351	2.32854	2.42046	2.07401	2.16072	2.45845	2.10657	2.19464	1.06677	1.1353	1.3481	1.12954	1.2021	1.42743	1.19323	1.26989	1.50792	0.387226	0.406495	0.412924	0.410011	0.430413	0.437221	0.433133	0.454685	0.461877	9.89978	13.578	9.39172	9.49118	13.0176	9.00409	8.2247	11.2806	7.80261	7	11.3	0.630882	0.629331	0.759427	8	19.3	tr|F8VX04|F8VX04_HUMAN Sodium-coupled neutral amino acid transporter 1 OS=Homo sapiens OX=9606 GN=SLC38A1 PE=1 SV=1;sp|Q9H2H9|S38A1_HUMAN Sodium-coupled neutral amino acid transporter 1 OS=Homo sapiens OX=9606 GN=SLC38A1 PE=1 SV=1	Sodium-coupled neutral amino acid transporter 1	SLC38A1
F8VXG7;Q99590	2.05224	1.40797	1.5475	2.04382	1.4022	1.54115	2.1083	1.44643	1.58977	0.811556	0.846824	0.851009	0.799909	0.834672	0.838797	0.813051	0.848385	0.852578	0.659817	0.666201	0.655711	0.650348	0.656641	0.646301	0.661033	0.667429	0.656919	1.01852	1.09154	1.18805	0.887056	0.950653	1.03471	0.988182	1.05903	1.15267	35	28.3	1.04003	1.03013	1.00738	34	34.7	tr|F8VXG7|F8VXG7_HUMAN Protein SCAF11 OS=Homo sapiens OX=9606 GN=SCAF11 PE=1 SV=1;sp|Q99590|SCAFB_HUMAN Protein SCAF11 OS=Homo sapiens OX=9606 GN=SCAF11 PE=1 SV=2	Protein SCAF11	SCAF11
F8VYE8;P36873;F8VR82;F8W0W8	2.0391	1.76371	2.06176	2.02931	1.75525	2.05187	2.12549	1.83844	2.14912	1.66535	1.52931	1.16364	1.54922	1.42266	1.0825	1.70436	1.56513	1.1909	0.868402	0.870043	0.841129	0.807844	0.809371	0.782473	0.888743	0.890422	0.860831	1.40389	1.3375	1.63755	1.42647	1.35901	1.66388	1.44697	1.37854	1.68779	20	59.2	1.30152	1.47016	1.2533	22	69.7	tr|F8VYE8|F8VYE8_HUMAN Serine/threonine-protein phosphatase OS=Homo sapiens OX=9606 GN=PPP1CC PE=1 SV=1;sp|P36873|PP1G_HUMAN Serine/threonine-protein phosphatase PP1-gamma catalytic subunit OS=Homo sapiens OX=9606 GN=PPP1CC PE=1 SV=1;tr|F8VR82|F8VR82_HUMAN	Serine/threonine-protein phosphatase;Serine/threonine-protein phosphatase PP1-gamma catalytic subunit	PPP1CC
F8VZJ2;H0YHX9;Q13765;E9PAV3;F8W0W4;F8W1N5;F8VNW4	0.19487	0.722972	0.541224	0.298711	1.10822	0.829628	0.330839	1.22742	0.918858	1.83099	1.52706	1.45038	1.62369	1.35417	1.28617	2.39047	1.99366	1.89355	0.196149	0.195809	0.198925	0.173941	0.17364	0.176403	0.256084	0.255641	0.259708	2.32335	2.48322	2.43489	2.14852	2.29636	2.25167	2.22896	2.38233	2.33596	4	41.9	1.02656	1.10172	1.03968	6	72.8	tr|F8VZJ2|F8VZJ2_HUMAN Nascent polypeptide-associated complex subunit alpha OS=Homo sapiens OX=9606 GN=NACA PE=1 SV=1;tr|H0YHX9|H0YHX9_HUMAN Nascent polypeptide-associated complex subunit alpha (Fragment) OS=Homo sapiens OX=9606 GN=NACA PE=1 SV=1;sp|Q13765	Nascent polypeptide-associated complex subunit alpha;Nascent polypeptide-associated complex subunit alpha, muscle-specific form	NACA
F8W1A4;P54819;F8VY04;F8VZG5	0.743063	0.805068	0.836797	0.730332	0.791275	0.822459	0.747454	0.809826	0.841742	0.304404	0.362496	0.317085	0.312358	0.371968	0.32537	0.341417	0.406572	0.355639	0.542367	0.507488	0.54443	0.556539	0.520748	0.558655	0.608313	0.569193	0.610627	0.728273	0.7872	0.705708	0.725234	0.783916	0.702764	0.764324	0.826168	0.740642	19	64.2	1.13095	1.13309	1.13301	19	65.1	tr|F8W1A4|F8W1A4_HUMAN Adenylate kinase 2, mitochondrial OS=Homo sapiens OX=9606 GN=AK2 PE=1 SV=1;sp|P54819|KAD2_HUMAN Adenylate kinase 2, mitochondrial OS=Homo sapiens OX=9606 GN=AK2 PE=1 SV=2;tr|F8VY04|F8VY04_HUMAN Adenylate kinase 2, mitochondrial OS=Ho	Adenylate kinase 2, mitochondrial;Adenylate kinase 2, mitochondrial;Adenylate kinase 2, mitochondrial, N-terminally processed	AK2
F8W1T6;Q15434	0.502676	0.419907	0.387516	0.557907	0.466044	0.430094	0.591814	0.494368	0.456233	0.827558	0.88786	0.847492	0.884173	0.948601	0.905471	0.817962	0.877565	0.837665	1.72964	1.6872	1.68075	1.84797	1.80263	1.79574	1.70958	1.66764	1.66126	1.32081	1.1227	0.940694	1.32332	1.12483	0.942485	1.25702	1.06848	0.895266	6	18.3	0.595366	0.49543	0.547127	6	20.6	tr|F8W1T6|F8W1T6_HUMAN RNA-binding motif, single-stranded-interacting protein 2 OS=Homo sapiens OX=9606 GN=RBMS2 PE=1 SV=1;sp|Q15434|RBMS2_HUMAN RNA-binding motif, single-stranded-interacting protein 2 OS=Homo sapiens OX=9606 GN=RBMS2 PE=1 SV=1	RNA-binding motif, single-stranded-interacting protein 2	RBMS2
F8W6N3;Q92560;H0Y8E8	2.26243	1.89836	2.13485	1.28837	1.08104	1.21571	1.47897	1.24098	1.39557	0.808685	0.806667	0.874194	0.760629	0.758731	0.822246	0.748086	0.746219	0.808686	0.560895	0.522645	0.552645	0.527564	0.491587	0.519804	0.518864	0.48348	0.511232	0.711344	0.775323	0.892249	0.615053	0.670371	0.771469	0.537047	0.58535	0.673626	7	11.7	0.983692	0.81037	0.932699	7	13.5	tr|F8W6N3|F8W6N3_HUMAN Ubiquitin carboxyl-terminal hydrolase OS=Homo sapiens OX=9606 GN=BAP1 PE=1 SV=1;sp|Q92560|BAP1_HUMAN Ubiquitin carboxyl-terminal hydrolase BAP1 OS=Homo sapiens OX=9606 GN=BAP1 PE=1 SV=2;tr|H0Y8E8|H0Y8E8_HUMAN Ubiquitin carboxyl-termi	Ubiquitin carboxyl-terminal hydrolase;Ubiquitin carboxyl-terminal hydrolase BAP1	BAP1
F8W717;A0A3B3IU69;O00423;G3V3N9;G3V500	0.726455	0.55479	0.592704	0.580676	0.443459	0.473764	0.586151	0.44764	0.478231	3.40006	3.94438	3.56417	3.6146	4.19326	3.78907	3.07996	3.57304	3.22863	6.09747	8.90259	7.48357	6.48221	9.46432	7.95577	5.52344	8.06446	6.77904	0.3832	0.371954	0.383259	0.397636	0.385966	0.397698	0.414949	0.40277	0.415012	16	22.2	0.602573	0.551756	0.540032	20	29.6	tr|F8W717|F8W717_HUMAN Echinoderm microtubule-associated protein-like 1 OS=Homo sapiens OX=9606 GN=EML1 PE=1 SV=1;tr|A0A3B3IU69|A0A3B3IU69_HUMAN Echinoderm microtubule-associated protein-like 1 OS=Homo sapiens OX=9606 GN=EML1 PE=1 SV=1;sp|O00423|EMAL1_HUMA	Echinoderm microtubule-associated protein-like 1	EML1
F8W7Q4;Q96A26;E9PH05	4.16259	2.84058	2.76789	3.32283	2.26752	2.20949	3.65422	2.49366	2.42985	1.27113	1.13144	0.762905	1.57416	1.40117	0.944778	1.38026	1.22859	0.828408	0.211603	0.230615	0.175057	0.262049	0.285592	0.216789	0.229771	0.250415	0.190087	1.25127	1.50782	1.36855	1.09589	1.32058	1.1986	1.05952	1.27676	1.15883	7	43.1	1.58085	1.5531	1.42711	8	45.1	tr|F8W7Q4|F8W7Q4_HUMAN Protein FAM162A OS=Homo sapiens OX=9606 GN=FAM162A PE=1 SV=1;sp|Q96A26|F162A_HUMAN Protein FAM162A OS=Homo sapiens OX=9606 GN=FAM162A PE=1 SV=2;tr|E9PH05|E9PH05_HUMAN Protein FAM162A OS=Homo sapiens OX=9606 GN=FAM162A PE=1 SV=1	Protein FAM162A	FAM162A
F8W8I6;P31483;E5RGV5;E5RG67	1.20283	0.986009	1.09074	1.74807	1.43297	1.58518	1.73434	1.42171	1.57273	1.65237	1.87389	1.68218	1.54024	1.74673	1.56803	1.638	1.85759	1.66755	1.411	1.3678	1.39149	1.31525	1.27498	1.29706	1.39873	1.3559	1.37938	1.15196	0.97484	1.26877	1.05842	0.895682	1.16575	1.10881	0.938321	1.22124	10	29.4	0.832666	0.731735	0.745975	15	51.7	tr|F8W8I6|F8W8I6_HUMAN Nucleolysin TIA-1 isoform p40 OS=Homo sapiens OX=9606 GN=TIA1 PE=1 SV=1;sp|P31483|TIA1_HUMAN Nucleolysin TIA-1 isoform p40 OS=Homo sapiens OX=9606 GN=TIA1 PE=1 SV=3;tr|E5RGV5|E5RGV5_HUMAN Nucleolysin TIA-1 isoform p40 OS=Homo sapiens	Nucleolysin TIA-1 isoform p40	TIA1
F8W930;Q9Y6M1	0.496472	0.700429	0.712019	0.518891	0.732058	0.744171	0.539431	0.761035	0.773628	1.15516	1.20492	1.12296	1.13672	1.18568	1.10502	1.10422	1.15178	1.07344	0.818427	0.80364	0.843346	0.805357	0.790806	0.829878	0.782335	0.7682	0.806155	0.968574	0.97438	1.04408	0.92675	0.932305	0.998992	0.983104	0.988997	1.05974	25	41.2	0.697575	0.703806	0.667847	28	45.3	tr|F8W930|F8W930_HUMAN Insulin-like growth factor 2 mRNA-binding protein 2 OS=Homo sapiens OX=9606 GN=IGF2BP2 PE=1 SV=1;sp|Q9Y6M1|IF2B2_HUMAN Insulin-like growth factor 2 mRNA-binding protein 2 OS=Homo sapiens OX=9606 GN=IGF2BP2 PE=1 SV=2	Insulin-like growth factor 2 mRNA-binding protein 2	IGF2BP2
F8W9F9;H0Y7T5;Q9Y3S1;H0Y7R3;A6PVV2	4.7209	4.23991	4.33016	3.92736	3.52721	3.60229	3.69363	3.3173	3.38791	1.13272	1.0831	1.00802	1.09715	1.0491	0.97637	1.18126	1.12952	1.05122	1.02363	0.974624	0.950132	0.99149	0.944024	0.9203	1.0675	1.0164	0.990854	0.329409	0.351626	0.329313	0.328427	0.350577	0.328331	0.34219	0.365268	0.34209	22	10.9	1.34715	1.28205	1.44966	42	19.5	tr|F8W9F9|F8W9F9_HUMAN Serine/threonine-protein kinase WNK2 OS=Homo sapiens OX=9606 GN=WNK2 PE=1 SV=1;tr|H0Y7T5|H0Y7T5_HUMAN Serine/threonine-protein kinase WNK2 (Fragment) OS=Homo sapiens OX=9606 GN=WNK2 PE=1 SV=1;sp|Q9Y3S1|WNK2_HUMAN Serine/threonine-pro	Serine/threonine-protein kinase WNK2	WNK2
F8W9X7;Q567U6	0.281061	0.257844	0.26665	0.256563	0.23537	0.243408	0.290377	0.266391	0.275487	0.431353	0.414683	0.429367	0.409352	0.393533	0.407467	0.428905	0.41233	0.42693	0.381067	0.371187	0.368995	0.361631	0.352254	0.350174	0.378905	0.36908	0.366901	0.218001	0.212902	0.229248	0.233738	0.228271	0.245797	0.252914	0.246998	0.265962	17	27.5	0.729659	0.664814	0.714086	20	36.7	tr|F8W9X7|F8W9X7_HUMAN Coiled-coil domain-containing protein 93 OS=Homo sapiens OX=9606 GN=CCDC93 PE=1 SV=1;sp|Q567U6|CCD93_HUMAN Coiled-coil domain-containing protein 93 OS=Homo sapiens OX=9606 GN=CCDC93 PE=1 SV=2	Coiled-coil domain-containing protein 93	CCDC93
F8WA39;Q13613;Q8NEC6;H0YDX3	0.682244	0.630603	0.659447	0.6368	0.588599	0.615522	0.634645	0.586607	0.613439	0.503635	0.500266	0.514901	0.494632	0.491324	0.505697	0.482824	0.479594	0.493625	0.490222	0.465637	0.479934	0.481459	0.457313	0.471355	0.469966	0.446396	0.460103	0.467499	0.424238	0.486351	0.479289	0.434936	0.498616	0.453384	0.411429	0.471667	13	22.1	0.930881	0.777798	0.944845	18	36.7	tr|F8WA39|F8WA39_HUMAN Myotubularin-related protein 1 OS=Homo sapiens OX=9606 GN=MTMR1 PE=1 SV=1;sp|Q13613|MTMR1_HUMAN Myotubularin-related protein 1 OS=Homo sapiens OX=9606 GN=MTMR1 PE=1 SV=4;tr|Q8NEC6|Q8NEC6_HUMAN MTMR1 protein OS=Homo sapiens OX=9606 GN	Myotubularin-related protein 1	MTMR1
F8WAJ0;Q9H8H2	1.83695	1.23377	1.50952	2.02934	1.36299	1.66761	2.04018	1.37027	1.67653	0.9022	0.801195	0.860373	0.885032	0.785949	0.844001	0.89074	0.791018	0.849445	0.601485	0.581258	0.559805	0.59004	0.570197	0.549153	0.593845	0.573874	0.552694	2.45469	2.33549	2.33364	1.32665	1.26223	1.26123	1.85993	1.76961	1.76821	11	17.6	1.11115	0.838475	1.09556	21	31.2	tr|F8WAJ0|F8WAJ0_HUMAN RNA helicase OS=Homo sapiens OX=9606 GN=DDX31 PE=1 SV=2;sp|Q9H8H2|DDX31_HUMAN Probable ATP-dependent RNA helicase DDX31 OS=Homo sapiens OX=9606 GN=DDX31 PE=1 SV=2	Probable ATP-dependent RNA helicase DDX31	DDX31
F8WAR6;F8WER6;O14782	1.59742	1.70382	1.47775	2.3972	2.55687	2.21762	2.34059	2.4965	2.16525	3.39967	4.55992	4.05779	3.13098	4.19953	3.73709	4.08419	5.47807	4.87483	1.61372	1.87654	1.63498	1.48618	1.72822	1.50576	1.93864	2.25438	1.96418	1.14472	0.94912	1.38268	1.48496	1.23122	1.79364	1.30329	1.08059	1.5742	12	17.3	1.09968	1.09373	1.08219	17	31.4	tr|F8WAR6|F8WAR6_HUMAN Kinesin-like protein OS=Homo sapiens OX=9606 GN=KIF3C PE=1 SV=2;tr|F8WER6|F8WER6_HUMAN Kinesin-like protein OS=Homo sapiens OX=9606 GN=KIF3C PE=1 SV=2;sp|O14782|KIF3C_HUMAN Kinesin-like protein KIF3C OS=Homo sapiens OX=9606 GN=KIF3C	Kinesin-like protein;Kinesin-like protein KIF3C	KIF3C
F8WCT1;F5GYV5;Q66PJ3;A0A0C4DH18;A0A0C4DG62;H7BZV4	1.76337	1.60922	1.62745	1.31585	1.20082	1.21442	1.44564	1.31927	1.33421	1.06567	1.08354	1.0421	1.06096	1.07875	1.03749	0.981028	0.997474	0.959322	1.19957	1.1461	1.16819	1.19427	1.14103	1.16302	1.10429	1.05506	1.0754	0.946573	0.768773	1.04751	0.977381	0.793793	1.0816	1.02154	0.829662	1.13047	9	38	0.738552	0.556841	0.78226	8	39.7	tr|F8WCT1|F8WCT1_HUMAN ADP-ribosylation factor-like protein 6-interacting protein 4 OS=Homo sapiens OX=9606 GN=ARL6IP4 PE=1 SV=1;tr|F5GYV5|F5GYV5_HUMAN ADP-ribosylation factor-like protein 6-interacting protein 4 (Fragment) OS=Homo sapiens OX=9606 GN=ARL6I	ADP-ribosylation factor-like protein 6-interacting protein 4	ARL6IP4
F8WD26;J3KP06;Q8WWI1;E9PMT2;A0A0A0MTE2	0.145395	0.149242	0.143668	0.131191	0.134661	0.129632	0.137343	0.140976	0.135711	0.192119	0.194831	0.18902	0.204897	0.20779	0.201592	0.200732	0.203566	0.197494	0.751349	0.701668	0.727624	0.801324	0.748338	0.77602	0.785035	0.733126	0.760246	2.32691	2.04685	1.8999	2.54062	2.23483	2.0744	2.5138	2.21124	2.0525	75	41.8	1.32836	1.33411	1.42334	52	37.9	tr|F8WD26|F8WD26_HUMAN LIM domain only protein 7 OS=Homo sapiens OX=9606 GN=LMO7 PE=1 SV=2;tr|J3KP06|J3KP06_HUMAN LIM domain only protein 7 OS=Homo sapiens OX=9606 GN=LMO7 PE=1 SV=2;sp|Q8WWI1|LMO7_HUMAN LIM domain only protein 7 OS=Homo sapiens OX=9606 GN=	LIM domain only protein 7	LMO7
F8WEC0;Q9H3L0	1.60349	3.32658	5.41801	0.470069	0.975198	1.58831	1.00986	2.09504	3.41219	0.626862	0.898758	0.734832	0.614594	0.881169	0.720451	0.558696	0.801025	0.654924	2.8064	1.92292	1.86848	2.75147	1.88529	1.83191	2.50122	1.71382	1.6653	1.90538	0.87464	1.17117	1.85597	0.851958	1.1408	1.71202	0.785878	1.05231	5	27.3	1.08668	1.40136	1.12216	4	21.5	tr|F8WEC0|F8WEC0_HUMAN Methylmalonic aciduria and homocystinuria type D protein, mitochondrial OS=Homo sapiens OX=9606 GN=MMADHC PE=1 SV=1;sp|Q9H3L0|MMAD_HUMAN Methylmalonic aciduria and homocystinuria type D protein, mitochondrial OS=Homo sapiens OX=9606	Methylmalonic aciduria and homocystinuria type D protein, mitochondrial	MMADHC
G0XQ39;Q13586;E9PNJ4	0.899151	0.446908	0.398345	0.943952	0.469176	0.418193	0.701858	0.348847	0.310939	0.436321	0.459182	0.497245	0.418712	0.44065	0.477177	0.440836	0.463934	0.50239	0.516726	0.530993	0.464685	0.495872	0.509563	0.445932	0.522073	0.536488	0.469494	0.359824	0.344102	0.264935	0.398782	0.381358	0.29362	0.442253	0.42293	0.325627	19	23.1	0.781492	0.427429	0.71996	13	21	tr|G0XQ39|G0XQ39_HUMAN STIM1L OS=Homo sapiens OX=9606 GN=STIM1 PE=1 SV=1;sp|Q13586|STIM1_HUMAN Stromal interaction molecule 1 OS=Homo sapiens OX=9606 GN=STIM1 PE=1 SV=3;tr|E9PNJ4|E9PNJ4_HUMAN Stromal interaction molecule 1 OS=Homo sapiens OX=9606 GN=STIM1	Stromal interaction molecule 1	STIM1
G3V0I5;P49821;B4DE93;E9PMX3	1.06497	0.976786	1.00001	0.95155	0.872756	0.893507	0.933654	0.856342	0.876702	1.22269	1.14317	1.34492	1.16949	1.09343	1.2864	1.29452	1.21033	1.42393	0.671814	0.688567	0.679082	0.642582	0.658605	0.649533	0.71128	0.729017	0.718975	1.30431	1.20924	1.10563	1.33212	1.23502	1.1292	1.37461	1.27442	1.16522	18	46.4	1.00582	0.996326	0.990591	21	55.1	tr|G3V0I5|G3V0I5_HUMAN NADH dehydrogenase [ubiquinone] flavoprotein 1, mitochondrial OS=Homo sapiens OX=9606 GN=NDUFV1 PE=1 SV=1;sp|P49821|NDUV1_HUMAN NADH dehydrogenase [ubiquinone] flavoprotein 1, mitochondrial OS=Homo sapiens OX=9606 GN=NDUFV1 PE=1 SV=4	NADH dehydrogenase [ubiquinone] flavoprotein 1, mitochondrial	NDUFV1
G3V1P3;Q969J3	0.633706	0.578438	0.614569	0.739013	0.674561	0.716695	0.824131	0.752255	0.799243	0.768977	0.821339	0.635031	0.832512	0.889201	0.687499	0.757521	0.809103	0.62557	0.567388	0.5384	0.549306	0.614268	0.582885	0.594692	0.558935	0.530379	0.541123	0.585553	0.74112	0.719442	0.527944	0.668206	0.648661	0.652242	0.825526	0.80138	4	29.9	1.00819	0.989701	1.01572	7	39.5	tr|G3V1P3|G3V1P3_HUMAN BLOC-1-related complex subunit 5 OS=Homo sapiens OX=9606 GN=BORCS5 PE=1 SV=1;sp|Q969J3|BORC5_HUMAN BLOC-1-related complex subunit 5 OS=Homo sapiens OX=9606 GN=BORCS5 PE=1 SV=1	Loss of heterozygosity 12 chromosomal region 1 protein	LOH12CR1
G3V2U7;P07311	1.03095	1.00516	0.891032	1.04618	1.02001	0.904197	0.911439	0.888642	0.787744	0.320895	0.337916	0.347532	0.346121	0.36448	0.374852	0.345589	0.36392	0.374276	0.817544	0.865653	0.88966	0.881813	0.933703	0.959597	0.880458	0.932269	0.958123	0.294726	0.301241	0.361554	0.286399	0.29273	0.351338	0.250906	0.256453	0.307798	2	12.4	1.32132	1.32286	1.32599	6	41.1	tr|G3V2U7|G3V2U7_HUMAN Acylphosphatase OS=Homo sapiens OX=9606 GN=ACYP1 PE=1 SV=1;sp|P07311|ACYP1_HUMAN Acylphosphatase-1 OS=Homo sapiens OX=9606 GN=ACYP1 PE=1 SV=2	Acylphosphatase;Acylphosphatase-1	ACYP1
G3V325;O75127	1.47164	1.75245	1.62407	1.65059	1.96555	1.82156	1.74867	2.08235	1.9298	1.8025	1.47401	1.6488	1.81966	1.48804	1.6645	1.95293	1.59702	1.78641	0.564749	0.576002	0.563111	0.570126	0.581486	0.568472	0.611882	0.624074	0.610107	1.75399	1.78425	1.43715	1.9026	1.93543	1.55891	1.51475	1.54089	1.24112	14	15.5	1.12532	0.991967	1.15138	26	42.2	tr|G3V325|G3V325_HUMAN ATP5MF-PTCD1 readthrough OS=Homo sapiens OX=9606 GN=ATP5MF-PTCD1 PE=4 SV=1;sp|O75127|PTCD1_HUMAN Pentatricopeptide repeat-containing protein 1, mitochondrial OS=Homo sapiens OX=9606 GN=PTCD1 PE=1 SV=2	Pentatricopeptide repeat-containing protein 1, mitochondrial	ATP5J2-PTCD1;PTCD1
G3V3G9;V9GY54;Q5TAQ9	0.855671	0.679037	0.705807	0.93591	0.742713	0.771993	0.884109	0.701606	0.729265	0.692381	0.71541	0.697574	0.688561	0.711463	0.693726	0.670751	0.693061	0.675782	1.01682	1.05125	1.05499	1.01121	1.04546	1.04917	0.985058	1.01841	1.02203	0.415298	0.38389	0.417303	0.474708	0.438808	0.477	0.422399	0.390455	0.424439	12	14.4	1.34713	1.41487	1.26915	15	26.6	tr|G3V3G9|G3V3G9_HUMAN Uncharacterized protein OS=Homo sapiens OX=9606 PE=4 SV=1;tr|V9GY54|V9GY54_HUMAN DDB1- and CUL4-associated factor 8 OS=Homo sapiens OX=9606 GN=DCAF8 PE=1 SV=1;sp|Q5TAQ9|DCAF8_HUMAN DDB1- and CUL4-associated factor 8 OS=Homo sapiens O	DDB1- and CUL4-associated factor 8	DCAF8
G3V4A5;A0A087WYL7;O75586	2.59507	2.11858	2.00706	2.24808	1.8353	1.73869	2.11028	1.72281	1.63212	1.62965	1.36611	1.51919	1.49558	1.25372	1.39421	1.49906	1.25664	1.39745	0.855831	0.905292	0.936645	0.785424	0.830816	0.85959	0.787251	0.832749	0.86159	1.33776	1.32103	1.46111	1.41662	1.39891	1.54725	1.35418	1.33725	1.47905	7	21.7	1.06583	0.998202	1.00442	9	26.9	tr|G3V4A5|G3V4A5_HUMAN Mediator of RNA polymerase II transcription subunit 6 OS=Homo sapiens OX=9606 GN=MED6 PE=1 SV=1;tr|A0A087WYL7|A0A087WYL7_HUMAN Mediator of RNA polymerase II transcription subunit 6 OS=Homo sapiens OX=9606 GN=MED6 PE=1 SV=1;sp|O75586|	Mediator of RNA polymerase II transcription subunit 6	MED6
G3V4I5;Q9P0R6;G3V368	1.56374	1.56659	1.64349	1.9079	1.91138	2.00521	2.14448	2.14839	2.25385	1.35523	1.51083	1.96926	1.28916	1.43717	1.87325	1.11236	1.24006	1.61634	1.6709	1.69675	1.75222	1.58944	1.61403	1.6668	1.37145	1.39267	1.4382	1.60523	1.53572	1.75978	0.864603	0.827165	0.947846	1.23608	1.18256	1.35509	2	22	0.759557	0.75524	0.713116	2	22	tr|G3V4I5|G3V4I5_HUMAN GSK3B-interacting protein (Fragment) OS=Homo sapiens OX=9606 GN=GSKIP PE=1 SV=1;sp|Q9P0R6|GSKIP_HUMAN GSK3B-interacting protein OS=Homo sapiens OX=9606 GN=GSKIP PE=1 SV=2;tr|G3V368|G3V368_HUMAN GSK3B-interacting protein (Fragment) OS	GSK3-beta interaction protein	GSKIP
G3V4K3;Q9H9C1	0.383264	0.552272	0.478599	0.436651	0.629201	0.545266	0.477858	0.688579	0.596723	1.29914	1.42688	1.3938	1.37095	1.50575	1.47085	1.22532	1.3458	1.31461	3.5978	3.98122	3.33193	3.79667	4.20129	3.51611	3.39337	3.755	3.14261	0.793009	0.811914	0.879192	0.819278	0.83881	0.908316	0.743839	0.761572	0.824679	10	27.2	1.10926	1.00317	1.07718	20	46.8	tr|G3V4K3|G3V4K3_HUMAN Spermatogenesis-defective protein 39 homolog OS=Homo sapiens OX=9606 GN=VIPAS39 PE=1 SV=1;sp|Q9H9C1|SPE39_HUMAN Spermatogenesis-defective protein 39 homolog OS=Homo sapiens OX=9606 GN=VIPAS39 PE=1 SV=1	Spermatogenesis-defective protein 39 homolog	VIPAS39
G3V529;Q9GZR7;F5GYL3;A0A1W2PRR2;A0A087WXU8	2.06199	1.84249	1.85375	2.13015	1.90339	1.91502	2.03054	1.81438	1.82547	2.26884	1.89763	2.11395	2.17498	1.81912	2.02649	2.40486	2.0114	2.24069	0.788548	0.800696	0.769931	0.755925	0.76757	0.738079	0.835823	0.848699	0.81609	2.51512	2.22352	2.43543	2.6923	2.38016	2.607	2.8122	2.48616	2.7231	37	43.1	1.2403	1.22816	1.17338	44	53.6	tr|G3V529|G3V529_HUMAN ATP-dependent RNA helicase DDX24 OS=Homo sapiens OX=9606 GN=DDX24 PE=1 SV=1;sp|Q9GZR7|DDX24_HUMAN ATP-dependent RNA helicase DDX24 OS=Homo sapiens OX=9606 GN=DDX24 PE=1 SV=1;tr|F5GYL3|F5GYL3_HUMAN ATP-dependent RNA helicase DDX24 OS=	ATP-dependent RNA helicase DDX24	DDX24
G3V599;Q96PC5	1.19934	1.22446	1.14376	1.16857	1.19305	1.11442	1.15764	1.18188	1.10399	0.998617	1.03886	1.01928	0.958951	0.997593	0.978792	0.977458	1.01684	0.997681	0.703166	0.700214	0.67823	0.675235	0.672401	0.651289	0.688266	0.685377	0.663859	0.682547	0.682951	0.748294	0.693553	0.693964	0.760361	0.655267	0.655656	0.718388	18	14.8	1.01337	1.0382	1.01348	26	22.4	tr|G3V599|G3V599_HUMAN Melanoma inhibitory activity protein 2 OS=Homo sapiens OX=9606 GN=MIA2 PE=1 SV=1;sp|Q96PC5|MIA2_HUMAN Melanoma inhibitory activity protein 2 OS=Homo sapiens OX=9606 GN=MIA2 PE=1 SV=4	Melanoma inhibitory activity protein 2	MIA2
G3V5E1;O75909;G3V2Q3	1.30241	1.40242	1.38409	1.49479	1.60958	1.58854	1.49098	1.60547	1.58448	2.13049	1.62865	1.5542	2.04815	1.5657	1.49413	2.17684	1.66408	1.58801	1.16078	0.862476	1.13234	1.11592	0.82914	1.08858	1.18604	0.881239	1.15698	1.18373	1.10139	1.28748	1.00685	0.936809	1.0951	1.22867	1.1432	1.33637	8	25.9	1.12219	1.066	1.06937	13	36	tr|G3V5E1|G3V5E1_HUMAN Cyclin-K OS=Homo sapiens OX=9606 GN=CCNK PE=1 SV=1;sp|O75909|CCNK_HUMAN Cyclin-K OS=Homo sapiens OX=9606 GN=CCNK PE=1 SV=2;tr|G3V2Q3|G3V2Q3_HUMAN Cyclin-K (Fragment) OS=Homo sapiens OX=9606 GN=CCNK PE=1 SV=1	Cyclin-K	CCNK
[truncated: 4,942 more rows]

## Sheet: Table 2-3
Majority protein IDs	Fasta headers	Protein names	Gene names	Peptides	Sequence coverage [%]	RAW_SBDS_siRNA_D2_1	RAW_SBDS_siRNA_D2_2	RAW_SBDS_siRNA_D2_3	RAW_SBDS_siRNA_D4_1	RAW_SBDS_siRNA_D4_2	RAW_SBDS_siRNA_D4_3	RAW_Scrambled_siRNA_D2_1	RAW_Scrambled_siRNA_D2_2	RAW_Scrambled_siRNA_D2_3	RAW_Scrambled_siRNA_D4_1	RAW_Scrambled_siRNA_D4_2	RAW_Scrambled_siRNA_D4_3	Normalized_SBDS_siRNA_D2_1	Normalized_SBDS_siRNA_D2_2	Normalized_SBDS_siRNA_D2_3	Normalized_SBDS_siRNA_D4_1	Normalized_SBDS_siRNA_D4_2	Normalized_SBDS_siRNA_D4_3	Normalized_Scrambled_siRNA_D2_1	Normalized_Scrambled_siRNA_D2_2	Normalized_Scrambled_siRNA_D2_3	Normalized_Scrambled_siRNA_D4_1	Normalized_Scrambled_siRNA_D4_2	Normalized_Scrambled_siRNA_D4_3
[truncated: 4,925 more rows]

[truncated: 2 more sheets: Table 2-4, Table 2-5]
