# Supplementary material for: An integrative proteomics method identifies a regulator of translation during stem cell maintenance and differentiation
Source: Nat Commun. 2021 Nov 12;12:6558. doi: 10.1038/s41467-021-26879-4 (PMC8590018; doi:10.1038/s41467-021-26879-4)
Supplement: Supplementary file 6 — Supplementary Dataset 3 [file 41467_2021_26879_MOESM6_ESM.xlsx]

## Sheet: Table 3-1
Protein_ID	Tm_hFF_1	Tm_hFF_2	Tm_iPSC_1	Tm_iPSC_2	∆Tm_hFF-iPSC hi12_1	∆Tm_hFF-iPSC hi12_2	∆Tm_hFF-iPSC hi12_3	∆Tm_hFF-iPSC hi12_4	Majority protein IDs	Fasta headers	Protein names	Gene names	Peptides	Sequence coverage [%]	norm_FC_TMT126_hFF_1	norm_FC_TMT127H_hFF_1	norm_FC_TMT127L_hFF_1	norm_FC_TMT128H_hFF_1	norm_FC_TMT128L_hFF_1	norm_FC_TMT129H_hFF_1	norm_FC_TMT129L_hFF_1	norm_FC_TMT130H_hFF_1	norm_FC_TMT130L_hFF_1	norm_FC_TMT131L_hFF_1	norm_FC_TMT126_hFF_2	norm_FC_TMT127H_hFF_2	norm_FC_TMT127L_hFF_2	norm_FC_TMT128H_hFF_2	norm_FC_TMT128L_hFF_2	norm_FC_TMT129H_hFF_2	norm_FC_TMT129L_hFF_2	norm_FC_TMT130H_hFF_2	norm_FC_TMT130L_hFF_2	norm_FC_TMT131L_hFF_2	norm_FC_TMT126_iPSC_1	norm_FC_TMT127H_iPSC_1	norm_FC_TMT127L_iPSC_1	norm_FC_TMT128H_iPSC_1	norm_FC_TMT128L_iPSC_1	norm_FC_TMT129H_iPSC_1	norm_FC_TMT129L_iPSC_1	norm_FC_TMT130H_iPSC_1	norm_FC_TMT130L_iPSC_1	norm_FC_TMT131L_iPSC_1	norm_FC_TMT126_iPSC_2	norm_FC_TMT127H_iPSC_2	norm_FC_TMT127L_iPSC_2	norm_FC_TMT128H_iPSC_2	norm_FC_TMT128L_iPSC_2
A0A024QZX5	56.5547	56.7433	56.9765	56.7549	-0.421805	-0.233229	-0.200215	-0.0116387	A0A024QZX5;A0A087X1N8;A0A2R8YD12;A0A2R8Y6A7	tr|A0A024QZX5|A0A024QZX5_HUMAN Serpin B6 OS=Homo sapiens OX=9606 GN=SERPINB6 PE=1 SV=1;tr|A0A087X1N8|A0A087X1N8_HUMAN Serpin B6 OS=Homo sapiens OX=9606 GN=SERPINB6 PE=1 SV=1;tr|A0A2R8YD12|A0A2R8YD12_HUMAN Serpin B6 OS=Homo sapiens OX=9606 GN=SERPINB6 PE=1	NA	SERPINB6	32	86.6	0.998135	0.955637	1.02513	0.835442	0.936861	0.581095	0.7285	0.114279	0.361778	0.1145	0.998135	0.958337	1.00203	0.835882	0.935002	0.606238	0.721914	0.128938	0.369619	0.129443	0.998135	0.944724	0.954426	0.825579	0.929705	0.586995	0.725349	0.194722	0.38797	0.163155	0.998135	1.02249	0.945103	0.841978	0.924315
A0A024R4E5	44.2959	44.5515	44.9838	44.5496	-0.687892	-0.432252	-0.253715	0.00192489	A0A024R4E5;Q00341;H0Y394	tr|A0A024R4E5|A0A024R4E5_HUMAN High density lipoprotein binding protein (Vigilin), isoform CRA_a OS=Homo sapiens OX=9606 GN=HDLBP PE=1 SV=1;sp|Q00341|VIGLN_HUMAN Vigilin OS=Homo sapiens OX=9606 GN=HDLBP PE=1 SV=2;tr|H0Y394|H0Y394_HUMAN Vigilin (Fragment) O	Vigilin	HDLBP	75	61.4	0.998135	0.54706	0.892077	0.132456	0.189294	0.0748803	0.119441	0.0487616	0.0538473	0.0368505	0.998135	0.588532	1.00712	0.141232	0.191746	0.0822348	0.120186	0.0446998	0.0595449	0.0424234	0.998135	0.578292	0.961032	0.224851	0.30272	0.127391	0.177864	0.0908936	0.0964155	0.0783311	0.998135	0.526775	0.923778	0.205383	0.273208
A0A024R4M0	61.3363	59.4726	51.081	51.3253	10.2554	8.39164	10.011	8.14732	A0A024R4M0;P46781;B5MCT8;C9JM19	tr|A0A024R4M0|A0A024R4M0_HUMAN 40S ribosomal protein S9 OS=Homo sapiens OX=9606 GN=RPS9 PE=1 SV=1;sp|P46781|RS9_HUMAN 40S ribosomal protein S9 OS=Homo sapiens OX=9606 GN=RPS9 PE=1 SV=3;tr|B5MCT8|B5MCT8_HUMAN 40S ribosomal protein S9 OS=Homo sapiens OX=9606	40S ribosomal protein S9	RPS9	19	56.7	0.998135	1.09231	1.06818	1.04117	1.08557	0.804655	0.951874	0.517073	0.552955	0.195919	0.998135	1.12931	1.02024	1.23912	1.08806	0.764838	1.02837	0.0989012	0.634756	0.12272	0.998135	1.05666	1.09508	0.595263	0.907819	0.193482	0.334013	0.105832	0.148078	0.0913463	0.998135	0.976386	1.05246	0.688821	0.861455
A0A024RCR6	51.4842	50.291	52.9397	54.2634	-1.4555	-2.64869	-2.77918	-3.97237	A0A024RCR6;A0A0G2JK23;P46379;A0A0G2JL47;F6S6P2;X6REW1;A0A0G2JJM1	tr|A0A024RCR6|A0A024RCR6_HUMAN BAG6 OS=Homo sapiens OX=9606 GN=BAG6 PE=1 SV=1;tr|A0A0G2JK23|A0A0G2JK23_HUMAN Large proline-rich protein BAG6 OS=Homo sapiens OX=9606 GN=BAG6 PE=1 SV=1;sp|P46379|BAG6_HUMAN Large proline-rich protein BAG6 OS=Homo sapiens OX=9	Large proline-rich protein BAG6	BAT3;BAG6	13	17.3	0.998135	1.10188	1.20819	0.623479	0.921072	0.253466	0.395936	0.186666	0.207158	0.153397	0.998135	0.910052	1.28784	0.516712	0.893346	0.216004	0.287049	0.16416	0.187884	0.148867	0.998135	1.04621	1.59853	0.710709	1.16457	0.435368	0.586508	0.430992	0.416367	0.424534	0.998135	1.01296	1.20887	0.794172	1.03006
A0A087WTA8	51.3648	51.8782	54.3786	53.1869	-3.01375	-2.50036	-1.82204	-1.30866	A0A087WTA8;P08123	tr|A0A087WTA8|A0A087WTA8_HUMAN Collagen alpha-2(I) chain OS=Homo sapiens OX=9606 GN=COL1A2 PE=1 SV=1;sp|P08123|CO1A2_HUMAN Collagen alpha-2(I) chain OS=Homo sapiens OX=9606 GN=COL1A2 PE=1 SV=7	Collagen alpha-2(I) chain	COL1A2	25	20.3	0.998135	0.889842	0.966163	0.534946	0.768448	0.350984	0.452978	0.217359	0.267108	0.257697	0.998135	0.938523	1.02911	0.560365	0.774692	0.409299	0.492941	0.321941	0.340273	0.317365	0.998135	0.927166	0.864693	0.72342	0.750102	0.44554	0.546871	0.316471	0.320794	0.280153	0.998135	0.862859	1.06129	0.752541	0.89953
A0A087WUB9	44.9876	46.773	44.6468	45.6306	0.340803	2.1262	-0.642909	1.14249	A0A087WUB9;Q8WYA6	tr|A0A087WUB9|A0A087WUB9_HUMAN Beta-catenin-like protein 1 OS=Homo sapiens OX=9606 GN=CTNNBL1 PE=1 SV=1;sp|Q8WYA6|CTBL1_HUMAN Beta-catenin-like protein 1 OS=Homo sapiens OX=9606 GN=CTNNBL1 PE=1 SV=1	Beta-catenin-like protein 1	CTNNBL1	8	15.3	0.998135	0.697123	0.886109	0.122242	0.19927	0.0832832	0.119685	0.0711549	0.0535859	0.0377362	0.998135	0.757253	0.842302	0.275679	0.485898	0.0742645	0.126451	0.0543746	0.0407778	0.0322186	0.998135	0.633995	1.02823	0.163371	0.180308	0.0943872	0.123594	0.0625206	0.0758101	0.0758511	0.998135	0.674983	0.943797	0.243263	0.323194
A0A087WUT6	50.0201	49.81	49.1701	50.81	0.850033	0.639913	-0.789905	-1.00003	A0A087WUT6;O60841	tr|A0A087WUT6|A0A087WUT6_HUMAN Eukaryotic translation initiation factor 5B OS=Homo sapiens OX=9606 GN=EIF5B PE=1 SV=1;sp|O60841|IF2P_HUMAN Eukaryotic translation initiation factor 5B OS=Homo sapiens OX=9606 GN=EIF5B PE=1 SV=4	Eukaryotic translation initiation factor 5B	EIF5B	60	47.7	0.998135	0.993329	0.970611	0.529945	0.735797	0.141145	0.25723	0.089219	0.0947092	0.0642491	0.998135	0.91321	0.969826	0.513649	0.744351	0.128201	0.246045	0.0859772	0.10753	0.0869246	0.998135	0.854246	0.900509	0.431541	0.746737	0.175111	0.219369	0.160444	0.148714	0.13478	0.998135	1.01883	1.13687	0.599276	0.969019
A0A087WWA3	49.5418	49.5837	50.3737	49.1169	-0.831919	-0.790009	0.424951	0.466861	A0A087WWA3;Q4R9M9;O60333	tr|A0A087WWA3|A0A087WWA3_HUMAN Kinesin-like protein KIF1B OS=Homo sapiens OX=9606 GN=KIF1B PE=1 SV=1;tr|Q4R9M9|Q4R9M9_HUMAN Kinesin family member 1Bbeta isoform II OS=Homo sapiens OX=9606 GN=KIF1B PE=1 SV=1;sp|O60333|KIF1B_HUMAN Kinesin-like protein KIF1B	Kinesin-like protein;Kinesin-like protein KIF1B	KIF1B;KIF1Bbeta	9	5.8	0.998135	0.949355	1.01059	0.495526	0.693839	0.140196	0.253697	0.140555	0.0860233	0.112276	0.998135	0.8841	0.942378	0.572714	0.6054	0.0696271	0.294325	0.0683705	0.0869347	0.0614738	0.998135	0.940714	1.14269	0.535109	0.743024	0.207778	0.31892	0.069206	0.109149	0.101747	0.998135	0.773869	0.999643	0.413135	0.606399
A0A087WWW9	48.9503	49.0988	50.8933	52.8242	-1.94295	-1.79442	-3.87389	-3.72537	A0A087WWW9;O95999	tr|A0A087WWW9|A0A087WWW9_HUMAN B-cell lymphoma/leukemia 10 OS=Homo sapiens OX=9606 GN=BCL10 PE=1 SV=2;sp|O95999|BCL10_HUMAN B-cell lymphoma/leukemia 10 OS=Homo sapiens OX=9606 GN=BCL10 PE=1 SV=1	B-cell lymphoma/leukemia 10	BCL10	9	38.7	0.998135	0.974969	1.00906	0.373946	0.683591	0.176969	0.287471	0.117734	0.134899	0.114704	0.998135	0.839376	0.892967	0.422387	0.66596	0.255114	0.290911	0.164131	0.204856	0.145113	0.998135	0.863141	0.901608	0.505025	0.696497	0.401789	0.444502	0.453366	0.415537	0.348393	0.998135	0.889482	0.948087	0.579114	0.74062
A0A087WXM6	60.3991	59.8881	52.0996	51.9497	8.29942	7.78849	8.44935	7.93842	A0A087WXM6;J3QQT2;J3KRX5;A0A0A6YYL6;P18621;J3KRB3;A0A087WWH0;J3QS96;J3QLC8;A0A0A0MRF8;A0A087WY81	tr|A0A087WXM6|A0A087WXM6_HUMAN 60S ribosomal protein L17 (Fragment) OS=Homo sapiens OX=9606 GN=RPL17 PE=3 SV=1;tr|J3QQT2|J3QQT2_HUMAN 60S ribosomal protein L17 (Fragment) OS=Homo sapiens OX=9606 GN=RPL17 PE=3 SV=1;tr|J3KRX5|J3KRX5_HUMAN 60S ribosomal prote	60S ribosomal protein L17	RPL17;RPL17-C18orf32	9	59.2	0.998135	1.13517	1.04013	1.1688	1.16299	0.832806	1.05629	0.288508	0.668335	0.179874	0.998135	1.25266	1.06355	1.48547	1.19754	0.928829	1.2153	0.171853	0.970032	0.226742	0.998135	1.0475	1.01483	0.647628	0.881552	0.290644	0.446426	0.186677	0.219794	0.146374	0.998135	0.961636	1.0161	0.749698	0.880583
A0A087WXS7	54.5634	53.3095	52.3905	53.4349	2.1729	0.918996	1.12855	-0.125356	A0A087WXS7;O43681	tr|A0A087WXS7|A0A087WXS7_HUMAN ATPase ASNA1 OS=Homo sapiens OX=9606 GN=ASNA1 PE=1 SV=1;sp|O43681|ASNA_HUMAN ATPase ASNA1 OS=Homo sapiens OX=9606 GN=ASNA1 PE=1 SV=2	ATPase ASNA1	ASNA1	10	34.7	0.998135	0.944145	1.02002	0.791154	0.942934	0.430496	0.526985	0.19078	0.317316	0.0847151	0.998135	0.885861	0.948899	0.70315	0.847525	0.344042	0.511924	0.129478	0.266248	0.0769405	0.998135	0.943584	0.962014	0.661381	0.7919	0.285821	0.498361	0.154129	0.185039	0.110071	0.998135	1.00704	1.08883	0.740534	0.903765
A0A087WY55	50.7151	49.0664	49.3484	50.1765	1.36662	-0.28206	0.538519	-1.11016	A0A087WY55;Q9NP79;Q5TGM0	tr|A0A087WY55|A0A087WY55_HUMAN Chromosome 6 open reading frame 55, isoform CRA_b OS=Homo sapiens OX=9606 GN=VTA1 PE=1 SV=1;sp|Q9NP79|VTA1_HUMAN Vacuolar protein sorting-associated protein VTA1 homolog OS=Homo sapiens OX=9606 GN=VTA1 PE=1 SV=1;tr|Q5TGM0|Q5T	Vacuolar protein sorting-associated protein VTA1 homolog	VTA1	15	51.4	0.998135	0.934071	0.934448	0.552887	0.913583	0.18279	0.304553	0.126851	0.154135	0.0856928	0.998135	0.874661	0.944976	0.404308	0.755771	0.0982808	0.158414	0.0581663	0.0763795	0.0452704	0.998135	0.832559	0.973619	0.419626	0.748365	0.173401	0.262443	0.0963761	0.1003	0.0798838	0.998135	0.90002	0.99159	0.48658	0.824702
A0A087WY71	52.1823	52.4058	51.6544	53.2111	0.527957	0.751371	-1.02873	-0.805317	A0A087WY71;Q96CW1;E9PFW3	tr|A0A087WY71|A0A087WY71_HUMAN AP-2 complex subunit mu OS=Homo sapiens OX=9606 GN=AP2M1 PE=1 SV=1;sp|Q96CW1|AP2M1_HUMAN AP-2 complex subunit mu OS=Homo sapiens OX=9606 GN=AP2M1 PE=1 SV=2;tr|E9PFW3|E9PFW3_HUMAN AP-2 complex subunit mu OS=Homo sapiens OX=960	AP-2 complex subunit mu	AP2M1	21	46.8	0.998135	0.838042	0.991589	0.711551	0.785005	0.228297	0.491543	0.153071	0.13211	0.0896106	0.998135	0.902475	0.950493	0.695407	0.839288	0.230138	0.518113	0.14096	0.13225	0.115355	0.998135	1.03817	0.981565	0.653794	0.929909	0.197792	0.382353	0.0971441	0.123202	0.0915677	0.998135	1.02764	1.14952	0.877198	1.05142
A0A087WY85	48.4515	50.0934	58.8995	56.0358	-10.448	-8.80604	-7.58431	-5.94237	A0A087WY85;P61077;D6RAH7;H9KV45;D6RFM0	tr|A0A087WY85|A0A087WY85_HUMAN Ubiquitin-conjugating enzyme E2 D3 OS=Homo sapiens OX=9606 GN=UBE2D3 PE=1 SV=1;sp|P61077|UB2D3_HUMAN Ubiquitin-conjugating enzyme E2 D3 OS=Homo sapiens OX=9606 GN=UBE2D3 PE=1 SV=1;tr|D6RAH7|D6RAH7_HUMAN Ubiquitin-conjugating	Ubiquitin-conjugating enzyme E2 D3	UBE2D3;UBE2D2	6	51.4	0.998135	0.809781	0.847242	0.337133	0.705996	0.146336	0.198076	0.0744276	0.0896266	0.050927	0.998135	1.01073	1.117	0.478988	0.871735	0.153278	0.25443	0.0750902	0.0951127	0.0691174	0.998135	1.11078	1.16423	1.05351	1.53046	0.83789	0.852851	0.206941	0.49267	0.216997	0.998135	1.04582	0.97936	0.830372	1.20479
A0A087WYU2	50.8134	50.0624	51.1386	50.2735	-0.325202	-1.07624	0.539922	-0.211122	A0A087WYU2;Q96S19;H3BS73;H3BNB2;H3BRT2	tr|A0A087WYU2|A0A087WYU2_HUMAN Methyltransferase-like 26 OS=Homo sapiens OX=9606 GN=METTL26 PE=1 SV=1;sp|Q96S19|MTL26_HUMAN Methyltransferase-like 26 OS=Homo sapiens OX=9606 GN=METTL26 PE=1 SV=2;tr|H3BS73|H3BS73_HUMAN Methyltransferase-like 26 OS=Homo sapi	UPF0585 protein C16orf13	C16orf13	6	37	0.998135	0.945778	1.05396	0.556425	0.859194	0.230087	0.340848	0.14014	0.147448	0.142277	0.998135	0.911426	1.05296	0.472731	0.792153	0.169211	0.323688	0.130664	0.131378	0.0891859	0.998135	1.03325	1.08872	0.632811	0.954592	0.20126	0.313821	0.101296	0.193707	0.131045	0.998135	0.985525	0.991219	0.472803	0.808322
A0A087WZ85	54.7777	52.3772	57.8613	56.6084	-3.08364	-5.48412	-1.83069	-4.23117	A0A087WZ85;A0A0A0MSX4;A0A087WTM1;Q9Y6N7	tr|A0A087WZ85|A0A087WZ85_HUMAN Roundabout homolog 1 OS=Homo sapiens OX=9606 GN=ROBO1 PE=1 SV=1;tr|A0A0A0MSX4|A0A0A0MSX4_HUMAN Roundabout homolog 1 OS=Homo sapiens OX=9606 GN=ROBO1 PE=1 SV=1;tr|A0A087WTM1|A0A087WTM1_HUMAN Roundabout homolog 1 OS=Homo sapien	Roundabout homolog 1	ROBO1	2	1.9	0.998135	0.985436	1.21043	0.791183	1.16605	0.450604	0.570257	0.112852	0.409736	0.226982	0.998135	1.30074	0.793633	0.820525	0.616775	0.180264	0.50839	0.225662	0.0217054	0.171536	0.998135	0.947853	1.10222	0.847659	0.871552	0.559773	0.774104	0.385246	0.421363	0.292219	0.998135	1.12765	0.951362	0.701861	0.903208
A0A087WZG4	48.4291	48.481	47.4904	48.2258	0.938754	0.990608	0.203303	0.255157	A0A087WZG4;A0A3B3IPE9;Q6ZSZ5;M0QZS0	tr|A0A087WZG4|A0A087WZG4_HUMAN Rho guanine nucleotide exchange factor 18 (Fragment) OS=Homo sapiens OX=9606 GN=ARHGEF18 PE=4 SV=2;tr|A0A3B3IPE9|A0A3B3IPE9_HUMAN Rho guanine nucleotide exchange factor 18 OS=Homo sapiens OX=9606 GN=ARHGEF18 PE=1 SV=1;sp|Q6ZS	Rho guanine nucleotide exchange factor 18	ARHGEF18	2	2	0.998135	0.796029	0.863985	0.419686	0.635759	0.126336	0.206114	0.0957057	0.0846214	0.0640557	0.998135	0.772086	0.844055	0.44441	0.611013	0.171212	0.247641	0.119507	0.154613	0.097815	0.998135	0.808992	0.841239	0.300109	0.566835	0.137112	0.176527	0.102829	0.101893	0.0748863	0.998135	0.822671	0.817631	0.343276	0.652776
A0A087WZN1	52.2238	52.4579	49.3124	50.307	2.9114	3.14543	1.91686	2.15089	A0A087WZN1;O43837;A0A087X2E5	tr|A0A087WZN1|A0A087WZN1_HUMAN Isocitrate dehydrogenase [NAD] subunit, mitochondrial OS=Homo sapiens OX=9606 GN=IDH3B PE=1 SV=1;sp|O43837|IDH3B_HUMAN Isocitrate dehydrogenase [NAD] subunit beta, mitochondrial OS=Homo sapiens OX=9606 GN=IDH3B PE=1 SV=2;tr|A	Isocitrate dehydrogenase [NAD] subunit, mitochondrial;Isocitrate dehydrogenase [NAD] subunit beta, mitochondrial	IDH3B	13	39.3	0.998135	0.825256	0.891609	0.615667	0.7404	0.342679	0.487409	0.263782	0.23813	0.170706	0.998135	0.883353	0.941644	0.662472	0.802922	0.312525	0.477349	0.140394	0.2104	0.114421	0.998135	0.753223	0.782725	0.443066	0.707291	0.294433	0.296144	0.0906605	0.14024	0.0917895	0.998135	0.746737	1.00678	0.502879	0.660292
A0A087WZX0	53.2657	56.0466	61.0597	60.9958	-7.79397	-5.01303	-7.73008	-4.94914	A0A087WZX0;Q86UU0	tr|A0A087WZX0|A0A087WZX0_HUMAN B-cell CLL/lymphoma 9-like protein OS=Homo sapiens OX=9606 GN=BCL9L PE=1 SV=1;sp|Q86UU0|BCL9L_HUMAN B-cell CLL/lymphoma 9-like protein OS=Homo sapiens OX=9606 GN=BCL9L PE=1 SV=1	B-cell CLL/lymphoma 9-like protein	BCL9L	20	24.1	0.998135	0.927638	0.983094	0.691553	0.717044	0.439125	0.49943	0.2803	0.333513	0.333474	0.998135	0.917864	0.935057	0.742294	0.834591	0.500252	0.554501	0.389959	0.448613	0.443518	0.998135	0.920017	0.942971	0.782044	0.910434	0.582484	0.696578	0.534474	0.522802	0.396273	0.998135	0.993848	0.96027	0.875386	0.925379
A0A087X020	49.8995	49.5653	52.3221	53.1855	-2.42257	-2.75676	-3.28597	-3.62017	A0A087X020;Q9Y3A5	tr|A0A087X020|A0A087X020_HUMAN Ribosome maturation protein SBDS OS=Homo sapiens OX=9606 GN=SBDS PE=1 SV=1;sp|Q9Y3A5|SBDS_HUMAN Ribosome maturation protein SBDS OS=Homo sapiens OX=9606 GN=SBDS PE=1 SV=4	Ribosome maturation protein SBDS	SBDS	21	58.8	0.998135	0.939872	0.984237	0.480174	0.798291	0.160216	0.246242	0.0753023	0.12105	0.0706377	0.998135	0.902151	0.92006	0.491795	0.714669	0.166186	0.231853	0.0771283	0.132162	0.0881874	0.998135	0.893528	0.915326	0.584676	0.865891	0.348558	0.427173	0.130754	0.264714	0.0937472	0.998135	0.95548	1.02529	0.635174	0.868275
A0A087X0D5	54.124	55.7901	53.6359	55.5881	0.488111	2.15422	-1.46412	0.201984	A0A087X0D5;P09668;E9PKT6	tr|A0A087X0D5|A0A087X0D5_HUMAN Pro-cathepsin H OS=Homo sapiens OX=9606 GN=CTSH PE=1 SV=1;sp|P09668|CATH_HUMAN Pro-cathepsin H OS=Homo sapiens OX=9606 GN=CTSH PE=1 SV=4;tr|E9PKT6|E9PKT6_HUMAN Pro-cathepsin H (Fragment) OS=Homo sapiens OX=9606 GN=CTSH PE=1 S	Pro-cathepsin H;Cathepsin H mini chain;Cathepsin H;Cathepsin H heavy chain;Cathepsin H light chain	CTSH	6	15.5	0.998135	0.985506	0.960794	0.774469	0.970686	0.392019	0.574533	0.166438	0.273387	0.165174	0.998135	0.989974	1.13627	0.784144	0.974695	0.515292	0.645994	0.189542	0.35628	0.157727	0.998135	0.908422	1.00304	0.770731	0.866088	0.352639	0.549587	0.176507	0.26165	0.197489	0.998135	1.04996	0.961153	0.801587	0.905034
A0A087X0H9	47.7535	50.283	49.2636	48.5033	-1.51004	1.01942	-0.749792	1.77967	A0A087X0H9;Q5T8P6	tr|A0A087X0H9|A0A087X0H9_HUMAN RNA-binding protein 26 OS=Homo sapiens OX=9606 GN=RBM26 PE=1 SV=1;sp|Q5T8P6|RBM26_HUMAN RNA-binding protein 26 OS=Homo sapiens OX=9606 GN=RBM26 PE=1 SV=3	RNA-binding protein 26	RBM26	23	22.2	0.998135	0.818361	0.880086	0.297363	0.574172	0.210136	0.260475	0.155622	0.136225	0.0950965	0.998135	0.993925	1.12205	0.464147	0.725655	0.324326	0.409459	0.186541	0.189039	0.169288	0.998135	0.832898	0.949743	0.440154	0.665113	0.254117	0.321636	0.196094	0.205064	0.156978	0.998135	0.805477	0.899711	0.402263	0.578802
A0A087X0M4	50.712	50.9493	52.0289	52.0763	-1.3169	-1.07968	-1.36431	-1.12708	A0A087X0M4;Q9BWU0	tr|A0A087X0M4|A0A087X0M4_HUMAN Kanadaptin OS=Homo sapiens OX=9606 GN=SLC4A1AP PE=1 SV=1;sp|Q9BWU0|NADAP_HUMAN Kanadaptin OS=Homo sapiens OX=9606 GN=SLC4A1AP PE=1 SV=1	Kanadaptin	SLC4A1AP	19	33.8	0.998135	0.857369	1.00831	0.555301	0.75704	0.241677	0.377318	0.157444	0.209511	0.162504	0.998135	0.968696	0.967016	0.548644	0.910135	0.20658	0.363292	0.134616	0.169866	0.126229	0.998135	0.95088	0.962931	0.630777	0.941482	0.322069	0.457073	0.274048	0.260142	0.229655	0.998135	0.962044	0.933833	0.624429	0.860092
A0A087X0X3	45.3291	45.1332	50.3586	51.4356	-5.02952	-5.22547	-6.1065	-6.30245	A0A087X0X3;P52272	tr|A0A087X0X3|A0A087X0X3_HUMAN Heterogeneous nuclear ribonucleoprotein M OS=Homo sapiens OX=9606 GN=HNRNPM PE=1 SV=1;sp|P52272|HNRPM_HUMAN Heterogeneous nuclear ribonucleoprotein M OS=Homo sapiens OX=9606 GN=HNRNPM PE=1 SV=3	Heterogeneous nuclear ribonucleoprotein M	HNRNPM	43	57.8	0.998135	0.660232	0.986922	0.201833	0.352599	0.121693	0.160897	0.442793	0.086945	0.0720967	0.998135	0.630339	0.914343	0.179361	0.289032	0.087368	0.130174	0.052394	0.0609122	0.0440369	0.998135	0.83665	0.952836	0.513053	0.664434	0.352936	0.385962	0.27714	0.287597	0.200135	0.998135	0.863268	1.00569	0.562889	0.724638
A0A087X142	57.1697	57.2129	56.087	57.0649	1.08276	1.12595	0.104896	0.148091	A0A087X142;A6NMH6;A6NFQ9;F8W8I8;Q92599	tr|A0A087X142|A0A087X142_HUMAN Septin-8 OS=Homo sapiens OX=9606 GN=SEPT8 PE=1 SV=1;tr|A6NMH6|A6NMH6_HUMAN Septin-8 OS=Homo sapiens OX=9606 GN=SEPT8 PE=1 SV=1;tr|A6NFQ9|A6NFQ9_HUMAN Septin-8 OS=Homo sapiens OX=9606 GN=SEPT8 PE=1 SV=1;tr|F8W8I8|F8W8I8_HUMAN	Septin-8	2021-09-08	15	34.7	0.998135	0.887319	0.937119	0.818569	0.837369	0.550148	0.777446	0.214239	0.46791	0.126116	0.998135	0.911064	0.936923	0.873535	0.896902	0.5746	0.764008	0.2219	0.415811	0.0931518	0.998135	1.04577	1.09888	0.941972	0.988184	0.482408	0.819051	0.190725	0.304381	0.132395	0.998135	1.05037	0.952354	0.956014	1.04721
A0A087X1G7	51.7044	52.4023	52.9478	51.7416	-1.24337	-0.545448	-0.0371755	0.660749	A0A087X1G7;O60613;A0A0J9YX89	tr|A0A087X1G7|A0A087X1G7_HUMAN Selenoprotein F OS=Homo sapiens OX=9606 GN=SELENOF PE=1 SV=1;sp|O60613|SEP15_HUMAN Selenoprotein F OS=Homo sapiens OX=9606 GN=SELENOF PE=1 SV=4;tr|A0A0J9YX89|A0A0J9YX89_HUMAN Selenoprotein F (Fragment) OS=Homo sapiens OX=9606	15 kDa selenoprotein	2021-09-15	6	33.5	0.998135	1.03545	1.06013	0.773766	0.899454	0.152417	0.332619	0.173834	0.131022	0.14568	0.998135	0.961063	0.962866	0.814368	0.911285	0.224608	0.410878	0.139911	0.13883	0.106137	0.998135	1.16833	1.15238	0.92281	0.968437	0.341095	0.480585	0.289684	0.328299	0.207493	0.998135	0.99454	1.02537	0.754463	0.955748
A0A087X1Z3	53.3752	53.9475	52.6499	54.1927	0.725242	1.29751	-0.817481	-0.245213	A0A087X1Z3;Q9UL46;H0YM70	tr|A0A087X1Z3|A0A087X1Z3_HUMAN Proteasome activator complex subunit 2 OS=Homo sapiens OX=9606 GN=PSME2 PE=1 SV=1;sp|Q9UL46|PSME2_HUMAN Proteasome activator complex subunit 2 OS=Homo sapiens OX=9606 GN=PSME2 PE=1 SV=4;tr|H0YM70|H0YM70_HUMAN Proteasome activ	Proteasome activator complex subunit 2	PSME2	20	59.1	0.998135	0.937464	0.899759	0.811083	0.916574	0.21406	0.603734	0.125504	0.129278	0.106618	0.998135	1.03317	1.08551	0.911844	1.08089	0.203516	0.695532	0.122749	0.123437	0.102806	0.998135	0.943219	0.998307	0.775796	0.870906	0.283192	0.462385	0.294613	0.267019	0.190023	0.998135	1.1633	1.1637	1.08771	1.15058
A0A087X211	46.0416	45.1443	49.3523	52.1697	-3.31071	-4.20806	-6.12811	-7.02545	A0A087X211;Q8TCG1	tr|A0A087X211|A0A087X211_HUMAN Protein CIP2A OS=Homo sapiens OX=9606 GN=CIP2A PE=1 SV=1;sp|Q8TCG1|CIP2A_HUMAN Protein CIP2A OS=Homo sapiens OX=9606 GN=CIP2A PE=1 SV=2	Protein CIP2A	KIAA1524	12	14.1	0.998135	0.7552	0.926567	0.280573	0.335238	0.138967	0.219653	0.114978	0.119751	0.0820301	0.998135	0.685112	0.955175	0.197792	0.235394	0.0999756	0.151221	0.0529855	0.0830832	0.0487026	0.998135	0.697542	0.873626	0.500881	0.597548	0.38264	0.380168	0.352664	0.339754	0.265477	0.998135	0.599396	1.0466	0.650297	0.711344
A0A087X2D8	50.235	50.24	49.5876	50.048	0.647379	0.652388	0.186973	0.191982	A0A087X2D8;O60271	tr|A0A087X2D8|A0A087X2D8_HUMAN C-Jun-amino-terminal kinase-interacting protein 4 OS=Homo sapiens OX=9606 GN=SPAG9 PE=1 SV=1;sp|O60271|JIP4_HUMAN C-Jun-amino-terminal kinase-interacting protein 4 OS=Homo sapiens OX=9606 GN=SPAG9 PE=1 SV=4	C-Jun-amino-terminal kinase-interacting protein 4	SPAG9	50	42.2	0.998135	1.00089	0.972742	0.513653	0.905564	0.159698	0.253666	0.130607	0.127469	0.102855	0.998135	0.950933	0.981108	0.525909	0.884316	0.152413	0.248109	0.140491	0.136988	0.110859	0.998135	0.985508	0.959744	0.427469	0.872013	0.263256	0.312457	0.229646	0.223087	0.190025	0.998135	1.03673	1.0612	0.472385	0.932058
A0A087X2H1	48.757	49.0646	49.5155	49.0133	-0.758435	-0.450867	-0.256243	0.0513242	A0A087X2H1;Q9ULT8;H0YJP0	tr|A0A087X2H1|A0A087X2H1_HUMAN E3 ubiquitin-protein ligase HECTD1 OS=Homo sapiens OX=9606 GN=HECTD1 PE=1 SV=1;sp|Q9ULT8|HECD1_HUMAN E3 ubiquitin-protein ligase HECTD1 OS=Homo sapiens OX=9606 GN=HECTD1 PE=1 SV=3;tr|H0YJP0|H0YJP0_HUMAN E3 ubiquitin-protein l	E3 ubiquitin-protein ligase HECTD1	HECTD1	34	16.5	0.998135	0.876384	0.991329	0.394667	0.639041	0.149424	0.262052	0.109078	0.115305	0.0866413	0.998135	0.989002	1.05808	0.399922	0.68676	0.141111	0.242217	0.114548	0.107132	0.0540129	0.998135	0.924895	1.01776	0.461968	0.768759	0.146624	0.201993	0.101289	0.117441	0.0862112	0.998135	0.85097	1.07513	0.430748	0.708684
A0A087X2I1	55.3189	55.7984	53.8737	54.4667	1.44522	1.92468	0.852281	1.33174	A0A087X2I1;P62333;H0YJC0	tr|A0A087X2I1|A0A087X2I1_HUMAN 26S proteasome regulatory subunit 10B OS=Homo sapiens OX=9606 GN=PSMC6 PE=1 SV=1;sp|P62333|PRS10_HUMAN 26S proteasome regulatory subunit 10B OS=Homo sapiens OX=9606 GN=PSMC6 PE=1 SV=1;tr|H0YJC0|H0YJC0_HUMAN 26S proteasome reg	26S protease regulatory subunit 10B	PSMC6	31	67.5	0.998135	0.972666	0.989867	0.803203	0.986209	0.494316	0.695144	0.169241	0.221751	0.134836	0.998135	1.03128	1.02307	0.863335	1.03174	0.502952	0.801028	0.11841	0.196128	0.0901133	0.998135	1.05627	1.08396	0.79523	0.933534	0.3549	0.595885	0.122606	0.160557	0.124866	0.998135	0.991447	1.00246	0.840577	1.03955
A0A087X2I2	53.3207	55.104	53.5072	52.1406	-0.186458	1.59683	1.1801	2.96338	A0A087X2I2;A0A087WT12;P36969;K7ERP4;K7EJ20;K7EKX7;K7ENB4;A0A0A0MTT1;R4GNE4	tr|A0A087X2I2|A0A087X2I2_HUMAN Glutathione peroxidase OS=Homo sapiens OX=9606 GN=GPX4 PE=1 SV=1;tr|A0A087WT12|A0A087WT12_HUMAN Glutathione peroxidase OS=Homo sapiens OX=9606 GN=GPX4 PE=1 SV=1;sp|P36969|GPX4_HUMAN Phospholipid hydroperoxide glutathione pero	Glutathione peroxidase;Phospholipid hydroperoxide glutathione peroxidase, mitochondrial	GPX4	14	68.9	0.998135	0.901517	0.988104	0.733157	0.846814	0.358358	0.563678	0.0890569	0.112981	0.0811173	0.998135	0.950851	0.968512	0.845108	0.942471	0.458827	0.662491	0.215957	0.232936	0.127904	0.998135	0.941539	1.01317	0.730886	0.841943	0.347523	0.582651	0.135743	0.159015	0.0913509	0.998135	0.863718	0.968698	0.640732	0.797094
A0A088AWP5	52.7103	52.5749	50.1844	50.636	2.52591	2.39048	2.07431	1.93888	A0A088AWP5;Q8WUY3;X6R9J3	tr|A0A088AWP5|A0A088AWP5_HUMAN Protein prune homolog 2 OS=Homo sapiens OX=9606 GN=PRUNE2 PE=1 SV=1;sp|Q8WUY3|PRUN2_HUMAN Protein prune homolog 2 OS=Homo sapiens OX=9606 GN=PRUNE2 PE=1 SV=3;tr|X6R9J3|X6R9J3_HUMAN Protein prune homolog 2 OS=Homo sapiens OX=9	Protein prune homolog 2	PRUNE2	4	1.9	0.998135	0.842007	0.934755	0.732569	0.788313	0.305198	0.509222	0.139502	0.158884	0.081406	0.998135	0.850397	0.853959	0.703958	0.931804	0.310227	0.450518	0.0536086	0.119535	0.0937114	0.998135	0.740923	0.882518	0.552696	0.869487	0.13874	0.236784	0.0375954	0.0261291	0.0270837	0.998135	0.872379	0.836544	0.569882	0.92705
A0A096LNV3	50.9857	50.9392	51.6288	51.9629	-0.643101	-0.689642	-0.97718	-1.02372	A0A096LNV3;A0A096LP02;Q9Y508	tr|A0A096LNV3|A0A096LNV3_HUMAN E3 ubiquitin-protein ligase RNF114 (Fragment) OS=Homo sapiens OX=9606 GN=RNF114 PE=1 SV=1;tr|A0A096LP02|A0A096LP02_HUMAN E3 ubiquitin-protein ligase RNF114 OS=Homo sapiens OX=9606 GN=RNF114 PE=1 SV=1;sp|Q9Y508|RN114_HUMAN E3	E3 ubiquitin-protein ligase RNF114	RNF114	9	50.5	0.998135	0.94088	0.927939	0.588372	0.754489	0.222505	0.374076	0.113736	0.147929	0.0930183	0.998135	0.793902	0.932567	0.595281	0.677839	0.288057	0.404377	0.130517	0.206542	0.140806	0.998135	0.862147	0.903948	0.592775	0.774118	0.284254	0.464672	0.18833	0.210567	0.187918	0.998135	0.911588	0.945391	0.596331	0.773843
A0A096LP25	50.3108	49.093	49.8314	50.3142	0.479426	-0.738396	-0.0033642	-1.22119	A0A096LP25;Q6ZSR9;A0A096LNZ0	tr|A0A096LP25|A0A096LP25_HUMAN AP2-associated protein kinase 1 (Fragment) OS=Homo sapiens OX=9606 GN=AAK1 PE=1 SV=1;sp|Q6ZSR9|YJ005_HUMAN Uncharacterized protein FLJ45252 OS=Homo sapiens OX=9606 PE=2 SV=2;tr|A0A096LNZ0|A0A096LNZ0_HUMAN AP2-associated prote	Uncharacterized protein FLJ45252	AAK1	12	35.8	0.998135	0.81886	0.920315	0.519156	0.77429	0.165467	0.374054	0.0964675	0.113449	0.114268	0.998135	0.915827	1.08796	0.427765	0.637212	0.106151	0.276057	0.06307	0.0719478	0.0651074	0.998135	0.882117	1.00288	0.488604	0.705997	0.246508	0.323761	0.184367	0.188333	0.148373	0.998135	0.761079	0.833631	0.537777	0.764415
A0A0A0MQR2	44.4518	44.2137	44.3706	44.4837	0.0811817	-0.156901	-0.0318884	-0.269971	A0A0A0MQR2;Q9BY42;A2A2L5	tr|A0A0A0MQR2|A0A0A0MQR2_HUMAN Replication termination factor 2 OS=Homo sapiens OX=9606 GN=RTF2 PE=1 SV=1;sp|Q9BY42|RTF2_HUMAN Replication termination factor 2 OS=Homo sapiens OX=9606 GN=RTF2 PE=1 SV=3;tr|A2A2L5|A2A2L5_HUMAN Replication termination factor	Protein RTF2 homolog	RTFDC1	6	20.2	0.998135	0.540779	0.805135	0.162497	0.285455	0.0725536	0.140391	0.0484351	0.0487704	0.0475008	0.998135	0.524647	0.889726	0.104796	0.20333	0.0704939	0.095181	0.0456576	0.0446289	0.0413047	0.998135	0.554236	0.826959	0.120942	0.251674	0.0880943	0.0878136	0.0435703	0.0508653	0.0531189	0.998135	0.563147	0.785438	0.171612	0.292403
A0A0A0MQV6	54.9757	55.0974	57.9157	56.4137	-2.93996	-2.81825	-1.43797	-1.31626	A0A0A0MQV6;A0A087WUF6;P09038	tr|A0A0A0MQV6|A0A0A0MQV6_HUMAN Fibroblast growth factor OS=Homo sapiens OX=9606 GN=FGF2 PE=1 SV=1;tr|A0A087WUF6|A0A087WUF6_HUMAN Fibroblast growth factor OS=Homo sapiens OX=9606 GN=FGF2 PE=1 SV=2;sp|P09038|FGF2_HUMAN Fibroblast growth factor 2 OS=Homo sapi	Fibroblast growth factor;Fibroblast growth factor 2	FGF2	12	25.7	0.998135	0.87597	0.954026	0.733722	0.833535	0.463931	0.603156	0.195063	0.355999	0.138609	0.998135	0.93785	1.02167	0.699552	0.824396	0.47171	0.584419	0.237838	0.367223	0.136029	0.998135	1.04501	1.07599	0.896118	0.981177	0.594718	0.762811	0.332242	0.458289	0.225185	0.998135	0.971976	0.992547	0.817882	0.914296
A0A0A0MR03	46.5569	47.0345	46.6546	46.7895	-0.0976438	0.379891	-0.232598	0.244937	A0A0A0MR03;Q9Y5B0;A0A0J9YWJ4;K7EJD2;A0A0J9YWB6	tr|A0A0A0MR03|A0A0A0MR03_HUMAN RNA polymerase II subunit A C-terminal domain phosphatase OS=Homo sapiens OX=9606 GN=CTDP1 PE=1 SV=1;sp|Q9Y5B0|CTDP1_HUMAN RNA polymerase II subunit A C-terminal domain phosphatase OS=Homo sapiens OX=9606 GN=CTDP1 PE=1 SV=3;t	RNA polymerase II subunit A C-terminal domain phosphatase	CTDP1	10	14.8	0.998135	0.893101	0.937906	0.225036	0.4004	0.14082	0.201252	0.113945	0.0887246	0.0694127	0.998135	0.850774	0.951857	0.257291	0.469819	0.123161	0.175483	0.0687683	0.110039	0.0617842	0.998135	0.733991	0.878516	0.286113	0.463317	0.154903	0.220526	0.128792	0.134324	0.120639	0.998135	0.77853	1.03398	0.290312	0.460419
A0A0A0MRA8	53.3557	53.1091	54.2633	53.9391	-0.907583	-1.15426	-0.583376	-0.830056	A0A0A0MRA8;Q9Y2J2;A8K968;A0A0A0MSA4;A0A1B0GTF8	tr|A0A0A0MRA8|A0A0A0MRA8_HUMAN Band 4.1-like protein 3 OS=Homo sapiens OX=9606 GN=EPB41L3 PE=1 SV=1;sp|Q9Y2J2|E41L3_HUMAN Band 4.1-like protein 3 OS=Homo sapiens OX=9606 GN=EPB41L3 PE=1 SV=2;tr|A8K968|A8K968_HUMAN Band 4.1-like protein 3 OS=Homo sapiens OX	Band 4.1-like protein 3;Band 4.1-like protein 3, N-terminally processed	EPB41L3	24	33.7	0.998135	0.946752	1.00828	0.7866	0.936813	0.255274	0.577646	0.0916973	0.128929	0.0844687	0.998135	0.957204	1.07078	0.735708	0.909882	0.246618	0.579418	0.145547	0.150389	0.117839	0.998135	1.08724	1.12602	0.894777	0.890899	0.363831	0.628586	0.283825	0.273756	0.22317	0.998135	0.993445	1.00703	0.868819	0.987242
A0A0A0MRJ6	53.8333	53.8384	55.826	53.4885	-1.99264	-1.98761	0.344841	0.349868	A0A0A0MRJ6;H7BY58;P22061;F6S8N6;A0A3F2YNX8	tr|A0A0A0MRJ6|A0A0A0MRJ6_HUMAN Protein-L-isoaspartate O-methyltransferase OS=Homo sapiens OX=9606 GN=PCMT1 PE=1 SV=1;tr|H7BY58|H7BY58_HUMAN Protein-L-isoaspartate O-methyltransferase OS=Homo sapiens OX=9606 GN=PCMT1 PE=1 SV=1;sp|P22061|PIMT_HUMAN Protein-L	Protein-L-isoaspartate O-methyltransferase;Protein-L-isoaspartate(D-aspartate) O-methyltransferase	PCMT1	17	61.8	0.998135	0.838004	0.914062	0.777411	0.895661	0.311075	0.659088	0.100063	0.119967	0.0988296	0.998135	0.987749	1.01038	0.81181	0.881126	0.311767	0.629899	0.0940011	0.115176	0.089141	0.998135	1.05901	1.09462	1.10064	1.02531	0.466566	0.933609	0.164486	0.180028	0.143352	0.998135	0.88511	0.938986	0.740677	0.824055
A0A0A0MRM8	50.4263	50.7679	50.2895	50.1584	0.136804	0.47835	0.267945	0.60949	A0A0A0MRM8;E7EW20;Q9UM54;A0A0D9SGC1	tr|A0A0A0MRM8|A0A0A0MRM8_HUMAN Unconventional myosin-VI OS=Homo sapiens OX=9606 GN=MYO6 PE=1 SV=1;tr|E7EW20|E7EW20_HUMAN Unconventional myosin-VI OS=Homo sapiens OX=9606 GN=MYO6 PE=1 SV=2;sp|Q9UM54|MYO6_HUMAN Unconventional myosin-VI OS=Homo sapiens OX=960	Unconventional myosin-VI	MYO6	45	39.9	0.998135	0.835653	0.935004	0.576331	0.799788	0.144137	0.30953	0.132725	0.109921	0.10348	0.998135	0.946862	0.994653	0.603044	0.851531	0.150096	0.290477	0.112724	0.116838	0.0981759	0.998135	0.935671	0.984507	0.547314	0.790591	0.193375	0.277127	0.136822	0.14738	0.11743	0.998135	0.887142	0.879684	0.547665	0.792425
A0A0A0MRM9	55.7797	55.9603	56.5709	56.354	-0.791193	-0.610553	-0.574263	-0.393623	A0A0A0MRM9;Q14978	tr|A0A0A0MRM9|A0A0A0MRM9_HUMAN Nucleolar and coiled-body phosphoprotein 1 (Fragment) OS=Homo sapiens OX=9606 GN=NOLC1 PE=1 SV=1;sp|Q14978|NOLC1_HUMAN Nucleolar and coiled-body phosphoprotein 1 OS=Homo sapiens OX=9606 GN=NOLC1 PE=1 SV=2	Nucleolar and coiled-body phosphoprotein 1	NOLC1	41	43.4	0.998135	0.852902	0.9391	0.733634	0.898282	0.493868	0.629716	0.228446	0.399178	0.332711	0.998135	0.961974	1.19604	0.694756	0.80555	0.507457	0.72614	0.27433	0.369247	0.281033	0.998135	1.01583	1.03477	0.875702	0.999256	0.551688	0.674077	0.326959	0.440247	0.384921	0.998135	0.820721	0.905356	0.751022	0.85925
A0A0A0MRP0	51.0888	50.9998	56.3104	53.6556	-5.22162	-5.3106	-2.56679	-2.65577	A0A0A0MRP0;Q8IWC1	tr|A0A0A0MRP0|A0A0A0MRP0_HUMAN MAP7 domain-containing protein 3 (Fragment) OS=Homo sapiens OX=9606 GN=MAP7D3 PE=1 SV=1;sp|Q8IWC1|MA7D3_HUMAN MAP7 domain-containing protein 3 OS=Homo sapiens OX=9606 GN=MAP7D3 PE=1 SV=2	MAP7 domain-containing protein 3	MAP7D3	3	4.9	0.998135	0.932626	0.982184	0.638082	0.741389	0.202562	0.36727	0.118661	0.135234	0.0982193	0.998135	0.829297	1.01655	0.515631	0.615456	0.381298	0.466804	0.186911	0.26081	0.178055	0.998135	0.884876	0.970111	0.512578	0.787358	0.544841	0.575927	0.483811	0.406098	0.532547	0.998135	1.04745	1.19812	0.79534	0.838196
A0A0A0MRT6	51.2578	51.5658	50.3356	49.7961	0.922192	1.23021	1.46175	1.76976	A0A0A0MRT6;Q8IZP0;B6VEX4	tr|A0A0A0MRT6|A0A0A0MRT6_HUMAN Abl interactor 1 OS=Homo sapiens OX=9606 GN=ABI1 PE=1 SV=1;sp|Q8IZP0|ABI1_HUMAN Abl interactor 1 OS=Homo sapiens OX=9606 GN=ABI1 PE=1 SV=4;tr|B6VEX4|B6VEX4_HUMAN Abl interactor 1 OS=Homo sapiens OX=9606 GN=ABI1 PE=1 SV=1	Abl interactor 1	ABI1	12	30.1	0.998135	1.00776	0.948086	0.683532	0.889211	0.151783	0.2919	0.10024	0.0930947	0.0736945	0.998135	0.961179	0.946181	0.693013	0.881919	0.177635	0.352039	0.10972	0.129655	0.0933913	0.998135	1.01514	1.04981	0.51577	0.694715	0.291683	0.393661	0.209375	0.234431	0.192721	0.998135	0.828685	0.796839	0.505567	0.646256
A0A0A0MRU5	52.3427	53.4177	51.1319	53.7166	1.21079	2.28584	-1.37394	-0.29889	A0A0A0MRU5;A0A024R644;O75503;A0A1B0GWI2;A0A1B0GTI0;A0A087WZY0;A0A1B0GWJ7;A0A1C7CYZ2;A0A1B0GTR6;A0A1B0GTV7;A0A1B0GUE8;A0A1B0GV94	tr|A0A0A0MRU5|A0A0A0MRU5_HUMAN Ceroid-lipofuscinosis neuronal protein 5 OS=Homo sapiens OX=9606 GN=CLN5 PE=1 SV=1;tr|A0A024R644|A0A024R644_HUMAN Ceroid-lipofuscinosis neuronal protein 5 OS=Homo sapiens OX=9606 GN=CLN5 PE=1 SV=1;sp|O75503|CLN5_HUMAN Ceroid-	Ceroid-lipofuscinosis neuronal protein 5	CLN5	6	15.6	0.998135	1.02573	0.966346	0.68503	0.833511	0.290161	0.441769	0.106368	0.148644	0.0625442	0.998135	0.956246	1.02666	0.809694	0.787221	0.372378	0.498634	0.111239	0.179108	0.106737	0.998135	0.843613	0.867972	0.638526	0.759132	0.264668	0.361348	0.0890225	0.117606	0.0647234	0.998135	0.96262	1.21897	0.849456	0.929712
A0A0A0MS51	53.5437	52.9119	52.3212	53.3913	1.22253	0.590774	0.152442	-0.479318	A0A0A0MS51;A0A0A0MT01;P06396;CON__Q3SX14	tr|A0A0A0MS51|A0A0A0MS51_HUMAN Gelsolin OS=Homo sapiens OX=9606 GN=GSN PE=1 SV=1;tr|A0A0A0MT01|A0A0A0MT01_HUMAN Gelsolin OS=Homo sapiens OX=9606 GN=GSN PE=1 SV=1;sp|P06396|GELS_HUMAN Gelsolin OS=Homo sapiens OX=9606 GN=GSN PE=1 SV=1;	Gelsolin	GSN	37	52.3	0.998135	1.08311	0.999292	0.843588	1.06157	0.236255	0.597169	0.10682	0.102337	0.0960346	0.998135	0.98955	0.981424	0.796106	0.910404	0.204307	0.527936	0.112629	0.0986041	0.0959841	0.998135	0.866466	0.942942	0.670284	0.83652	0.215086	0.545778	0.100461	0.108008	0.107853	0.998135	0.960804	0.983603	0.757004	0.875755
A0A0A0MSB8	48.3914	47.9306	47.5195	48.5311	0.87193	0.411089	-0.139674	-0.600515	A0A0A0MSB8;Q9UPT5;A0A0A0MRE1;B4DJ07	tr|A0A0A0MSB8|A0A0A0MSB8_HUMAN Exocyst complex component 7 OS=Homo sapiens OX=9606 GN=EXOC7 PE=1 SV=1;sp|Q9UPT5|EXOC7_HUMAN Exocyst complex component 7 OS=Homo sapiens OX=9606 GN=EXOC7 PE=1 SV=3;tr|A0A0A0MRE1|A0A0A0MRE1_HUMAN Exocyst complex component 7 (F	Exocyst complex component 7	EXOC7	15	26.4	0.998135	0.967061	0.985808	0.312678	0.638815	0.167879	0.273133	0.13027	0.121709	0.0674677	0.998135	0.920506	1.01598	0.250294	0.627826	0.161837	0.193076	0.0644035	0.091278	0.0667907	0.998135	0.793225	0.904163	0.264337	0.591384	0.178233	0.203823	0.126955	0.131772	0.0820721	0.998135	1.03966	1.14152	0.343348	0.656359
A0A0A0MSI8	48.1949	47.5448	54.6092	54.6306	-6.41431	-7.06441	-6.43566	-7.08575	A0A0A0MSI8;O00471;F8W9B8	tr|A0A0A0MSI8|A0A0A0MSI8_HUMAN Exocyst complex component 5 OS=Homo sapiens OX=9606 GN=EXOC5 PE=1 SV=1;sp|O00471|EXOC5_HUMAN Exocyst complex component 5 OS=Homo sapiens OX=9606 GN=EXOC5 PE=1 SV=1;tr|F8W9B8|F8W9B8_HUMAN Exocyst complex component 5 OS=Homo sa	Exocyst complex component 5	EXOC5	6	11.1	0.998135	0.899482	0.980834	0.278187	0.666632	0.127198	0.188654	0.0991685	0.075471	0.0607837	0.998135	0.871239	0.980399	0.213678	0.587581	0.0797932	0.156446	0.0667758	0.0548602	0.0470724	0.998135	1.01507	1.19299	0.703234	1.06032	0.393775	0.714984	0.21706	0.206557	0.136296	0.998135	1.13815	1.26656	0.750307	0.932417
A0A0A0MT60	47.8121	47.4638	51.6216	49.4432	-3.80953	-4.15786	-1.63107	-1.97941	A0A0A0MT60;Q5T1M5	tr|A0A0A0MT60|A0A0A0MT60_HUMAN Peptidylprolyl isomerase (Fragment) OS=Homo sapiens OX=9606 GN=FKBP15 PE=1 SV=1;sp|Q5T1M5|FKB15_HUMAN FK506-binding protein 15 OS=Homo sapiens OX=9606 GN=FKBP15 PE=1 SV=2	Peptidyl-prolyl cis-trans isomerase;FK506-binding protein 15	FKBP15	17	13.3	0.998135	0.884367	0.937843	0.258158	0.606677	0.114533	0.187403	0.0779045	0.0876754	0.0689907	0.998135	0.904164	0.960597	0.208131	0.567992	0.100798	0.154237	0.060165	0.0908693	0.045307	0.998135	0.975845	0.972526	0.561381	0.811559	0.349489	0.46858	0.284407	0.270323	0.25132	0.998135	0.696312	0.865851	0.501409	0.684296
A0A0A0MT83	57.51	56.7687	57.5499	57.3097	-0.0398884	-0.781128	0.200255	-0.540984	A0A0A0MT83;P26440;H7C4G6	tr|A0A0A0MT83|A0A0A0MT83_HUMAN Isovaleryl-CoA dehydrogenase, mitochondrial OS=Homo sapiens OX=9606 GN=IVD PE=1 SV=1;sp|P26440|IVD_HUMAN Isovaleryl-CoA dehydrogenase, mitochondrial OS=Homo sapiens OX=9606 GN=IVD PE=1 SV=2;tr|H7C4G6|H7C4G6_HUMAN Isovaleryl-C	Isovaleryl-CoA dehydrogenase, mitochondrial	IVD	21	50	0.998135	0.990024	0.980948	0.885251	1.00874	0.541224	0.685847	0.33752	0.485118	0.207257	0.998135	0.900324	0.908654	0.843717	0.898291	0.518768	0.616383	0.296464	0.435905	0.164169	0.998135	0.945743	0.97326	0.783895	0.909734	0.55736	0.637009	0.34519	0.487689	0.17672	0.998135	0.9379	1.03524	0.745755	0.890358
A0A0A0MTH3	48.9864	48.03	48.3216	48.0513	0.66482	-0.291565	0.935036	-0.0213491	A0A0A0MTH3;Q13418	tr|A0A0A0MTH3|A0A0A0MTH3_HUMAN Integrin-linked protein kinase OS=Homo sapiens OX=9606 GN=ILK PE=1 SV=1;sp|Q13418|ILK_HUMAN Integrin-linked protein kinase OS=Homo sapiens OX=9606 GN=ILK PE=1 SV=2	Integrin-linked protein kinase	ILK	26	44.3	0.998135	0.841327	0.940027	0.447135	0.689	0.112255	0.210257	0.115158	0.0915585	0.0703483	0.998135	0.784707	0.880024	0.373223	0.621991	0.0804758	0.169049	0.0614568	0.0651942	0.0593883	0.998135	0.795275	0.859806	0.36963	0.667801	0.140705	0.201688	0.111582	0.100904	0.0863858	0.998135	0.82238	0.977992	0.328389	0.638733
A0A0A0MTN0	53.7147	53.0617	51.3722	51.8145	2.34252	1.68949	1.90024	1.24721	A0A0A0MTN0;Q13617;Q5T2B5	tr|A0A0A0MTN0|A0A0A0MTN0_HUMAN Cullin-2 OS=Homo sapiens OX=9606 GN=CUL2 PE=1 SV=1;sp|Q13617|CUL2_HUMAN Cullin-2 OS=Homo sapiens OX=9606 GN=CUL2 PE=1 SV=2;tr|Q5T2B5|Q5T2B5_HUMAN Cullin-2 OS=Homo sapiens OX=9606 GN=CUL2 PE=1 SV=1	Cullin-2	CUL2	31	41	0.998135	0.9274	1.01489	0.838425	0.937995	0.269887	0.617054	0.112309	0.115801	0.0912164	0.998135	0.926075	0.993222	0.763828	0.904103	0.255996	0.550978	0.122386	0.116547	0.10546	0.998135	0.913042	1.0804	0.64187	0.766792	0.185888	0.415915	0.118176	0.126307	0.091339	0.998135	0.880267	1.05751	0.702314	0.848391
A0A0A0MTR2	52.051	52.7251	46.6887	46.0069	5.36225	6.03633	6.0441	6.71818	A0A0A0MTR2;Q8N543;H3BR79;H3BUA6	tr|A0A0A0MTR2|A0A0A0MTR2_HUMAN Prolyl 3-hydroxylase OGFOD1 OS=Homo sapiens OX=9606 GN=OGFOD1 PE=1 SV=1;sp|Q8N543|OGFD1_HUMAN Prolyl 3-hydroxylase OGFOD1 OS=Homo sapiens OX=9606 GN=OGFOD1 PE=1 SV=1;tr|H3BR79|H3BR79_HUMAN Prolyl 3-hydroxylase OGFOD1 (Fragmen	Prolyl 3-hydroxylase OGFOD1	OGFOD1	14	32.1	0.998135	0.910627	0.988146	0.571096	0.743417	0.329567	0.465907	0.168989	0.273104	0.0980541	0.998135	0.881744	0.938841	0.58039	0.787757	0.370826	0.495396	0.200795	0.295956	0.126964	0.998135	0.788527	0.944727	0.24126	0.448479	0.136804	0.165677	0.0768124	0.0827623	0.0710764	0.998135	0.721157	0.823361	0.217681	0.402771
A0A0B4J1R7	50.9027	52.3753	60.9559	58.7135	-10.0533	-8.58065	-7.81079	-6.33818	A0A0B4J1R7;Q96B45	tr|A0A0B4J1R7|A0A0B4J1R7_HUMAN BORCS7-ASMT readthrough (NMD candidate) OS=Homo sapiens OX=9606 GN=BORCS7-ASMT PE=4 SV=1;sp|Q96B45|BORC7_HUMAN BLOC-1-related complex subunit 7 OS=Homo sapiens OX=9606 GN=BORCS7 PE=3 SV=2	UPF0693 protein C10orf32	C10orf32-ASMT;C10orf32	5	70.8	0.998135	1.28732	0.955769	0.611554	0.860583	0.273298	0.310907	0.187249	0.255831	0.119434	0.998135	1.01976	0.973871	0.659931	0.828035	0.343524	0.474787	0.223235	0.265871	0.248084	0.998135	1.12173	1.20596	0.712403	1.01605	0.662519	0.74075	0.535919	0.509512	0.398289	0.998135	1.00676	0.979739	0.800564	0.911886
A0A0B4J269	53.527	52.9017	55.0997	55.6568	-1.5727	-2.19793	-2.12981	-2.75504	A0A0B4J269;Q13509	tr|A0A0B4J269|A0A0B4J269_HUMAN Uncharacterized protein OS=Homo sapiens OX=9606 PE=1 SV=1;sp|Q13509|TBB3_HUMAN Tubulin beta-3 chain OS=Homo sapiens OX=9606 GN=TUBB3 PE=1 SV=2	Tubulin beta-3 chain	TUBB3	30	37	0.998135	0.88803	0.90562	0.637857	0.807573	0.380984	0.580643	0.148618	0.310595	0.0854332	0.998135	0.94254	0.875921	0.684541	0.792673	0.302053	0.47791	0.136161	0.310846	0.0977424	0.998135	1.13693	1.04549	0.846469	0.940295	0.405822	0.652424	0.210544	0.341992	0.12595	0.998135	0.922089	0.934555	0.867978	0.860084
A0A0B4J294	48.9911	49.3642	51.0209	51.3516	-2.02982	-1.6567	-2.36049	-1.98737	A0A0B4J294;H3BP13;Q9UL33;H3BPN3;A0A0B4J286;H3BUK6	tr|A0A0B4J294|A0A0B4J294_HUMAN Trafficking protein particle complex subunit 2-like protein OS=Homo sapiens OX=9606 GN=TRAPPC2L PE=1 SV=1;tr|H3BP13|H3BP13_HUMAN Trafficking protein particle complex subunit 2-like protein OS=Homo sapiens OX=9606 GN=TRAPPC2L	Trafficking protein particle complex subunit 2-like protein	TRAPPC2L	4	28.1	0.998135	0.909879	0.877654	0.410345	0.653119	0.125424	0.261443	0.0789501	0.0848221	0.0413187	0.998135	0.895623	0.91276	0.447367	0.682072	0.124337	0.278251	0.0430559	0.0872503	0.050113	0.998135	0.925152	1.02209	0.475585	0.783979	0.27181	0.457687	0.137282	0.165184	0.109729	0.998135	0.909656	0.962713	0.580643	0.778625
A0A0B4J2A0	53.4383	55.2724	49.623	51.1031	3.81529	5.64942	2.33513	4.16927	A0A0B4J2A0;Q9UHJ6	tr|A0A0B4J2A0|A0A0B4J2A0_HUMAN Uncharacterized protein OS=Homo sapiens OX=9606 PE=1 SV=1;sp|Q9UHJ6|SHPK_HUMAN Sedoheptulokinase OS=Homo sapiens OX=9606 GN=SHPK PE=1 SV=3	Sedoheptulokinase	TRPV1;SHPK	14	41.8	0.998135	1.06297	0.917058	0.759208	0.848583	0.28123	0.577113	0.229852	0.24841	0.114083	0.998135	1.03198	1.11409	0.916922	0.812307	0.429781	0.584376	0.22438	0.335822	0.0678272	0.998135	0.928156	0.920391	0.434172	0.780459	0.204664	0.280879	0.162076	0.142658	0.11573	0.998135	1.01488	0.997142	0.558338	0.833941
A0A0C4DFP4	49.4498	48.4828	50.0747	52.756	-0.624928	-1.5919	-3.30627	-4.27324	A0A0C4DFP4;Q96IV0;H0Y2P2	tr|A0A0C4DFP4|A0A0C4DFP4_HUMAN Peptide-N(4)-(N-acetyl-beta-glucosaminyl)asparagine amidase (Fragment) OS=Homo sapiens OX=9606 GN=NGLY1 PE=1 SV=1;sp|Q96IV0|NGLY1_HUMAN Peptide-N(4)-(N-acetyl-beta-glucosaminyl)asparagine amidase OS=Homo sapiens OX=9606 GN=NG	Peptide-N(4)-(N-acetyl-beta-glucosaminyl)asparagine amidase	NGLY1	7	11.1	0.998135	0.757032	0.94013	0.43885	0.649694	0.243507	0.435442	0.188392	0.212541	0.222595	0.998135	0.903011	0.954743	0.350748	0.658673	0.195697	0.17397	0.087665	0.0901565	0.0728043	0.998135	0.822242	0.933667	0.497152	0.649281	0.293234	0.425117	0.273666	0.267451	0.228286	0.998135	0.872918	0.894806	0.682572	0.734495
A0A0C4DFT3	52.8033	51.1167	52.6787	52.9355	0.124651	-1.56196	-0.132219	-1.81883	A0A0C4DFT3;Q12959;E7EQD7	tr|A0A0C4DFT3|A0A0C4DFT3_HUMAN Disks large homolog 1 OS=Homo sapiens OX=9606 GN=DLG1 PE=1 SV=1;sp|Q12959|DLG1_HUMAN Disks large homolog 1 OS=Homo sapiens OX=9606 GN=DLG1 PE=1 SV=2;tr|E7EQD7|E7EQD7_HUMAN Disks large homolog 1 OS=Homo sapiens OX=9606 GN=DLG1	Disks large homolog 1	DLG1	14	19.8	0.998135	0.898663	1.07756	0.737905	0.900399	0.155381	0.57796	0.135046	0.162024	0.118754	0.998135	0.981658	1.13987	0.606448	0.855317	0.146821	0.365934	0.0940895	0.120629	0.111678	0.998135	0.988524	1.02235	0.713672	0.918043	0.313149	0.480214	0.198267	0.211137	0.175969	0.998135	1.02244	1.0434	0.742077	0.925731
A0A0C4DFX9	45.5197	46.8161	48.1398	46.7876	-2.62013	-1.32375	-1.26791	0.0284592	A0A0C4DFX9;Q9H3P2;H0Y3X6;C9JHL4	tr|A0A0C4DFX9|A0A0C4DFX9_HUMAN Negative elongation factor A OS=Homo sapiens OX=9606 GN=NELFA PE=1 SV=1;sp|Q9H3P2|NELFA_HUMAN Negative elongation factor A OS=Homo sapiens OX=9606 GN=NELFA PE=1 SV=3;tr|H0Y3X6|H0Y3X6_HUMAN Negative elongation factor A (Fragme	Negative elongation factor A	NELFA	6	16.9	0.998135	0.812878	1.08061	0.0554525	0.229957	0.0135916	0.0705618	0.127535	0.0348572	0.0744345	0.998135	1.00619	1.09918	0.206335	0.44317	0.132162	0.0989926	0.0727154	0.184286	0.139374	0.998135	0.739369	1.00268	0.411089	0.4985	0.234456	0.389096	0.198637	0.184279	0.132972	0.998135	0.769963	0.936172	0.312085	0.439466
A0A0C4DG89	46.8274	46.9864	46.6594	48.7789	0.167931	0.326977	-1.9515	-1.79246	A0A0C4DG89;Q7L014	tr|A0A0C4DG89|A0A0C4DG89_HUMAN Probable ATP-dependent RNA helicase DDX46 OS=Homo sapiens OX=9606 GN=DDX46 PE=1 SV=1;sp|Q7L014|DDX46_HUMAN Probable ATP-dependent RNA helicase DDX46 OS=Homo sapiens OX=9606 GN=DDX46 PE=1 SV=2	Probable ATP-dependent RNA helicase DDX46	DDX46	38	39.3	0.998135	0.813875	0.91768	0.178087	0.506294	0.102705	0.148329	0.1062	0.0815564	0.0664971	0.998135	0.872586	1.07781	0.206549	0.493067	0.123476	0.183623	0.114952	0.096876	0.0840324	0.998135	0.775319	0.913968	0.17472	0.507061	0.135344	0.140716	0.103393	0.105224	0.094488	0.998135	0.86123	1.10668	0.355315	0.73562
A0A0C4DGA2	50.42	51.3443	52.3174	50.9747	-1.89741	-0.973083	-0.554692	0.369635	A0A0C4DGA2;O75521;F1LLU7;F8WAW4;C9JB63	tr|A0A0C4DGA2|A0A0C4DGA2_HUMAN Enoyl-CoA delta isomerase 2, mitochondrial OS=Homo sapiens OX=9606 GN=ECI2 PE=1 SV=1;sp|O75521|ECI2_HUMAN Enoyl-CoA delta isomerase 2, mitochondrial OS=Homo sapiens OX=9606 GN=ECI2 PE=1 SV=4;tr|F1LLU7|F1LLU7_HUMAN Enoyl-CoA d	Enoyl-CoA delta isomerase 2, mitochondrial	ECI2	16	47.3	0.998135	0.877547	0.914502	0.542167	0.749044	0.196506	0.338194	0.0984145	0.115969	0.0689015	0.998135	0.944242	1.10007	0.620839	0.763413	0.188191	0.417454	0.0755177	0.114281	0.0742959	0.998135	1.03741	1.00414	0.689728	0.893414	0.247187	0.462108	0.105529	0.131232	0.100999	0.998135	0.878595	1.02818	0.556345	0.794695
A0A0D9SEI0	51.6209	51.0636	49.0791	51.1862	2.54187	1.98459	0.434767	-0.122515	A0A0D9SEI0;Q9P0P8	tr|A0A0D9SEI0|A0A0D9SEI0_HUMAN Uncharacterized protein C6orf203 OS=Homo sapiens OX=9606 GN=C6orf203 PE=1 SV=1;sp|Q9P0P8|CF203_HUMAN Uncharacterized protein C6orf203 OS=Homo sapiens OX=9606 GN=C6orf203 PE=1 SV=1	Uncharacterized protein C6orf203	C6orf203	4	18	0.998135	0.957199	1.02029	0.589126	0.821236	0.333025	0.401912	0.20707	0.273857	0.153896	0.998135	0.971164	1.01999	0.548698	0.866918	0.212377	0.40235	0.201029	0.118803	0.100796	0.998135	0.609803	0.655771	0.359992	0.863849	0.281553	0.338868	0.195846	0.232732	0.109725	0.998135	0.924711	1.11114	0.573334	0.765456
A0A0D9SEI3	47.7819	47.3611	49.5148	49.2554	-1.73296	-2.15369	-1.47358	-1.89432	A0A0D9SEI3;A0A0D9SER5;A0A0D9SEN2;P21127	tr|A0A0D9SEI3|A0A0D9SEI3_HUMAN Cyclin-dependent kinase 11B OS=Homo sapiens OX=9606 GN=CDK11B PE=1 SV=1;tr|A0A0D9SER5|A0A0D9SER5_HUMAN Cyclin-dependent kinase 11B OS=Homo sapiens OX=9606 GN=CDK11B PE=1 SV=1;tr|A0A0D9SEN2|A0A0D9SEN2_HUMAN Cyclin-dependent ki	Cyclin-dependent kinase 11B	CDK11B	13	16.7	0.998135	0.736218	0.836697	0.388163	0.550905	0.162109	0.295231	0.169363	0.139247	0.115655	0.998135	0.701005	0.929217	0.348737	0.517657	0.147611	0.267445	0.111594	0.0857	0.104016	0.998135	0.819059	0.955906	0.475567	0.65649	0.217629	0.334896	0.148627	0.16263	0.118924	0.998135	0.854233	1.27282	0.432205	0.677577
A0A0D9SF70	48.6204	48.5473	50.867	50.7754	-2.24656	-2.31966	-2.15495	-2.22804	A0A0D9SF70;G5E9L0;Q8N6H7;E9PQP3;E9PIY6	tr|A0A0D9SF70|A0A0D9SF70_HUMAN ADP-ribosylation factor GTPase-activating protein 2 OS=Homo sapiens OX=9606 GN=ARFGAP2 PE=1 SV=1;tr|G5E9L0|G5E9L0_HUMAN ADP-ribosylation factor GTPase-activating protein 2 OS=Homo sapiens OX=9606 GN=ARFGAP2 PE=1 SV=2;sp|Q8N6H	ADP-ribosylation factor GTPase-activating protein 2	ARFGAP2	13	33.5	0.998135	0.868235	0.969632	0.361863	0.652136	0.150209	0.250515	0.095232	0.103857	0.0783125	0.998135	0.889962	0.984066	0.346168	0.666646	0.129447	0.228389	0.0959176	0.114409	0.086629	0.998135	0.979682	0.960193	0.552307	0.776434	0.294414	0.391498	0.245315	0.207867	0.194144	0.998135	0.862314	0.982667	0.566902	0.763432
A0A0D9SFK2	47.098	46.3459	49.7423	48.9635	-2.6443	-3.39647	-1.86544	-2.6176	A0A0D9SFK2;Q92614	tr|A0A0D9SFK2|A0A0D9SFK2_HUMAN Unconventional myosin-XVIIIa OS=Homo sapiens OX=9606 GN=MYO18A PE=1 SV=1;sp|Q92614|MY18A_HUMAN Unconventional myosin-XVIIIa OS=Homo sapiens OX=9606 GN=MYO18A PE=1 SV=3	Unconventional myosin-XVIIIa	MYO18A	14	9.4	0.998135	0.704175	0.886985	0.372915	0.480349	0.168386	0.263603	0.173802	0.121076	0.130193	0.998135	0.65956	0.911166	0.307274	0.42902	0.126111	0.18592	0.0827014	0.120997	0.064878	0.998135	1.01187	1.03515	0.482286	0.814277	0.366441	0.311063	0.300083	0.309132	0.240145	0.998135	0.848736	0.987347	0.380219	0.727935
A0A0D9SFP2	53.134	53.4015	49.6132	48.9483	3.52077	3.78827	4.18567	4.45317	A0A0D9SFP2;Q16836;E9PF18;A0A0A0MSE2;A0A1W2PNM1;A0A1W2PQV5;A0A1W2PQ78;A0A1W2PQC2;A0A1W2PRT2	tr|A0A0D9SFP2|A0A0D9SFP2_HUMAN Hydroxyacyl-coenzyme A dehydrogenase, mitochondrial OS=Homo sapiens OX=9606 GN=HADH PE=1 SV=1;sp|Q16836|HCDH_HUMAN Hydroxyacyl-coenzyme A dehydrogenase, mitochondrial OS=Homo sapiens OX=9606 GN=HADH PE=1 SV=3;tr|E9PF18|E9PF18	Hydroxyacyl-coenzyme A dehydrogenase, mitochondrial	HADH	22	62.9	0.998135	0.925899	0.940511	0.835863	0.936237	0.165138	0.56243	0.0997379	0.0752959	0.0828575	0.998135	0.952066	0.930268	0.903306	0.959936	0.135857	0.597062	0.0745506	0.0508801	0.0862975	0.998135	0.945076	0.974568	0.479757	0.756862	0.117452	0.201438	0.0669157	0.0628648	0.0639746	0.998135	0.874804	0.94818	0.421198	0.705954
A0A0G2JIW1	52.9987	53.4455	52.1617	49.3983	0.836915	1.28376	3.60036	4.0472	A0A0G2JIW1;P0DMV9;P0DMV8;V9GZ37	tr|A0A0G2JIW1|A0A0G2JIW1_HUMAN Heat shock 70 kDa protein 1B OS=Homo sapiens OX=9606 GN=HSPA1B PE=1 SV=1;sp|P0DMV9|HS71B_HUMAN Heat shock 70 kDa protein 1B OS=Homo sapiens OX=9606 GN=HSPA1B PE=1 SV=1;sp|P0DMV8|HS71A_HUMAN Heat shock 70 kDa protein 1A OS=Hom	Heat shock 70 kDa protein 1B;Heat shock 70 kDa protein 1A	HSPA1B;HSPA1A	53	78.5	0.998135	0.813539	0.939609	0.655141	0.890392	0.308255	0.609462	0.0862655	0.120087	0.0998327	0.998135	0.978058	1.0111	0.732454	0.957983	0.306876	0.587319	0.103242	0.138189	0.102823	0.998135	0.940269	1.02671	0.617903	0.824836	0.274947	0.508297	0.091585	0.108332	0.103365	0.998135	0.821922	0.809521	0.467278	0.610273
A0A0G2JNZ5	52.8821	55.1996	53.3751	55.857	-0.493022	1.82445	-2.9749	-0.657434	A0A0G2JNZ5;A0A0G2JLB3;P04062;A0A0G2JNZ0	tr|A0A0G2JNZ5|A0A0G2JNZ5_HUMAN Glucosylceramidase OS=Homo sapiens OX=9606 GN=GBA PE=1 SV=1;tr|A0A0G2JLB3|A0A0G2JLB3_HUMAN Glucosylceramidase OS=Homo sapiens OX=9606 GN=GBA PE=1 SV=1;sp|P04062|GLCM_HUMAN Lysosomal acid glucosylceramidase OS=Homo sapiens OX=	Glucosylceramidase	GBA	7	16.9	0.998135	0.896657	1.04591	0.555596	0.841521	0.404487	0.537776	0.386474	0.35923	0.214591	0.998135	0.896101	0.999704	0.718959	0.82848	0.448646	0.52923	0.407951	0.467371	0.253897	0.998135	0.949984	1.79949	0.702193	1.13639	0.488493	0.40728	0.145775	0.319851	0.104115	0.998135	1.05094	1.40524	0.785796	1.03997
A0A0J9YVP6	50.6545	49.9153	52.6488	52.3588	-1.99426	-2.73351	-1.70427	-2.44351	A0A0J9YVP6;A0A0J9YXX5;Q9UHX1;A0A0J9YYL3;A0A0J9YXJ8;A0A0J9YVR6;E9PQ56;A0A0J9YWM1;H0YEM1;E9PN18	tr|A0A0J9YVP6|A0A0J9YVP6_HUMAN Poly(U)-binding-splicing factor PUF60 (Fragment) OS=Homo sapiens OX=9606 GN=PUF60 PE=1 SV=1;tr|A0A0J9YXX5|A0A0J9YXX5_HUMAN Poly(U)-binding-splicing factor PUF60 (Fragment) OS=Homo sapiens OX=9606 GN=PUF60 PE=1 SV=1;sp|Q9UHX1|	Poly(U)-binding-splicing factor PUF60	PUF60	31	57.7	0.998135	0.939675	1.02253	0.56536	0.824844	0.14944	0.320306	0.105362	0.106041	0.0802117	0.998135	0.899325	0.96937	0.499082	0.766427	0.165333	0.268851	0.106626	0.120231	0.0847104	0.998135	1.03102	1.02981	0.690553	0.853337	0.296411	0.496208	0.124545	0.167676	0.116981	0.998135	1.01541	1.02235	0.676854	0.930579
A0A0R4J2E8	46.8461	46.959	50.8782	50.3322	-4.03209	-3.91917	-3.48608	-3.37316	A0A0R4J2E8;A8MXP9;P43243;D6REM6;D6R991	tr|A0A0R4J2E8|A0A0R4J2E8_HUMAN Matrin-3 OS=Homo sapiens OX=9606 GN=MATR3 PE=1 SV=1;tr|A8MXP9|A8MXP9_HUMAN Matrin-3 OS=Homo sapiens OX=9606 GN=MATR3 PE=1 SV=1;sp|P43243|MATR3_HUMAN Matrin-3 OS=Homo sapiens OX=9606 GN=MATR3 PE=1 SV=2;tr|D6REM6|D6REM6_HUMAN M	Matrin-3	MATR3	25	36.2	0.998135	0.815466	1.03708	0.335559	0.471942	0.164755	0.290279	0.463403	0.175607	0.119369	0.998135	0.828665	1.23063	0.296008	0.472577	0.149815	0.197217	0.146848	0.149822	0.124974	0.998135	0.803756	0.960955	0.539323	0.708719	0.346803	0.416847	0.287464	0.289924	0.237461	0.998135	0.808943	1.09453	0.535527	0.645706
A0A0U1RQE4	48.7466	49.1633	49.809	49.3977	-1.06237	-0.645674	-0.651072	-0.234379	A0A0U1RQE4;Q5HYK7	tr|A0A0U1RQE4|A0A0U1RQE4_HUMAN SH3 domain-containing protein 19 OS=Homo sapiens OX=9606 GN=SH3D19 PE=1 SV=1;sp|Q5HYK7|SH319_HUMAN SH3 domain-containing protein 19 OS=Homo sapiens OX=9606 GN=SH3D19 PE=1 SV=2	SH3 domain-containing protein 19	SH3D19	11	12	0.998135	0.834602	1.00329	0.368043	0.685698	0.138128	0.244133	0.0828449	0.0993287	0.0719237	0.998135	0.805015	0.90311	0.401403	0.742036	0.241189	0.2651	0.109148	0.161492	0.158636	0.998135	0.972058	1.12056	0.475883	0.713235	0.224754	0.336367	0.164194	0.169945	0.15824	0.998135	0.893722	0.906108	0.431244	0.649545
A0A0U1RRM6	52.1914	51.4825	54.7383	57.1929	-2.54685	-3.25583	-5.00146	-5.71043	A0A0U1RRM6	tr|A0A0U1RRM6|A0A0U1RRM6_HUMAN Protein enabled homolog OS=Homo sapiens OX=9606 GN=ENAH PE=1 SV=1	NA	NA	34	39.2	0.998135	1.02141	1.02156	0.695062	1.02436	0.195676	0.432105	0.0610793	0.129823	0.0843324	0.998135	1.02334	1.03143	0.644461	0.890925	0.244503	0.349685	0.118954	0.1654	0.0997141	0.998135	1.08054	1.03747	0.803458	0.990134	0.454311	0.61007	0.285255	0.310008	0.216092	0.998135	1.00354	0.938849	0.877092	1.09008
A0A140T8Z0	47.756	47.7794	48.1041	49.171	-0.3481	-0.324644	-1.41503	-1.39157	A0A140T8Z0;A0A0G2JH68;O60610;H9KV28;A0A2R8Y5N1	tr|A0A140T8Z0|A0A140T8Z0_HUMAN Protein diaphanous homolog 1 OS=Homo sapiens OX=9606 GN=DIAPH1 PE=1 SV=1;tr|A0A0G2JH68|A0A0G2JH68_HUMAN Protein diaphanous homolog 1 OS=Homo sapiens OX=9606 GN=DIAPH1 PE=1 SV=1;sp|O60610|DIAP1_HUMAN Protein diaphanous homolog	Protein diaphanous homolog 1	DIAPH1	44	40.9	0.998135	0.918543	1.00579	0.22403	0.617274	0.116799	0.181017	0.0943344	0.0911603	0.0558884	0.998135	0.87747	1.09734	0.274469	0.593661	0.137729	0.209656	0.11112	0.118523	0.0898079	0.998135	0.838535	0.873705	0.308358	0.645815	0.148981	0.207712	0.096495	0.102841	0.0939865	0.998135	0.880738	1.06752	0.410384	0.685914
A0A1B0GTG2	54.1638	53.1318	49.5279	50.712	4.63588	3.60389	3.45185	2.41985	A0A1B0GTG2;A0A1B0GW77;P49419;A0A1B0GUA1;A0A1B0GW82;A0A1B0GTY9;A0A1B0GTJ4;A0A1B0GV49	tr|A0A1B0GTG2|A0A1B0GTG2_HUMAN Alpha-aminoadipic semialdehyde dehydrogenase OS=Homo sapiens OX=9606 GN=ALDH7A1 PE=1 SV=1;tr|A0A1B0GW77|A0A1B0GW77_HUMAN Alpha-aminoadipic semialdehyde dehydrogenase OS=Homo sapiens OX=9606 GN=ALDH7A1 PE=1 SV=1;sp|P49419|AL7A	Alpha-aminoadipic semialdehyde dehydrogenase	ALDH7A1	38	70.5	0.998135	1.1007	1.03505	0.933525	1.05259	0.315922	0.644819	0.125031	0.138651	0.110084	0.998135	0.913056	0.927031	0.801709	0.913519	0.234964	0.550553	0.106473	0.108754	0.099407	0.998135	0.804957	0.860278	0.523088	0.660665	0.151225	0.324713	0.0875426	0.0940359	0.083713	0.998135	0.845099	0.946577	0.585162	0.782142
A0A1B0GTP7	59.0621	59.6178	58.0348	58.8715	1.02726	1.58303	0.190519	0.746294	A0A1B0GTP7;E7EMM4;A0A1B0GW68;A0A1B0GUA4;A0A1B0GTM3;A0A1B0GTZ5;A0A1B0GUH5;Q13510;A0A1B0GUG1;A0A1B0GUE3;A0A1B0GUW4;A0A1B0GV06	tr|A0A1B0GTP7|A0A1B0GTP7_HUMAN Acid ceramidase OS=Homo sapiens OX=9606 GN=ASAH1 PE=1 SV=1;tr|E7EMM4|E7EMM4_HUMAN Acid ceramidase OS=Homo sapiens OX=9606 GN=ASAH1 PE=1 SV=1;tr|A0A1B0GW68|A0A1B0GW68_HUMAN Acid ceramidase OS=Homo sapiens OX=9606 GN=ASAH1 PE=1	Acid ceramidase;Acid ceramidase subunit alpha;Acid ceramidase subunit beta	ASAH1	16	61.1	0.998135	1.07277	0.977269	0.811279	0.861559	0.572613	0.636956	0.448502	0.528024	0.44614	0.998135	0.881775	0.957112	0.75518	0.846374	0.545726	0.594286	0.479088	0.52001	0.442507	0.998135	0.884324	0.89715	0.691553	0.8501	0.576498	0.554313	0.445894	0.501527	0.333263	0.998135	1.13846	1.19215	0.973697	1.06628
A0A1B0GUA3	46.812	45.6585	44.8102	45.9139	2.00182	0.848287	0.898124	-0.25541	A0A1B0GUA3;Q96EK5	tr|A0A1B0GUA3|A0A1B0GUA3_HUMAN KIF1-binding protein OS=Homo sapiens OX=9606 GN=KIF1BP PE=1 SV=1;sp|Q96EK5|KBP_HUMAN KIF1-binding protein OS=Homo sapiens OX=9606 GN=KIF1BP PE=1 SV=1	KIF1-binding protein	KIAA1279	20	35.3	0.998135	1.05041	0.957024	0.18352	0.371412	0.0898026	0.139897	0.0639412	0.0562599	0.0496496	0.998135	0.770771	0.914992	0.149476	0.29461	0.0918328	0.128394	0.048952	0.0698998	0.0533224	0.998135	0.631567	0.865225	0.133936	0.247512	0.0950263	0.111288	0.0638419	0.0700245	0.0634133	0.998135	0.810219	1.13848	0.216352	0.321729
A0A1B0GUS7	56.0097	53.2397	51.8362	54.6399	4.17348	1.40356	1.36976	-1.40016	A0A1B0GUS7;I6L9J0;F8W8M9;B1AM27;F8VZH8;F8W0P6;F8W059;A0A1B0GVW8;O14795;Q9UPW8	tr|A0A1B0GUS7|A0A1B0GUS7_HUMAN Protein unc-13 homolog B OS=Homo sapiens OX=9606 GN=UNC13B PE=1 SV=1;tr|I6L9J0|I6L9J0_HUMAN Protein unc-13 homolog B OS=Homo sapiens OX=9606 GN=UNC13B PE=1 SV=1;tr|F8W8M9|F8W8M9_HUMAN Protein unc-13 homolog B OS=Homo sapiens	Protein unc-13 homolog B;Protein unc-13 homolog A	UNC13B;UNC13A	2	0.5	0.998135	1.44093	1.19327	1.46576	1.84104	0.500879	0.991054	0.248882	0.291669	0.241394	0.998135	1.05133	0.856899	0.885048	0.96011	0.297418	0.510834	0.146298	0.174652	0.193938	0.998135	0.917216	0.734911	0.607829	0.717068	0.327345	0.452473	0.222926	0.223295	0.182569	0.998135	0.921396	0.851822	0.729361	0.791161
A0A1B0GVD5	57.7599	57.5751	56.694	56.0515	1.06583	0.881085	1.70834	1.5236	A0A1B0GVD5;A0A1B0GWE8;P07339;A0A1B0GW44;A0A1B0GV23;A0A1B0GVP3;A0A1B0GU92;A0A1B0GU03;C9JH19;H7C469;F8WD96	tr|A0A1B0GVD5|A0A1B0GVD5_HUMAN Cathepsin D OS=Homo sapiens OX=9606 GN=CTSD PE=1 SV=1;tr|A0A1B0GWE8|A0A1B0GWE8_HUMAN Cathepsin D OS=Homo sapiens OX=9606 GN=CTSD PE=1 SV=1;sp|P07339|CATD_HUMAN Cathepsin D OS=Homo sapiens OX=9606 GN=CTSD PE=1 SV=1;tr|A0A1B0GW	Cathepsin D;Cathepsin D light chain;Cathepsin D heavy chain	CTSD	23	58.9	0.998135	0.991871	1.00646	0.827867	0.931549	0.550857	0.767246	0.329938	0.451692	0.221067	0.998135	0.950624	0.977574	0.778588	1.01025	0.505803	0.818307	0.420783	0.414716	0.201836	0.998135	0.912724	0.961394	0.829954	0.912536	0.539642	0.696179	0.23576	0.398834	0.126747	0.998135	0.996296	1.10353	0.808242	0.919294
A0A1B0GWJ0	57.0677	59.1549	60.6502	59.6414	-3.58246	-1.49526	-2.57367	-0.486474	A0A1B0GWJ0;A0A1B0GTJ7;P30566;A0A0A6YY92;A0A1B0GWF8;A0A1B0GTG9;A0A096LNY6	tr|A0A1B0GWJ0|A0A1B0GWJ0_HUMAN Adenylosuccinate lyase OS=Homo sapiens OX=9606 GN=ADSL PE=1 SV=1;tr|A0A1B0GTJ7|A0A1B0GTJ7_HUMAN Adenylosuccinate lyase OS=Homo sapiens OX=9606 GN=ADSL PE=1 SV=1;sp|P30566|PUR8_HUMAN Adenylosuccinate lyase OS=Homo sapiens OX=9	Adenylosuccinate lyase	ADSL	31	62.7	0.998135	0.93777	0.925722	0.763933	0.881874	0.541885	0.632521	0.300057	0.538593	0.108387	0.998135	0.958347	1.1241	0.799359	0.876971	0.636458	0.728877	0.418742	0.590381	0.120033	0.998135	0.971632	0.98164	0.983852	0.932789	0.772592	0.884069	0.269975	0.746588	0.1147	0.998135	0.928097	0.933721	0.833077	0.894765
A0A1B0GXI6	48.5719	47.8688	47.7939	50.0763	0.777951	0.0748365	-1.50442	-2.20754	A0A1B0GXI6;A0A2R8YD95;Q9NRW7;A0A2R8YF01;A0A087WU65;A0A2R8YE10	tr|A0A1B0GXI6|A0A1B0GXI6_HUMAN Vacuolar protein sorting-associated protein 45 (Fragment) OS=Homo sapiens OX=9606 GN=VPS45 PE=1 SV=2;tr|A0A2R8YD95|A0A2R8YD95_HUMAN Vacuolar protein sorting-associated protein 45 OS=Homo sapiens OX=9606 GN=VPS45 PE=1 SV=1;sp|	Vacuolar protein sorting-associated protein 45	VPS45	5	10.1	0.998135	1.05525	1.03672	0.346913	0.675948	0.153513	0.197205	0.120652	0.146162	0.0640712	0.998135	0.845788	0.887764	0.284695	0.629592	0.150592	0.196896	0.120078	0.128357	0.133779	0.998135	0.713224	0.842477	0.278847	0.738126	0.174047	0.104909	0.0646689	0.158706	0.109736	0.998135	1.0534	1.1399	0.469951	0.845524
A0A1C7CYW8	49.0701	48.3041	52.0437	49.3952	-2.97359	-3.7396	-0.325138	-1.09115	A0A1C7CYW8;Q8IVF4;A0A0J9YY17	tr|A0A1C7CYW8|A0A1C7CYW8_HUMAN Dynein heavy chain 10, axonemal OS=Homo sapiens OX=9606 GN=DNAH10 PE=1 SV=1;sp|Q8IVF4|DYH10_HUMAN Dynein heavy chain 10, axonemal OS=Homo sapiens OX=9606 GN=DNAH10 PE=1 SV=4;tr|A0A0J9YY17|A0A0J9YY17_HUMAN Dynein heavy chain 1	Dynein heavy chain 10, axonemal	DNAH10	2	0.5	0.998135	0.821547	0.798411	0.378836	0.682834	0.286704	0.425841	0.27761	0.276069	0.658123	0.998135	0.81108	0.828531	0.399611	0.602174	0.237508	0.261135	0.154762	0.20644	0.190195	0.998135	0.875645	1.03224	0.683511	0.807319	0.394991	0.371878	0.142536	0.13536	0.157998	0.998135	0.711156	0.830932	0.489357	0.645379
A0A1W2PNV4	59.1527	59.2415	56.1619	55.5172	2.99077	3.07956	3.63553	3.72432	A0A1W2PNV4	tr|A0A1W2PNV4|A0A1W2PNV4_HUMAN Uncharacterized protein OS=Homo sapiens OX=9606 PE=4 SV=1	NA	NA	46	57.7	0.998135	1.03986	0.992021	0.917528	1.02546	0.664003	0.761852	0.301246	0.559244	0.163856	0.998135	0.987111	1.03893	0.873237	1.02692	0.62931	0.840213	0.358079	0.537105	0.142709	0.998135	0.927154	0.953428	0.799503	0.885593	0.536705	0.66753	0.180671	0.386805	0.125452	0.998135	0.918788	0.900649	0.742111	0.849631
A0A1W2PPZ5	51.539	52.9574	56.0853	54.079	-4.54636	-3.12793	-2.54008	-1.12165	A0A1W2PPZ5;P23193;A0A1W2PRL9	tr|A0A1W2PPZ5|A0A1W2PPZ5_HUMAN Transcription elongation factor A protein 1 OS=Homo sapiens OX=9606 GN=TCEA1 PE=1 SV=1;sp|P23193|TCEA1_HUMAN Transcription elongation factor A protein 1 OS=Homo sapiens OX=9606 GN=TCEA1 PE=1 SV=2;tr|A0A1W2PRL9|A0A1W2PRL9_HUMA	Transcription elongation factor A protein 1	TCEA1	28	81.4	0.998135	0.771549	0.892585	0.608935	0.792588	0.240575	0.488444	0.141441	0.151661	0.150009	0.998135	0.974445	1.01798	0.701009	0.922362	0.300436	0.530659	0.156899	0.193077	0.146755	0.998135	1.03524	1.09133	0.993204	1.08444	0.496848	0.783763	0.35857	0.418355	0.295187	0.998135	0.903489	0.81281	0.683454	0.795346
A0A1W2PQ51	49.4866	49.6243	49.0287	49.3199	0.457912	0.595579	0.166679	0.304346	A0A1W2PQ51;A0A1X7SBZ2;Q92841	tr|A0A1W2PQ51|A0A1W2PQ51_HUMAN Probable ATP-dependent RNA helicase DDX17 OS=Homo sapiens OX=9606 GN=DDX17 PE=1 SV=1;tr|A0A1X7SBZ2|A0A1X7SBZ2_HUMAN Probable ATP-dependent RNA helicase DDX17 OS=Homo sapiens OX=9606 GN=DDX17 PE=1 SV=1;sp|Q92841|DDX17_HUMAN Pr	Probable ATP-dependent RNA helicase DDX17	DDX17	46	51.3	0.998135	0.860617	0.942056	0.451454	0.778372	0.164492	0.257691	0.270121	0.135118	0.0919751	0.998135	0.941509	0.953309	0.443615	0.794256	0.180772	0.253494	0.136569	0.145644	0.108791	0.998135	0.956533	0.98732	0.376856	0.765943	0.130169	0.16688	0.0850191	0.0889105	0.0841234	0.998135	0.96398	0.956563	0.41209	0.80964
A0A1W2PQS6	57.7393	56.7247	51.9255	54.1663	5.81375	4.79917	3.57297	2.55839	A0A1W2PQS6;F6U211;A0A2R8Y7H1;A0A2R8YFH6;S4R435;A0A2R8Y6L3	tr|A0A1W2PQS6|A0A1W2PQS6_HUMAN RPS10-NUDT3 readthrough OS=Homo sapiens OX=9606 GN=RPS10-NUDT3 PE=4 SV=1;tr|F6U211|F6U211_HUMAN 40S ribosomal protein S10 OS=Homo sapiens OX=9606 GN=RPS10 PE=4 SV=1;tr|A0A2R8Y7H1|A0A2R8Y7H1_HUMAN 40S ribosomal protein S10 OS=	NA	RPS10;RPS10-NUDT3	18	58.4	0.998135	1.04255	0.93109	0.890937	0.964327	0.622586	0.765491	0.225312	0.433017	0.115036	0.998135	1.00435	0.961819	0.917277	0.908939	0.558191	0.701219	0.117083	0.42061	0.0819031	0.998135	1.01261	1.01499	0.599627	0.885183	0.290424	0.418694	0.0974313	0.182368	0.0746674	0.998135	1.0618	1.12494	0.89541	1.06835
A0A1W2PRV5	48.6627	48.7675	53.671	53.154	-5.00829	-4.9035	-4.49131	-4.38651	A0A1W2PRV5;E7EQZ4;Q16637;B4DP61	tr|A0A1W2PRV5|A0A1W2PRV5_HUMAN Survival motor neuron protein OS=Homo sapiens OX=9606 GN=SMN2 PE=1 SV=1;tr|E7EQZ4|E7EQZ4_HUMAN Survival motor neuron protein OS=Homo sapiens OX=9606 GN=SMN1 PE=1 SV=1;sp|Q16637|SMN_HUMAN Survival motor neuron protein OS=Homo	Survival motor neuron protein	SMN1;SMN2	4	14.5	0.998135	0.75431	0.883448	0.441609	0.659989	0.179933	0.291911	0.349929	0.142125	0.118793	0.998135	0.792491	0.965958	0.473265	0.614616	0.162715	0.195657	0.0991408	0.0871558	0.0153864	0.998135	0.895141	0.949825	0.638362	0.736513	0.406053	0.543075	0.364033	0.419654	0.336233	0.998135	0.84948	0.890392	0.608079	0.745323
A0A286YF22	55.6343	54.4633	54.7253	53.4079	0.908916	-0.262081	2.22633	1.05533	A0A286YF22;O43175;A0A2C9F2M7;A0A286YFA2;A0A286YFL2;A0A286YFM8	tr|A0A286YF22|A0A286YF22_HUMAN D-3-phosphoglycerate dehydrogenase OS=Homo sapiens OX=9606 GN=PHGDH PE=1 SV=1;sp|O43175|SERA_HUMAN D-3-phosphoglycerate dehydrogenase OS=Homo sapiens OX=9606 GN=PHGDH PE=1 SV=4;tr|A0A2C9F2M7|A0A2C9F2M7_HUMAN D-3-phosphoglycer	D-3-phosphoglycerate dehydrogenase	PHGDH	35	69.2	0.998135	0.952839	1.05686	0.85039	0.982535	0.512749	0.699217	0.0882029	0.243736	0.0777075	0.998135	0.948882	0.95765	0.78587	0.964679	0.414183	0.627128	0.0680157	0.185791	0.0687739	0.998135	1.04476	1.0471	0.787693	0.860934	0.411929	0.714289	0.0762992	0.16308	0.0773351	0.998135	0.957404	0.886759	0.707291	0.878947
A0A2C9F2P4	56.268	56.1049	53.2399	52.0584	3.02806	2.86492	4.20956	4.04642	A0A2C9F2P4;A0A286YFF7;P50897;Q5T0S4;A0A286YFE3;A0A286YFL8	tr|A0A2C9F2P4|A0A2C9F2P4_HUMAN Palmitoyl-protein thioesterase 1 OS=Homo sapiens OX=9606 GN=PPT1 PE=1 SV=1;tr|A0A286YFF7|A0A286YFF7_HUMAN Palmitoyl-protein thioesterase 1 OS=Homo sapiens OX=9606 GN=PPT1 PE=1 SV=1;sp|P50897|PPT1_HUMAN Palmitoyl-protein thioe	Palmitoyl-protein thioesterase 1	PPT1	15	50.8	0.998135	0.852622	0.947275	0.781604	0.845433	0.53769	0.674992	0.171528	0.458119	0.133544	0.998135	0.907894	0.945186	0.76463	0.913549	0.475596	0.677703	0.23042	0.397172	0.153346	0.998135	0.908671	0.978299	0.671781	0.815478	0.359915	0.56728	0.111819	0.192883	0.110613	0.998135	0.851321	0.910017	0.608139	0.742429
A0A2P0CTB1	53.2044	54.0197	54.4937	55.4951	-1.28933	-0.473984	-2.29078	-1.47544	A0A2P0CTB1;A0A0A0MT35;Q8TBF2;J3QKK8;A0A0G2JSF1;A0A2P0CTH9;J3KRV9;A0A2P0CU24;A0A0A0MRV4;A0A0G2JRR6;J3KPF6;J3KPF5	tr|A0A2P0CTB1|A0A2P0CTB1_HUMAN Peroxiredoxin-like 2B OS=Homo sapiens OX=9606 GN=PRXL2B PE=1 SV=1;tr|A0A0A0MT35|A0A0A0MT35_HUMAN Prostamide/prostaglandin F synthase OS=Homo sapiens OX=9606 GN=PRXL2B PE=1 SV=1;sp|Q8TBF2|PXL2B_HUMAN Prostamide/prostaglandin F	Prostamide/prostaglandin F synthase	FAM213B	3	14.9	0.998135	0.951834	1.00924	0.709176	0.781548	0.348151	0.523387	0.107844	0.227142	0.0886384	0.998135	0.995056	1.02825	0.729836	0.977176	0.384393	0.603928	0.149102	0.241109	0.173353	0.998135	0.956126	1.10131	0.807542	0.886538	0.35361	0.689903	0.121221	0.186204	0.0531033	0.998135	1.08923	1.06988	0.917191	1.06959
A0A2Q2TH77	50.1484	51.7205	57.2869	54.8775	-7.13857	-5.5664	-4.72915	-3.15698	A0A2Q2TH77;Q08379;B7ZC06	tr|A0A2Q2TH77|A0A2Q2TH77_HUMAN Golgin subfamily A member 2 OS=Homo sapiens OX=9606 GN=GOLGA2 PE=1 SV=1;sp|Q08379|GOGA2_HUMAN Golgin subfamily A member 2 OS=Homo sapiens OX=9606 GN=GOLGA2 PE=1 SV=3;tr|B7ZC06|B7ZC06_HUMAN Golgin subfamily A member 2 (Fragmen	Golgin subfamily A member 2	GOLGA2	11	13.2	0.998135	1.38521	1.15966	0.585551	1.16999	0.332819	0.414446	0.282888	0.23018	0.267198	0.998135	1.16365	0.978291	0.678917	1.12156	0.33439	0.436373	0.295143	0.262126	0.228949	0.998135	0.841158	0.831934	0.620962	0.886777	0.484416	0.51979	0.539047	0.453724	0.438771	0.998135	0.841777	0.83645	0.658949	0.777571
A0A2R8Y3X5	50.1625	51.3671	47.9505	48.5613	2.21204	3.41667	1.60117	2.8058	A0A2R8Y3X5;A0A2R8YE78;A0A2R8YDM2;C9JMB8;E5KLJ9;O60313;A0A2R8YFD1;A0A2R8YD53;A0A2R8YGE5;A0A2R8Y4Q3	tr|A0A2R8Y3X5|A0A2R8Y3X5_HUMAN Dynamin-like 120 kDa protein, mitochondrial OS=Homo sapiens OX=9606 GN=OPA1 PE=1 SV=1;tr|A0A2R8YE78|A0A2R8YE78_HUMAN Dynamin-like 120 kDa protein, mitochondrial OS=Homo sapiens OX=9606 GN=OPA1 PE=1 SV=1;tr|A0A2R8YDM2|A0A2R8YD	Dynamin-like 120 kDa protein, mitochondrial;Dynamin-like 120 kDa protein, form S1	OPA1	16	20.5	0.998135	1.10349	0.931608	0.526316	0.884513	0.167454	0.222964	0.219809	0.0884487	0.0841191	0.998135	0.953503	0.97572	0.650692	0.87409	0.219182	0.345199	0.128649	0.173237	0.131285	0.998135	0.785841	0.880326	0.27231	0.685523	0.142894	0.178815	0.0956496	0.109212	0.0857943	0.998135	0.948947	0.974315	0.297544	0.737348
A0A2R8Y425	45.803	45.9716	48.5043	47.044	-2.70125	-2.53271	-1.24095	-1.07241	A0A2R8Y425;A0A2R8Y5J0;A0A2R8YFK9;A0A2U3TZM0;A0A2R8YFD8;F5GWX5;A0A2R8Y212;A0A2R8Y521;A0A0C4DGG9;Q14839;A0A2R8YDJ9;A0A2R8YD40;A0A2R8YDW2;A0A2R8Y4X2;A0A2R8Y8C1;A0A2R8YER1;A0A2R8Y445;A0A2R8Y7I0;A0A2R8Y7M9	tr|A0A2R8Y425|A0A2R8Y425_HUMAN Chromodomain-helicase-DNA-binding protein 4 (Fragment) OS=Homo sapiens OX=9606 GN=CHD4 PE=1 SV=1;tr|A0A2R8Y5J0|A0A2R8Y5J0_HUMAN Chromodomain-helicase-DNA-binding protein 4 OS=Homo sapiens OX=9606 GN=CHD4 PE=1 SV=1;tr|A0A2R8YF	Chromodomain-helicase-DNA-binding protein 4	CHD4	31	17.4	0.998135	0.719202	0.902846	0.279424	0.337214	0.178548	0.235757	0.158521	0.148638	0.115837	0.998135	0.76835	0.905666	0.283398	0.330286	0.214426	0.261091	0.101064	0.190201	0.110498	0.998135	0.760158	0.904991	0.392681	0.602352	0.214313	0.306366	0.133554	0.167187	0.0924662	0.998135	0.746314	0.975077	0.338379	0.462267
A0A2R8Y459	46.9008	47.6781	44.9942	45.8388	1.90661	2.68395	1.06202	1.83935	A0A2R8Y459;A0A087WXR7;A0A2R8Y6Q6;Q5TBB1;A0A2R8YEC1;A0A2R8Y4S2;A0A2R8Y687;A0A2R8YE60;A0A2R8Y6M7;A0A2R8Y883;A0A2R8Y7Q3;A0A2R8Y761;A0A087WZJ6;A0A2R8YCJ4;A0A2R8Y6Y1;A0A2R8YEH2;A0A2R8Y7R8;A0A2R8YCX2;A0A2R8YGP2;A0A2R8YEU9;A0A2R8YCP1	tr|A0A2R8Y459|A0A2R8Y459_HUMAN Ribonuclease H2 subunit B (Fragment) OS=Homo sapiens OX=9606 GN=RNASEH2B PE=1 SV=1;tr|A0A087WXR7|A0A087WXR7_HUMAN Ribonuclease H2 subunit B OS=Homo sapiens OX=9606 GN=RNASEH2B PE=1 SV=3;tr|A0A2R8Y6Q6|A0A2R8Y6Q6_HUMAN Ribonucl	Ribonuclease H2 subunit B	RNASEH2B	7	27.4	0.998135	0.833607	0.952745	0.192418	0.489686	0.110729	0.189308	0.0737748	0.0792595	0.0665712	0.998135	0.900534	1.10234	0.237737	0.586604	0.0773138	0.174692	0.0735412	0.0682897	0.0522205	0.998135	0.641539	0.81924	0.112139	0.312671	0.077534	0.0840287	0.0384673	0.0431293	0.0418833	0.998135	0.765262	0.973805	0.112379	0.342978
A0A2R8Y566	49.4442	50.7496	49.1081	49.1064	0.33616	1.64152	0.337764	1.64312	A0A2R8Y566;Q9P260	tr|A0A2R8Y566|A0A2R8Y566_HUMAN RAB11-binding protein RELCH OS=Homo sapiens OX=9606 GN=RELCH PE=1 SV=1;sp|Q9P260|RELCH_HUMAN RAB11-binding protein RELCH OS=Homo sapiens OX=9606 GN=RELCH PE=1 SV=2	LisH domain and HEAT repeat-containing protein KIAA1468	KIAA1468	13	14.8	0.998135	0.856026	0.914253	0.468019	0.750554	0.112059	0.229711	0.0837774	0.0801198	0.0792845	0.998135	1.05378	1.03014	0.616428	0.953487	0.112435	0.21819	0.0622997	0.0832657	0.0459679	0.998135	0.872081	0.899221	0.442566	0.652602	0.241889	0.256434	0.143975	0.17087	0.112065	0.998135	0.813631	0.933628	0.433004	0.736522
A0A2R8Y5G6	45.6502	45.0857	46.7955	47.021	-1.14529	-1.70978	-1.3708	-1.93529	A0A2R8Y5G6;A0A0D9SFB3;A0A2R8YF78;A0A2R8YCW1;A0A0D9SG12;A0A2R8YFR4;A0A2U3TZJ9;A0A2R8YFS5;A0A2R8Y4A4;A0A2R8Y645;A0A0D9SF53;O00571;F6S8Q4;A0A2R8YDT5;A0A2R8Y7T2;A0A2R8YDH3	tr|A0A2R8Y5G6|A0A2R8Y5G6_HUMAN ATP-dependent RNA helicase DDX3X OS=Homo sapiens OX=9606 GN=DDX3X PE=1 SV=1;tr|A0A0D9SFB3|A0A0D9SFB3_HUMAN ATP-dependent RNA helicase DDX3X OS=Homo sapiens OX=9606 GN=DDX3X PE=1 SV=1;tr|A0A2R8YF78|A0A2R8YF78_HUMAN ATP-depende	ATP-dependent RNA helicase DDX3X	DDX3X	32	56.4	0.998135	0.744715	0.963319	0.181892	0.312314	0.113107	0.175895	0.133081	0.0801237	0.0558525	0.998135	0.702253	0.894659	0.131825	0.220082	0.0858162	0.126407	0.0561227	0.0677886	0.0404271	0.998135	0.808947	1.08656	0.285087	0.450095	0.182429	0.228945	0.127123	0.149243	0.117421	0.998135	0.81201	0.968936	0.332023	0.450957
A0A2R8Y5H3	49.7159	49.0078	48.7839	49.8766	0.931992	0.223855	-0.160741	-0.868878	A0A2R8Y5H3;A0A2R8Y7Q9;A0A2R8Y5S9;Q9Y5P4;A0A2R8YE18;A0A2R8Y7C5;A0A2R8YEK8;A0A2R8YFI2;A0A2R8YEA4;A0A2U3TZL3;A0A2R8YE59	tr|A0A2R8Y5H3|A0A2R8Y5H3_HUMAN Collagen type IV alpha-3-binding protein (Fragment) OS=Homo sapiens OX=9606 GN=COL4A3BP PE=1 SV=1;tr|A0A2R8Y7Q9|A0A2R8Y7Q9_HUMAN Collagen type IV alpha-3-binding protein OS=Homo sapiens OX=9606 GN=COL4A3BP PE=1 SV=1;tr|A0A2R8	Collagen type IV alpha-3-binding protein	COL4A3BP	15	37	0.998135	1.01712	0.945839	0.416235	0.80235	0.15324	0.310163	0.11024	0.133067	0.0943233	0.998135	0.927916	1.0984	0.356923	0.762788	0.13932	0.225644	0.0947812	0.108618	0.0843534	0.998135	0.783298	0.877022	0.348224	0.751187	0.189429	0.258212	0.128695	0.126975	0.124303	0.998135	1.01666	1.16281	0.438965	0.869626
A0A2R8Y5P7	53.3817	55.4138	58.6472	57.1145	-5.26548	-3.23335	-3.73285	-1.70072	A0A2R8Y5P7;P49590;A0A2R8Y6I1;A0A2R8Y3N3;D6RJE6;D6RB22;A0A2R8Y5E8;B4DQ67	tr|A0A2R8Y5P7|A0A2R8Y5P7_HUMAN Probable histidine--tRNA ligase, mitochondrial OS=Homo sapiens OX=9606 GN=HARS2 PE=1 SV=1;sp|P49590|SYHM_HUMAN Probable histidine--tRNA ligase, mitochondrial OS=Homo sapiens OX=9606 GN=HARS2 PE=1 SV=1;tr|A0A2R8Y6I1|A0A2R8Y6I1	Probable histidine--tRNA ligase, mitochondrial	HARS2	18	36.1	0.998135	0.859377	0.810949	0.703912	0.694556	0.322504	0.572519	0.286177	0.319031	0.132079	0.998135	0.828117	1.055	0.792062	0.802822	0.403349	0.493842	0.33418	0.500692	0.148321	0.998135	0.974416	0.930671	0.915649	0.91568	0.6875	0.788966	0.271893	0.490897	0.130541	0.998135	1.01636	1.10018	0.842749	0.81462
A0A2R8Y653	53.1055	51.0448	52.5892	53.9869	0.516337	-1.54439	-0.881367	-2.94209	A0A2R8Y653;Q9BZX2	tr|A0A2R8Y653|A0A2R8Y653_HUMAN Uridine-cytidine kinase 2 OS=Homo sapiens OX=9606 GN=UCK2 PE=1 SV=1;sp|Q9BZX2|UCK2_HUMAN Uridine-cytidine kinase 2 OS=Homo sapiens OX=9606 GN=UCK2 PE=1 SV=1	Uridine-cytidine kinase 2	UCK2	10	38.8	0.998135	0.850896	0.929213	0.647182	0.836716	0.358281	0.510873	0.187311	0.275182	0.140581	0.998135	0.848953	1.00325	0.550917	0.750498	0.259751	0.411575	0.124898	0.184743	0.0975015	0.998135	0.964652	0.948353	0.625539	0.805703	0.31921	0.519275	0.126102	0.209714	0.12153	0.998135	1.0104	1.03468	0.781166	0.978005
A0A2R8Y6M6	46.5978	46.0056	52.3135	51.6684	-5.71568	-6.30788	-5.0706	-5.6628	A0A2R8Y6M6	tr|A0A2R8Y6M6|A0A2R8Y6M6_HUMAN Breast cancer anti-estrogen resistance protein 1 OS=Homo sapiens OX=9606 GN=BCAR1 PE=1 SV=1	NA	NA	14	19.7	0.998135	0.690502	0.929105	0.320149	0.414879	0.191523	0.2846	0.115795	0.144513	0.0977489	0.998135	0.629178	0.837781	0.290775	0.418859	0.168707	0.263355	0.133134	0.130855	0.100832	0.998135	0.792493	0.918919	0.570917	0.738004	0.404811	0.46747	0.306095	0.318473	0.212902	0.998135	0.811832	0.914087	0.587596	0.687607
A0A2R8Y793	50.2008	52.7128	55.9497	57.7214	-5.74891	-3.23695	-7.52057	-5.00862	A0A2R8Y793	tr|A0A2R8Y793|A0A2R8Y793_HUMAN Actin, cytoplasmic 1 (Fragment) OS=Homo sapiens OX=9606 GN=ACTB PE=1 SV=1	NA	NA	40	93.9	0.998135	0.534894	0.870183	0.584379	0.800248	0.285292	0.38955	0.128468	0.123588	0.182531	0.998135	0.920458	0.986922	0.694466	0.873421	0.315267	0.517105	0.266113	0.181484	0.199102	0.998135	1.31606	1.83873	1.28462	1.48734	0.481991	1.04737	0.376564	0.599714	0.207894	0.998135	0.866186	0.821857	0.895954	0.669426
A0A2R8Y7R9	49.3174	48.0935	50.9582	51.6389	-1.64079	-2.86469	-2.32146	-3.54537	A0A2R8Y7R9;Q13136;E9PJZ7	tr|A0A2R8Y7R9|A0A2R8Y7R9_HUMAN Liprin-alpha-1 (Fragment) OS=Homo sapiens OX=9606 GN=PPFIA1 PE=1 SV=1;sp|Q13136|LIPA1_HUMAN Liprin-alpha-1 OS=Homo sapiens OX=9606 GN=PPFIA1 PE=1 SV=1;tr|E9PJZ7|E9PJZ7_HUMAN Liprin-alpha-1 OS=Homo sapiens OX=9606 GN=PPFIA1 PE	Liprin-alpha-1	PPFIA1	9	10.1	0.998135	1.06919	1.02898	0.430655	0.693894	0.178275	0.299677	0.181832	0.156025	0.106029	0.998135	0.996784	1.13718	0.277403	0.675793	0.177291	0.233137	0.164135	0.185108	0.101263	0.998135	0.946044	1.0088	0.554949	0.740014	0.334711	0.398465	0.258103	0.238328	0.1925	0.998135	0.910759	0.877084	0.551084	0.715446
A0A2R8Y804	57.9209	55.3642	56.9345	55.9034	0.986443	-1.57028	2.01749	-0.539227	A0A2R8Y804;A0A2R8Y543;B4DGU4;A0A2R8YCH5;A0A2R8Y7Z0;A0A2R8Y5A3;P35222;A0A2R8Y5C3;A0A2R8Y750;A0A2R8Y5Z1;A0A2R8Y6G0	tr|A0A2R8Y804|A0A2R8Y804_HUMAN Catenin beta-1 OS=Homo sapiens OX=9606 GN=CTNNB1 PE=1 SV=1;tr|A0A2R8Y543|A0A2R8Y543_HUMAN Catenin beta-1 OS=Homo sapiens OX=9606 GN=CTNNB1 PE=1 SV=1;tr|B4DGU4|B4DGU4_HUMAN Catenin beta-1 OS=Homo sapiens OX=9606 GN=CTNNB1 PE=1	Catenin beta-1	CTNNB1	23	38.3	0.998135	1.02205	0.98596	0.850387	0.9174	0.575589	0.835622	0.294264	0.42349	0.135342	0.998135	0.997364	0.978762	0.793027	0.966729	0.436206	0.637682	0.193506	0.367443	0.130738	0.998135	1.15394	1.12375	0.900403	0.989208	0.572602	0.77722	0.247772	0.375132	0.184653	0.998135	1.10115	1.1132	0.891215	1.01731
A0A2R8Y811	59.1524	57.4456	52.5384	52.8559	6.61393	4.90717	6.29648	4.58971	A0A2R8Y811;P62263;E5RH77	tr|A0A2R8Y811|A0A2R8Y811_HUMAN 40S ribosomal protein S14 (Fragment) OS=Homo sapiens OX=9606 GN=RPS14 PE=1 SV=1;sp|P62263|RS14_HUMAN 40S ribosomal protein S14 OS=Homo sapiens OX=9606 GN=RPS14 PE=1 SV=3;tr|E5RH77|E5RH77_HUMAN 40S ribosomal protein S14 OS=Hom	40S ribosomal protein S14	RPS14	9	42	0.998135	0.997738	1.04197	1.04233	1.02223	0.746727	0.987948	0.323136	0.509646	0.182655	0.998135	1.11545	0.985433	1.04238	0.991675	0.56293	0.881551	0.20986	0.468709	0.230783	0.998135	1.24156	1.11188	0.766553	1.10419	0.29094	0.442699	0.163461	0.209796	0.139034	0.998135	1.11328	1.09519	0.958684	1.06379
A0A2R8Y891	65.1151	62.2018	55.4827	56.4866	9.63243	6.71909	8.62859	5.71524	A0A2R8Y891;P08237;F8VZI0	tr|A0A2R8Y891|A0A2R8Y891_HUMAN ATP-dependent 6-phosphofructokinase OS=Homo sapiens OX=9606 GN=PFKM PE=1 SV=1;sp|P08237|PFKAM_HUMAN ATP-dependent 6-phosphofructokinase, muscle type OS=Homo sapiens OX=9606 GN=PFKM PE=1 SV=2;tr|F8VZI0|F8VZI0_HUMAN ATP-depende	ATP-dependent 6-phosphofructokinase, muscle type	PFKM	41	51.5	0.998135	1.02336	0.993067	0.916703	1.02348	0.820026	0.868417	0.626487	0.8475	0.372971	0.998135	0.934914	0.948998	0.796198	0.893271	0.605796	0.63705	0.556035	0.628974	0.356778	0.998135	0.788443	0.842036	0.684201	0.872173	0.539078	0.572812	0.234288	0.500808	0.0884296	0.998135	0.873828	0.976548	0.737435	0.842296
A0A2R8YD58	52.8942	52.6622	53.6385	54.9944	-0.744335	-0.976333	-2.10015	-2.33215	A0A2R8YD58;E7EU96;P68400;A0A2R8Y5A0;A0A2R8YFU2;A0A2R8YDP2;A0A2R8YF43;Q8NEV1;A0A2R8Y4D6;A0A2R8Y4H0	tr|A0A2R8YD58|A0A2R8YD58_HUMAN Casein kinase II subunit alpha OS=Homo sapiens OX=9606 GN=CSNK2A1 PE=1 SV=1;tr|E7EU96|E7EU96_HUMAN Casein kinase II subunit alpha OS=Homo sapiens OX=9606 GN=CSNK2A1 PE=1 SV=1;sp|P68400|CSK21_HUMAN Casein kinase II subunit alp	Casein kinase II subunit alpha;Casein kinase II subunit alpha 3	CSNK2A1;CSNK2A3	21	55.9	0.998135	1.0307	0.936327	0.737947	0.835194	0.310465	0.494278	0.224912	0.208273	0.118659	0.998135	0.933106	1.00612	0.735157	0.821322	0.27365	0.483821	0.0869102	0.156211	0.0741222	0.998135	0.973064	0.973081	0.797721	0.979852	0.314547	0.571267	0.0764304	0.130381	0.071507	0.998135	1.08295	1.11381	0.937736	1.08473
A0A2R8YD85	51.406	52.5536	64.0297	62.3822	-12.6237	-11.4761	-10.9762	-9.82859	A0A2R8YD85;Q96BY6	tr|A0A2R8YD85|A0A2R8YD85_HUMAN Dedicator of cytokinesis protein 10 OS=Homo sapiens OX=9606 GN=DOCK10 PE=1 SV=1;sp|Q96BY6|DOC10_HUMAN Dedicator of cytokinesis protein 10 OS=Homo sapiens OX=9606 GN=DOCK10 PE=1 SV=3	Dedicator of cytokinesis protein 10	DOCK10	23	11.4	0.998135	0.879439	0.908116	0.641819	0.797592	0.239862	0.375087	0.102113	0.148987	0.086047	0.998135	0.975599	1.02176	0.769309	0.936899	0.286282	0.428809	0.158699	0.217823	0.133377	0.998135	1.35704	1.31844	2.04053	2.30981	2.18565	2.55335	0.825833	1.68361	0.478319	0.998135	1.37641	1.32874	1.72622	1.88088
A0A2R8YDQ0	49.6557	49.803	50.5584	50.2424	-0.902738	-0.755468	-0.586686	-0.439416	A0A2R8YDQ0;Q9H267;F5H008	tr|A0A2R8YDQ0|A0A2R8YDQ0_HUMAN Uncharacterized protein OS=Homo sapiens OX=9606 PE=3 SV=1;sp|Q9H267|VP33B_HUMAN Vacuolar protein sorting-associated protein 33B OS=Homo sapiens OX=9606 GN=VPS33B PE=1 SV=2;tr|F5H008|F5H008_HUMAN Vacuolar protein sorting-assoc	Vacuolar protein sorting-associated protein 33B	VPS33B	12	24.4	0.998135	0.947747	1.04593	0.449994	0.712595	0.185068	0.316894	0.133646	0.159362	0.0962461	0.998135	0.979021	1.04453	0.45774	0.747452	0.203498	0.325663	0.155146	0.160942	0.134073	0.998135	0.992859	0.97843	0.525867	0.709404	0.216488	0.381918	0.142966	0.151215	0.0799136	0.998135	0.867363	0.985145	0.521414	0.756163
A0A2R8YDQ9	49.3382	48.9193	47.3611	47.6397	1.97708	1.55817	1.6985	1.27959	A0A2R8YDQ9;A0A2R8Y6Y7;Q9P2R7;Q5T9Q5	tr|A0A2R8YDQ9|A0A2R8YDQ9_HUMAN Succinate--CoA ligase [ADP-forming] subunit beta, mitochondrial OS=Homo sapiens OX=9606 GN=SUCLA2 PE=1 SV=1;tr|A0A2R8Y6Y7|A0A2R8Y6Y7_HUMAN Succinate--CoA ligase [ADP-forming] subunit beta, mitochondrial OS=Homo sapiens OX=960	Succinyl-CoA ligase [ADP-forming] subunit beta, mitochondrial	SUCLA2	24	53.6	0.998135	0.906802	0.888264	0.403711	0.826394	0.100076	0.173019	0.10123	0.0867514	0.0627228	0.998135	0.880437	0.904649	0.386242	0.752918	0.0932903	0.140904	0.0734971	0.0697998	0.0685294	0.998135	0.876803	0.965052	0.222287	0.554899	0.117496	0.132227	0.0802687	0.0788645	0.0751583	0.998135	0.842247	1.04074	0.262371	0.588557
A0A2R8YEM2	51.4849	51.6923	52.5305	53.8602	-1.04559	-0.838247	-2.37532	-2.16798	A0A2R8YEM2;P51946;D6RHI7;D6RG18	tr|A0A2R8YEM2|A0A2R8YEM2_HUMAN Cyclin-H OS=Homo sapiens OX=9606 GN=CCNH PE=1 SV=1;sp|P51946|CCNH_HUMAN Cyclin-H OS=Homo sapiens OX=9606 GN=CCNH PE=1 SV=1;tr|D6RHI7|D6RHI7_HUMAN Cyclin-H OS=Homo sapiens OX=9606 GN=CCNH PE=1 SV=1;tr|D6RG18|D6RG18_HUMAN Cycli	Cyclin-H	CCNH	5	10.8	0.998135	0.975775	0.976363	0.64781	0.823428	0.240398	0.3677	0.108095	0.128703	0.098172	0.998135	0.907888	0.87228	0.642583	0.835002	0.239361	0.426309	0.137069	0.131261	0.124274	0.998135	0.879069	0.957907	0.631974	0.871049	0.310141	0.531627	0.133328	0.126726	0.129848	0.998135	1.01577	1.24509	0.77783	0.968316
A0A2R8YEY5	47.7925	47.9504	49.3489	48.5182	-1.55638	-1.39855	-0.725639	-0.567808	A0A2R8YEY5;O15160;A0A2R8YEZ4;A0A2R8Y5D3;E7EQB9;D6RDJ3	tr|A0A2R8YEY5|A0A2R8YEY5_HUMAN DNA-directed RNA polymerases I and III subunit RPAC1 OS=Homo sapiens OX=9606 GN=POLR1C PE=1 SV=1;sp|O15160|RPAC1_HUMAN DNA-directed RNA polymerases I and III subunit RPAC1 OS=Homo sapiens OX=9606 GN=POLR1C PE=1 SV=1;tr|A0A2R8	DNA-directed RNA polymerases I and III subunit RPAC1	POLR1C	8	37.1	0.998135	0.95771	0.971364	0.403666	0.551772	0.302536	0.340467	0.286153	0.300284	0.222917	0.998135	0.915769	1.02582	0.394937	0.551666	0.305636	0.290682	0.17431	0.288898	0.209822	0.998135	0.87413	1.18647	0.497031	0.490825	0.235287	0.453327	0.22026	0.233404	0.113219	0.998135	0.820625	1.01455	0.446105	0.539445
A0A2R8YH03	52.6459	52.1089	53.3621	55.4213	-0.716154	-1.25315	-2.77542	-3.31241	A0A2R8YH03;Q5VWN6;J3KPH3	tr|A0A2R8YH03|A0A2R8YH03_HUMAN Transcription activation suppressor family member 2 OS=Homo sapiens OX=9606 GN=TASOR2 PE=1 SV=1;sp|Q5VWN6|TASO2_HUMAN Protein TASOR 2 OS=Homo sapiens OX=9606 GN=TASOR2 PE=1 SV=1;tr|J3KPH3|J3KPH3_HUMAN Transcription activation	Protein FAM208B	FAM208B	3	0.8	0.998135	0.945175	0.957451	0.715083	1.02283	0.22634	0.494276	0.0641324	0.0251136	0.0573281	0.998135	0.861083	0.94963	0.657965	0.823266	0.269147	0.473946	0.140409	0.143272	0.107765	0.998135	0.996382	1.02988	0.782609	0.966652	0.320548	0.553396	0.293893	0.324653	0.257563	0.998135	0.89616	0.876704	0.738406	0.853153
A0A2U3TZL8	50.4595	52.2287	49.4841	50.6644	0.975358	2.7446	-0.204882	1.56436	A0A2U3TZL8;H7BYN4;Q02241	tr|A0A2U3TZL8|A0A2U3TZL8_HUMAN Kinesin-like protein OS=Homo sapiens OX=9606 GN=KIF23 PE=1 SV=1;tr|H7BYN4|H7BYN4_HUMAN Kinesin-like protein OS=Homo sapiens OX=9606 GN=KIF23 PE=1 SV=1;sp|Q02241|KIF23_HUMAN Kinesin-like protein KIF23 OS=Homo sapiens OX=9606 G	Kinesin-like protein;Kinesin-like protein KIF23	KIF23	4	7.5	0.998135	0.892712	1.0085	0.602505	0.566114	0.169744	0.452759	0.106354	0.163212	0.149966	0.998135	0.939546	1.07021	0.572195	0.852161	0.317498	0.509653	0.250614	0.276034	0.162258	0.998135	0.733469	0.777327	0.455076	0.670596	0.307421	0.367633	0.197	0.19237	0.159072	0.998135	0.848338	0.881638	0.530826	0.615541
A0A2U3TZN6	52.8438	52.72	52.7846	53.3992	0.0591864	-0.0646161	-0.555377	-0.679179	A0A2U3TZN6;A0A2U3TZM4;A0A2U3TZM1;A0A2R8YE77;O14936;A0A2R8Y6F8;A0A2R8YFN5;A0A2R8YEK3;A0A2R8Y3B3;Q5JS74	tr|A0A2U3TZN6|A0A2U3TZN6_HUMAN Peripheral plasma membrane protein CASK OS=Homo sapiens OX=9606 GN=CASK PE=1 SV=1;tr|A0A2U3TZM4|A0A2U3TZM4_HUMAN Peripheral plasma membrane protein CASK OS=Homo sapiens OX=9606 GN=CASK PE=1 SV=1;tr|A0A2U3TZM1|A0A2U3TZM1_HUMAN	Peripheral plasma membrane protein CASK	CASK	12	15.2	0.998135	0.932294	1.02553	0.793157	0.911384	0.19302	0.519576	0.112293	0.139273	0.10042	0.998135	0.972269	1.06643	0.766134	0.973653	0.174579	0.514398	0.114546	0.115413	0.0976231	0.998135	0.955982	1.00026	0.732738	0.924832	0.253228	0.506164	0.136061	0.170722	0.106854	0.998135	1.05955	1.13397	0.821483	0.953782
A0A2U3TZR0	47.2358	49.8099	49.1734	48.0726	-1.93759	0.636481	-0.836839	1.73724	A0A2U3TZR0;Q9UBP0;A0A2R8Y481;A0A2R8YCL5;A0A2R8Y7K2;A0A2R8YGN6;A0A2R8Y4I8;A0A2R8Y5N9;A0A2R8YFW8	tr|A0A2U3TZR0|A0A2U3TZR0_HUMAN Spastin OS=Homo sapiens OX=9606 GN=SPAST PE=1 SV=1;sp|Q9UBP0|SPAST_HUMAN Spastin OS=Homo sapiens OX=9606 GN=SPAST PE=1 SV=1;tr|A0A2R8Y481|A0A2R8Y481_HUMAN Spastin (Fragment) OS=Homo sapiens OX=9606 GN=SPAST PE=1 SV=1;tr|A0A2R	Spastin	SPAST	8	15	0.998135	0.829982	0.890675	0.246104	0.538116	0.108541	0.15035	0.0630748	0.0883868	0.0811116	0.998135	0.920823	0.942096	0.442209	0.77615	0.26351	0.332859	0.196884	0.249147	0.172289	0.998135	0.869816	1.17619	0.363124	0.783343	0.244222	0.319767	0.183152	0.167576	0.166997	0.998135	0.796524	0.97703	0.323032	0.645892
A0A2U3TZV9	47.1869	48.2855	50.5013	48.2246	-3.31442	-2.21584	-1.03772	0.0608606	A0A2U3TZV9;Q3V6T2;A0A2R8Y7B1;A0A2R8Y4X4;A0A2R8Y4W8;A0A2R8YG73;H0Y7U8;H0Y470;A0A2R8YDS8;A0A2R8Y885;H7C2C6;A0A2R8Y7D4;A0A2R8YCU9;A0A2R8Y820;A0A2R8Y5D7	tr|A0A2U3TZV9|A0A2U3TZV9_HUMAN Girdin OS=Homo sapiens OX=9606 GN=CCDC88A PE=1 SV=1;sp|Q3V6T2|GRDN_HUMAN Girdin OS=Homo sapiens OX=9606 GN=CCDC88A PE=1 SV=2;tr|A0A2R8Y7B1|A0A2R8Y7B1_HUMAN Girdin OS=Homo sapiens OX=9606 GN=CCDC88A PE=1 SV=1;tr|A0A2R8Y4X4|A0A	Girdin	CCDC88A	14	8.4	0.998135	0.823221	0.941389	0.270441	0.511041	0.170418	0.243876	0.140946	0.140425	0.13376	0.998135	0.826499	1.11375	0.333335	0.632544	0.157756	0.297202	0.202147	0.143405	0.0919355	0.998135	0.936208	1.0168	0.507788	0.728064	0.311321	0.42047	0.269446	0.23159	0.224278	0.998135	0.76831	1.85959	0.485472	0.589694
A0A3B3IRL5	53.7857	55.0242	55.1595	53.2522	-1.37378	-0.13525	0.533502	1.77203	A0A3B3IRL5;C9J381;P20839;C9K0R9	tr|A0A3B3IRL5|A0A3B3IRL5_HUMAN Inosine-5-monophosphate dehydrogenase (Fragment) OS=Homo sapiens OX=9606 GN=IMPDH1 PE=1 SV=1;tr|C9J381|C9J381_HUMAN Inosine-5-monophosphate dehydrogenase OS=Homo sapiens OX=9606 GN=IMPDH1 PE=1 SV=1;sp|P20839|IMDH1_HUMAN Ino	Inosine-5-monophosphate dehydrogenase;Inosine-5-monophosphate dehydrogenase 1	IMPDH1	10	18.7	0.998135	0.864137	1.05317	0.590706	0.801403	0.368519	0.689553	0.185423	0.251005	0.160806	0.998135	1.01268	1.0919	0.772344	0.974318	0.328754	0.832675	0.226257	0.291103	0.246025	0.998135	1.12392	1.16882	1.00162	0.940197	0.359141	0.850512	0.220573	0.273251	0.0941615	0.998135	1.01043	1.06635	0.734846	0.886066
A0A3B3IRQ9	52.5268	51.8995	50.4869	51.542	2.03987	1.41256	0.984758	0.357452	A0A3B3IRQ9;H0YCK3;P55265;A0A3B3ISX1	tr|A0A3B3IRQ9|A0A3B3IRQ9_HUMAN Double-stranded RNA-specific adenosine deaminase (Fragment) OS=Homo sapiens OX=9606 GN=ADAR PE=1 SV=1;tr|H0YCK3|H0YCK3_HUMAN Double-stranded RNA-specific adenosine deaminase (Fragment) OS=Homo sapiens OX=9606 GN=ADAR PE=1 SV=	Double-stranded RNA-specific adenosine deaminase	ADAR	23	24.9	0.998135	0.916109	1.2247	0.61455	0.817869	0.39297	0.520714	0.775357	0.308873	0.263311	0.998135	1.0718	1.06548	0.592482	0.90179	0.377113	0.487648	0.343211	0.329451	0.240018	0.998135	0.969136	1.05264	0.520619	0.751857	0.316571	0.399229	0.284363	0.264323	0.220895	0.998135	0.986605	1.1749	0.586556	0.82375
A0A3B3IRT3	48.0705	50.0214	49.0308	51.0928	-0.960289	0.990579	-3.02224	-1.07138	A0A3B3IRT3;O60343	tr|A0A3B3IRT3|A0A3B3IRT3_HUMAN TBC1 domain family member 4 OS=Homo sapiens OX=9606 GN=TBC1D4 PE=1 SV=1;sp|O60343|TBCD4_HUMAN TBC1 domain family member 4 OS=Homo sapiens OX=9606 GN=TBC1D4 PE=1 SV=2	TBC1 domain family member 4	TBC1D4	9	9.4	0.998135	0.888821	0.899745	0.279348	0.657988	0.122349	0.17243	0.134239	0.100744	0.0784896	0.998135	0.977627	1.11114	0.517864	0.752019	0.368172	0.330728	0.263072	0.299476	0.264392	0.998135	0.808524	0.86644	0.411682	0.72368	0.21386	0.240624	0.153058	0.158554	0.098529	0.998135	1.01851	1.03157	0.568679	0.905023
A0A3B3ISG5	49.9797	49.5954	50.1882	50.891	-0.208518	-0.592743	-0.911318	-1.29554	A0A3B3ISG5;P14735	tr|A0A3B3ISG5|A0A3B3ISG5_HUMAN Insulin-degrading enzyme OS=Homo sapiens OX=9606 GN=IDE PE=1 SV=1;sp|P14735|IDE_HUMAN Insulin-degrading enzyme OS=Homo sapiens OX=9606 GN=IDE PE=1 SV=4	Insulin-degrading enzyme	IDE	35	35.9	0.998135	0.882215	0.969186	0.461732	0.773868	0.147518	0.336398	0.0965235	0.106168	0.0757061	0.998135	0.960227	0.955644	0.437332	0.767648	0.181472	0.258512	0.104013	0.113813	0.09375	0.998135	0.908854	0.93517	0.501017	0.766651	0.208502	0.312353	0.101305	0.127235	0.0927982	0.998135	0.955908	0.934136	0.54701	0.833673
A0A3B3IT92	48.912	49.2973	49.0221	49.5753	-0.110117	0.275184	-0.663253	-0.277952	A0A3B3IT92;P33991;A0A3B3IU45;A0A3B3IS57;E5RG31;A0A3B3ITP6	tr|A0A3B3IT92|A0A3B3IT92_HUMAN DNA helicase OS=Homo sapiens OX=9606 GN=MCM4 PE=1 SV=1;sp|P33991|MCM4_HUMAN DNA replication licensing factor MCM4 OS=Homo sapiens OX=9606 GN=MCM4 PE=1 SV=5;tr|A0A3B3IU45|A0A3B3IU45_HUMAN DNA helicase OS=Homo sapiens OX=9606 G	DNA replication licensing factor MCM4	MCM4	45	55.8	0.998135	0.820468	0.943778	0.436142	0.705711	0.0942893	0.186997	0.0926519	0.0751297	0.0631154	0.998135	0.900764	0.95333	0.465654	0.722236	0.100293	0.184549	0.0683413	0.0781399	0.0612568	0.998135	0.881055	1.01186	0.434435	0.682608	0.125866	0.209143	0.0887169	0.0942008	0.0768229	0.998135	0.907041	1.01445	0.486297	0.749552
A0A3B3ITE1	47.6115	46.8456	48.1711	48.2224	-0.559664	-1.32552	-0.610944	-1.3768	A0A3B3ITE1;A0A1B0GTW1;A0A2R8YDH4;Q9UDY2;A0A3B3ISZ5;A0A3B3IU51;A0A3B3ISF1;A0A3B3IT83;A0A3B3IS03	tr|A0A3B3ITE1|A0A3B3ITE1_HUMAN Tight junction protein ZO-2 (Fragment) OS=Homo sapiens OX=9606 GN=TJP2 PE=1 SV=1;tr|A0A1B0GTW1|A0A1B0GTW1_HUMAN Tight junction protein ZO-2 OS=Homo sapiens OX=9606 GN=TJP2 PE=1 SV=1;tr|A0A2R8YDH4|A0A2R8YDH4_HUMAN Uncharacteri	Tight junction protein ZO-2	TJP2	37	41.2	0.998135	0.872895	0.938819	0.279375	0.547963	0.128993	0.225711	0.112636	0.10757	0.0751238	0.998135	0.806099	0.903642	0.228588	0.483948	0.14104	0.186669	0.096318	0.113225	0.0837358	0.998135	0.896871	0.969082	0.335834	0.618441	0.200205	0.245037	0.168072	0.161423	0.144915	0.998135	0.878271	0.981374	0.351123	0.599972
A0A3B3ITH3	48.9678	46.4008	43.7613	45.0605	5.20652	2.63957	3.90722	1.34028	A0A3B3ITH3;Q9P2X3;J3KT25	tr|A0A3B3ITH3|A0A3B3ITH3_HUMAN Protein IMPACT OS=Homo sapiens OX=9606 GN=IMPACT PE=1 SV=1;sp|Q9P2X3|IMPCT_HUMAN Protein IMPACT OS=Homo sapiens OX=9606 GN=IMPACT PE=1 SV=2;tr|J3KT25|J3KT25_HUMAN Protein IMPACT (Fragment) OS=Homo sapiens OX=9606 GN=IMPACT PE	Protein IMPACT	IMPACT	7	30.1	0.998135	0.831069	0.903293	0.418485	0.635428	0.14428	0.305747	0.0788102	0.101823	0.0509658	0.998135	0.705462	0.869464	0.266797	0.421171	0.142858	0.287335	0.141093	0.0964235	0.0792333	0.998135	0.479002	0.63614	0.207707	0.348575	0.129539	0.150519	0.0910497	0.0977629	0.0686844	0.998135	0.603734	0.920996	0.214167	0.293027
A0A3B3ITW1	54.1204	51.4165	52.4124	51.3071	1.70796	-0.995973	2.81328	0.109339	A0A3B3ITW1;P49841	tr|A0A3B3ITW1|A0A3B3ITW1_HUMAN Glycogen synthase kinase-3 beta OS=Homo sapiens OX=9606 GN=GSK3B PE=1 SV=1;sp|P49841|GSK3B_HUMAN Glycogen synthase kinase-3 beta OS=Homo sapiens OX=9606 GN=GSK3B PE=1 SV=2	Glycogen synthase kinase-3 beta	GSK3B	15	38.9	0.998135	0.966883	0.994478	0.798497	0.943416	0.370358	0.609442	0.135458	0.192401	0.11377	0.998135	1.07857	1.02259	0.577496	0.887484	0.25362	0.395368	0.0850647	0.107774	0.12083	0.998135	1.04879	1.10616	0.64925	0.857592	0.287487	0.507933	0.117902	0.0854043	0.111087	0.998135	0.887884	0.921076	0.598393	0.783436
A0A3B3IUB1	50.0476	50.4193	48.3833	50.3866	1.66436	2.03602	-0.338973	0.0326783	A0A3B3IUB1;Q13144;A0A3B3ISX3;A0A3B3ITG6;A0A3B3ISS1;A0A3B3IS56;A0A3B3IRP4;A0A3B3ITQ2;A0A3B3IUF2;A0A3B3ISM8	tr|A0A3B3IUB1|A0A3B3IUB1_HUMAN Translation initiation factor eIF-2B subunit epsilon OS=Homo sapiens OX=9606 GN=EIF2B5 PE=1 SV=1;sp|Q13144|EI2BE_HUMAN Translation initiation factor eIF-2B subunit epsilon OS=Homo sapiens OX=9606 GN=EIF2B5 PE=1 SV=3;tr|A0A3B3	Translation initiation factor eIF-2B subunit epsilon	EIF2B5	5	10.3	0.998135	0.945888	0.930389	0.554095	0.717206	0.153135	0.27708	0.138656	0.13981	0.0983961	0.998135	0.830185	0.925825	0.56151	0.836054	0.102208	0.301135	0.132129	0.126745	0.0611628	0.998135	0.909799	1.07155	0.383339	0.637361	0.118758	0.0641328	0.09437	0.0199542	0.0490004	0.998135	0.862783	0.876256	0.522226	0.850053
A0A3F2YNY6	47.6095	47.5893	47.5487	47.643	0.0608027	0.0405358	-0.0334575	-0.0537245	A0A3F2YNY6;O75400;F5H578	tr|A0A3F2YNY6|A0A3F2YNY6_HUMAN Pre-mRNA-processing factor 40 homolog A OS=Homo sapiens OX=9606 GN=PRPF40A PE=1 SV=1;sp|O75400|PR40A_HUMAN Pre-mRNA-processing factor 40 homolog A OS=Homo sapiens OX=9606 GN=PRPF40A PE=1 SV=2;tr|F5H578|F5H578_HUMAN Pre-mRNA-p	Pre-mRNA-processing factor 40 homolog A	PRPF40A	17	17.8	0.998135	0.76822	0.916948	0.271407	0.600245	0.135719	0.223906	0.0969597	0.0787987	0.0663879	0.998135	0.830338	0.860661	0.292631	0.56228	0.135965	0.181239	0.0607567	0.0828178	0.0612616	0.998135	0.87173	0.958584	0.298215	0.531263	0.169712	0.21323	0.118524	0.128657	0.0920315	0.998135	0.859344	0.946952	0.276365	0.584503
A0AVT1	48.0275	47.911	47.9912	48.2915	0.036339	-0.0801638	-0.264004	-0.380507	A0AVT1	sp|A0AVT1|UBA6_HUMAN Ubiquitin-like modifier-activating enzyme 6 OS=Homo sapiens OX=9606 GN=UBA6 PE=1 SV=1	Ubiquitin-like modifier-activating enzyme 6	UBA6	45	51.8	0.998135	0.961556	0.927462	0.256064	0.641412	0.119767	0.181512	0.0856339	0.0865036	0.0577152	0.998135	0.901345	1.00656	0.241166	0.639904	0.11505	0.176141	0.085084	0.0768255	0.0699751	0.998135	0.824183	0.937172	0.309582	0.626267	0.150517	0.190649	0.097739	0.111763	0.0756161	0.998135	0.888986	0.922483	0.322645	0.652586
A1X283	47.7773	47.5459	48.8812	49.1067	-1.10392	-1.33534	-1.32943	-1.56085	A1X283	sp|A1X283|SPD2B_HUMAN SH3 and PX domain-containing protein 2B OS=Homo sapiens OX=9606 GN=SH3PXD2B PE=1 SV=3	SH3 and PX domain-containing protein 2B	SH3PXD2B	24	33.5	0.998135	0.939127	0.976103	0.242503	0.606084	0.112679	0.170367	0.0759519	0.0866347	0.0820723	0.998135	0.874726	1.02678	0.259943	0.560827	0.139466	0.202214	0.104754	0.108155	0.0926763	0.998135	0.854759	0.916673	0.403849	0.681067	0.222636	0.266045	0.176906	0.179754	0.159823	0.998135	0.936106	1.02002	0.411418	0.696029
A2A274	50.9023	50.6275	51.1647	51.8832	-0.26234	-0.537211	-0.980868	-1.25574	A2A274;Q99798	tr|A2A274|A2A274_HUMAN Aconitate hydratase, mitochondrial OS=Homo sapiens OX=9606 GN=ACO2 PE=1 SV=1;sp|Q99798|ACON_HUMAN Aconitate hydratase, mitochondrial OS=Homo sapiens OX=9606 GN=ACO2 PE=1 SV=2	Aconitate hydratase, mitochondrial	ACO2	38	55.9	0.998135	1.03189	0.969965	0.642192	0.944521	0.130369	0.24454	0.118266	0.0945837	0.0715693	0.998135	0.912032	0.927556	0.613258	0.874827	0.139453	0.223111	0.0983144	0.100413	0.0862518	0.998135	0.880478	0.920264	0.635131	0.820342	0.223699	0.339408	0.100433	0.104184	0.0951457	0.998135	0.974376	1.07425	0.670065	0.911551
A2A2Q9	51.7241	51.5265	52.6944	50.0891	-0.970347	-1.16793	1.63503	1.43745	A2A2Q9;Q9Y312	tr|A2A2Q9|A2A2Q9_HUMAN Protein AAR2 homolog OS=Homo sapiens OX=9606 GN=AAR2 PE=1 SV=1;sp|Q9Y312|AAR2_HUMAN Protein AAR2 homolog OS=Homo sapiens OX=9606 GN=AAR2 PE=1 SV=2	Protein AAR2 homolog	AAR2	4	15.3	0.998135	0.910972	1.15241	0.619572	0.877266	0.2003	0.444904	0.0846058	0.0871258	0.0834368	0.998135	0.966243	1.04295	0.651907	0.903602	0.120998	0.383411	0.0386516	0.0355725	0.0534119	0.998135	0.93456	1.13951	0.607268	0.884689	0.347739	0.535439	0.134692	0.216739	0.198511	0.998135	1.01012	0.968358	0.536262	0.701665
A2RUC4	52.6807	53.1739	50.9137	52.1227	1.76701	2.26022	0.558007	1.05122	A2RUC4	sp|A2RUC4|TYW5_HUMAN tRNA wybutosine-synthesizing protein 5 OS=Homo sapiens OX=9606 GN=TYW5 PE=1 SV=1	tRNA wybutosine-synthesizing protein 5	TYW5	8	24.8	0.998135	1.16138	0.950084	0.991951	0.920871	0.349168	0.425825	0.0737118	0.409938	0.219593	0.998135	1.13184	1.12882	0.732818	0.78666	0.262785	0.614141	0.11374	0.0981814	0.113084	0.998135	0.861194	0.899664	0.590232	0.838025	0.19822	0.334193	0.115032	0.129531	0.0796014	0.998135	1.02326	1.17187	0.798415	1.02725
A3KFL2	58.3485	60.7797	60.6459	58.0495	-2.29743	0.133723	0.299042	2.7302	A3KFL2;Q13868;A3KFL5;A3KFL1	tr|A3KFL2|A3KFL2_HUMAN Exosome complex component RRP4 OS=Homo sapiens OX=9606 GN=EXOSC2 PE=1 SV=1;sp|Q13868|EXOS2_HUMAN Exosome complex component RRP4 OS=Homo sapiens OX=9606 GN=EXOSC2 PE=1 SV=2;tr|A3KFL5|A3KFL5_HUMAN Exosome complex component RRP4 (Fragme	Exosome complex component RRP4	EXOSC2	14	62.5	0.998135	0.938253	1.0557	0.980118	1.09506	0.606459	0.907534	0.27755	0.509408	0.204777	0.998135	1.19606	1.11894	1.37253	1.1676	0.982636	1.07264	0.354925	0.70869	0.240805	0.998135	1.09024	0.953732	1.19383	1.29318	0.862228	0.971855	0.294289	0.681638	0.135347	0.998135	1.13559	1.22096	1.06334	1.15991
A3KN83	49.9679	50.0354	50.6696	50.6825	-0.701677	-0.634234	-0.714542	-0.647098	A3KN83	sp|A3KN83|SBNO1_HUMAN Protein strawberry notch homolog 1 OS=Homo sapiens OX=9606 GN=SBNO1 PE=1 SV=1	Protein strawberry notch homolog 1	SBNO1	8	7.5	0.998135	0.914201	1.03072	0.508857	0.814667	0.126861	0.223882	0.105384	0.122019	0.0539043	0.998135	0.83185	0.979622	0.559921	0.804524	0.0815538	0.194942	0.0307362	0.0473401	0.0270095	0.998135	0.952332	1.15787	0.614602	0.836227	0.177366	0.224181	0.055839	0.107967	0.0440702	0.998135	0.970079	0.983828	0.620644	0.943367
A4UGR9	48.8404	51.3183	51.3102	52.3479	-2.46974	0.00809638	-3.50747	-1.02963	A4UGR9;A0A0A0MQZ3	sp|A4UGR9|XIRP2_HUMAN Xin actin-binding repeat-containing protein 2 OS=Homo sapiens OX=9606 GN=XIRP2 PE=1 SV=2;tr|A0A0A0MQZ3|A0A0A0MQZ3_HUMAN Xin actin-binding repeat-containing protein 2 OS=Homo sapiens OX=9606 GN=XIRP2 PE=1 SV=1	Xin actin-binding repeat-containing protein 2	XIRP2	4	1.2	0.998135	0.930635	0.957806	0.28493	0.831418	0.053067	0.139466	0.0415733	0.0261275	0.0555229	0.998135	0.960671	0.933816	0.644397	0.880104	0.322624	0.321031	0.177719	0.244634	0.198556	0.998135	0.933804	0.978513	0.610837	0.85797	0.275513	0.401307	0.284318	0.233979	0.242035	0.998135	1.06575	1.04463	0.697041	0.911281
A5YKK6	49.7606	49.724	49.2832	49.9326	0.47749	0.44088	-0.171929	-0.208539	A5YKK6	sp|A5YKK6|CNOT1_HUMAN CCR4-NOT transcription complex subunit 1 OS=Homo sapiens OX=9606 GN=CNOT1 PE=1 SV=2	CCR4-NOT transcription complex subunit 1	CNOT1	20	9.1	0.998135	0.991196	0.971329	0.464609	0.736379	0.21904	0.294523	0.140092	0.169336	0.116757	0.998135	0.97583	0.97943	0.453475	0.718493	0.168354	0.316443	0.130448	0.124365	0.0848443	0.998135	0.862214	0.92322	0.401405	0.744119	0.208519	0.278638	0.151262	0.139227	0.11132	0.998135	0.991291	1.17939	0.451774	0.786386
A6NDG6	57.7057	58.0747	56.5122	54.744	1.19355	1.56249	2.96171	3.33065	A6NDG6	sp|A6NDG6|PGP_HUMAN Glycerol-3-phosphate phosphatase OS=Homo sapiens OX=9606 GN=PGP PE=1 SV=1	Phosphoglycolate phosphatase	PGP	19	71.3	0.998135	0.878799	0.943961	0.770295	0.894223	0.580841	0.734021	0.307368	0.500921	0.143106	0.998135	0.954579	1.05545	0.792843	0.930922	0.560046	0.743502	0.400684	0.461965	0.13614	0.998135	0.991303	0.999729	0.859666	0.876714	0.537146	0.758608	0.119814	0.377437	0.084602	0.998135	0.832947	0.817464	0.716906	0.809481
A6NDU8	48.3889	48.1349	47.5852	47.2243	0.803734	0.549665	1.16467	0.9106	A6NDU8;A0A0C4DGW6	sp|A6NDU8|CE051_HUMAN UPF0600 protein C5orf51 OS=Homo sapiens OX=9606 GN=C5orf51 PE=1 SV=1;tr|A0A0C4DGW6|A0A0C4DGW6_HUMAN UPF0600 protein C5orf51 OS=Homo sapiens OX=9606 GN=C5orf51 PE=1 SV=1	UPF0600 protein C5orf51	C5orf51	7	29.6	0.998135	0.828694	0.922267	0.335299	0.688705	0.134227	0.199078	0.0931414	0.117251	0.114374	0.998135	0.891326	1.0422	0.274356	0.662891	0.0622358	0.12807	0.0533359	0.0436084	0.0402598	0.998135	0.784807	0.864283	0.285173	0.609131	0.114148	0.17067	0.0785489	0.0796968	0.0786742	0.998135	0.746106	0.889593	0.303869	0.544429
A6NEM2	53.188	52.3964	54.4705	55.0472	-1.28243	-2.07408	-1.85913	-2.65078	A6NEM2	tr|A6NEM2|A6NEM2_HUMAN Host cell factor 1 OS=Homo sapiens OX=9606 GN=HCFC1 PE=1 SV=2	NA	HCFC1	48	32.5	0.998135	0.852151	0.940301	0.701175	0.825069	0.324426	0.560917	0.169141	0.203146	0.12364	0.998135	0.934606	1.01839	0.670096	0.846771	0.279119	0.491796	0.114319	0.127296	0.10061	0.998135	0.924554	0.958278	0.763731	0.889529	0.417653	0.617287	0.211308	0.256763	0.179069	0.998135	0.948148	1.00087	0.787703	0.912951
A6NIH7	52.8527	53.711	56.3731	54.4943	-3.52033	-2.66209	-1.64155	-0.783312	A6NIH7	sp|A6NIH7|U119B_HUMAN Protein unc-119 homolog B OS=Homo sapiens OX=9606 GN=UNC119B PE=1 SV=1	Protein unc-119 homolog B	UNC119B	11	59.4	0.998135	0.894323	1.00618	0.73356	0.85941	0.268707	0.51763	0.138927	0.20375	0.132936	0.998135	0.966035	0.966854	0.724077	0.955788	0.359445	0.549267	0.159842	0.273541	0.133809	0.998135	1.09073	1.09902	0.971824	1.03716	0.537626	0.797088	0.1773	0.308598	0.143603	0.998135	0.890352	0.82479	0.741993	0.829132
A6NMQ1	47.4804	47.8093	50.5868	49.6064	-3.10644	-2.77749	-2.12602	-1.79707	A6NMQ1;P09884;A0A087WU64	tr|A6NMQ1|A6NMQ1_HUMAN DNA polymerase OS=Homo sapiens OX=9606 GN=POLA1 PE=1 SV=1;sp|P09884|DPOLA_HUMAN DNA polymerase alpha catalytic subunit OS=Homo sapiens OX=9606 GN=POLA1 PE=1 SV=2;tr|A0A087WU64|A0A087WU64_HUMAN DNA polymerase OS=Homo sapiens OX=9606 G	DNA polymerase;DNA polymerase alpha catalytic subunit	POLA1	17	13.7	0.998135	0.795512	0.91989	0.283313	0.577357	0.083167	0.155312	0.107598	0.0712518	0.0572941	0.998135	0.812576	0.932927	0.315681	0.600095	0.0951914	0.164515	0.0892009	0.0770463	0.059496	0.998135	1.03603	1.01089	0.544435	0.771895	0.217175	0.352172	0.155581	0.147989	0.13555	0.998135	0.957643	1.01726	0.47298	0.776409
A6PVN5	52.593	53.5925	53.1726	54.0419	-0.579555	0.419978	-1.44888	-0.44935	A6PVN5	tr|A6PVN5|A6PVN5_HUMAN Serine/threonine-protein phosphatase 2A activator OS=Homo sapiens OX=9606 GN=PTPA PE=1 SV=1	Serine/threonine-protein phosphatase 2A activator	PPP2R4	16	56.2	0.998135	0.844415	0.872344	0.687549	0.85477	0.329386	0.516441	0.0669316	0.0938485	0.0554774	0.998135	0.952801	1.00485	0.779725	0.923743	0.325882	0.583318	0.0769996	0.0870122	0.0568089	0.998135	0.93082	0.916631	0.731985	0.801474	0.34085	0.593704	0.0521931	0.0774672	0.0596428	0.998135	1.04327	1.01194	0.869498	0.944639
A8MUM1	52.3237	51.3848	53.3169	52.3936	-0.993129	-1.93208	-0.0698673	-1.00881	A8MUM1;Q53HC9;F8WDS8;C9J0U9;C9JVR6;D3YTH5	tr|A8MUM1|A8MUM1_HUMAN EARP and GARP complex-interacting protein 1 OS=Homo sapiens OX=9606 GN=EIPR1 PE=1 SV=2;sp|Q53HC9|EIPR1_HUMAN EARP and GARP complex-interacting protein 1 OS=Homo sapiens OX=9606 GN=EIPR1 PE=1 SV=2;tr|F8WDS8|F8WDS8_HUMAN EARP and GARP	Protein TSSC1	TSSC1	8	22.9	0.998135	0.926497	0.989934	0.603007	0.761295	0.311627	0.540332	0.164579	0.16145	0.110329	0.998135	0.880206	0.948558	0.469444	0.76993	0.294224	0.533315	0.131194	0.191179	0.170647	0.998135	0.912637	0.988354	0.711774	0.830024	0.303923	0.605958	0.154964	0.17711	0.12807	0.998135	0.839376	0.900728	0.669658	0.721714
A9Z1X7	51.8746	51.2627	49.8931	51.7899	1.98153	1.36959	0.0847953	-0.527143	A9Z1X7;Q8IYB3;E9PCT1;M0R088	tr|A9Z1X7|A9Z1X7_HUMAN Serine/arginine repetitive matrix protein 1 OS=Homo sapiens OX=9606 GN=SRRM1 PE=1 SV=1;sp|Q8IYB3|SRRM1_HUMAN Serine/arginine repetitive matrix protein 1 OS=Homo sapiens OX=9606 GN=SRRM1 PE=1 SV=2;tr|E9PCT1|E9PCT1_HUMAN Serine/arginin	Serine/arginine repetitive matrix protein 1	SRRM1	12	13.6	0.998135	1.07136	1.03119	0.768974	0.877202	0.184421	0.365133	0.224551	0.13305	0.092391	0.998135	0.928456	0.97176	0.6713	0.788757	0.204858	0.335376	0.0967025	0.168749	0.112163	0.998135	0.814677	0.827884	0.469303	0.926814	0.279317	0.302971	0.317281	0.236083	0.180526	0.998135	0.954657	1.03805	0.669285	0.94047
B0QY89	52.085	51.4773	47.8163	48.9072	4.26874	3.66104	3.17777	2.57006	B0QY89;Q9Y262;B0QY90	tr|B0QY89|B0QY89_HUMAN Eukaryotic translation initiation factor 3 subunit L OS=Homo sapiens OX=9606 GN=EIF3L PE=1 SV=1;sp|Q9Y262|EIF3L_HUMAN Eukaryotic translation initiation factor 3 subunit L OS=Homo sapiens OX=9606 GN=EIF3L PE=1 SV=1;tr|B0QY90|B0QY90_HU	Eukaryotic translation initiation factor 3 subunit L	EIF3L	29	44.8	0.998135	1.08708	0.95916	0.810604	0.801648	0.126046	0.395777	0.134226	0.106782	0.0938352	0.998135	0.931749	0.950286	0.77452	0.735081	0.126003	0.339111	0.0754671	0.089981	0.0765384	0.998135	0.839731	0.928815	0.361427	0.547514	0.135567	0.211042	0.126369	0.116103	0.12259	0.998135	0.98423	1.13739	0.464755	0.576577
B1AHR1	49.9469	51.0457	51.8086	52.4971	-1.86172	-0.762962	-2.55015	-1.45139	B1AHR1;A0A2R8Y4H2;Q9UH03	tr|B1AHR1|B1AHR1_HUMAN Neuronal-specific septin-3 OS=Homo sapiens OX=9606 GN=SEPT3 PE=1 SV=1;tr|A0A2R8Y4H2|A0A2R8Y4H2_HUMAN Neuronal-specific septin-3 OS=Homo sapiens OX=9606 GN=SEPT3 PE=1 SV=1;sp|Q9UH03|SEPT3_HUMAN Neuronal-specific septin-3 OS=Homo sapie	Neuronal-specific septin-3	2021-09-03	9	32.3	0.998135	0.841366	0.781361	0.595785	0.581336	0.212683	0.437202	0.0957712	0.0648402	0.0693868	0.998135	0.899421	0.921748	0.594454	0.650324	0.221021	0.452705	0.133991	0.1514	0.069694	0.998135	0.997492	0.984164	0.685913	0.900584	0.210451	0.389681	0.099892	0.0997445	0.0995582	0.998135	0.976696	1.07228	0.768938	0.878769
B1AK87	56.3668	53.753	56.621	57.3132	-0.254148	-2.868	-0.946389	-3.56024	B1AK87;B1AK88	tr|B1AK87|B1AK87_HUMAN F-actin-capping protein subunit beta OS=Homo sapiens OX=9606 GN=CAPZB PE=1 SV=1;tr|B1AK88|B1AK88_HUMAN F-actin-capping protein subunit beta OS=Homo sapiens OX=9606 GN=CAPZB PE=1 SV=1	NA	CAPZB	27	78.5	0.998135	0.929088	1.03132	0.849065	1.07053	0.508986	0.732293	0.262069	0.380554	0.193538	0.998135	0.978943	1.0071	0.696661	0.897673	0.375883	0.538675	0.227134	0.312933	0.129107	0.998135	0.968917	0.96284	0.862674	0.980431	0.524192	0.716137	0.245729	0.386532	0.161473	0.998135	0.96373	1.08214	0.851173	0.983318
B1AKJ5	49.4307	49.3391	48.1859	49.463	1.24477	1.15321	-0.032333	-0.123884	B1AKJ5;O43847;G3V1R5;F5H7V1	tr|B1AKJ5|B1AKJ5_HUMAN Nardilysin OS=Homo sapiens OX=9606 GN=NRDC PE=1 SV=1;sp|O43847|NRDC_HUMAN Nardilysin OS=Homo sapiens OX=9606 GN=NRDC PE=1 SV=3;tr|G3V1R5|G3V1R5_HUMAN Nardilysin OS=Homo sapiens OX=9606 GN=NRDC PE=1 SV=1;tr|F5H7V1|F5H7V1_HUMAN Nardily	Nardilysin	NRD1	32	33.1	0.998135	1.05414	0.986689	0.415468	0.797435	0.126748	0.207418	0.089902	0.102352	0.0694404	0.998135	0.954801	1.05238	0.400004	0.820094	0.0959635	0.164272	0.0624065	0.0601232	0.0636328	0.998135	0.754501	0.78984	0.317217	0.750228	0.126656	0.163923	0.0767038	0.0774772	0.0694937	0.998135	0.957577	0.950362	0.43035	0.767977
B1AL69	50.5787	50.0794	51.9844	50.9808	-1.40564	-1.90495	-0.402063	-0.901375	B1AL69;Q7L3B6	tr|B1AL69|B1AL69_HUMAN Hsp90 co-chaperone Cdc37-like 1 OS=Homo sapiens OX=9606 GN=CDC37L1 PE=1 SV=1;sp|Q7L3B6|CD37L_HUMAN Hsp90 co-chaperone Cdc37-like 1 OS=Homo sapiens OX=9606 GN=CDC37L1 PE=1 SV=1	Hsp90 co-chaperone Cdc37-like 1	CDC37L1	6	24.7	0.998135	0.940166	0.939014	0.546239	0.80704	0.212519	0.313367	0.121348	0.120109	0.0858381	0.998135	0.929983	0.962513	0.46195	0.913924	0.126071	0.286876	0.156274	0.0808302	0.086184	0.998135	1.06292	1.05435	0.624498	0.909646	0.293745	0.444009	0.219427	0.279897	0.135883	0.998135	0.975598	0.919841	0.565804	0.896879
B1ALK7	46.4276	46.9473	48.0962	48.1716	-1.66857	-1.14886	-1.74396	-1.22425	B1ALK7;A0A2R8YG42;Q14155;E7EUY6;E9PDQ5	tr|B1ALK7|B1ALK7_HUMAN Rho guanine nucleotide exchange factor 7 OS=Homo sapiens OX=9606 GN=ARHGEF7 PE=1 SV=1;tr|A0A2R8YG42|A0A2R8YG42_HUMAN Rho guanine nucleotide exchange factor 7 OS=Homo sapiens OX=9606 GN=ARHGEF7 PE=1 SV=1;sp|Q14155|ARHG7_HUMAN Rho guan	Rho guanine nucleotide exchange factor 7	ARHGEF7	12	19.7	0.998135	0.698984	0.834117	0.188449	0.52393	0.0747019	0.158357	0.0561391	0.0707494	0.0523728	0.998135	0.810911	1.01597	0.228859	0.488309	0.104649	0.169912	0.0806586	0.0732403	0.0768768	0.998135	0.872019	0.952211	0.321913	0.623043	0.140966	0.18946	0.107866	0.111652	0.0974753	0.998135	0.861402	0.943687	0.325631	0.617072
B1AMS2	60.5859	59.6526	58.1165	55.7586	2.4694	1.53611	4.82736	3.89407	B1AMS2;Q14141	tr|B1AMS2|B1AMS2_HUMAN Septin 6, isoform CRA_b OS=Homo sapiens OX=9606 GN=SEPT6 PE=1 SV=1;sp|Q14141|SEPT6_HUMAN Septin-6 OS=Homo sapiens OX=9606 GN=SEPT6 PE=1 SV=4	Septin-6	2021-09-06	21	43.9	0.998135	1.03896	1.02948	0.95252	1.00389	0.753903	1.00786	0.380438	0.642947	0.0599671	0.998135	0.968579	1.04256	0.897396	0.983763	0.648123	0.768938	0.476849	0.51834	0.137964	0.998135	1.08858	1.03376	1.00747	1.0537	0.640024	0.952866	0.330015	0.442781	0.162067	0.998135	1.03154	0.888589	0.803938	0.947908
B1ANH0	48.6107	47.2866	47.6266	48.1234	0.984153	-0.339949	0.48739	-0.836712	B1ANH0;B1ANG9;Q16774;B1ANH5;B1ANH2;B1ANH6;B1ANH3	tr|B1ANH0|B1ANH0_HUMAN Guanylate kinase (Fragment) OS=Homo sapiens OX=9606 GN=GUK1 PE=1 SV=1;tr|B1ANG9|B1ANG9_HUMAN Guanylate kinase OS=Homo sapiens OX=9606 GN=GUK1 PE=1 SV=2;sp|Q16774|KGUA_HUMAN Guanylate kinase OS=Homo sapiens OX=9606 GN=GUK1 PE=1 SV=2;t	Guanylate kinase	GUK1	9	47.5	0.998135	0.908739	0.998476	0.348011	0.637329	0.213113	0.284362	0.132215	0.133371	0.0862896	0.998135	0.824725	0.991546	0.243226	0.533209	0.134788	0.222492	0.107122	0.0885087	0.086891	0.998135	0.807894	0.895695	0.305115	0.582684	0.177407	0.210598	0.142154	0.127788	0.141391	0.998135	0.807802	0.85326	0.385196	0.598268
B1ANM7	52.6939	54.898	53.5781	55.2315	-0.884167	1.31987	-2.53754	-0.33351	B1ANM7;Q9UNN5	tr|B1ANM7|B1ANM7_HUMAN FAS-associated factor 1 OS=Homo sapiens OX=9606 GN=FAF1 PE=1 SV=1;sp|Q9UNN5|FAF1_HUMAN FAS-associated factor 1 OS=Homo sapiens OX=9606 GN=FAF1 PE=1 SV=2	FAS-associated factor 1	FAF1	15	27.3	0.998135	0.973197	0.949133	0.669897	0.84167	0.261933	0.548969	0.174959	0.165546	0.0977187	0.998135	1.09436	1.09772	0.87127	1.05402	0.354653	0.823324	0.279867	0.194315	0.187198	0.998135	0.947671	1.00349	0.681939	0.843917	0.387815	0.564932	0.214029	0.230779	0.143136	0.998135	1.03272	1.16107	0.877263	1.00268
B1ANR0	50.3806	49.9101	49.3561	50.5932	1.02458	0.554075	-0.21253	-0.683035	B1ANR0;Q13310	tr|B1ANR0|B1ANR0_HUMAN Polyadenylate-binding protein OS=Homo sapiens OX=9606 GN=PABPC4 PE=1 SV=1;sp|Q13310|PABP4_HUMAN Polyadenylate-binding protein 4 OS=Homo sapiens OX=9606 GN=PABPC4 PE=1 SV=1	Polyadenylate-binding protein;Polyadenylate-binding protein 4	PABPC4	37	49.4	0.998135	0.937262	0.942109	0.522312	0.81555	0.193623	0.326404	0.186414	0.13501	0.121071	0.998135	0.988291	1.04006	0.517787	0.767732	0.146174	0.235621	0.118952	0.105696	0.114688	0.998135	0.835791	0.873244	0.406108	0.823458	0.139334	0.209093	0.0921788	0.0962448	0.0960487	0.998135	0.953613	1.14792	0.556833	0.890761
B2WTI3	47.0423	47.0581	46.6444	48.3898	0.397895	0.413707	-1.34745	-1.33164	B2WTI3;B2WTI4;K7EJU9;Q6NYC1	tr|B2WTI3|B2WTI3_HUMAN Bifunctional arginine demethylase and lysyl-hydroxylase JMJD6 OS=Homo sapiens OX=9606 GN=JMJD6 PE=1 SV=1;tr|B2WTI4|B2WTI4_HUMAN Bifunctional arginine demethylase and lysyl-hydroxylase JMJD6 OS=Homo sapiens OX=9606 GN=JMJD6 PE=1 SV=1;	Bifunctional arginine demethylase and lysyl-hydroxylase JMJD6	JMJD6	5	19.7	0.998135	0.890727	0.910136	0.237628	0.465148	0.0850796	0.154071	0.0662368	0.0696277	0.0389287	0.998135	0.90043	0.900323	0.251241	0.462002	0.141355	0.18163	0.0849559	0.0964762	0.0591407	0.998135	0.697454	0.977003	0.26216	0.458542	0.144881	0.203691	0.0722637	0.0771198	0.0483758	0.998135	0.870833	1.07164	0.373927	0.565917
B3KS98	48.7335	47.9257	47.969	48.1625	0.764459	-0.043287	0.571013	-0.236733	B3KS98;O15372;A0A087WZK9;E5RGU4	tr|B3KS98|B3KS98_HUMAN Eukaryotic translation initiation factor 3 subunit H OS=Homo sapiens OX=9606 GN=EIF3H PE=1 SV=1;sp|O15372|EIF3H_HUMAN Eukaryotic translation initiation factor 3 subunit H OS=Homo sapiens OX=9606 GN=EIF3H PE=1 SV=1;tr|A0A087WZK9|A0A08	Eukaryotic translation initiation factor 3 subunit H	EIF3H	20	57.1	0.998135	0.992714	0.936882	0.375351	0.618304	0.162389	0.276836	0.108124	0.110911	0.0913074	0.998135	0.924736	0.994433	0.316368	0.551663	0.117893	0.209966	0.067104	0.0818295	0.0647715	0.998135	0.953983	1.06005	0.396173	0.473301	0.210517	0.312174	0.142544	0.163997	0.0943898	0.998135	0.910619	1.00771	0.382572	0.515427
B3KSI3	57.9649	56.4724	55.4933	56.543	2.47158	0.979107	1.42186	-0.0706071	B3KSI3;O15382;M0QXF9;M0QZ10;M0QZP4	tr|B3KSI3|B3KSI3_HUMAN Branched-chain-amino-acid aminotransferase OS=Homo sapiens OX=9606 GN=BCAT2 PE=1 SV=1;sp|O15382|BCAT2_HUMAN Branched-chain-amino-acid aminotransferase, mitochondrial OS=Homo sapiens OX=9606 GN=BCAT2 PE=1 SV=2;tr|M0QXF9|M0QXF9_HUMAN B	Branched-chain-amino-acid aminotransferase;Branched-chain-amino-acid aminotransferase, mitochondrial	BCAT2	9	32.7	0.998135	0.849877	0.912836	0.747138	0.88487	0.591368	0.628177	0.356133	0.532319	0.215356	0.998135	0.899793	0.899505	0.719995	0.823418	0.477419	0.57601	0.336262	0.484759	0.229065	0.998135	0.863479	0.958251	0.697754	0.719112	0.526186	0.585984	0.333276	0.410204	0.138547	0.998135	0.957615	1.00295	0.699141	0.825415
B4DJV2	54.5216	54.316	51.977	52.6492	2.54459	2.33899	1.87233	1.66673	B4DJV2;O75390;A0A0C4DGI3	tr|B4DJV2|B4DJV2_HUMAN Citrate synthase OS=Homo sapiens OX=9606 GN=CS PE=1 SV=1;sp|O75390|CISY_HUMAN Citrate synthase, mitochondrial OS=Homo sapiens OX=9606 GN=CS PE=1 SV=2;tr|A0A0C4DGI3|A0A0C4DGI3_HUMAN Citrate synthase OS=Homo sapiens OX=9606 GN=CS PE=1	Citrate synthase;Citrate synthase, mitochondrial	CS	26	60.5	0.998135	1.04952	1.0154	0.826644	1.06356	0.387336	0.66823	0.161146	0.177938	0.125124	0.998135	1.03447	1.03499	0.846312	0.970319	0.387009	0.631016	0.173852	0.174433	0.143987	0.998135	0.854885	0.923969	0.691283	0.865151	0.217885	0.435723	0.0744917	0.0875977	0.0786282	0.998135	0.941655	1.07529	0.706628	0.893706
B4DLR8	50.931	50.2733	48.2434	47.1171	2.68758	2.02994	3.81389	3.15626	B4DLR8;P15559;H3BNV2;H3BRK3	tr|B4DLR8|B4DLR8_HUMAN NAD(P)H dehydrogenase [quinone] 1 OS=Homo sapiens OX=9606 GN=NQO1 PE=1 SV=1;sp|P15559|NQO1_HUMAN NAD(P)H dehydrogenase [quinone] 1 OS=Homo sapiens OX=9606 GN=NQO1 PE=1 SV=1;tr|H3BNV2|H3BNV2_HUMAN NAD(P)H dehydrogenase [quinone] 1 OS=	NAD(P)H dehydrogenase [quinone] 1	NQO1	21	59.4	0.998135	1.05493	0.98417	0.592582	0.896822	0.139629	0.315856	0.0901255	0.101797	0.0828858	0.998135	0.923349	1.08368	0.537389	0.788169	0.118993	0.299661	0.0960064	0.0929305	0.0889317	0.998135	0.741965	0.835794	0.433164	0.594377	0.13409	0.264471	0.0775157	0.0827587	0.0750956	0.998135	0.696421	0.7972	0.357919	0.541257
B4DR80	52.1592	51.454	50.0116	51.1325	2.14757	1.44238	1.0267	0.321509	B4DR80;Q9Y6E0;H0Y630;Q5JV98	tr|B4DR80|B4DR80_HUMAN Serine/threonine-protein kinase 24 OS=Homo sapiens OX=9606 GN=STK24 PE=1 SV=1;sp|Q9Y6E0|STK24_HUMAN Serine/threonine-protein kinase 24 OS=Homo sapiens OX=9606 GN=STK24 PE=1 SV=1;tr|H0Y630|H0Y630_HUMAN Serine/threonine-protein kinase	Serine/threonine-protein kinase 24;Serine/threonine-protein kinase 24 36 kDa subunit;Serine/threonine-protein kinase 24 12 kDa subunit	STK24	21	50.2	0.998135	0.92865	0.989103	0.681063	0.892229	0.205612	0.467716	0.0942602	0.105102	0.084988	0.998135	0.889005	0.92166	0.686173	0.781452	0.19713	0.387978	0.106412	0.0980525	0.0913865	0.998135	0.882007	0.954186	0.486758	0.73869	0.170734	0.343146	0.10815	0.118971	0.100624	0.998135	0.941729	1.04244	0.610607	0.849704
B4DUT8	49.5631	49.5956	51.0006	51.2722	-1.4375	-1.40497	-1.70911	-1.67657	B4DUT8;Q99439;B4DDF4;A0A087X271;A0A087X1X5;H3BVI6	tr|B4DUT8|B4DUT8_HUMAN Calponin OS=Homo sapiens OX=9606 GN=CNN2 PE=1 SV=1;sp|Q99439|CNN2_HUMAN Calponin-2 OS=Homo sapiens OX=9606 GN=CNN2 PE=1 SV=4;tr|B4DDF4|B4DDF4_HUMAN Calponin OS=Homo sapiens OX=9606 GN=CNN2 PE=1 SV=1;tr|A0A087X271|A0A087X271_HUMAN Cal	Calponin;Calponin-2	CNN2	28	78.2	0.998135	0.874765	1.02313	0.422475	0.77124	0.199278	0.290182	0.124717	0.143379	0.113864	0.998135	0.912189	0.933243	0.414622	0.786126	0.195412	0.289263	0.121589	0.150294	0.109009	0.998135	1.00209	1.03138	0.541462	0.750156	0.334906	0.43263	0.268915	0.290471	0.214343	0.998135	0.999281	0.965653	0.532995	0.791785
B4E0Y9	49.3862	49.4935	46.8381	48.4341	2.54816	2.65541	0.952131	1.05938	B4E0Y9;Q9P289;Q8NBY1	tr|B4E0Y9|B4E0Y9_HUMAN Serine/threonine-protein kinase 26 OS=Homo sapiens OX=9606 GN=STK26 PE=1 SV=1;sp|Q9P289|STK26_HUMAN Serine/threonine-protein kinase 26 OS=Homo sapiens OX=9606 GN=STK26 PE=1 SV=2;tr|Q8NBY1|Q8NBY1_HUMAN Serine/threonine-protein kinase	Serine/threonine-protein kinase 26	STK26	17	42	0.998135	0.826563	0.910767	0.421993	0.782358	0.0988831	0.276809	0.178805	0.134347	0.0565249	0.998135	0.914629	1.12762	0.437444	0.67638	0.124222	0.372342	0.142352	0.126783	0.124697	0.998135	0.710204	0.810975	0.298437	0.530754	0.147314	0.185454	0.120076	0.111378	0.0901536	0.998135	0.852335	1.00801	0.358456	0.653131
B4E3T4	50.5966	48.8838	56.0783	53.6033	-5.48168	-7.19456	-3.00667	-4.71955	B4E3T4;Q93062;H0YBU9	tr|B4E3T4|B4E3T4_HUMAN HCG2043421, isoform CRA_c OS=Homo sapiens OX=9606 GN=RBPMS PE=1 SV=1;sp|Q93062|RBPMS_HUMAN RNA-binding protein with multiple splicing OS=Homo sapiens OX=9606 GN=RBPMS PE=1 SV=1;tr|H0YBU9|H0YBU9_HUMAN RNA-binding protein with multiple	RNA-binding protein with multiple splicing	RBPMS	9	51.8	0.998135	0.701718	0.935781	0.542025	0.692916	0.255663	0.465034	0.164459	0.184573	0.15386	0.998135	0.793833	0.845704	0.452395	0.616274	0.22658	0.318316	0.140801	0.180142	0.182624	0.998135	0.917644	0.917736	0.687732	0.806029	0.474609	0.624351	0.372106	0.423623	0.266462	0.998135	0.866701	0.834451	0.611539	0.702406
B5MCF9	47.8059	47.7449	49.6181	49.0283	-1.81215	-1.87313	-1.22239	-1.28337	B5MCF9;O00541;B3KXD6	tr|B5MCF9|B5MCF9_HUMAN Pescadillo homolog OS=Homo sapiens OX=9606 GN=PES1 PE=1 SV=1;sp|O00541|PESC_HUMAN Pescadillo homolog OS=Homo sapiens OX=9606 GN=PES1 PE=1 SV=1;tr|B3KXD6|B3KXD6_HUMAN Pescadillo homolog OS=Homo sapiens OX=9606 GN=PES1 PE=1 SV=1	Pescadillo homolog	PES1	9	15.2	0.998135	0.770764	0.941359	0.364103	0.567107	0.316845	0.398899	0.532354	0.207267	0.170319	0.998135	0.881144	0.95155	0.267409	0.583786	0.0234843	0.12945	0.0108476	0.0287249	0.0372775	0.998135	0.849341	1.01503	0.489604	0.663565	0.189199	0.339057	0.14569	0.15879	0.136344	0.998135	0.817323	0.932238	0.45783	0.618746
B5MD87	49.5477	52.149	50.6372	51.6614	-1.08947	1.51186	-2.11374	0.487589	B5MD87;A0A0A0MQS1;Q53H96	tr|B5MD87|B5MD87_HUMAN Pyrroline-5-carboxylate reductase 3 OS=Homo sapiens OX=9606 GN=PYCR3 PE=1 SV=2;tr|A0A0A0MQS1|A0A0A0MQS1_HUMAN Pyrroline-5-carboxylate reductase OS=Homo sapiens OX=9606 GN=PYCR3 PE=1 SV=1;sp|Q53H96|P5CR3_HUMAN Pyrroline-5-carboxylate	Pyrroline-5-carboxylate reductase;Pyrroline-5-carboxylate reductase 3	PYCRL	4	43.8	0.998135	0.670866	0.84475	0.601559	0.623273	0.178914	0.375106	0.248763	0.215897	0.174182	0.998135	0.933368	0.949807	0.617589	0.753942	0.342214	0.496826	0.268072	0.316195	0.320434	0.998135	0.755385	0.915611	0.438148	0.667236	0.420405	0.420428	0.161884	0.205141	0.0776189	0.998135	0.829027	0.842994	0.566811	0.82759
B5MDL5	52.7595	52.1099	52.5111	50.8915	0.248412	-0.401168	1.86796	1.21838	B5MDL5;P53778	tr|B5MDL5|B5MDL5_HUMAN Mitogen-activated protein kinase OS=Homo sapiens OX=9606 GN=MAPK12 PE=1 SV=1;sp|P53778|MK12_HUMAN Mitogen-activated protein kinase 12 OS=Homo sapiens OX=9606 GN=MAPK12 PE=1 SV=3	Mitogen-activated protein kinase 12	MAPK12	3	15.9	0.998135	0.908494	0.992038	0.633267	0.969152	0.263974	0.565937	0.137484	0.182334	0.162911	0.998135	0.971229	1.07603	0.707326	0.821178	0.266262	0.42362	0.13269	0.149325	0.115246	0.998135	1.03942	1.10458	0.695783	0.910227	0.252574	0.504982	0.161422	0.0504909	0.0957378	0.998135	1.1071	0.827826	0.595332	0.611128
B7WPG3	46.9238	47.6507	49.4434	48.1347	-2.51958	-1.79267	-1.21089	-0.483986	B7WPG3;C9IYN3;D6W592;Q8WVV9;H7C464	tr|B7WPG3|B7WPG3_HUMAN Heterogeneous nuclear ribonucleoprotein L-like OS=Homo sapiens OX=9606 GN=HNRNPLL PE=1 SV=1;tr|C9IYN3|C9IYN3_HUMAN Heterogeneous nuclear ribonucleoprotein L-like OS=Homo sapiens OX=9606 GN=HNRNPLL PE=1 SV=2;tr|D6W592|D6W592_HUMAN Het	Heterogeneous nuclear ribonucleoprotein L-like	HNRNPLL;HNRPLL	12	27.2	0.998135	0.850058	0.897863	0.326895	0.422821	0.187407	0.21597	0.152673	0.116849	0.140351	0.998135	0.976735	0.87116	0.293937	0.542472	0.171951	0.28121	0.185925	0.157535	0.100057	0.998135	0.960454	1.06511	0.475813	0.63667	0.176373	0.324608	0.136674	0.131377	0.153536	0.998135	0.841588	0.899369	0.395947	0.552981
B7Z4W5	52.4262	51.6681	56.4027	56.8697	-3.97653	-4.73461	-4.44352	-5.20159	B7Z4W5;Q16773;Q5T278	tr|B7Z4W5|B7Z4W5_HUMAN Cysteine conjugate-beta lyase cytoplasmic (Glutamine transaminase K, kyneurenine aminotransferase), isoform CRA_b OS=Homo sapiens OX=9606 GN=KYAT1 PE=1 SV=1;sp|Q16773|KAT1_HUMAN Kynurenine--oxoglutarate transaminase 1 OS=Homo sapiens	Kynurenine--oxoglutarate transaminase 1	CCBL1	7	18.4	0.998135	0.851827	0.870296	0.608154	0.657988	0.410976	0.465019	0.195554	0.325828	0.12134	0.998135	0.786611	0.901447	0.604071	0.655548	0.352892	0.436229	0.157355	0.331719	0.0716076	0.998135	0.892545	0.905315	0.740765	0.865367	0.4969	0.602595	0.319122	0.468509	0.163284	0.998135	0.949901	0.972112	0.807595	0.85448
B7ZC38	48.4965	47.1081	48.1601	47.9776	0.336405	-1.05199	0.51896	-0.869435	B7ZC38;Q9NR46;B7ZC39	tr|B7ZC38|B7ZC38_HUMAN Endophilin-B2 OS=Homo sapiens OX=9606 GN=SH3GLB2 PE=1 SV=1;sp|Q9NR46|SHLB2_HUMAN Endophilin-B2 OS=Homo sapiens OX=9606 GN=SH3GLB2 PE=1 SV=1;tr|B7ZC39|B7ZC39_HUMAN Endophilin-B2 OS=Homo sapiens OX=9606 GN=SH3GLB2 PE=1 SV=1	Endophilin-B2	SH3GLB2	9	22	0.998135	0.962733	0.97553	0.291295	0.694696	0.106424	0.256616	0.106209	0.109594	0.0643862	0.998135	0.836499	0.9387	0.199778	0.531288	0.0883894	0.126309	0.0568451	0.07092	0.0538419	0.998135	0.956908	1.08077	0.283159	0.660946	0.158005	0.167347	0.0767484	0.11896	0.0850642	0.998135	0.856258	0.971268	0.300898	0.637076
B7ZL14	47.7864	47.7012	45.4484	47.0737	2.33796	2.2528	0.712699	0.627532	B7ZL14;Q96RU3;H0Y7W6	tr|B7ZL14|B7ZL14_HUMAN FNBP1 protein OS=Homo sapiens OX=9606 GN=FNBP1 PE=1 SV=1;sp|Q96RU3|FNBP1_HUMAN Formin-binding protein 1 OS=Homo sapiens OX=9606 GN=FNBP1 PE=1 SV=2;tr|H0Y7W6|H0Y7W6_HUMAN Formin-binding protein 1 (Fragment) OS=Homo sapiens OX=9606 GN=	Formin-binding protein 1	FNBP1	11	27	0.998135	0.944918	0.936327	0.243477	0.603986	0.116313	0.166805	0.0748237	0.0788446	0.0711318	0.998135	0.948432	1.05251	0.232265	0.593486	0.089077	0.12776	0.0513861	0.0608503	0.0590648	0.998135	0.633167	0.835365	0.172497	0.406951	0.111871	0.114103	0.07233	0.0682327	0.0863507	0.998135	0.754227	1.11315	0.237226	0.527597
B7ZM99	48.9411	48.9286	46.7724	46.6495	2.16877	2.15623	2.29159	2.27905	B7ZM99;Q6UB35;A0A087WVM4	tr|B7ZM99|B7ZM99_HUMAN MTHFD1L protein OS=Homo sapiens OX=9606 GN=MTHFD1L PE=1 SV=1;sp|Q6UB35|C1TM_HUMAN Monofunctional C1-tetrahydrofolate synthase, mitochondrial OS=Homo sapiens OX=9606 GN=MTHFD1L PE=1 SV=1;tr|A0A087WVM4|A0A087WVM4_HUMAN Monofunctional C	Monofunctional C1-tetrahydrofolate synthase, mitochondrial	MTHFD1L	27	29.7	0.998135	0.912263	0.908588	0.380535	0.725779	0.167438	0.222672	0.153321	0.138645	0.0872601	0.998135	0.901874	0.937552	0.395701	0.722927	0.111439	0.165917	0.0797958	0.0815695	0.0565304	0.998135	0.749609	0.883804	0.2332	0.51185	0.143682	0.166284	0.0920807	0.115812	0.0826766	0.998135	0.786452	1.10253	0.207983	0.457399
B8ZZA8	48.1069	47.8601	46.3052	45.1445	1.80172	1.55484	2.96241	2.71553	B8ZZA8;B8ZZC5	tr|B8ZZA8|B8ZZA8_HUMAN Glutaminase kidney isoform, mitochondrial OS=Homo sapiens OX=9606 GN=GLS PE=1 SV=1;tr|B8ZZC5|B8ZZC5_HUMAN Glutaminase kidney isoform, mitochondrial OS=Homo sapiens OX=9606 GN=GLS PE=1 SV=1	NA	GLS	8	58	0.998135	0.903373	0.923147	0.323696	0.603583	0.132624	0.195277	0.0968769	0.103514	0.0700599	0.998135	0.825654	0.867925	0.307837	0.62384	0.125993	0.141876	0.0687911	0.0874824	0.0585648	0.998135	0.669775	0.876653	0.344526	0.36593	0.227936	0.26784	0.12015	0.136341	0.0771896	0.998135	0.588746	0.971535	0.210237	0.31559
B8ZZD4	50.501	49.7326	51.1962	52.0475	-0.695216	-1.46357	-1.5465	-2.31486	B8ZZD4;Q86VP1	tr|B8ZZD4|B8ZZD4_HUMAN Tax1-binding protein 1 OS=Homo sapiens OX=9606 GN=TAX1BP1 PE=1 SV=1;sp|Q86VP1|TAXB1_HUMAN Tax1-binding protein 1 OS=Homo sapiens OX=9606 GN=TAX1BP1 PE=1 SV=2	Tax1-binding protein 1	TAX1BP1	8	11.1	0.998135	0.975268	0.944966	0.513472	0.817931	0.224285	0.349469	0.200929	0.187133	0.112798	0.998135	1.02247	1.08078	0.463567	0.773815	0.133975	0.256667	0.103206	0.110663	0.0918648	0.998135	0.922294	0.955778	0.572014	0.776097	0.258949	0.417961	0.155123	0.191899	0.160737	0.998135	1.09337	1.04268	0.59384	0.853856
B8ZZN6	50.4632	49.2125	51.0663	51.3429	-0.603162	-1.85389	-0.879706	-2.13044	B8ZZN6;P63165;B8ZZ67	tr|B8ZZN6|B8ZZN6_HUMAN Small ubiquitin-related modifier 1 OS=Homo sapiens OX=9606 GN=SUMO1 PE=1 SV=1;sp|P63165|SUMO1_HUMAN Small ubiquitin-related modifier 1 OS=Homo sapiens OX=9606 GN=SUMO1 PE=1 SV=1;tr|B8ZZ67|B8ZZ67_HUMAN SMT3 suppressor of mif two 3 hom	Small ubiquitin-related modifier 1	SUMO1	5	35.6	0.998135	0.825813	0.881551	0.501404	0.677865	0.305142	0.411471	0.199088	0.27166	0.194275	0.998135	0.897294	1.01241	0.473007	0.596107	0.328086	0.403471	0.28951	0.309069	0.246777	0.998135	0.764732	0.851379	0.490183	0.769638	0.392508	0.405214	0.364988	0.353568	0.322475	0.998135	0.809513	0.923713	0.508515	0.70334
B8ZZW5	50.679	51.5113	54.2391	55.4582	-3.56008	-2.72783	-4.77912	-3.94687	B8ZZW5;Q8NBF6	tr|B8ZZW5|B8ZZW5_HUMAN Late secretory pathway protein AVL9 homolog OS=Homo sapiens OX=9606 GN=AVL9 PE=1 SV=1;sp|Q8NBF6|AVL9_HUMAN Late secretory pathway protein AVL9 homolog OS=Homo sapiens OX=9606 GN=AVL9 PE=1 SV=1	Late secretory pathway protein AVL9 homolog	AVL9	4	7.6	0.998135	0.842017	0.875532	0.528186	0.7668	0.264382	0.390224	0.126829	0.088368	0.102299	0.998135	0.857459	1.29135	0.569434	0.609598	0.268185	0.537001	0.0822971	0.148473	0.0693261	0.998135	0.982304	1.17634	0.771539	1.22465	0.379268	0.636012	0.221184	0.286357	0.213802	0.998135	1.22848	1.19005	0.87577	1.09713
B9A018	52.9375	52.5492	49.7157	50.7464	3.22176	2.83353	2.19108	1.80286	B9A018;Q53GS9;A0A087X1B2	tr|B9A018|B9A018_HUMAN U4/U6.U5 tri-snRNP-associated protein 2 OS=Homo sapiens OX=9606 GN=USP39 PE=1 SV=1;sp|Q53GS9|SNUT2_HUMAN U4/U6.U5 tri-snRNP-associated protein 2 OS=Homo sapiens OX=9606 GN=USP39 PE=1 SV=2;tr|A0A087X1B2|A0A087X1B2_HUMAN U4/U6.U5 tri-s	U4/U6.U5 tri-snRNP-associated protein 2	USP39	10	24.4	0.998135	0.9234	0.981048	0.837131	0.920955	0.224265	0.503198	0.165753	0.0958254	0.0921175	0.998135	1.11922	1.10297	0.865444	1.02361	0.232449	0.422212	0.153012	0.166406	0.125246	0.998135	1.02349	0.993236	0.536911	0.709618	0.141757	0.186424	0.105906	0.116456	0.0968516	0.998135	1.11808	1.05069	0.629513	0.985605
C9J0I9	48.9382	47.3116	48.15	50.5086	0.788219	-0.838373	-1.57045	-3.19704	C9J0I9;Q86WB0	tr|C9J0I9|C9J0I9_HUMAN Nuclear-interacting partner of ALK OS=Homo sapiens OX=9606 GN=ZC3HC1 PE=1 SV=1;sp|Q86WB0|NIPA_HUMAN Nuclear-interacting partner of ALK OS=Homo sapiens OX=9606 GN=ZC3HC1 PE=1 SV=1	Nuclear-interacting partner of ALK	ZC3HC1	9	26.6	0.998135	1.01424	0.954923	0.367443	0.683215	0.106971	0.264629	0.101936	0.105266	0.060615	0.998135	0.795779	0.878834	0.286462	0.527284	0.158552	0.226705	0.118309	0.118265	0.0860977	0.998135	0.750987	0.861896	0.364452	0.614736	0.220117	0.285307	0.165355	0.150276	0.130039	0.998135	0.819598	1.05775	0.523623	0.730535
C9J0K6	56.0229	54.5435	56.0044	53.6335	0.018541	-1.46088	2.3894	0.909977	C9J0K6;P30626;B4DHQ6	tr|C9J0K6|C9J0K6_HUMAN Sorcin OS=Homo sapiens OX=9606 GN=SRI PE=1 SV=1;sp|P30626|SORCN_HUMAN Sorcin OS=Homo sapiens OX=9606 GN=SRI PE=1 SV=1;tr|B4DHQ6|B4DHQ6_HUMAN Sorcin OS=Homo sapiens OX=9606 GN=SRI PE=1 SV=1	Sorcin	SRI	14	89	0.998135	1.00247	1.16589	1.05199	1.21631	0.494254	0.869517	0.134658	0.238532	0.112597	0.998135	0.928081	0.950227	0.780467	0.964244	0.392799	0.679428	0.137528	0.192878	0.125027	0.998135	1.04789	1.09108	0.943236	0.972321	0.46331	0.846424	0.199955	0.301152	0.125092	0.998135	0.909367	0.75676	0.710362	0.844777
C9J2Y9	48.1736	50.649	50.0924	50.3023	-1.91886	0.556623	-2.12877	0.346716	C9J2Y9;P30876;C9J4M6;A0A1W2PPT5	tr|C9J2Y9|C9J2Y9_HUMAN DNA-directed RNA polymerase subunit beta OS=Homo sapiens OX=9606 GN=POLR2B PE=1 SV=2;sp|P30876|RPB2_HUMAN DNA-directed RNA polymerase II subunit RPB2 OS=Homo sapiens OX=9606 GN=POLR2B PE=1 SV=1;tr|C9J4M6|C9J4M6_HUMAN DNA-directed RNA	DNA-directed RNA polymerase;DNA-directed RNA polymerase II subunit RPB2	POLR2B	31	32.3	0.998135	0.721513	0.799166	0.382233	0.538477	0.281228	0.375344	0.2271	0.276627	0.128358	0.998135	0.796931	0.918431	0.502928	0.628545	0.352406	0.440378	0.275098	0.287751	0.162259	0.998135	0.86018	0.969962	0.493456	0.689873	0.327817	0.308117	0.15184	0.196718	0.103492	0.998135	0.872059	1.12795	0.530138	0.698171
C9J6F3	52.0572	52.1562	51.7934	53.513	0.263766	0.362774	-1.4558	-1.3568	C9J6F3;C9J5C3;Q9BUL8;H7C5M9;C9JSA3;C9JND6;C9J363	tr|C9J6F3|C9J6F3_HUMAN Programmed cell death protein 10 OS=Homo sapiens OX=9606 GN=PDCD10 PE=1 SV=1;tr|C9J5C3|C9J5C3_HUMAN Programmed cell death protein 10 (Fragment) OS=Homo sapiens OX=9606 GN=PDCD10 PE=1 SV=1;sp|Q9BUL8|PDC10_HUMAN Programmed cell death p	Programmed cell death protein 10	PDCD10	8	43.5	0.998135	0.830566	0.917726	0.699068	0.876183	0.228205	0.431695	0.0990476	0.118737	0.0769596	0.998135	0.917659	1.02008	0.672646	0.905945	0.212151	0.466306	0.0856076	0.117423	0.0981282	0.998135	0.906945	0.946116	0.577733	0.766164	0.300007	0.450888	0.196725	0.282735	0.13781	0.998135	1.00131	1.05342	0.730308	0.906798
C9J6P4	48.5639	46.9346	48.5898	48.9523	-0.0258548	-1.65516	-0.388311	-2.01761	C9J6P4;Q7Z2W4	tr|C9J6P4|C9J6P4_HUMAN Zinc finger CCCH-type antiviral protein 1 OS=Homo sapiens OX=9606 GN=ZC3HAV1 PE=1 SV=1;sp|Q7Z2W4|ZCCHV_HUMAN Zinc finger CCCH-type antiviral protein 1 OS=Homo sapiens OX=9606 GN=ZC3HAV1 PE=1 SV=3	Zinc finger CCCH-type antiviral protein 1	ZC3HAV1	8	9.9	0.998135	0.842276	1.02322	0.398324	0.583589	0.240196	0.332249	0.226122	0.165037	0.11833	0.998135	0.734823	0.999944	0.305783	0.471558	0.180727	0.262045	0.149708	0.146016	0.10278	0.998135	0.707714	0.814872	0.401862	0.648236	0.262485	0.316798	0.20903	0.231263	0.139241	0.998135	0.812856	1.03374	0.460792	0.588519
C9J715	49.2857	49.1053	48.3326	48.9835	0.953148	0.772716	0.302252	0.12182	C9J715;Q9Y2I1	tr|C9J715|C9J715_HUMAN Nischarin OS=Homo sapiens OX=9606 GN=NISCH PE=1 SV=1;sp|Q9Y2I1|NISCH_HUMAN Nischarin OS=Homo sapiens OX=9606 GN=NISCH PE=1 SV=3	Nischarin	NISCH	3	6.5	0.998135	0.949784	1.08894	0.467309	0.72621	0.155313	0.175876	0.137676	0.145388	0.118586	0.998135	0.791889	0.85073	0.415994	0.688366	0.187826	0.322844	0.106096	0.101875	0.0966854	0.998135	0.786016	0.816129	0.381668	0.69946	0.10546	0.159446	0.119229	0.0638509	0.0474353	0.998135	0.938768	0.95348	0.356599	0.809928
C9J8E1	49.8761	49.7315	49.4506	49.4904	0.425541	0.280889	0.385726	0.241074	C9J8E1;Q16644;C9JPW3	tr|C9J8E1|C9J8E1_HUMAN MAP kinase-activated protein kinase 3 (Fragment) OS=Homo sapiens OX=9606 GN=MAPKAPK3 PE=1 SV=1;sp|Q16644|MAPK3_HUMAN MAP kinase-activated protein kinase 3 OS=Homo sapiens OX=9606 GN=MAPKAPK3 PE=1 SV=1;tr|C9JPW3|C9JPW3_HUMAN MAP kinas	MAP kinase-activated protein kinase 3	MAPKAPK3	7	20.5	0.998135	0.850959	1.0814	0.48872	0.729055	0.198381	0.340671	0.154552	0.156104	0.161578	0.998135	0.946568	0.992305	0.425916	0.753793	0.156098	0.327307	0.108416	0.103748	0.0785725	0.998135	0.890922	0.992854	0.506764	0.687314	0.136864	0.228965	0.100539	0.106173	0.103517	0.998135	0.947108	0.891754	0.47361	0.711209
C9J9K3	55.7612	55.1096	52.5961	52.8959	3.16509	2.5135	2.86528	2.2137	C9J9K3;A0A0C4DG17;P08865;F8WD59	tr|C9J9K3|C9J9K3_HUMAN 40S ribosomal protein SA (Fragment) OS=Homo sapiens OX=9606 GN=RPSA PE=1 SV=8;tr|A0A0C4DG17|A0A0C4DG17_HUMAN 40S ribosomal protein SA OS=Homo sapiens OX=9606 GN=RPSA PE=1 SV=1;sp|P08865|RSSA_HUMAN 40S ribosomal protein SA OS=Homo sap	40S ribosomal protein SA	RPSA	23	77.2	0.998135	0.947743	0.987637	0.767475	0.914925	0.513172	0.693507	0.119548	0.352098	0.0900435	0.998135	0.948034	0.973682	0.732029	0.912035	0.462926	0.64439	0.141898	0.321737	0.103534	0.998135	0.880084	0.937753	0.634938	0.813979	0.32165	0.541509	0.0823378	0.174674	0.0815344	0.998135	0.938668	0.988956	0.649716	0.822176
C9JA08	51.6633	50.6082	50.7001	51.4812	0.963207	-0.091924	0.182114	-0.873017	C9JA08;Q96D46	tr|C9JA08|C9JA08_HUMAN 60S ribosomal export protein NMD3 OS=Homo sapiens OX=9606 GN=NMD3 PE=1 SV=1;sp|Q96D46|NMD3_HUMAN 60S ribosomal export protein NMD3 OS=Homo sapiens OX=9606 GN=NMD3 PE=1 SV=1	60S ribosomal export protein NMD3	NMD3	14	31	0.998135	0.908382	0.999592	0.582969	0.763026	0.266722	0.476999	0.147464	0.167773	0.104883	0.998135	0.885093	1.05263	0.539861	0.740862	0.212104	0.398417	0.148068	0.131356	0.134333	0.998135	0.861455	0.958939	0.557452	0.691626	0.227661	0.418317	0.160418	0.134023	0.091602	0.998135	1.0569	1.11128	0.628148	0.88158
C9JCC6	52.5612	53.1948	55.0586	55.5738	-2.49742	-1.86383	-3.01262	-2.37903	C9JCC6;Q14919;E9PQX9;E9PNC7	tr|C9JCC6|C9JCC6_HUMAN Dr1-associated corepressor OS=Homo sapiens OX=9606 GN=DRAP1 PE=1 SV=1;sp|Q14919|NC2A_HUMAN Dr1-associated corepressor OS=Homo sapiens OX=9606 GN=DRAP1 PE=1 SV=3;tr|E9PQX9|E9PQX9_HUMAN Dr1-associated corepressor OS=Homo sapiens OX=960	Dr1-associated corepressor	DRAP1	8	36.3	0.998135	0.951309	0.884948	0.670158	0.842474	0.316814	0.45418	0.192088	0.280904	0.149862	0.998135	0.954914	1.12955	0.66008	0.828969	0.341067	0.565149	0.199343	0.271301	0.17457	0.998135	0.940674	0.986576	0.718516	0.995766	0.470473	0.637374	0.164412	0.294133	0.129758	0.998135	1.07105	1.08182	0.821928	0.972983
C9JEJ2	50.9663	51.1788	52.2858	51.9677	-1.31951	-1.10698	-1.0014	-0.788876	C9JEJ2;P49585;C9J050	tr|C9JEJ2|C9JEJ2_HUMAN Choline-phosphate cytidylyltransferase A OS=Homo sapiens OX=9606 GN=PCYT1A PE=1 SV=1;sp|P49585|PCY1A_HUMAN Choline-phosphate cytidylyltransferase A OS=Homo sapiens OX=9606 GN=PCYT1A PE=1 SV=2;tr|C9J050|C9J050_HUMAN Choline-phosphate	Choline-phosphate cytidylyltransferase A	PCYT1A	17	53.2	0.998135	0.860801	0.935747	0.58797	0.776047	0.194012	0.410489	0.137497	0.152616	0.148602	0.998135	0.957791	0.966212	0.566831	0.83793	0.186934	0.407172	0.108277	0.143685	0.0915681	0.998135	0.942704	1.03249	0.637382	1.01431	0.332808	0.42344	0.170432	0.240586	0.109251	0.998135	0.926119	0.94433	0.624446	0.823339
C9JFE4	53.9559	54.1947	52.6666	52.79	1.28931	1.52813	1.16596	1.40478	C9JFE4;Q13098;A0A096LP07;A0A096LPJ3;A8K070;J3KSA5	tr|C9JFE4|C9JFE4_HUMAN COP9 signalosome complex subunit 1 OS=Homo sapiens OX=9606 GN=GPS1 PE=1 SV=2;sp|Q13098|CSN1_HUMAN COP9 signalosome complex subunit 1 OS=Homo sapiens OX=9606 GN=GPS1 PE=1 SV=4;tr|A0A096LP07|A0A096LP07_HUMAN COP9 signalosome complex su	COP9 signalosome complex subunit 1	GPS1	26	51.2	0.998135	0.849227	0.975676	0.780016	0.904079	0.260998	0.715283	0.108584	0.110296	0.110043	0.998135	1.01206	1.06305	0.832836	0.94222	0.249884	0.733484	0.148429	0.10461	0.102973	0.998135	1.00286	1.04424	0.723759	0.816626	0.24308	0.525987	0.117546	0.136867	0.0983471	0.998135	0.952367	0.996496	0.737885	0.865041
C9JG97	55.3467	55.017	57.9393	56.9523	-2.59254	-2.9223	-1.60556	-1.93532	C9JG97;C9JEH3;Q13685;C9JTS3	tr|C9JG97|C9JG97_HUMAN Angio-associated migratory cell protein OS=Homo sapiens OX=9606 GN=AAMP PE=1 SV=1;tr|C9JEH3|C9JEH3_HUMAN Angio-associated migratory cell protein OS=Homo sapiens OX=9606 GN=AAMP PE=1 SV=1;sp|Q13685|AAMP_HUMAN Angio-associated migrator	Angio-associated migratory cell protein	AAMP	13	37.1	0.998135	0.997376	0.959361	0.768995	0.866429	0.468576	0.63896	0.173213	0.339664	0.103778	0.998135	0.951086	0.920922	0.710948	0.854862	0.480917	0.616256	0.173326	0.349791	0.103765	0.998135	0.958966	0.950311	0.835452	0.971802	0.590791	0.833324	0.206284	0.47107	0.178531	0.998135	0.923242	0.910291	0.755663	0.825232
C9JLU1	51.1253	51.768	54.39	55.4824	-3.26468	-2.62201	-4.35708	-3.71442	C9JLU1;P52434	tr|C9JLU1|C9JLU1_HUMAN DNA-directed RNA polymerases I, II, and III subunit RPABC3 (Fragment) OS=Homo sapiens OX=9606 GN=POLR2H PE=1 SV=8;sp|P52434|RPAB3_HUMAN DNA-directed RNA polymerases I, II, and III subunit RPABC3 OS=Homo sapiens OX=9606 GN=POLR2H PE=1	DNA-directed RNA polymerases I, II, and III subunit RPABC3	POLR2H	8	55.4	0.998135	0.907535	1.00254	0.545272	0.736072	0.179831	0.467478	0.126621	0.182503	0.0555941	0.998135	1.00098	1.05613	0.636749	0.770898	0.28497	0.402287	0.0786561	0.19539	0.0950008	0.998135	0.903148	0.927868	0.659959	0.846884	0.41846	0.515221	0.277311	0.402408	0.150853	0.998135	0.901525	1.013	0.690092	0.783213
C9JME2	50.1792	50.082	47.5233	44.7135	2.65591	2.55873	5.4657	5.36852	C9JME2;Q9Y4F1	tr|C9JME2|C9JME2_HUMAN FERM, ARHGEF and pleckstrin domain-containing protein 1 OS=Homo sapiens OX=9606 GN=FARP1 PE=1 SV=2;sp|Q9Y4F1|FARP1_HUMAN FERM, ARHGEF and pleckstrin domain-containing protein 1 OS=Homo sapiens OX=9606 GN=FARP1 PE=1 SV=1	FERM, RhoGEF and pleckstrin domain-containing protein 1	FARP1	7	9	0.998135	0.936383	1.02836	0.518652	0.727507	0.214396	0.318892	0.128791	0.147806	0.103528	0.998135	1.01755	1.02314	0.483356	0.843997	0.164616	0.281337	0.159797	0.122768	0.0711025	0.998135	0.598979	0.614893	0.347498	0.751691	0.274065	0.221284	0.17119	0.235543	0.136476	0.998135	0.627368	0.809471	0.256208	0.249678
C9JNW5	58.7565	60.6724	49.8339	49.1505	8.92263	10.8386	9.60594	11.5219	C9JNW5;P83731;C9JXB8	tr|C9JNW5|C9JNW5_HUMAN 60S ribosomal protein L24 OS=Homo sapiens OX=9606 GN=RPL24 PE=1 SV=1;sp|P83731|RL24_HUMAN 60S ribosomal protein L24 OS=Homo sapiens OX=9606 GN=RPL24 PE=1 SV=1;tr|C9JXB8|C9JXB8_HUMAN 60S ribosomal protein L24 OS=Homo sapiens OX=9606 G	60S ribosomal protein L24	RPL24	13	56	0.998135	1.02668	0.954733	0.839611	1.05588	0.656309	0.834274	0.287644	0.505608	0.236074	0.998135	1.21243	1.1894	1.18105	1.06076	0.762269	1.14326	0.310325	0.719415	0.30237	0.998135	0.912095	0.920902	0.495461	0.810234	0.20958	0.227139	0.134317	0.160742	0.166275	0.998135	0.765701	0.890546	0.525047	0.680094
C9JP16	47.8212	48.1582	46.6086	47.1619	1.21266	1.54963	0.659266	0.996236	C9JP16;O75718	tr|C9JP16|C9JP16_HUMAN Cartilage-associated protein OS=Homo sapiens OX=9606 GN=CRTAP PE=1 SV=1;sp|O75718|CRTAP_HUMAN Cartilage-associated protein OS=Homo sapiens OX=9606 GN=CRTAP PE=1 SV=1	Cartilage-associated protein	CRTAP	15	46.1	0.998135	0.888848	0.995463	0.295835	0.602607	0.147812	0.216273	0.223274	0.119051	0.13033	0.998135	0.862129	0.951647	0.331046	0.616784	0.151037	0.244483	0.134857	0.110344	0.128385	0.998135	0.849677	1.02092	0.300008	0.409428	0.200531	0.261214	0.140959	0.141864	0.140403	0.998135	0.886638	1.08125	0.355228	0.459323
C9JSZ1	56.8911	54.6508	52.0712	54.0145	4.81988	2.57953	2.87663	0.636273	C9JSZ1	tr|C9JSZ1|C9JSZ1_HUMAN Far upstream element-binding protein 1 (Fragment) OS=Homo sapiens OX=9606 GN=FUBP1 PE=1 SV=1	NA	FUBP1	19	78.9	0.998135	1.03399	0.97852	0.849518	0.870936	0.529943	0.551709	0.337294	0.530908	0.266071	0.998135	1.10052	1.1435	0.73368	0.962711	0.50358	0.601733	0.438376	0.35782	0.40652	0.998135	1.03794	1.06851	0.742188	0.834355	0.329232	0.380161	0.303016	0.316009	0.19403	0.998135	1.0548	1.09509	0.743539	0.980919
C9JVE2	51.0687	49.1572	51.7872	53.4531	-0.718515	-2.63001	-2.38439	-4.29589	C9JVE2;Q96GG9;C9J8R4;C9JRU6;C9J0B2;C9JUW4	tr|C9JVE2|C9JVE2_HUMAN DCN1-like protein OS=Homo sapiens OX=9606 GN=DCUN1D1 PE=1 SV=1;sp|Q96GG9|DCNL1_HUMAN DCN1-like protein 1 OS=Homo sapiens OX=9606 GN=DCUN1D1 PE=1 SV=1;tr|C9J8R4|C9J8R4_HUMAN DCN1-like protein (Fragment) OS=Homo sapiens OX=9606 GN=DCUN	DCN1-like protein;DCN1-like protein 1	DCUN1D1	11	36.5	0.998135	1.15077	0.920064	0.664141	0.933027	0.136082	0.255524	0.0901384	0.0914276	0.0544642	0.998135	0.771035	0.653985	0.54454	0.774942	0.112202	0.237576	0.157228	0.0723069	0.0825945	0.998135	0.945463	0.986171	0.623307	0.853829	0.311333	0.38356	0.131442	0.203547	0.109454	0.998135	1.01415	1.03673	0.737272	1.02167
C9JYQ9	55.8678	54.8116	52.1267	51.6127	3.74112	2.68492	4.25511	3.19891	C9JYQ9;H0Y8C2;Q6P5R6	tr|C9JYQ9|C9JYQ9_HUMAN 60S ribosomal protein L22-like 1 OS=Homo sapiens OX=9606 GN=RPL22L1 PE=1 SV=1;tr|H0Y8C2|H0Y8C2_HUMAN 60S ribosomal protein L22-like 1 (Fragment) OS=Homo sapiens OX=9606 GN=RPL22L1 PE=1 SV=1;sp|Q6P5R6|RL22L_HUMAN 60S ribosomal protein	60S ribosomal protein L22-like 1	RPL22L1	5	44.6	0.998135	1.07643	0.894648	0.771506	0.839333	0.494359	0.591875	0.457426	0.341926	0.131069	0.998135	0.825601	0.890995	0.791694	0.801016	0.490669	0.596159	0.0862004	0.385126	0.103183	0.998135	0.973077	1.00276	0.629606	0.821006	0.304751	0.452918	0.144821	0.21291	0.128545	0.998135	0.836537	1.01109	0.649539	0.711852
C9JZR2	48.7508	49.4599	45.1602	44.6181	3.59064	4.29976	4.13272	4.84184	C9JZR2;O60716	tr|C9JZR2|C9JZR2_HUMAN Catenin delta-1 OS=Homo sapiens OX=9606 GN=CTNND1 PE=1 SV=2;sp|O60716|CTND1_HUMAN Catenin delta-1 OS=Homo sapiens OX=9606 GN=CTNND1 PE=1 SV=1	Catenin delta-1	CTNND1	29	36.8	0.998135	0.800489	1.01022	0.41994	0.631155	0.169793	0.286577	0.177231	0.141307	0.0888456	0.998135	0.825	0.960372	0.483306	0.646819	0.221712	0.316827	0.157043	0.188976	0.117961	0.998135	0.557076	0.871463	0.267112	0.382175	0.17347	0.209394	0.156463	0.146601	0.139954	0.998135	0.504078	0.874617	0.244176	0.326575
C9K025	63.2711	61.3538	51.0096	50.5619	12.2615	10.3442	12.7091	10.7919	C9K025;P18077;F8WBS5;F8WB72	tr|C9K025|C9K025_HUMAN 60S ribosomal protein L35a (Fragment) OS=Homo sapiens OX=9606 GN=RPL35A PE=1 SV=1;sp|P18077|RL35A_HUMAN 60S ribosomal protein L35a OS=Homo sapiens OX=9606 GN=RPL35A PE=1 SV=2;tr|F8WBS5|F8WBS5_HUMAN 60S ribosomal protein L35a OS=Homo	60S ribosomal protein L35a	RPL35A	10	56.4	0.998135	0.9284	0.961757	1.22811	1.11161	1.75721	1.79284	0.677823	1.68914	0.274036	0.998135	1.2548	1.16401	1.46188	1.27258	1.46308	1.5543	0.138414	1.62694	0.255485	0.998135	1.24973	1.23099	0.632075	1.01441	0.160963	0.272651	0.0841508	0.108428	0.0646113	0.998135	0.933463	0.962792	0.631244	0.78269
D6R938	51.8573	51.1176	51.6634	51.304	0.193917	-0.545717	0.553287	-0.186348	D6R938;Q13557;E9PF82;E9PBG7	tr|D6R938|D6R938_HUMAN Calcium/calmodulin-dependent protein kinase (CaM kinase) II delta, isoform CRA_e OS=Homo sapiens OX=9606 GN=CAMK2D PE=1 SV=1;sp|Q13557|KCC2D_HUMAN Calcium/calmodulin-dependent protein kinase type II subunit delta OS=Homo sapiens OX=9	Calcium/calmodulin-dependent protein kinase type II subunit delta	CAMK2D	21	41.8	0.998135	0.852615	0.959962	0.649812	0.866225	0.229271	0.447301	0.208036	0.168557	0.126783	0.998135	0.968703	0.997101	0.606986	0.859755	0.167043	0.353718	0.111249	0.127821	0.0897489	0.998135	0.912208	1.00359	0.611057	0.783617	0.285421	0.427842	0.191769	0.217917	0.129799	0.998135	0.956094	0.959857	0.570908	0.829528
D6REX3	48.8196	48.299	49.4298	50.7598	-0.610229	-1.13084	-1.94014	-2.46075	D6REX3;O94979;D6RHZ5;H7BXG7	tr|D6REX3|D6REX3_HUMAN Protein transport protein Sec31A OS=Homo sapiens OX=9606 GN=SEC31A PE=1 SV=1;sp|O94979|SC31A_HUMAN Protein transport protein Sec31A OS=Homo sapiens OX=9606 GN=SEC31A PE=1 SV=3;tr|D6RHZ5|D6RHZ5_HUMAN Protein transport protein Sec31A O	Protein transport protein Sec31A	SEC31A	50	45.1	0.998135	0.931499	0.922411	0.339969	0.722564	0.125807	0.225602	0.0800595	0.089407	0.069657	0.998135	0.861251	0.917182	0.31394	0.669455	0.107849	0.187842	0.0784917	0.0811187	0.0619265	0.998135	0.91688	0.93157	0.431128	0.721623	0.176997	0.278166	0.11805	0.134195	0.0912641	0.998135	1.00991	1.05181	0.541857	0.832104
D6RFG8	54.3911	53.3263	51.223	52.8122	3.16811	2.10335	1.5789	0.514141	D6RFG8;P27707;D6RCP9	tr|D6RFG8|D6RFG8_HUMAN Deoxycytidine kinase OS=Homo sapiens OX=9606 GN=DCK PE=1 SV=1;sp|P27707|DCK_HUMAN Deoxycytidine kinase OS=Homo sapiens OX=9606 GN=DCK PE=1 SV=1;tr|D6RCP9|D6RCP9_HUMAN Deoxycytidine kinase OS=Homo sapiens OX=9606 GN=DCK PE=1 SV=1	Deoxycytidine kinase	DCK	11	40.4	0.998135	0.919874	0.881955	0.766281	0.914729	0.370169	0.65964	0.131277	0.212817	0.0877949	0.998135	0.909706	0.901936	0.746102	0.847066	0.330358	0.539738	0.133288	0.180896	0.083997	0.998135	0.76895	0.798103	0.561126	0.844039	0.280554	0.430546	0.112017	0.156302	0.103895	0.998135	0.95674	0.953949	0.717294	0.856032
D6RGZ3	58.7323	59.1995	57.3111	58.2883	1.42123	1.88846	0.444006	0.911238	D6RGZ3;Q8N1W1	tr|D6RGZ3|D6RGZ3_HUMAN Rho guanine nucleotide exchange factor 28 OS=Homo sapiens OX=9606 GN=ARHGEF28 PE=1 SV=1;sp|Q8N1W1|ARG28_HUMAN Rho guanine nucleotide exchange factor 28 OS=Homo sapiens OX=9606 GN=ARHGEF28 PE=1 SV=3	Rho guanine nucleotide exchange factor 28	ARHGEF28	1	2.6	0.998135	1.10249	1.10146	1.12473	1.10942	0.616184	0.878278	0.249195	0.544297	0.112317	0.998135	1.10323	0.948022	0.926076	1.04791	0.599174	0.94931	0.25564	0.599117	0.165101	0.998135	1.03122	1.04278	0.791041	0.967982	0.52717	0.821171	0.277597	0.42357	0.0631738	0.998135	0.990219	1.05263	0.965272	0.94714
E5RG17	57.9907	60.1588	60.4803	62.7745	-2.48969	-0.321513	-4.78379	-2.61562	E5RG17;Q6P1N9;E5RGF2;A0A0D9SGD3;G5EA19;U3KQS5;H0YBX2	tr|E5RG17|E5RG17_HUMAN Putative deoxyribonuclease TATDN1 (Fragment) OS=Homo sapiens OX=9606 GN=TATDN1 PE=1 SV=1;sp|Q6P1N9|TATD1_HUMAN Putative deoxyribonuclease TATDN1 OS=Homo sapiens OX=9606 GN=TATDN1 PE=1 SV=2;tr|E5RGF2|E5RGF2_HUMAN Putative deoxyribonuc	Putative deoxyribonuclease TATDN1	TATDN1	20	48.8	0.998135	0.979215	1.00637	0.816035	0.911584	0.568675	0.681436	0.366463	0.497373	0.151386	0.998135	0.945221	0.966652	0.792879	0.91521	0.630433	0.694146	0.535629	0.632729	0.141564	0.998135	1.00961	1.02264	0.929818	0.79265	0.664337	0.873124	0.406398	0.663509	0.156115	0.998135	1.0147	0.897279	0.945799	1.00239
E5RHG8	52.099	51.9357	54.0684	52.6626	-1.9694	-2.13269	-0.563574	-0.726869	E5RHG8;Q15369;R4GMY8	tr|E5RHG8|E5RHG8_HUMAN Elongin-C (Fragment) OS=Homo sapiens OX=9606 GN=ELOC PE=1 SV=1;sp|Q15369|ELOC_HUMAN Elongin-C OS=Homo sapiens OX=9606 GN=ELOC PE=1 SV=1;tr|R4GMY8|R4GMY8_HUMAN Elongin-C OS=Homo sapiens OX=9606 GN=ELOC PE=1 SV=1	Transcription elongation factor B polypeptide 1	TCEB1	9	83.1	0.998135	0.971833	0.940084	0.719637	0.873668	0.182533	0.43639	0.093831	0.113024	0.0815523	0.998135	0.968	0.9604	0.698431	0.887514	0.166218	0.423381	0.0843383	0.0947371	0.0719035	0.998135	1.13813	1.18253	0.972256	0.999137	0.320045	0.658982	0.225813	0.216164	0.223681	0.998135	0.966442	0.879175	0.734021	0.874777
E5RJ86	49.568	47.6412	48.3243	49.8446	1.24372	-0.683168	-0.276529	-2.20342	E5RJ86;Q9NVT9	tr|E5RJ86|E5RJ86_HUMAN Armadillo repeat-containing protein 1 (Fragment) OS=Homo sapiens OX=9606 GN=ARMC1 PE=1 SV=1;sp|Q9NVT9|ARMC1_HUMAN Armadillo repeat-containing protein 1 OS=Homo sapiens OX=9606 GN=ARMC1 PE=1 SV=1	Armadillo repeat-containing protein 1	ARMC1	4	22.1	0.998135	0.917405	0.89398	0.471193	0.754582	0.117885	0.252914	0.150134	0.121502	0.104342	0.998135	0.842842	1.30724	0.326872	0.521229	0.108587	0.194178	0.06797	0.0794142	0.0779148	0.998135	0.787325	0.856832	0.370331	0.637489	0.18771	0.249905	0.146929	0.151867	0.0883358	0.998135	0.990012	1.03749	0.481843	0.708319
E7EM64	53.5849	53.7244	54.8495	54.01	-1.26456	-1.12514	-0.425061	-0.285634	E7EM64;Q7L5N1	tr|E7EM64|E7EM64_HUMAN COP9 signalosome complex subunit 6 OS=Homo sapiens OX=9606 GN=COPS6 PE=1 SV=1;sp|Q7L5N1|CSN6_HUMAN COP9 signalosome complex subunit 6 OS=Homo sapiens OX=9606 GN=COPS6 PE=1 SV=1	COP9 signalosome complex subunit 6	COPS6	13	53.4	0.998135	0.956411	0.899269	0.807733	0.916181	0.264714	0.613338	0.0823317	0.0888402	0.0697517	0.998135	0.977393	0.962713	0.81618	0.940001	0.268268	0.633103	0.107125	0.109407	0.103818	0.998135	1.20803	1.19349	0.997389	0.857621	0.339173	0.786964	0.120303	0.148358	0.124374	0.998135	1.00587	0.926354	0.811656	0.928091
E7EMZ9	52.8822	55.325	58.8136	57.3648	-5.93144	-3.48868	-4.48263	-2.03987	E7EMZ9;E9PBC6;D6RAA5;Q4VXL8;O95359;Q4VXL4;A0A0U1RRM9	tr|E7EMZ9|E7EMZ9_HUMAN Transforming acidic coiled-coil-containing protein 2 OS=Homo sapiens OX=9606 GN=TACC2 PE=1 SV=1;tr|E9PBC6|E9PBC6_HUMAN Transforming acidic coiled-coil-containing protein 2 OS=Homo sapiens OX=9606 GN=TACC2 PE=1 SV=1;tr|D6RAA5|D6RAA5_H	Transforming acidic coiled-coil-containing protein 2	TACC2	15	6.4	0.998135	0.844797	0.954911	0.693756	0.864633	0.312463	0.51994	0.180814	0.225675	0.182794	0.998135	0.959952	1.01376	0.835023	0.941177	0.444384	0.617969	0.272907	0.379714	0.201846	0.998135	1.0106	1.01724	0.829146	0.956595	0.5408	0.737235	0.509637	0.491838	0.405326	0.998135	0.988969	0.958959	0.849545	0.97514
E7EPN9	57.6694	56.3383	56.205	56.4111	1.46441	0.133308	1.2583	-0.072798	E7EPN9;Q9Y520	tr|E7EPN9|E7EPN9_HUMAN Protein PRRC2C OS=Homo sapiens OX=9606 GN=PRRC2C PE=1 SV=1;sp|Q9Y520|PRC2C_HUMAN Protein PRRC2C OS=Homo sapiens OX=9606 GN=PRRC2C PE=1 SV=4	Protein PRRC2C	PRRC2C	83	36.1	0.998135	0.898142	1.04607	0.847505	0.950818	0.575565	0.733694	0.252001	0.474481	0.276833	0.998135	0.967327	1.06526	0.785936	0.867353	0.523634	0.654803	0.24124	0.425945	0.256491	0.998135	0.973523	0.997239	0.79701	0.930167	0.499481	0.62862	0.437063	0.444689	0.389567	0.998135	0.937282	1.00132	0.811349	0.924979
E7EQ61	50.5206	50.6166	54.7732	55.2435	-4.25258	-4.15663	-4.7229	-4.62695	E7EQ61;Q9GZZ9;E7EWE1;C9JRV9;C9J5W5	tr|E7EQ61|E7EQ61_HUMAN Ubiquitin-like modifier-activating enzyme 5 OS=Homo sapiens OX=9606 GN=UBA5 PE=1 SV=1;sp|Q9GZZ9|UBA5_HUMAN Ubiquitin-like modifier-activating enzyme 5 OS=Homo sapiens OX=9606 GN=UBA5 PE=1 SV=1;tr|E7EWE1|E7EWE1_HUMAN Ubiquitin-like mo	Ubiquitin-like modifier-activating enzyme 5	UBA5	10	37.7	0.998135	0.748444	0.855567	0.513189	0.676348	0.267602	0.475858	0.145217	0.199252	0.0873694	0.998135	0.894373	1.25935	0.441345	0.654846	0.21443	0.521283	0.118689	0.162657	0.0600748	0.998135	1.10497	1.20704	0.874059	0.909897	0.43163	0.626806	0.198906	0.2505	0.14521	0.998135	1.04778	0.969167	0.822064	1.04323
E7EQ69	52.812	53.3496	52.2236	52.3704	0.588386	1.12595	0.441578	0.979142	E7EQ69;Q9GZZ1;C9J5D1;A0A087WWJ2;B0AZT5	tr|E7EQ69|E7EQ69_HUMAN N-alpha-acetyltransferase 50 OS=Homo sapiens OX=9606 GN=NAA50 PE=1 SV=1;sp|Q9GZZ1|NAA50_HUMAN N-alpha-acetyltransferase 50 OS=Homo sapiens OX=9606 GN=NAA50 PE=1 SV=1;tr|C9J5D1|C9J5D1_HUMAN N-alpha-acetyltransferase 50 OS=Homo sapiens	N-alpha-acetyltransferase 50	NAA50	18	68.5	0.998135	0.964261	0.970873	0.769759	0.916501	0.213825	0.51557	0.0993864	0.113172	0.0881855	0.998135	1.00105	1.01681	0.821146	0.96481	0.24488	0.56512	0.119264	0.137707	0.0953641	0.998135	0.982265	0.986566	0.743457	0.877946	0.136973	0.459287	0.0658368	0.0692067	0.06739	0.998135	0.975808	0.898533	0.728928	0.944997
E7EQB8	54.6084	51.807	52.0244	54.4033	2.58401	-0.217412	0.205131	-2.59629	E7EQB8;P51553;E9PF84;G5E9Q7;H7C1W2	tr|E7EQB8|E7EQB8_HUMAN Isocitrate dehydrogenase [NAD] subunit, mitochondrial OS=Homo sapiens OX=9606 GN=IDH3G PE=1 SV=1;sp|P51553|IDH3G_HUMAN Isocitrate dehydrogenase [NAD] subunit gamma, mitochondrial OS=Homo sapiens OX=9606 GN=IDH3G PE=1 SV=1;tr|E9PF84|E	Isocitrate dehydrogenase [NAD] subunit, mitochondrial;Isocitrate dehydrogenase [NAD] subunit gamma, mitochondrial	IDH3G	8	28.2	0.998135	0.985491	0.96306	0.905181	0.979968	0.389515	0.635008	0.217832	0.245065	0.119744	0.998135	0.932255	0.901158	0.616811	0.813796	0.278989	0.429449	0.123954	0.193985	0.119066	0.998135	0.726	0.920263	0.564999	0.790052	0.389871	0.532137	0.118541	0.194488	0.0848807	0.998135	0.901916	1.23213	0.800387	0.800307
E7EQT4	54.5934	54.814	54.623	56.716	-0.0296407	0.190974	-2.12265	-1.90203	E7EQT4;Q9UKV3	tr|E7EQT4|E7EQT4_HUMAN Apoptotic chromatin condensation inducer in the nucleus OS=Homo sapiens OX=9606 GN=ACIN1 PE=1 SV=2;sp|Q9UKV3|ACINU_HUMAN Apoptotic chromatin condensation inducer in the nucleus OS=Homo sapiens OX=9606 GN=ACIN1 PE=1 SV=2	Apoptotic chromatin condensation inducer in the nucleus	ACIN1	46	36.8	0.998135	1.17082	1.05484	0.955326	0.983028	0.447549	0.583624	0.239007	0.343972	0.242573	0.998135	1.01318	1.10473	0.892706	0.981473	0.418312	0.661084	0.246239	0.290379	0.23212	0.998135	0.96727	0.915024	0.818819	1.03371	0.488715	0.575972	0.439571	0.447751	0.353841	0.998135	1.04074	1.05168	0.902476	1.08094
E7ER32	49.0391	50.6109	54.42	57.3865	-5.38087	-3.80908	-8.34742	-6.77563	E7ER32;A0A087X287;B0QY83;A0A087WU73;W0Z7M9;Q969V6;B0QY84;I3L2S3	tr|E7ER32|E7ER32_HUMAN Myocardin-related transcription factor A OS=Homo sapiens OX=9606 GN=MRTFA PE=1 SV=2;tr|A0A087X287|A0A087X287_HUMAN Myocardin-related transcription factor A OS=Homo sapiens OX=9606 GN=MRTFA PE=1 SV=1;tr|B0QY83|B0QY83_HUMAN Myocardin-r	MKL/myocardin-like protein 1;Phosphatase and actin regulator	MKL1;mkl1;MKL2	2	2.5	0.998135	0.776813	0.832057	0.491174	0.614831	0.134983	0.36392	0.0944425	0.0662833	0.0571339	0.998135	0.883332	0.9524	0.581435	0.718479	0.200378	0.367679	0.0664583	0.144701	0.145796	0.998135	0.840115	0.901884	0.70532	0.798119	0.395461	0.548288	0.43819	0.350302	0.391277	0.998135	0.775538	0.832968	0.734683	0.712372
E7ERS3	51.3157	50.9268	53.0846	53.9605	-1.76892	-2.15783	-2.6448	-3.03371	E7ERS3;Q86VM9	tr|E7ERS3|E7ERS3_HUMAN Zinc finger CCCH domain-containing protein 18 OS=Homo sapiens OX=9606 GN=ZC3H18 PE=1 SV=1;sp|Q86VM9|ZCH18_HUMAN Zinc finger CCCH domain-containing protein 18 OS=Homo sapiens OX=9606 GN=ZC3H18 PE=1 SV=2	Zinc finger CCCH domain-containing protein 18	ZC3H18	22	23.8	0.998135	0.92352	0.970232	0.56677	0.744134	0.374252	0.439667	0.260291	0.281954	0.319812	0.998135	0.841058	1.10401	0.545628	0.695381	0.389968	0.490587	0.331878	0.264952	0.390515	0.998135	0.840434	0.851784	0.618856	0.840391	0.409352	0.46394	0.325511	0.331236	0.277708	0.998135	0.833481	0.938019	0.644812	0.761281
E7ESY4	47.3889	49.0081	47.208	49.6303	0.180862	1.80003	-2.24144	-0.622273	E7ESY4;Q13330;H0Y4T7	tr|E7ESY4|E7ESY4_HUMAN Metastasis-associated protein MTA1 OS=Homo sapiens OX=9606 GN=MTA1 PE=1 SV=1;sp|Q13330|MTA1_HUMAN Metastasis-associated protein MTA1 OS=Homo sapiens OX=9606 GN=MTA1 PE=1 SV=2;tr|H0Y4T7|H0Y4T7_HUMAN Metastasis-associated protein MTA1	Metastasis-associated protein MTA1	MTA1	23	40.1	0.998135	0.76613	0.88048	0.333657	0.514548	0.130258	0.226979	0.112172	0.0789812	0.0606451	0.998135	1.11701	1.6911	0.386921	0.671602	0.0727853	0.235748	0.0815727	0.0582177	0.036097	0.998135	0.743374	0.887221	0.30806	0.527614	0.105915	0.178404	0.0587042	0.0706976	0.0471474	0.998135	0.851577	1.02031	0.456279	0.640295
E7ETK0	58.8551	59.5457	53.4044	52.4338	5.45064	6.14132	6.42122	7.11191	E7ETK0;A0A2R8Y849;A0A087WUS0;A0A2R8YD14;P62847;A0A2R8Y8A0	tr|E7ETK0|E7ETK0_HUMAN 40S ribosomal protein S24 OS=Homo sapiens OX=9606 GN=RPS24 PE=1 SV=1;tr|A0A2R8Y849|A0A2R8Y849_HUMAN 40S ribosomal protein S24 OS=Homo sapiens OX=9606 GN=RPS24 PE=1 SV=1;tr|A0A087WUS0|A0A087WUS0_HUMAN 40S ribosomal protein S24 OS=Homo	40S ribosomal protein S24	RPS24	6	47.3	0.998135	1.00872	1.11682	0.881105	0.973006	0.660833	0.809134	0.37267	0.451968	0.176007	0.998135	1.23442	1.12908	1.43963	1.26145	0.835953	1.37868	0.216226	0.601432	0.207623	0.998135	1.15737	1.33801	0.863401	0.764847	0.274152	0.563503	0.184593	0.182302	0.177986	0.998135	1.07796	1.20286	0.847161	1.05408
E7ETT1	57.4772	55.5857	56.446	55.2555	1.03129	-0.860219	2.22174	0.330235	E7ETT1;E9PDR0;E7EX59;P05166;E7ETT4;E7EUY3;C9JQS9;E9PEC3;F8WBI9	tr|E7ETT1|E7ETT1_HUMAN Propionyl-CoA carboxylase beta chain, mitochondrial OS=Homo sapiens OX=9606 GN=PCCB PE=1 SV=1;tr|E9PDR0|E9PDR0_HUMAN Propionyl-CoA carboxylase beta chain, mitochondrial OS=Homo sapiens OX=9606 GN=PCCB PE=1 SV=1;tr|E7EX59|E7EX59_HUMAN	Propionyl-CoA carboxylase beta chain, mitochondrial	PCCB	19	47.7	0.998135	0.936488	1.36077	0.863915	0.969976	0.610474	0.958802	0.338365	0.415102	0.279883	0.998135	0.886569	0.808675	0.758343	0.88519	0.511927	0.752616	0.114748	0.276565	0.136274	0.998135	0.996075	0.987007	0.913417	0.9251	0.567915	0.740708	0.169685	0.305775	0.129907	0.998135	0.928817	1.05824	0.800805	0.852763
E7ETU9	49.9996	49.81	48.2524	48.0563	1.74721	1.55762	1.94333	1.75374	E7ETU9;O00469	tr|E7ETU9|E7ETU9_HUMAN Procollagen-lysine,2-oxoglutarate 5-dioxygenase 2 OS=Homo sapiens OX=9606 GN=PLOD2 PE=1 SV=1;sp|O00469|PLOD2_HUMAN Procollagen-lysine,2-oxoglutarate 5-dioxygenase 2 OS=Homo sapiens OX=9606 GN=PLOD2 PE=1 SV=2	Procollagen-lysine,2-oxoglutarate 5-dioxygenase 2	PLOD2	32	49.5	0.998135	0.979397	0.832194	0.50783	0.779931	0.150672	0.257251	0.095041	0.109971	0.0909406	0.998135	0.887948	0.910941	0.511196	0.752913	0.153371	0.257349	0.114231	0.12716	0.111575	0.998135	0.753182	0.913678	0.405351	0.567544	0.167245	0.313385	0.141449	0.133606	0.107012	0.998135	0.829856	1.00365	0.371718	0.544089
E7ETZ4	50.5351	50.3727	48.1268	48.9759	2.40828	2.2459	1.55914	1.39675	E7ETZ4;Q9Y6E2;B5MCH7;B5MCE7;E9PFD4;Q75MG1	tr|E7ETZ4|E7ETZ4_HUMAN Basic leucine zipper and W2 domain-containing protein 2 (Fragment) OS=Homo sapiens OX=9606 GN=BZW2 PE=1 SV=1;sp|Q9Y6E2|BZW2_HUMAN Basic leucine zipper and W2 domain-containing protein 2 OS=Homo sapiens OX=9606 GN=BZW2 PE=1 SV=1;tr|B5	Basic leucine zipper and W2 domain-containing protein 2	BZW2	23	47.5	0.998135	0.984703	0.981526	0.583088	0.906098	0.121513	0.228225	0.123323	0.0873943	0.0813377	0.998135	0.930052	1.02775	0.560338	0.853833	0.110279	0.229983	0.065756	0.0725085	0.0583122	0.998135	0.868028	0.940299	0.320472	0.634081	0.0883897	0.149292	0.0697527	0.063093	0.0529996	0.998135	0.888189	1.00661	0.392289	0.726267
E7EUN9	49.1701	49.8064	48.908	48.7489	0.262111	0.898363	0.421237	1.05749	E7EUN9;Q9NX74	tr|E7EUN9|E7EUN9_HUMAN tRNA-dihydrouridine(20) synthase [NAD(P)+]-like OS=Homo sapiens OX=9606 GN=DUS2 PE=1 SV=1;sp|Q9NX74|DUS2L_HUMAN tRNA-dihydrouridine(20) synthase [NAD(P)+]-like OS=Homo sapiens OX=9606 GN=DUS2 PE=1 SV=1	tRNA-dihydrouridine(20) synthase [NAD(P)+]-like	DUS2	9	21.6	0.998135	0.773493	0.889446	0.39933	0.724586	0.189493	0.316414	0.157198	0.162191	0.0860736	0.998135	0.886028	0.89917	0.473671	0.756436	0.124843	0.306942	0.0893418	0.114517	0.0840308	0.998135	0.795105	0.890452	0.469518	0.59482	0.160586	0.310825	0.1141	0.0898602	0.0697349	0.998135	0.838031	0.907778	0.427882	0.635252
E7EVC7	54.1728	53.5504	55.8303	55.9653	-1.65748	-2.27987	-1.79245	-2.41484	E7EVC7;Q676U5	tr|E7EVC7|E7EVC7_HUMAN Autophagy-related protein 16-1 OS=Homo sapiens OX=9606 GN=ATG16L1 PE=1 SV=1;sp|Q676U5|A16L1_HUMAN Autophagy-related protein 16-1 OS=Homo sapiens OX=9606 GN=ATG16L1 PE=1 SV=2	Autophagy-related protein 16-1	ATG16L1	16	30.9	0.998135	1.08239	1.01704	0.840488	0.936922	0.368401	0.623331	0.216102	0.23936	0.219697	0.998135	0.976376	0.994488	0.772287	0.895603	0.279982	0.622764	0.146853	0.114135	0.0909609	0.998135	0.96576	0.923119	0.835643	0.977247	0.471502	0.681264	0.333545	0.35931	0.2077	0.998135	0.963906	1.0088	0.764666	0.85515
E7EVJ5	51.1313	51.1552	54.0617	53.7228	-2.93041	-2.90652	-2.59148	-2.56758	E7EVJ5;Q96F07;H7C229;E7EW33	tr|E7EVJ5|E7EVJ5_HUMAN Cytoplasmic FMR1-interacting protein OS=Homo sapiens OX=9606 GN=CYFIP2 PE=1 SV=1;sp|Q96F07|CYFP2_HUMAN Cytoplasmic FMR1-interacting protein 2 OS=Homo sapiens OX=9606 GN=CYFIP2 PE=1 SV=2;tr|H7C229|H7C229_HUMAN Cytoplasmic FMR1-interac	Cytoplasmic FMR1-interacting protein 2	CYFIP2	22	19.9	0.998135	1.27901	0.869957	0.652956	0.804096	0.132049	0.303747	0.0720074	0.120549	0.0216351	0.998135	1.0396	1.00878	0.734606	0.734366	0.085875	0.282801	0.0525553	0.126396	0.0363885	0.998135	1.00219	0.996319	0.841046	0.913322	0.328949	0.640313	0.137054	0.159827	0.140933	0.998135	1.0146	1.05911	0.84354	0.92463
E7EW69	52.7084	53.6816	55.1705	54.4137	-2.46213	-1.48895	-1.70531	-0.732129	E7EW69;B5ME97;Q9P0V9;E7EX04	tr|E7EW69|E7EW69_HUMAN Septin-10 OS=Homo sapiens OX=9606 GN=SEPT10 PE=1 SV=1;tr|B5ME97|B5ME97_HUMAN Septin 10, isoform CRA_c OS=Homo sapiens OX=9606 GN=SEPT10 PE=1 SV=2;sp|Q9P0V9|SEP10_HUMAN Septin-10 OS=Homo sapiens OX=9606 GN=SEPT10 PE=1 SV=2;tr|E7EX04|E	Septin-10	2021-09-10	23	61.8	0.998135	0.822665	0.933582	0.743006	0.788716	0.270702	0.559557	0.0930249	0.116823	0.0956604	0.998135	0.913761	0.92794	0.76736	0.915422	0.295319	0.63462	0.0910877	0.131073	0.108829	0.998135	1.09231	1.12074	1.07306	1.17121	0.357878	0.853736	0.107875	0.160094	0.107946	0.998135	0.964187	0.849335	0.836953	0.92962
E7EW77	51.458	52.5361	52.4017	51.523	-0.94371	0.134377	-0.0650522	1.01304	E7EW77;E7EP65;A0A0C4DG21;F8WAL6;Q9NYB9;E9PEZ7	tr|E7EW77|E7EW77_HUMAN Abl interactor 2 OS=Homo sapiens OX=9606 GN=ABI2 PE=1 SV=1;tr|E7EP65|E7EP65_HUMAN Abl interactor 2 (Fragment) OS=Homo sapiens OX=9606 GN=ABI2 PE=1 SV=1;tr|A0A0C4DG21|A0A0C4DG21_HUMAN Abl interactor 2 OS=Homo sapiens OX=9606 GN=ABI2 P	Abl interactor 2	ABI2	10	25.4	0.998135	0.855327	0.93975	0.681241	0.963197	0.181704	0.386396	0.41338	0.199888	0.147065	0.998135	1.13528	0.985541	0.820113	0.920428	0.297219	0.408402	0.155668	0.171241	0.138681	0.998135	0.977558	1.00448	0.686444	0.90389	0.266877	0.482994	0.21168	0.19248	0.151199	0.998135	0.900246	0.89032	0.600368	0.823115
E7EX90	48.5414	48.3652	49.2168	49.3765	-0.675394	-0.85167	-0.835066	-1.01134	E7EX90;Q14203;Q6AWB1	tr|E7EX90|E7EX90_HUMAN Dynactin subunit 1 OS=Homo sapiens OX=9606 GN=DCTN1 PE=1 SV=1;sp|Q14203|DCTN1_HUMAN Dynactin subunit 1 OS=Homo sapiens OX=9606 GN=DCTN1 PE=1 SV=3;tr|Q6AWB1|Q6AWB1_HUMAN Dynactin subunit 1 OS=Homo sapiens OX=9606 GN=DCTN1 PE=1 SV=1	Dynactin subunit 1	DCTN1;DKFZp686E0752	38	37.6	0.998135	0.972883	1.00334	0.277999	0.752569	0.155462	0.235285	0.111518	0.112732	0.0787223	0.998135	0.980001	0.962002	0.257465	0.735065	0.146223	0.219942	0.0958164	0.110675	0.0909481	0.998135	1.0851	1.14275	0.413252	0.711869	0.217894	0.325069	0.16506	0.194929	0.153806	0.998135	1.02256	1.07935	0.411585	0.747762
E9PB90	45.2495	45.8222	45.1878	46.0466	0.0616742	0.634396	-0.797079	-0.224357	E9PB90;P52789	tr|E9PB90|E9PB90_HUMAN Hexokinase-2 OS=Homo sapiens OX=9606 GN=HK2 PE=1 SV=1;sp|P52789|HXK2_HUMAN Hexokinase-2 OS=Homo sapiens OX=9606 GN=HK2 PE=1 SV=2	Hexokinase;Hexokinase-2	HK2	31	35.8	0.998135	0.701687	0.866343	0.156385	0.266675	0.0795021	0.138513	0.0655447	0.0582558	0.0482447	0.998135	0.688432	0.992297	0.20979	0.365123	0.118459	0.190895	0.0715321	0.0996734	0.0775645	0.998135	0.604352	0.841639	0.213345	0.349432	0.134532	0.159484	0.0816813	0.102602	0.066282	0.998135	0.702707	0.935692	0.261838	0.385086
E9PD53	46.5919	46.8338	47.2214	47.2841	-0.629453	-0.387556	-0.692125	-0.450228	E9PD53;Q9NTJ3	tr|E9PD53|E9PD53_HUMAN Structural maintenance of chromosomes protein OS=Homo sapiens OX=9606 GN=SMC4 PE=1 SV=1;sp|Q9NTJ3|SMC4_HUMAN Structural maintenance of chromosomes protein 4 OS=Homo sapiens OX=9606 GN=SMC4 PE=1 SV=2	Structural maintenance of chromosomes protein;Structural maintenance of chromosomes protein 4	SMC4	46	39.3	0.998135	0.768631	0.896552	0.213173	0.466347	0.117169	0.178814	0.104489	0.0790775	0.0638655	0.998135	0.796961	0.961493	0.225086	0.479527	0.132465	0.169944	0.0735561	0.0972681	0.0655695	0.998135	0.779221	0.94184	0.254905	0.549948	0.155	0.16294	0.080208	0.102588	0.0790766	0.998135	0.766684	0.890134	0.276649	0.55282
E9PDE8	50.0763	50.0843	50.2356	49.4623	-0.159325	-0.151335	0.614005	0.621994	E9PDE8;O95757;D6RJ96	tr|E9PDE8|E9PDE8_HUMAN Heat shock 70 kDa protein 4L OS=Homo sapiens OX=9606 GN=HSPA4L PE=1 SV=1;sp|O95757|HS74L_HUMAN Heat shock 70 kDa protein 4L OS=Homo sapiens OX=9606 GN=HSPA4L PE=1 SV=3;tr|D6RJ96|D6RJ96_HUMAN Heat shock 70 kDa protein 4L (Fragment) OS	Heat shock 70 kDa protein 4L	HSPA4L	17	25.5	0.998135	1.01253	1.00154	0.522408	0.70915	0.198145	0.342324	0.216686	0.207517	0.146478	0.998135	0.84562	0.813753	0.44213	0.907909	0.176045	0.271511	0.0697073	0.0729952	0.0688214	0.998135	0.865102	0.96544	0.526331	0.773698	0.291801	0.313118	0.258136	0.227347	0.20113	0.998135	0.809094	0.952768	0.467443	0.721313
E9PDF6	46.5995	46.3772	44.2445	44.1477	2.355	2.13267	2.45182	2.22949	E9PDF6;O43795	tr|E9PDF6|E9PDF6_HUMAN Unconventional myosin-Ib OS=Homo sapiens OX=9606 GN=MYO1B PE=1 SV=1;sp|O43795|MYO1B_HUMAN Unconventional myosin-Ib OS=Homo sapiens OX=9606 GN=MYO1B PE=1 SV=3	Unconventional myosin-Ib	MYO1B	55	53.4	0.998135	0.800319	0.877853	0.188116	0.467657	0.107504	0.161609	0.0884997	0.0835802	0.078666	0.998135	0.769816	0.933668	0.176478	0.437292	0.0964957	0.139858	0.0682926	0.07042	0.058671	0.998135	0.500903	0.771243	0.205251	0.30688	0.111459	0.128631	0.0621516	0.053068	0.0896549	0.998135	0.496543	0.774935	0.183012	0.295687
E9PDP5	47.0132	45.5051	48.6179	48.0853	-1.60466	-3.11278	-1.07212	-2.58024	E9PDP5;Q8IWZ3;D6RHC4	tr|E9PDP5|E9PDP5_HUMAN Ankyrin repeat and KH domain-containing protein 1 (Fragment) OS=Homo sapiens OX=9606 GN=ANKHD1 PE=1 SV=1;sp|Q8IWZ3|ANKH1_HUMAN Ankyrin repeat and KH domain-containing protein 1 OS=Homo sapiens OX=9606 GN=ANKHD1 PE=1 SV=1;tr|D6RHC4|D6	Ankyrin repeat and KH domain-containing protein 1	ANKHD1	5	5.2	0.998135	0.735406	0.828256	0.374722	0.414819	0.25508	0.264165	0.166975	0.238356	0.0597632	0.998135	0.503103	0.921651	0.344421	0.388106	0.116478	0.198249	0.119084	0.100602	0.0714763	0.998135	0.781452	1.0055	0.432727	0.551364	0.271024	0.386525	0.234486	0.200911	0.183792	0.998135	0.728052	0.97326	0.444402	0.525454
E9PEQ6	52.599	52.451	56.5071	54.0045	-3.90815	-4.05615	-1.40556	-1.55356	E9PEQ6;Q9UNP9;E9PKY5	tr|E9PEQ6|E9PEQ6_HUMAN Peptidyl-prolyl cis-trans isomerase OS=Homo sapiens OX=9606 GN=PPIE PE=1 SV=1;sp|Q9UNP9|PPIE_HUMAN Peptidyl-prolyl cis-trans isomerase E OS=Homo sapiens OX=9606 GN=PPIE PE=1 SV=1;tr|E9PKY5|E9PKY5_HUMAN Peptidyl-prolyl cis-trans isome	Peptidyl-prolyl cis-trans isomerase;Peptidyl-prolyl cis-trans isomerase E	PPIE	9	37.2	0.998135	0.859488	1.07073	0.601582	0.812867	0.318994	0.54939	0.178525	0.207792	0.119261	0.998135	1.14158	1.06265	0.687	0.895688	0.284851	0.414801	0.12922	0.291128	0.0292092	0.998135	0.886678	0.9103	0.692859	0.869796	0.527799	0.627938	0.346922	0.396436	0.249069	0.998135	0.871362	1.02913	0.674859	0.817963
E9PER6	51.6533	49.2024	49.0193	49.1707	2.63399	0.183133	2.48261	0.0317585	E9PER6;O15530;Q6A1A2	tr|E9PER6|E9PER6_HUMAN 3-phosphoinositide-dependent protein kinase 1 OS=Homo sapiens OX=9606 GN=PDPK1 PE=1 SV=1;sp|O15530|PDPK1_HUMAN 3-phosphoinositide-dependent protein kinase 1 OS=Homo sapiens OX=9606 GN=PDPK1 PE=1 SV=1;sp|Q6A1A2|PDPK2_HUMAN Putative 3-	3-phosphoinositide-dependent protein kinase 1;Putative 3-phosphoinositide-dependent protein kinase 2	PDPK1;PDPK2P	7	14.6	0.998135	0.957208	0.884433	0.612997	0.810706	0.274874	0.429529	0.204085	0.17707	0.137258	0.998135	0.89505	0.89463	0.428276	0.710746	0.163329	0.235437	0.0922621	0.114907	0.0865945	0.998135	0.801284	0.872227	0.378545	0.74984	0.134275	0.239494	0.0213659	0.124435	0.0158377	0.998135	0.80423	0.903279	0.427361	0.730258
E9PFH4	50.1269	50.5282	50.0866	49.9625	0.0402535	0.441562	0.164389	0.565698	E9PFH4;C9J7E5;Q9Y5L0	tr|E9PFH4|E9PFH4_HUMAN Transportin-3 OS=Homo sapiens OX=9606 GN=TNPO3 PE=1 SV=1;tr|C9J7E5|C9J7E5_HUMAN Transportin-3 OS=Homo sapiens OX=9606 GN=TNPO3 PE=1 SV=1;sp|Q9Y5L0|TNPO3_HUMAN Transportin-3 OS=Homo sapiens OX=9606 GN=TNPO3 PE=1 SV=3	Transportin-3	TNPO3	14	19.3	0.998135	0.806038	0.990155	0.534604	0.811401	0.130972	0.275622	0.108453	0.0991826	0.0761549	0.998135	0.923555	1.06263	0.549707	0.828566	0.138981	0.310714	0.092393	0.0903603	0.0836895	0.998135	0.935576	0.994385	0.513945	0.743501	0.216503	0.294082	0.11977	0.161652	0.116917	0.998135	0.915668	0.957733	0.508235	0.823033
E9PFK9	49.9244	49.9177	50.1198	48.53	-0.195487	-0.20214	1.39437	1.38772	E9PFK9;Q9UJ41;Q3HKR1	tr|E9PFK9|E9PFK9_HUMAN Rab5 GDP/GTP exchange factor OS=Homo sapiens OX=9606 GN=RABGEF1 PE=1 SV=1;sp|Q9UJ41|RABX5_HUMAN Rab5 GDP/GTP exchange factor OS=Homo sapiens OX=9606 GN=RABGEF1 PE=1 SV=3;tr|Q3HKR1|Q3HKR1_HUMAN RAP1 short isoform OS=Homo sapiens OX=96	Rab5 GDP/GTP exchange factor	RABGEF1	15	28.6	0.998135	0.800652	0.982739	0.501554	0.698379	0.226351	0.346451	0.120296	0.149139	0.122578	0.998135	0.880457	0.932554	0.482845	0.709595	0.218392	0.332516	0.12129	0.14398	0.109556	0.998135	0.91741	0.826486	0.467783	0.890519	0.207368	0.295166	0.211956	0.123577	0.0920429	0.998135	0.767309	0.769957	0.40542	0.624411
E9PGC0	48.5692	48.6819	48.4773	49.1112	0.0918985	0.204568	-0.542009	-0.429339	E9PGC0;P20936	tr|E9PGC0|E9PGC0_HUMAN Ras GTPase-activating protein 1 OS=Homo sapiens OX=9606 GN=RASA1 PE=1 SV=1;sp|P20936|RASA1_HUMAN Ras GTPase-activating protein 1 OS=Homo sapiens OX=9606 GN=RASA1 PE=1 SV=1	Ras GTPase-activating protein 1	RASA1	15	19.1	0.998135	1.01185	0.928886	0.349123	0.670611	0.167968	0.238778	0.174729	0.134132	0.100503	0.998135	0.880305	0.999554	0.341892	0.679601	0.192731	0.29354	0.156654	0.162177	0.107788	0.998135	0.887972	0.827559	0.344267	0.67831	0.138709	0.232594	0.162888	0.156457	0.124223	0.998135	0.855038	0.944314	0.425851	0.668609
E9PGT6	53.6341	53.6193	53.6516	54.1822	-0.0175176	-0.0323225	-0.548118	-0.562923	E9PGT6;Q99627;H7C3S9	tr|E9PGT6|E9PGT6_HUMAN COP9 signalosome complex subunit 8 OS=Homo sapiens OX=9606 GN=COPS8 PE=1 SV=1;sp|Q99627|CSN8_HUMAN COP9 signalosome complex subunit 8 OS=Homo sapiens OX=9606 GN=COPS8 PE=1 SV=1;tr|H7C3S9|H7C3S9_HUMAN COP9 signalosome complex subunit	COP9 signalosome complex subunit 8	COPS8	8	54.3	0.998135	0.977954	0.970935	0.781458	0.959749	0.279095	0.611966	0.254211	0.220589	0.125589	0.998135	0.920504	0.934936	0.780451	0.920043	0.295771	0.588748	0.309199	0.234746	0.12073	0.998135	0.986092	1.01644	0.709035	0.84193	0.316387	0.60554	0.204254	0.250215	0.107896	0.998135	0.993054	0.948274	0.836563	0.935363
E9PHA2	46.4564	46.7724	46.9022	46.3171	-0.445777	-0.129859	0.139349	0.455268	E9PHA2;Q15003;C9J470	tr|E9PHA2|E9PHA2_HUMAN Condensin complex subunit 2 OS=Homo sapiens OX=9606 GN=NCAPH PE=1 SV=1;sp|Q15003|CND2_HUMAN Condensin complex subunit 2 OS=Homo sapiens OX=9606 GN=NCAPH PE=1 SV=3;tr|C9J470|C9J470_HUMAN Condensin complex subunit 2 (Fragment) OS=Homo	Condensin complex subunit 2	NCAPH	14	20.8	0.998135	0.851625	1.06615	0.201856	0.396679	0.115229	0.190997	0.0686258	0.0876744	0.0591914	0.998135	0.79429	0.963618	0.254022	0.444822	0.162924	0.229059	0.0942253	0.117653	0.0740079	0.998135	0.837346	1.04787	0.319797	0.405331	0.127951	0.234836	0.0978253	0.116452	0.0656015	0.998135	0.715282	1.0973	0.270419	0.407352
E9PJ81	50.4798	50.5073	52.0013	54.7455	-1.52156	-1.49406	-4.26577	-4.23827	E9PJ81;Q04323;A0A087WTZ5;E9PRQ7	tr|E9PJ81|E9PJ81_HUMAN UBX domain-containing protein 1 (Fragment) OS=Homo sapiens OX=9606 GN=UBXN1 PE=1 SV=1;sp|Q04323|UBXN1_HUMAN UBX domain-containing protein 1 OS=Homo sapiens OX=9606 GN=UBXN1 PE=1 SV=2;tr|A0A087WTZ5|A0A087WTZ5_HUMAN UBX domain-containi	UBX domain-containing protein 1	UBXN1	12	45.2	0.998135	0.756041	0.949251	0.497449	0.717153	0.22774	0.466457	0.146433	0.191044	0.15743	0.998135	0.883494	0.949927	0.496952	0.763158	0.241297	0.40706	0.20324	0.210085	0.16992	0.998135	0.821904	0.867506	0.557952	0.773488	0.373093	0.441552	0.381792	0.365517	0.287303	0.998135	0.87736	0.898864	0.640081	0.77974
E9PJN9	51.0186	52.2888	54.0206	53.6037	-3.00203	-1.73181	-2.58506	-1.31484	E9PJN9	tr|E9PJN9|E9PJN9_HUMAN 40S ribosomal protein S3 (Fragment) OS=Homo sapiens OX=9606 GN=RPS3 PE=1 SV=1	NA	RPS3	2	55.6	0.998135	0.676782	0.854583	0.704362	0.733578	0.281494	0.349463	0.0980299	0.255811	0.075667	0.998135	0.874895	0.959632	0.677282	0.829626	0.28036	0.414966	0.117301	0.247391	0.0564482	0.998135	0.955737	0.935448	0.753254	0.681661	0.369382	0.551827	0.458817	0.354095	0.29273	0.998135	1.17269	1.12525	0.769733	1.05772
E9PKG1	52.7431	51.8812	50.4516	53.2109	2.2915	1.42966	-0.467856	-1.32969	E9PKG1;Q99873;E9PIX6;E9PQ98;H0YDE4;E9PNR9	tr|E9PKG1|E9PKG1_HUMAN Protein arginine N-methyltransferase 1 OS=Homo sapiens OX=9606 GN=PRMT1 PE=1 SV=1;sp|Q99873|ANM1_HUMAN Protein arginine N-methyltransferase 1 OS=Homo sapiens OX=9606 GN=PRMT1 PE=1 SV=3;tr|E9PIX6|E9PIX6_HUMAN Protein arginine N-methyl	Protein arginine N-methyltransferase 1	PRMT1	29	78.8	0.998135	1.16855	0.979447	0.862954	0.984924	0.188786	0.466798	0.149444	0.138939	0.104698	0.998135	0.961538	0.96583	0.804509	0.890763	0.119877	0.332874	0.0789543	0.0845792	0.0776803	0.998135	0.811185	0.835394	0.553809	0.835532	0.138466	0.331792	0.0976641	0.0924664	0.0864323	0.998135	1.05797	1.29804	0.919827	1.04376
E9PKP7	47.9901	45.7624	52.1239	54.554	-4.13376	-6.36148	-6.56388	-8.7916	E9PKP7;P17480	tr|E9PKP7|E9PKP7_HUMAN Nucleolar transcription factor 1 OS=Homo sapiens OX=9606 GN=UBTF PE=1 SV=1;sp|P17480|UBF1_HUMAN Nucleolar transcription factor 1 OS=Homo sapiens OX=9606 GN=UBTF PE=1 SV=1	Nucleolar transcription factor 1	UBTF	16	21.5	0.998135	0.636775	1.01687	0.453793	0.579824	0.332151	0.459627	0.441937	0.292984	0.29568	0.998135	0.618061	0.882373	0.273783	0.401733	0.170067	0.248121	0.169219	0.107014	0.109496	0.998135	0.92315	0.91772	0.626486	0.8955	0.398329	0.420979	0.310196	0.334154	0.261681	0.998135	0.96699	1.0934	0.711303	0.824376
E9PL57	56.0537	56.3544	56.2615	57.2712	-0.207793	0.0929178	-1.21752	-0.91681	E9PL57	tr|E9PL57|E9PL57_HUMAN NEDD8-MDP1 readthrough (Fragment) OS=Homo sapiens OX=9606 GN=NEDD8-MDP1 PE=4 SV=1	NA	NEDD8-MDP1	11	56.5	0.998135	1.20753	1.01965	0.865222	0.88202	0.484092	0.629802	0.29581	0.452488	0.214908	0.998135	1.0188	1.12829	0.81339	1.19288	0.587151	1.03232	0.579774	0.381771	0.44971	0.998135	0.866207	0.970932	0.764136	0.965368	0.509892	0.619847	0.412331	0.408372	0.33235	0.998135	0.810158	0.882657	0.681468	0.753841
E9PL71	51.6959	51.7908	51.3942	50.498	0.301757	0.39661	1.19791	1.29277	E9PL71;E9PN91	tr|E9PL71|E9PL71_HUMAN Elongation factor 1-delta (Fragment) OS=Homo sapiens OX=9606 GN=EEF1D PE=1 SV=1;tr|E9PN91|E9PN91_HUMAN Elongation factor 1-delta OS=Homo sapiens OX=9606 GN=EEF1D PE=1 SV=1	NA	EEF1D	18	68.4	0.998135	1.17575	1.10104	0.696297	0.926216	0.168272	0.377291	0.113183	0.227218	0.109631	0.998135	0.880776	1.10469	0.563044	0.910817	0.194122	0.50822	0.194101	0.118454	0.0633973	0.998135	0.807817	0.827344	0.580669	0.678961	0.339807	0.492483	0.244046	0.224674	0.297319	0.998135	1.05528	1.00279	0.561669	0.767424
E9PLI6	53.702	56.0361	57.7174	58.1822	-4.01539	-1.6813	-4.48022	-2.14613	E9PLI6;E9PS76;Q8N9N8;E9PS30	tr|E9PLI6|E9PLI6_HUMAN Probable RNA-binding protein EIF1AD (Fragment) OS=Homo sapiens OX=9606 GN=EIF1AD PE=1 SV=1;tr|E9PS76|E9PS76_HUMAN Probable RNA-binding protein EIF1AD (Fragment) OS=Homo sapiens OX=9606 GN=EIF1AD PE=1 SV=1;sp|Q8N9N8|EIF1A_HUMAN Probab	Probable RNA-binding protein EIF1AD	EIF1AD	7	72.6	0.998135	0.954697	1.03325	0.831284	0.922781	0.377863	0.54035	0.361353	0.300831	0.231552	0.998135	1.00622	0.947749	0.791304	0.901701	0.573004	0.55897	0.325131	0.409312	0.320973	0.998135	0.965132	0.962954	0.815125	1.01348	0.542326	0.669234	0.54845	0.478809	0.339358	0.998135	1.11548	1.18122	0.813069	0.975945
E9PLP0	55.4914	53.3104	52.8596	51.4139	2.63178	0.45085	4.07742	1.89649	E9PLP0	tr|E9PLP0|E9PLP0_HUMAN Cysteine--tRNA ligase, cytoplasmic OS=Homo sapiens OX=9606 GN=CARS PE=1 SV=1	NA	CARS	6	46.1	0.998135	0.912533	1.03051	0.840165	0.808711	0.440747	0.696061	0.234292	0.308314	0.19988	0.998135	1.05284	1.20973	0.672377	0.966974	0.30452	0.548107	0.111024	0.28217	0.0911274	0.998135	0.888967	0.87684	0.643621	0.849267	0.384802	0.473863	0.308351	0.327658	0.296877	0.998135	0.978774	0.871173	0.585775	0.805164
E9PLP8	52.2356	51.6276	50.7337	52.2674	1.50192	0.893822	-0.0317095	-0.639807	E9PLP8;Q12996	tr|E9PLP8|E9PLP8_HUMAN Cleavage stimulation factor subunit 3 OS=Homo sapiens OX=9606 GN=CSTF3 PE=1 SV=2;sp|Q12996|CSTF3_HUMAN Cleavage stimulation factor subunit 3 OS=Homo sapiens OX=9606 GN=CSTF3 PE=1 SV=1	Cleavage stimulation factor subunit 3	CSTF3	21	32	0.998135	1.21616	0.988752	0.799413	0.99143	0.172528	0.415455	0.160565	0.137566	0.165788	0.998135	0.890603	0.949186	0.7688	0.958373	0.0858064	0.305362	0.115683	0.0806899	0.0750446	0.998135	0.88111	0.898148	0.601108	0.872554	0.132203	0.269621	0.071602	0.0692475	0.0556475	0.998135	1.08809	1.23401	0.851865	1.06196
E9PME6	54.3396	52.5176	57.8285	59.6187	-3.4889	-5.31084	-5.27909	-7.10104	E9PME6;B1AQP1;P22415;M0R1C6;H0YD59;M0QXT0;B4DLJ1;Q15853	tr|E9PME6|E9PME6_HUMAN Upstream stimulatory factor 1 (Fragment) OS=Homo sapiens OX=9606 GN=USF1 PE=1 SV=8;tr|B1AQP1|B1AQP1_HUMAN Upstream stimulatory factor 1 OS=Homo sapiens OX=9606 GN=USF1 PE=1 SV=1;sp|P22415|USF1_HUMAN Upstream stimulatory factor 1 OS=H	Upstream stimulatory factor 1;Upstream stimulatory factor 2	USF1;USF2	3	12	0.998135	0.761265	0.829595	0.62199	0.911377	0.410105	0.608565	0.327944	0.273072	0.286661	0.998135	1.09216	0.799347	0.755487	0.766264	0.35776	0.440178	0.355977	0.174973	0.194677	0.998135	1.04576	1.03808	0.882806	0.9892	0.566574	0.705246	0.461813	0.48523	0.374666	0.998135	0.974182	0.89754	0.818434	0.848998
E9PMI6	52.2	51.4815	53.907	53.7797	-1.70701	-2.42549	-1.57971	-2.29818	E9PMI6;J3KN38;P54105;E9PJF4	tr|E9PMI6|E9PMI6_HUMAN Methylosome subunit pICln OS=Homo sapiens OX=9606 GN=CLNS1A PE=1 SV=1;tr|J3KN38|J3KN38_HUMAN Methylosome subunit pICln OS=Homo sapiens OX=9606 GN=CLNS1A PE=1 SV=1;sp|P54105|ICLN_HUMAN Methylosome subunit pICln OS=Homo sapiens OX=9606	Methylosome subunit pICln	CLNS1A	5	51.5	0.998135	0.928619	0.887304	0.686783	0.826056	0.274308	0.449155	0.206023	0.191368	0.131538	0.998135	1.06209	0.954254	0.607281	0.851	0.287559	0.441702	0.302718	0.271882	0.237253	0.998135	0.923189	0.937398	0.722235	0.739966	0.348604	0.632141	0.29955	0.277246	0.265507	0.998135	0.943935	0.921445	0.755899	0.864507
E9PRG8	59.3964	60.3365	58.0965	55.2998	1.29995	2.24006	4.09667	5.03678	E9PRG8	sp|E9PRG8|CK098_HUMAN Uncharacterized protein C11orf98 OS=Homo sapiens OX=9606 GN=C11orf98 PE=4 SV=2	Uncharacterized protein C11orf98	C11orf98	8	46.3	0.998135	0.973789	0.961735	0.925711	0.9812	0.677349	0.847932	0.272666	0.570081	0.226586	0.998135	1.09859	1.24549	1.10074	1.09329	0.732008	1.01361	0.154969	0.777814	0.260762	0.998135	1.04266	1.04975	0.803081	0.923989	0.523246	0.655438	0.486426	0.481764	0.46744	0.998135	0.97789	0.941334	0.709557	0.831776
F1T0I1	49.2186	52.0237	52.8176	51.1278	-3.59897	-0.793919	-1.90919	0.895863	F1T0I1;O15027;A0A3F2YNX0;A0A3F2YNZ0	tr|F1T0I1|F1T0I1_HUMAN Protein transport protein sec16 OS=Homo sapiens OX=9606 GN=SEC16A PE=1 SV=1;sp|O15027|SC16A_HUMAN Protein transport protein Sec16A OS=Homo sapiens OX=9606 GN=SEC16A PE=1 SV=4;tr|A0A3F2YNX0|A0A3F2YNX0_HUMAN Protein transport protein s	Protein transport protein Sec16A	SEC16A	10	6	0.998135	0.777187	0.897592	0.417498	0.695523	0.195018	0.35252	0.196096	0.157242	0.118391	0.998135	0.926075	1.00451	0.608011	0.817644	0.333021	0.450355	0.224324	0.334167	0.230852	0.998135	0.957303	1.25107	0.645312	0.962554	0.47355	0.510321	0.382002	0.336492	0.325216	0.998135	0.907736	1.27617	0.542042	0.756423
F2Z2V0	50.6712	50.9879	49.5476	49.6625	1.12358	1.4403	1.00871	1.32543	F2Z2V0;Q99829;B0QZ18;A6PVH9;E7ENH5;Q5JX58;Q5JX59;Q5JX60;Q5JX44;Q5JX45;Q5JX56;Q5JX61;Q5JX52;Q5JX55	tr|F2Z2V0|F2Z2V0_HUMAN Copine-1 (Fragment) OS=Homo sapiens OX=9606 GN=CPNE1 PE=1 SV=1;sp|Q99829|CPNE1_HUMAN Copine-1 OS=Homo sapiens OX=9606 GN=CPNE1 PE=1 SV=1;tr|B0QZ18|B0QZ18_HUMAN Copine-1 OS=Homo sapiens OX=9606 GN=CPNE1 PE=1 SV=1;tr|A6PVH9|A6PVH9_HUMA	Copine-1	CPNE1	22	37.1	0.998135	0.989181	0.937163	0.598303	0.814263	0.11844	0.287642	0.0876333	0.0850736	0.0633566	0.998135	0.942747	0.967245	0.586772	0.875267	0.171192	0.336135	0.102243	0.121985	0.0792875	0.998135	0.895141	0.933604	0.494576	0.694172	0.136932	0.265227	0.101155	0.104461	0.0837467	0.998135	0.858887	0.822594	0.496418	0.742434
F5GWT4	51.3902	51.6481	51.4467	51.382	-0.0564836	0.201491	0.00813528	0.26611	F5GWT4;Q9H4A3	tr|F5GWT4|F5GWT4_HUMAN Serine/threonine-protein kinase WNK1 OS=Homo sapiens OX=9606 GN=WNK1 PE=1 SV=1;sp|Q9H4A3|WNK1_HUMAN Serine/threonine-protein kinase WNK1 OS=Homo sapiens OX=9606 GN=WNK1 PE=1 SV=2	Serine/threonine-protein kinase WNK1	WNK1	29	14.8	0.998135	0.916265	0.984249	0.637011	0.812896	0.18293	0.405652	0.108538	0.11787	0.103902	0.998135	0.92027	0.964442	0.675576	0.849	0.195064	0.400465	0.137884	0.131277	0.115215	0.998135	1.02136	1.03423	0.620149	0.784683	0.260243	0.409662	0.165601	0.176924	0.154842	0.998135	0.897885	0.897759	0.608558	0.798391
F5GXE4	50.5222	51.0531	49.7118	50.4753	0.810378	1.34136	0.0468361	0.577815	F5GXE4;B4E107;H0Y5C2;O95260;B4DK25;Q5SQQ1	tr|F5GXE4|F5GXE4_HUMAN Arginyl-tRNA--protein transferase 1 OS=Homo sapiens OX=9606 GN=ATE1 PE=1 SV=1;tr|B4E107|B4E107_HUMAN Arginyl-tRNA--protein transferase 1 OS=Homo sapiens OX=9606 GN=ATE1 PE=1 SV=1;tr|H0Y5C2|H0Y5C2_HUMAN Arginyl-tRNA--protein transfera	Arginyl-tRNA--protein transferase 1	ATE1	10	29.2	0.998135	1.00724	0.912804	0.580341	0.834691	0.13564	0.273166	0.142859	0.118069	0.109445	0.998135	0.948452	1.03043	0.675904	0.771882	0.194297	0.314338	0.168005	0.11729	0.129181	0.998135	0.807346	0.812812	0.45976	0.85774	0.151741	0.214983	0.0919161	0.111023	0.0825677	0.998135	0.857354	0.924118	0.540819	0.779052
F5GZ78	52.576	51.8245	55.3668	55.8266	-2.7908	-3.54234	-3.2506	-4.00214	F5GZ78;A0A1B0GTU4;P49023	tr|F5GZ78|F5GZ78_HUMAN Paxillin OS=Homo sapiens OX=9606 GN=PXN PE=1 SV=1;tr|A0A1B0GTU4|A0A1B0GTU4_HUMAN Paxillin OS=Homo sapiens OX=9606 GN=PXN PE=1 SV=1;sp|P49023|PAXI_HUMAN Paxillin OS=Homo sapiens OX=9606 GN=PXN PE=1 SV=3	Paxillin	PXN	27	54.2	0.998135	0.802961	0.92162	0.600257	0.727206	0.372244	0.518292	0.174738	0.310969	0.10604	0.998135	0.838201	0.997661	0.593154	0.686566	0.30815	0.476447	0.133232	0.25767	0.0755909	0.998135	1.01446	1.09667	0.811745	0.908585	0.402929	0.796124	0.256261	0.286259	0.24348	0.998135	1.00126	0.940749	0.754308	0.925818
F5H0C4	53.1456	54.3343	58.2807	55.5992	-5.13507	-3.94641	-2.45364	-1.26498	F5H0C4;Q9BRP4;F5H3I1;F5H0F7;F5H103	tr|F5H0C4|F5H0C4_HUMAN Proteasomal ATPase-associated factor 1 OS=Homo sapiens OX=9606 GN=PAAF1 PE=1 SV=1;sp|Q9BRP4|PAAF1_HUMAN Proteasomal ATPase-associated factor 1 OS=Homo sapiens OX=9606 GN=PAAF1 PE=1 SV=2;tr|F5H3I1|F5H3I1_HUMAN Proteasomal ATPase-assoc	Proteasomal ATPase-associated factor 1	PAAF1	8	21.9	0.998135	0.988398	1.10931	0.666881	0.871995	0.351295	0.518752	0.14876	0.258976	0.119945	0.998135	0.941514	0.875099	0.756621	0.952961	0.331922	0.659264	0.173339	0.258445	0.0948946	0.998135	1.18937	1.07664	0.932587	0.875491	0.657014	0.734673	0.251278	0.478685	0.155836	0.998135	1.04463	0.966045	0.770816	0.839954
F5H0Q6	47.1622	47.6619	54.5831	52.1583	-7.4209	-6.92123	-4.99607	-4.4964	F5H0Q6;A0A0A0MQS2;Q8N2M8;K7EM61	tr|F5H0Q6|F5H0Q6_HUMAN CLK4-associating serine/arginine-rich protein OS=Homo sapiens OX=9606 GN=CLASRP PE=1 SV=2;tr|A0A0A0MQS2|A0A0A0MQS2_HUMAN CLK4-associating serine/arginine-rich protein OS=Homo sapiens OX=9606 GN=CLASRP PE=1 SV=1;sp|Q8N2M8|CLASR_HUMAN	CLK4-associating serine/arginine rich protein	CLASRP	6	11.8	0.998135	0.790509	0.856585	0.313651	0.484985	0.216987	0.235087	0.121691	0.097371	0.134379	0.998135	0.893097	1.00295	0.33634	0.529218	0.183187	0.241385	0.174211	0.169221	0.116514	0.998135	0.880941	0.972638	0.489941	0.723683	0.836888	0.397663	0.25694	0.326403	0.253574	0.998135	0.924046	0.916651	0.535577	0.84063
F5H0U5	52.1432	52.0135	51.4186	54.1756	0.724579	0.594892	-2.03236	-2.16205	F5H0U5;Q9NZD2	tr|F5H0U5|F5H0U5_HUMAN Glycolipid transfer protein OS=Homo sapiens OX=9606 GN=GLTP PE=1 SV=1;sp|Q9NZD2|GLTP_HUMAN Glycolipid transfer protein OS=Homo sapiens OX=9606 GN=GLTP PE=1 SV=3	Glycolipid transfer protein	GLTP	7	35.8	0.998135	1.17827	1.07046	0.726528	0.873291	0.164609	0.437765	0.0910368	0.0952519	0.0649772	0.998135	0.962249	0.954236	0.766937	0.787185	0.218844	0.400686	0.140792	0.147725	0.143363	0.998135	0.873659	0.90623	0.564563	0.878528	0.312003	0.370299	0.0983925	0.143003	0.109776	0.998135	1.01877	1.12064	0.897947	1.09752
F5H365	49.6409	48.9213	49.5227	49.2098	0.118176	-0.601423	0.431128	-0.288471	F5H365;Q15436	tr|F5H365|F5H365_HUMAN Protein transport protein SEC23 OS=Homo sapiens OX=9606 GN=SEC23A PE=1 SV=1;sp|Q15436|SC23A_HUMAN Protein transport protein Sec23A OS=Homo sapiens OX=9606 GN=SEC23A PE=1 SV=2	Protein transport protein Sec23A	SEC23A	41	65.1	0.998135	0.97936	1.02287	0.445165	0.799345	0.116809	0.232318	0.0956986	0.089698	0.0726076	0.998135	0.913368	1.02097	0.393477	0.710257	0.102127	0.195214	0.11622	0.0794479	0.0664241	0.998135	0.889938	1.02085	0.477909	0.6881	0.197376	0.275837	0.125716	0.126271	0.108758	0.998135	0.881429	0.926516	0.435584	0.711154
F5H4Q5	49.4145	50.386	51.9735	50.7514	-2.55899	-1.58751	-1.33683	-0.365347	F5H4Q5;A5D8V6	tr|F5H4Q5|F5H4Q5_HUMAN Vacuolar protein sorting-associated protein 37C (Fragment) OS=Homo sapiens OX=9606 GN=VPS37C PE=1 SV=1;sp|A5D8V6|VP37C_HUMAN Vacuolar protein sorting-associated protein 37C OS=Homo sapiens OX=9606 GN=VPS37C PE=1 SV=2	Vacuolar protein sorting-associated protein 37C	VPS37C	3	29.1	0.998135	0.923697	0.971079	0.493284	0.650343	0.132176	0.271404	0.119479	0.111967	0.0843032	0.998135	1.00068	1.11869	0.520755	0.738488	0.232989	0.361868	0.168088	0.167899	0.135742	0.998135	0.963114	0.966843	0.608842	0.817101	0.335031	0.470035	0.340292	0.353294	0.263843	0.998135	0.817826	0.991253	0.540353	0.721292
F5H4R6	50.0311	50.7005	50.5439	49.6093	-0.512809	0.156599	0.421819	1.09123	F5H4R6;P55209;F8VY35;F8W0J6;H0YIV4;F8VUX1;F8VV59;B7Z9C2;F8W020;F8W118;F8VXI6;H0YH88;H0YHC3	tr|F5H4R6|F5H4R6_HUMAN Nucleosome assembly protein 1-like 1 OS=Homo sapiens OX=9606 GN=NAP1L1 PE=1 SV=1;sp|P55209|NP1L1_HUMAN Nucleosome assembly protein 1-like 1 OS=Homo sapiens OX=9606 GN=NAP1L1 PE=1 SV=1;tr|F8VY35|F8VY35_HUMAN Nucleosome assembly protei	Nucleosome assembly protein 1-like 1	NAP1L1	17	60.3	0.998135	0.79767	0.973837	0.522026	0.794638	0.0992363	0.298356	0.0688392	0.067449	0.0656219	0.998135	0.912033	1.0985	0.461998	0.911103	0.150826	0.436864	0.160516	0.138615	0.122964	0.998135	0.801068	0.813544	0.528791	0.946437	0.154255	0.285025	0.0942168	0.101705	0.10462	0.998135	0.822671	0.920291	0.492537	0.757039
F5H7I4	46.5857	46.0587	47.3085	47.3514	-0.72284	-1.24986	-0.765717	-1.29274	F5H7I4;Q06547	tr|F5H7I4|F5H7I4_HUMAN GA-binding protein subunit beta-1 OS=Homo sapiens OX=9606 GN=GABPB1 PE=1 SV=1;sp|Q06547|GABP1_HUMAN GA-binding protein subunit beta-1 OS=Homo sapiens OX=9606 GN=GABPB1 PE=1 SV=2	GA-binding protein subunit beta-1	GABPB1	3	9.7	0.998135	0.819756	1.03986	0.204349	0.464819	0.198818	0.157827	0.20699	0.130384	0.165838	0.998135	0.725472	0.880668	0.26873	0.384837	0.177435	0.286684	0.198394	0.109552	0.172583	0.998135	0.70812	0.880165	0.352116	0.529735	0.222035	0.246045	0.156795	0.148215	0.135756	0.998135	0.691909	0.967896	0.352631	0.521304
F5H7P7	49.4849	50.4868	50.1684	50.145	-0.683453	0.318475	-0.660035	0.341894	F5H7P7;Q96BP3;D6R9Q1	tr|F5H7P7|F5H7P7_HUMAN Peptidylprolyl isomerase domain and WD repeat-containing protein 1 OS=Homo sapiens OX=9606 GN=PPWD1 PE=1 SV=1;sp|Q96BP3|PPWD1_HUMAN Peptidylprolyl isomerase domain and WD repeat-containing protein 1 OS=Homo sapiens OX=9606 GN=PPWD1 P	Peptidylprolyl isomerase domain and WD repeat-containing protein 1	PPWD1	26	44.8	0.998135	0.94135	0.977538	0.441598	0.749182	0.147893	0.25478	0.122247	0.108506	0.0960431	0.998135	0.858664	1.03711	0.512486	0.83604	0.27101	0.384642	0.298853	0.215075	0.261177	0.998135	0.97288	0.996163	0.524645	0.840768	0.165027	0.239701	0.119328	0.124533	0.0972632	0.998135	0.965724	0.953711	0.519712	0.812721
F5H8D7	46.1539	46.6409	48.2758	48.5241	-2.12192	-1.6349	-2.37025	-1.88323	F5H8D7;P18887	tr|F5H8D7|F5H8D7_HUMAN DNA repair protein XRCC1 OS=Homo sapiens OX=9606 GN=XRCC1 PE=1 SV=2;sp|P18887|XRCC1_HUMAN DNA repair protein XRCC1 OS=Homo sapiens OX=9606 GN=XRCC1 PE=1 SV=2	DNA repair protein XRCC1	XRCC1	15	24.1	0.998135	0.723947	0.902481	0.231512	0.396701	0.130854	0.195266	0.0949095	0.0882759	0.062265	0.998135	0.819881	0.946943	0.252856	0.42137	0.190357	0.194034	0.0888167	0.0960565	0.0904672	0.998135	0.946071	0.959934	0.333268	0.605995	0.172458	0.230513	0.100552	0.108222	0.0891608	0.998135	0.929991	0.934372	0.378907	0.591367
F5H8F7	49.2261	49.1565	49.6039	49.4656	-0.377734	-0.447401	-0.23943	-0.309097	F5H8F7;Q9UBL3;H0YBF6	tr|F5H8F7|F5H8F7_HUMAN Set1/Ash2 histone methyltransferase complex subunit ASH2 OS=Homo sapiens OX=9606 GN=ASH2L PE=1 SV=1;sp|Q9UBL3|ASH2L_HUMAN Set1/Ash2 histone methyltransferase complex subunit ASH2 OS=Homo sapiens OX=9606 GN=ASH2L PE=1 SV=1;tr|H0YBF6|H	Set1/Ash2 histone methyltransferase complex subunit ASH2	ASH2L	14	33.3	0.998135	0.815898	0.878198	0.427888	0.73554	0.150461	0.265651	0.119965	0.118812	0.070385	0.998135	0.953698	0.941218	0.397309	0.740084	0.0915906	0.201151	0.0521746	0.0581	0.0563431	0.998135	0.997156	0.980364	0.454604	0.78603	0.166029	0.237493	0.130543	0.136555	0.123642	0.998135	0.96132	0.93666	0.434933	0.785025
F6TLX2	51.1727	50.9319	53.2747	51.3566	-2.10194	-2.34276	-0.183901	-0.424723	F6TLX2	tr|F6TLX2|F6TLX2_HUMAN Glyoxalase domain-containing protein 4 OS=Homo sapiens OX=9606 GN=GLOD4 PE=1 SV=1	NA	GLOD4	24	47	0.998135	0.990412	0.999218	0.644959	0.968745	0.166635	0.291903	0.0912301	0.107253	0.0686307	0.998135	0.979907	1.00594	0.607769	0.948339	0.157766	0.281148	0.0943104	0.0956551	0.0754375	0.998135	1.00805	1.0305	0.787094	0.966879	0.31098	0.51502	0.131203	0.189752	0.114262	0.998135	0.909389	0.811679	0.593486	0.805351
F8VP97	47.4543	48.595	48.3216	46.5387	-0.867302	0.273455	0.915565	2.05632	F8VP97;F8VUB4;F8VV52;Q9NZN8;H0YH84;F8VRS8;F8W145	tr|F8VP97|F8VP97_HUMAN CCR4-NOT transcription complex subunit 2 (Fragment) OS=Homo sapiens OX=9606 GN=CNOT2 PE=1 SV=1;tr|F8VUB4|F8VUB4_HUMAN CCR4-NOT transcription complex subunit 2 OS=Homo sapiens OX=9606 GN=CNOT2 PE=1 SV=2;tr|F8VV52|F8VV52_HUMAN CCR4-NOT	CCR4-NOT transcription complex subunit 2	CNOT2	3	10	0.998135	0.808874	0.895879	0.240669	0.601273	0.0817761	0.126502	0.0672892	0.076363	0.0599605	0.998135	0.885217	1.04546	0.352809	0.68305	0.114496	0.192529	0.0820908	0.103115	0.0708319	0.998135	0.814799	1.0091	0.291876	0.73187	0.0989263	0.110043	0.0791761	0.0839611	0.0932999	0.998135	0.680371	0.803947	0.263837	0.541096
F8VPD4	49.3266	49.5202	47.8484	47.7358	1.47821	1.67178	1.59073	1.78431	F8VPD4;P27708	tr|F8VPD4|F8VPD4_HUMAN CAD protein OS=Homo sapiens OX=9606 GN=CAD PE=1 SV=1;sp|P27708|PYR1_HUMAN CAD protein OS=Homo sapiens OX=9606 GN=CAD PE=1 SV=3	CAD protein;Glutamine-dependent carbamoyl-phosphate synthase;Aspartate carbamoyltransferase;Dihydroorotase	CAD	64	39.4	0.998135	0.87715	0.882003	0.428042	0.697257	0.216034	0.331947	0.261564	0.165123	0.143167	0.998135	0.920427	0.968967	0.442356	0.705873	0.221083	0.307025	0.137601	0.15398	0.137793	0.998135	0.803616	0.968302	0.340754	0.560584	0.165642	0.232323	0.110915	0.122865	0.0852355	0.998135	0.781763	0.887801	0.342264	0.568423
F8VVL1	59.7205	60.7274	60.9845	60.4505	-1.26398	-0.257049	-0.729957	0.276976	F8VVL1;O43583	tr|F8VVL1|F8VVL1_HUMAN Density-regulated protein OS=Homo sapiens OX=9606 GN=DENR PE=1 SV=1;sp|O43583|DENR_HUMAN Density-regulated protein OS=Homo sapiens OX=9606 GN=DENR PE=1 SV=2	Density-regulated protein	DENR	12	70	0.998135	0.916565	0.957004	0.855622	0.897697	0.682061	0.782667	0.32347	0.566141	0.262057	0.998135	0.981103	0.968558	0.907464	0.922753	0.677213	0.718846	0.406635	0.627487	0.284116	0.998135	0.934194	0.877356	0.825384	0.84481	0.71295	0.740315	0.433163	0.512927	0.3512	0.998135	0.945641	0.942772	0.850356	0.929144
F8VW96	57.6013	58.3485	55.0649	55.3116	2.53642	3.28362	2.28971	3.03691	F8VW96;Q16527;F8VQR7	tr|F8VW96|F8VW96_HUMAN Cysteine and glycine-rich protein 2 OS=Homo sapiens OX=9606 GN=CSRP2 PE=1 SV=1;sp|Q16527|CSRP2_HUMAN Cysteine and glycine-rich protein 2 OS=Homo sapiens OX=9606 GN=CSRP2 PE=1 SV=3;tr|F8VQR7|F8VQR7_HUMAN Cysteine and glycine-rich prot	Cysteine and glycine-rich protein 2	CSRP2	14	52.7	0.998135	0.98757	0.984877	0.829453	0.907301	0.55592	0.64496	0.323564	0.488261	0.215219	0.998135	0.921781	0.95879	0.776759	0.940812	0.563971	0.647113	0.466607	0.459143	0.207977	0.998135	0.921833	0.956351	0.757536	0.706714	0.463475	0.659036	0.192308	0.366131	0.12998	0.998135	0.904291	0.913152	0.702525	0.831748
F8VXB1	51.4091	51.3976	50.9263	53.1763	0.48279	0.4713	-1.76717	-1.77866	F8VXB1;F8VUC5;F8W156;F8VYZ4;F8VVA7;P61923;F8VXR1;F8W651	tr|F8VXB1|F8VXB1_HUMAN Coatomer subunit zeta-1 (Fragment) OS=Homo sapiens OX=9606 GN=COPZ1 PE=1 SV=1;tr|F8VUC5|F8VUC5_HUMAN Coatomer subunit zeta-1 OS=Homo sapiens OX=9606 GN=COPZ1 PE=1 SV=1;tr|F8W156|F8W156_HUMAN Coatomer subunit zeta-1 OS=Homo sapiens OX	Coatomer subunit zeta-1	COPZ1	4	45.7	0.998135	1.09071	1.03719	0.655322	0.867153	0.19055	0.35752	0.147077	0.148062	0.0913709	0.998135	1.00836	0.957873	0.659331	0.973427	0.132906	0.346524	0.0981618	0.123617	0.111381	0.998135	0.963848	0.932804	0.569319	1.00359	0.2293	0.359273	0.203041	0.217653	0.135008	0.998135	1.17598	1.10099	0.976631	1.16474
F8VXC8	46.8903	49.1161	47.8577	47.6128	-0.967366	1.25846	-0.722512	1.50331	F8VXC8;Q8TAQ2	tr|F8VXC8|F8VXC8_HUMAN SWI/SNF complex subunit SMARCC2 OS=Homo sapiens OX=9606 GN=SMARCC2 PE=1 SV=1;sp|Q8TAQ2|SMRC2_HUMAN SWI/SNF complex subunit SMARCC2 OS=Homo sapiens OX=9606 GN=SMARCC2 PE=1 SV=1	SWI/SNF complex subunit SMARCC2	SMARCC2	17	16.4	0.998135	0.749188	0.821362	0.225272	0.567913	0.0699019	0.147446	0.121073	0.071016	0.0618291	0.998135	0.953323	1.0079	0.436622	0.648837	0.180181	0.269818	0.118861	0.143422	0.121094	0.998135	0.740434	0.861562	0.361889	0.612525	0.218855	0.221078	0.156914	0.132996	0.136753	0.998135	0.729233	0.934972	0.326633	0.589997
F8VYE8	53.3217	52.8351	52.5933	53.589	0.728408	0.241819	-0.267343	-0.753933	F8VYE8;P36873;F8VR82;F8W0W8;A0A087WYY5	tr|F8VYE8|F8VYE8_HUMAN Serine/threonine-protein phosphatase OS=Homo sapiens OX=9606 GN=PPP1CC PE=1 SV=1;sp|P36873|PP1G_HUMAN Serine/threonine-protein phosphatase PP1-gamma catalytic subunit OS=Homo sapiens OX=9606 GN=PPP1CC PE=1 SV=1;tr|F8VR82|F8VR82_HUMAN	Serine/threonine-protein phosphatase;Serine/threonine-protein phosphatase PP1-gamma catalytic subunit	PPP1CC	20	57.6	0.998135	1.09414	0.971357	0.742663	0.909514	0.315421	0.537304	0.12192	0.179054	0.0744701	0.998135	0.956598	0.95303	0.757264	0.81477	0.320564	0.458479	0.117426	0.201055	0.111601	0.998135	0.932415	0.931535	0.665109	0.819066	0.326792	0.49697	0.138682	0.170947	0.121368	0.998135	0.969512	1.05462	0.797465	0.924764
F8VZX2	47.2803	48.2434	49.7551	50.3375	-2.47474	-1.5117	-3.05715	-2.0941	F8VZX2;H3BRU6;F8W0G4;F8VXH9	tr|F8VZX2|F8VZX2_HUMAN Poly(rC)-binding protein 2 OS=Homo sapiens OX=9606 GN=PCBP2 PE=1 SV=1;tr|H3BRU6|H3BRU6_HUMAN Poly(rC)-binding protein 2 (Fragment) OS=Homo sapiens OX=9606 GN=PCBP2 PE=1 SV=1;tr|F8W0G4|F8W0G4_HUMAN Poly(rC)-binding protein 2 (Fragment	NA	PCBP2	22	78.5	0.998135	0.766828	1.02083	0.259695	0.546349	0.109568	0.187153	0.107703	0.0735167	0.0515033	0.998135	0.893959	0.963795	0.316683	0.624214	0.137747	0.234301	0.105014	0.109973	0.0665499	0.998135	0.910001	1.00066	0.431336	0.711669	0.238792	0.3595	0.165303	0.182399	0.112917	0.998135	0.907343	0.933833	0.481956	0.705628
F8W717	51.1466	52.0449	54.8314	53.0741	-3.68483	-2.78653	-1.9275	-1.0292	F8W717;A0A3B3IU69;O00423;G3V3N9;G3V500	tr|F8W717|F8W717_HUMAN Echinoderm microtubule-associated protein-like 1 OS=Homo sapiens OX=9606 GN=EML1 PE=1 SV=1;tr|A0A3B3IU69|A0A3B3IU69_HUMAN Echinoderm microtubule-associated protein-like 1 OS=Homo sapiens OX=9606 GN=EML1 PE=1 SV=1;sp|O00423|EMAL1_HUMA	Echinoderm microtubule-associated protein-like 1	EML1	12	14.4	0.998135	0.926532	1.01447	0.585731	0.837106	0.213178	0.385248	0.172873	0.0977092	0.084575	0.998135	0.952834	0.934003	0.640586	0.852687	0.264122	0.453714	0.119204	0.14262	0.0974286	0.998135	1.0205	1.04585	0.715315	1.1042	0.418402	0.677491	0.181625	0.312406	0.193482	0.998135	0.952889	1.02968	0.646	0.778064
F8W7U3	50.8878	50.3931	54.4808	53.7435	-3.59295	-4.08772	-2.85564	-3.35042	F8W7U3;Q641Q2;A0A087WYF6;E7ESD2	tr|F8W7U3|F8W7U3_HUMAN WASH complex subunit 2A OS=Homo sapiens OX=9606 GN=WASHC2A PE=1 SV=1;sp|Q641Q2|WAC2A_HUMAN WASH complex subunit 2A OS=Homo sapiens OX=9606 GN=WASHC2A PE=1 SV=3;tr|A0A087WYF6|A0A087WYF6_HUMAN WASH complex subunit 2A OS=Homo sapiens OX	WASH complex subunit FAM21A	FAM21A	32	29.8	0.998135	0.889543	0.957678	0.528202	0.790443	0.255042	0.405054	0.1436	0.197812	0.164669	0.998135	0.97822	1.03483	0.485603	0.775407	0.242604	0.369101	0.147868	0.186673	0.124335	0.998135	0.922433	0.894306	0.640961	0.869097	0.501113	0.514543	0.382177	0.396437	0.330567	0.998135	0.882684	0.881319	0.626178	0.810964
F8W8I6	52.441	52.2638	54.5805	54.2076	-2.13951	-2.31665	-1.7666	-1.94374	F8W8I6;P31483;E5RGV5;E5RG67	tr|F8W8I6|F8W8I6_HUMAN Nucleolysin TIA-1 isoform p40 OS=Homo sapiens OX=9606 GN=TIA1 PE=1 SV=1;sp|P31483|TIA1_HUMAN Nucleolysin TIA-1 isoform p40 OS=Homo sapiens OX=9606 GN=TIA1 PE=1 SV=3;tr|E5RGV5|E5RGV5_HUMAN Nucleolysin TIA-1 isoform p40 OS=Homo sapiens	Nucleolysin TIA-1 isoform p40	TIA1	11	29.1	0.998135	1.02624	0.960604	0.663259	0.86156	0.259276	0.499049	0.098453	0.122877	0.0709418	0.998135	0.981223	1.14147	0.625714	0.855585	0.240584	0.511157	0.1273	0.110319	0.0423714	0.998135	0.985211	1.00718	0.829063	0.939336	0.414913	0.590991	0.229813	0.295783	0.157001	0.998135	0.958156	0.9372	0.745643	0.912043
F8W8R3	51.7034	52.052	48.9768	49.4537	2.7266	3.07521	2.24971	2.59832	F8W8R3;P49005;A0A087WWF6;C9JLE1;C9IZD2;C9J8Z7	tr|F8W8R3|F8W8R3_HUMAN DNA polymerase delta subunit 2 OS=Homo sapiens OX=9606 GN=POLD2 PE=1 SV=1;sp|P49005|DPOD2_HUMAN DNA polymerase delta subunit 2 OS=Homo sapiens OX=9606 GN=POLD2 PE=1 SV=1;tr|A0A087WWF6|A0A087WWF6_HUMAN DNA polymerase delta subunit 2 O	DNA polymerase delta subunit 2	POLD2	10	24.4	0.998135	1.01499	1.05236	0.584935	0.758583	0.278094	0.479316	0.190176	0.141362	0.104282	0.998135	1.00521	0.963391	0.595733	0.802181	0.411434	0.455847	0.275719	0.238256	0.238145	0.998135	0.908162	1.00203	0.426348	0.627142	0.193947	0.319874	0.178733	0.170952	0.150647	0.998135	0.976858	1.07205	0.435336	0.729702
F8W930	47.1606	46.2352	46.2338	48.6642	0.92689	0.00143696	-1.50351	-2.42896	F8W930;Q9Y6M1	tr|F8W930|F8W930_HUMAN Insulin-like growth factor 2 mRNA-binding protein 2 OS=Homo sapiens OX=9606 GN=IGF2BP2 PE=1 SV=1;sp|Q9Y6M1|IF2B2_HUMAN Insulin-like growth factor 2 mRNA-binding protein 2 OS=Homo sapiens OX=9606 GN=IGF2BP2 PE=1 SV=2	Insulin-like growth factor 2 mRNA-binding protein 2	IGF2BP2	10	21.5	0.998135	0.979857	1.55188	0.421812	0.495785	0.309484	0.310505	0.200092	0.20446	0.174579	0.998135	0.784358	0.995504	0.295834	0.351768	0.186639	0.292245	0.139185	0.112223	0.0768867	0.998135	0.68181	1.14588	0.342501	0.363507	0.154465	0.255953	0.0941869	0.111442	0.0680967	0.998135	0.7594	0.8354	0.470919	0.545595
F8WB06	51.544	51.1743	50.3704	52.1725	1.17368	0.803895	-0.628472	-0.99826	F8WB06;H0YH87;A0A2R8Y7P6;A0A2R8YDM9;F8VQP2;V9GY86;A0A2R8Y5A6;Q99700	tr|F8WB06|F8WB06_HUMAN Ataxin-2 (Fragment) OS=Homo sapiens OX=9606 GN=ATXN2 PE=1 SV=2;tr|H0YH87|H0YH87_HUMAN Ataxin-2 OS=Homo sapiens OX=9606 GN=ATXN2 PE=1 SV=2;tr|A0A2R8Y7P6|A0A2R8Y7P6_HUMAN Ataxin-2 OS=Homo sapiens OX=9606 GN=ATXN2 PE=1 SV=1;tr|A0A2R8YDM	Ataxin-2	ATXN2	25	22.5	0.998135	0.910885	1.1035	0.653148	0.858799	0.172761	0.394717	0.101933	0.136262	0.0834149	0.998135	0.966266	0.993513	0.628985	0.787563	0.199639	0.371474	0.127553	0.143431	0.123912	0.998135	0.807889	0.812918	0.530311	0.805188	0.244316	0.322562	0.1706	0.18339	0.16188	0.998135	0.944598	1.01399	0.666777	0.870992
F8WD80	52.8572	53.7129	53.4717	54.0739	-0.614522	0.241204	-1.21676	-0.361037	F8WD80;C9J9P8;Q969M7;F8WDQ9;H3BSR4;C9JFD2;C9JSK8;H3BUI7;F8WB39;C9JF62;C9IZ93	tr|F8WD80|F8WD80_HUMAN NEDD8-conjugating enzyme UBE2F OS=Homo sapiens OX=9606 GN=UBE2F PE=1 SV=1;tr|C9J9P8|C9J9P8_HUMAN NEDD8-conjugating enzyme UBE2F (Fragment) OS=Homo sapiens OX=9606 GN=UBE2F PE=1 SV=1;sp|Q969M7|UBE2F_HUMAN NEDD8-conjugating enzyme UBE2	NEDD8-conjugating enzyme UBE2F	UBE2F;UBE2F-SCLY	6	59.3	0.998135	1.02606	1.11862	0.740975	0.911281	0.292124	0.492078	0.110034	0.138314	0.101475	0.998135	0.991773	1.08895	0.74497	0.849693	0.313494	0.614478	0.14361	0.220816	0.11369	0.998135	0.938054	1.181	0.722349	0.988712	0.344044	0.552878	0.180304	0.213212	0.124261	0.998135	0.972027	0.991736	0.87393	0.967735
F8WJN3	54.3709	55.4197	55.976	55.3595	-1.6051	-0.556304	-0.988623	0.0601759	F8WJN3;Q16630	tr|F8WJN3|F8WJN3_HUMAN Cleavage and polyadenylation-specificity factor subunit 6 OS=Homo sapiens OX=9606 GN=CPSF6 PE=1 SV=1;sp|Q16630|CPSF6_HUMAN Cleavage and polyadenylation specificity factor subunit 6 OS=Homo sapiens OX=9606 GN=CPSF6 PE=1 SV=2	Cleavage and polyadenylation specificity factor subunit 6	CPSF6	21	38.1	0.998135	0.930455	0.914758	0.78915	0.967279	0.365473	0.675943	0.169742	0.19248	0.151216	0.998135	0.975414	1.11667	0.765762	0.887238	0.450578	0.785001	0.219782	0.232278	0.175532	0.998135	0.895402	0.937803	0.802198	0.941793	0.497147	0.711849	0.270082	0.318478	0.219494	0.998135	0.89451	0.899933	0.755791	0.830789
G3V0I5	56.4154	56.1653	53.1821	53.357	3.23332	2.98321	3.05844	2.80833	G3V0I5;P49821;B4DE93;E9PQP1;E9PMX3	tr|G3V0I5|G3V0I5_HUMAN NADH dehydrogenase [ubiquinone] flavoprotein 1, mitochondrial OS=Homo sapiens OX=9606 GN=NDUFV1 PE=1 SV=1;sp|P49821|NDUV1_HUMAN NADH dehydrogenase [ubiquinone] flavoprotein 1, mitochondrial OS=Homo sapiens OX=9606 GN=NDUFV1 PE=1 SV=4	NADH dehydrogenase [ubiquinone] flavoprotein 1, mitochondrial	NDUFV1	13	43.8	0.998135	1.09936	1.04255	2.08365	1.41292	0.812022	1.54124	0.485467	0.171952	0.168072	0.998135	1.05916	0.976736	1.51253	1.17246	0.640744	1.15087	0.228015	0.225949	0.202155	0.998135	1.53342	1.12324	1.48777	1.99088	0.372163	0.636617	0.218941	0.259175	0.172867	0.998135	1.19485	1.04129	1.05559	1.39804
G3V198	51.1168	51.8092	53.867	52.4094	-2.75015	-2.05781	-1.29256	-0.600221	G3V198;Q12769;E9PR16	tr|G3V198|G3V198_HUMAN Nuclear pore complex protein Nup160 (Fragment) OS=Homo sapiens OX=9606 GN=NUP160 PE=1 SV=2;sp|Q12769|NU160_HUMAN Nuclear pore complex protein Nup160 OS=Homo sapiens OX=9606 GN=NUP160 PE=1 SV=3;tr|E9PR16|E9PR16_HUMAN Nuclear pore comp	Nuclear pore complex protein Nup160	NUP160	4	4	0.998135	0.984583	0.943559	0.66208	0.814051	0.15464	0.318281	0.120397	0.15078	0.0919938	0.998135	0.921834	0.939845	0.697552	0.758501	0.263807	0.404695	0.237132	0.256343	0.181095	0.998135	0.925349	0.839897	0.822539	0.931777	0.438601	0.483965	0.350994	0.315834	0.222752	0.998135	0.979489	0.989281	0.702308	0.859541
G3V1C3	52.9148	53.2658	52.2567	52.4736	0.658131	1.00913	0.441261	0.792261	G3V1C3;Q9BZZ5;H0YER7	tr|G3V1C3|G3V1C3_HUMAN Apoptosis inhibitor 5 OS=Homo sapiens OX=9606 GN=API5 PE=1 SV=1;sp|Q9BZZ5|API5_HUMAN Apoptosis inhibitor 5 OS=Homo sapiens OX=9606 GN=API5 PE=1 SV=3;tr|H0YER7|H0YER7_HUMAN Apoptosis inhibitor 5 (Fragment) OS=Homo sapiens OX=9606 GN=A	Apoptosis inhibitor 5	API5	30	53.5	0.998135	0.906251	0.970463	0.752749	0.903476	0.209519	0.575655	0.141757	0.128949	0.205513	0.998135	0.954232	1.04334	0.79535	0.925763	0.215501	0.59449	0.193587	0.131522	0.106753	0.998135	0.904055	0.903134	0.722322	0.933986	0.21761	0.44087	0.108214	0.113927	0.104203	0.998135	0.887372	0.880618	0.76589	0.838537
G3V1D3	53.495	53.7315	52.112	51.9144	1.38308	1.61954	1.58065	1.81711	G3V1D3;G3V180;Q9NY33	tr|G3V1D3|G3V1D3_HUMAN Dipeptidyl peptidase 3 OS=Homo sapiens OX=9606 GN=DPP3 PE=1 SV=1;tr|G3V180|G3V180_HUMAN Dipeptidyl peptidase 3 OS=Homo sapiens OX=9606 GN=DPP3 PE=1 SV=1;sp|Q9NY33|DPP3_HUMAN Dipeptidyl peptidase 3 OS=Homo sapiens OX=9606 GN=DPP3 PE=1	Dipeptidyl peptidase 3	DPP3	48	73.4	0.998135	0.915334	0.95489	0.766116	0.896287	0.335825	0.574526	0.0997285	0.123495	0.110696	0.998135	0.964412	1.05284	0.793169	0.920872	0.334455	0.59809	0.112929	0.127169	0.114999	0.998135	0.921737	0.958723	0.699023	0.898528	0.222454	0.433695	0.0965728	0.11043	0.0960601	0.998135	0.92639	0.969047	0.667104	0.85148
G3V1L9	51.589	50.2801	51.3267	51.8844	0.262332	-1.04654	-0.295384	-1.60426	G3V1L9;Q07157	tr|G3V1L9|G3V1L9_HUMAN Tight junction protein 1 (Zona occludens 1), isoform CRA_a OS=Homo sapiens OX=9606 GN=TJP1 PE=1 SV=1;sp|Q07157|ZO1_HUMAN Tight junction protein ZO-1 OS=Homo sapiens OX=9606 GN=TJP1 PE=1 SV=3	Tight junction protein ZO-1	TJP1	47	31.1	0.998135	0.981287	0.988471	0.583448	0.810507	0.278285	0.416807	0.149555	0.216106	0.0987649	0.998135	0.945269	1.01186	0.481702	0.769568	0.232081	0.350452	0.133407	0.155238	0.109152	0.998135	0.992013	0.974701	0.55975	0.881747	0.336496	0.408613	0.243054	0.268423	0.189409	0.998135	0.971362	0.991881	0.575419	0.800236
G3V4K3	49.2781	48.5712	48.5874	49.1208	0.690752	-0.0161848	0.157346	-0.549591	G3V4K3;Q9H9C1	tr|G3V4K3|G3V4K3_HUMAN Spermatogenesis-defective protein 39 homolog OS=Homo sapiens OX=9606 GN=VIPAS39 PE=1 SV=1;sp|Q9H9C1|SPE39_HUMAN Spermatogenesis-defective protein 39 homolog OS=Homo sapiens OX=9606 GN=VIPAS39 PE=1 SV=1	Spermatogenesis-defective protein 39 homolog	VIPAS39	8	20.8	0.998135	0.944534	0.929162	0.390091	0.75317	0.183074	0.269615	0.13844	0.14197	0.0843803	0.998135	0.894184	0.948837	0.352687	0.675298	0.144046	0.197796	0.0805712	0.102907	0.0867873	0.998135	0.874583	0.862074	0.339452	0.687904	0.168443	0.229173	0.113524	0.1058	0.0837637	0.998135	0.839445	1.00008	0.426582	0.702089
G3V4W0	51.7971	50.4778	49.8111	50.8782	1.98605	0.666757	0.918947	-0.400346	G3V4W0;B4DY08;B2R5W2;G3V4C1;P07910;G3V2Q1;G3V576;G3V2D6;G3V5V7	tr|G3V4W0|G3V4W0_HUMAN Heterogeneous nuclear ribonucleoproteins C1/C2 (Fragment) OS=Homo sapiens OX=9606 GN=HNRNPC PE=1 SV=1;tr|B4DY08|B4DY08_HUMAN Heterogeneous nuclear ribonucleoproteins C1/C2 OS=Homo sapiens OX=9606 GN=HNRNPC PE=1 SV=1;tr|B2R5W2|B2R5W2_	Heterogeneous nuclear ribonucleoproteins C1/C2	HNRNPC	25	63.7	0.998135	0.997294	1.35535	0.520481	0.841561	0.260311	0.405238	1.42864	0.199491	0.19239	0.998135	1.13163	1.3422	0.539897	0.791019	0.313237	0.364235	0.240761	0.232403	0.189169	0.998135	0.90824	0.993382	0.470393	0.745848	0.282236	0.306776	0.199984	0.234369	0.162842	0.998135	0.930885	1.25572	0.535027	0.753394
G3V5B9	52.1911	52.1158	53.5343	53.7166	-1.34326	-1.41848	-1.5255	-1.60073	G3V5B9;Q9BU02;G3V5Q5	tr|G3V5B9|G3V5B9_HUMAN Thiamine-triphosphatase (Fragment) OS=Homo sapiens OX=9606 GN=THTPA PE=1 SV=8;sp|Q9BU02|THTPA_HUMAN Thiamine-triphosphatase OS=Homo sapiens OX=9606 GN=THTPA PE=1 SV=3;tr|G3V5Q5|G3V5Q5_HUMAN Thiamine-triphosphatase OS=Homo sapiens OX=	Thiamine-triphosphatase	THTPA	2	19.7	0.998135	1.01305	0.925996	0.71252	0.882148	0.276973	0.403903	0.169741	0.178185	0.0842559	0.998135	0.961988	0.938331	0.613038	0.845404	0.375258	0.466408	0.24251	0.261638	0.303535	0.998135	0.819301	1.02069	0.831301	0.770844	0.519718	0.305634	0.304383	0.378743	0.325055	0.998135	1.11349	1.5578	0.915379	0.944718
G3V5R9	51.1012	51.2841	51.2428	51.1098	-0.141571	0.0413333	-0.0086075	0.174297	G3V5R9;G3V2E7;G3V3H3;E7EVH7;Q07866	tr|G3V5R9|G3V5R9_HUMAN Kinesin light chain 1 OS=Homo sapiens OX=9606 GN=KLC1 PE=1 SV=1;tr|G3V2E7|G3V2E7_HUMAN Kinesin light chain 1 OS=Homo sapiens OX=9606 GN=KLC1 PE=1 SV=1;tr|G3V3H3|G3V3H3_HUMAN Kinesin light chain 1 OS=Homo sapiens OX=9606 GN=KLC1 PE=1	Kinesin light chain 1	KLC1	43	65.6	0.998135	0.878194	0.975343	0.694571	0.82705	0.111316	0.286283	0.0775469	0.0794284	0.0654842	0.998135	0.886308	0.958942	0.696237	0.925425	0.114087	0.283975	0.0762397	0.0838171	0.0740052	0.998135	0.945193	0.941519	0.640285	0.722728	0.248504	0.380853	0.162525	0.195263	0.133204	0.998135	0.911833	0.829771	0.601983	0.806809
G3V5T9	52.6978	52.8947	54.7058	55.1529	-2.00804	-1.81107	-2.45516	-2.25819	G3V5T9;P24941;E7ESI2	tr|G3V5T9|G3V5T9_HUMAN Cyclin-dependent kinase 2 OS=Homo sapiens OX=9606 GN=CDK2 PE=1 SV=1;sp|P24941|CDK2_HUMAN Cyclin-dependent kinase 2 OS=Homo sapiens OX=9606 GN=CDK2 PE=1 SV=2;tr|E7ESI2|E7ESI2_HUMAN Cyclin-dependent kinase 2 OS=Homo sapiens OX=9606 GN=	Cyclin-dependent kinase 2	CDK2	12	36.4	0.998135	0.945517	1.02249	0.708426	0.809446	0.289445	0.509245	0.186973	0.208557	0.142797	0.998135	0.916624	1.09455	0.683031	0.830661	0.350567	0.483433	0.207026	0.267963	0.137207	0.998135	0.982512	0.96437	0.848159	0.952812	0.377171	0.638242	0.185628	0.290379	0.113903	0.998135	1.01604	1.09226	0.871152	0.902364
G3XAI2	51.3034	51.2291	53.2031	53.7116	-1.89969	-1.97401	-2.40819	-2.48251	G3XAI2;P07942	tr|G3XAI2|G3XAI2_HUMAN Laminin subunit beta-1 OS=Homo sapiens OX=9606 GN=LAMB1 PE=1 SV=1;sp|P07942|LAMB1_HUMAN Laminin subunit beta-1 OS=Homo sapiens OX=9606 GN=LAMB1 PE=1 SV=2	Laminin subunit beta-1	LAMB1	18	11.4	0.998135	0.886763	0.909941	0.576415	0.731264	0.263323	0.457695	0.156837	0.18044	0.149162	0.998135	0.979116	0.977621	0.582594	0.735445	0.252159	0.430362	0.138851	0.181735	0.152813	0.998135	0.800515	0.819809	0.595689	0.783892	0.413335	0.532134	0.30827	0.276294	0.247731	0.998135	0.863795	0.968812	0.723313	0.800433
G5E948	49.6124	49.887	50.3882	50.961	-0.775747	-0.501147	-1.3486	-1.074	G5E948;A0A0D9SEY1;A0A0D9SG62;C9J840	tr|G5E948|G5E948_HUMAN Mitogen-activated protein kinase kinase kinase kinase 4 OS=Homo sapiens OX=9606 GN=MAP4K4 PE=1 SV=2;tr|A0A0D9SEY1|A0A0D9SEY1_HUMAN Mitogen-activated protein kinase kinase kinase kinase 4 OS=Homo sapiens OX=9606 GN=MAP4K4 PE=1 SV=1;tr	NA	MAP4K4	24	19.5	0.998135	0.874877	0.826779	0.528486	0.694714	0.14541	0.257138	0.124826	0.100301	0.0563695	0.998135	0.847937	0.957984	0.528924	0.67766	0.207036	0.346414	0.179938	0.129254	0.159963	0.998135	0.892909	0.949289	0.539649	0.802498	0.17833	0.317501	0.144974	0.133233	0.119976	0.998135	1.01199	1.05778	0.613952	0.880502
G5E9A6	46.1566	46.4811	43.5981	43.9704	2.55854	2.88302	2.18621	2.51069	G5E9A6;P51784	tr|G5E9A6|G5E9A6_HUMAN Ubiquitin carboxyl-terminal hydrolase 11 OS=Homo sapiens OX=9606 GN=USP11 PE=1 SV=1;sp|P51784|UBP11_HUMAN Ubiquitin carboxyl-terminal hydrolase 11 OS=Homo sapiens OX=9606 GN=USP11 PE=1 SV=3	Ubiquitin carboxyl-terminal hydrolase;Ubiquitin carboxyl-terminal hydrolase 11	USP11	11	15.3	0.998135	0.630294	0.856982	0.286102	0.436269	0.11302	0.206635	0.0989087	0.0735561	0.0366714	0.998135	0.690395	0.986383	0.370075	0.427969	0.219716	0.298024	0.259746	0.164328	0.185635	0.998135	0.410147	0.737428	0.246431	0.293728	0.134062	0.207605	0.101214	0.100511	0.0815628	0.998135	0.426033	0.815549	0.24349	0.296395
G5E9Q6	50.2486	49.0611	49.3573	48.223	0.891258	-0.296206	2.0256	0.838136	G5E9Q6;C9J0J7;C9JQ45	tr|G5E9Q6|G5E9Q6_HUMAN Profilin OS=Homo sapiens OX=9606 GN=PFN2 PE=1 SV=1;tr|C9J0J7|C9J0J7_HUMAN Profilin OS=Homo sapiens OX=9606 GN=PFN2 PE=1 SV=1;tr|C9JQ45|C9JQ45_HUMAN Profilin OS=Homo sapiens OX=9606 GN=PFN2 PE=1 SV=1	Profilin	PFN2	15	55.9	0.998135	0.945085	1.0175	0.499409	0.856533	0.153254	0.279882	0.0875344	0.0978158	0.0795959	0.998135	0.931485	0.978902	0.384867	0.747374	0.103279	0.194281	0.0838842	0.0665492	0.0668712	0.998135	0.857987	0.969891	0.45323	0.717848	0.157713	0.241488	0.0840747	0.0971618	0.074483	0.998135	0.758545	0.843033	0.386754	0.667687
G5EA30	50.2469	50.4546	50.1563	52.5234	0.0905737	0.298347	-2.27655	-2.06877	G5EA30;Q92879	tr|G5EA30|G5EA30_HUMAN CUG triplet repeat, RNA binding protein 1, isoform CRA_c OS=Homo sapiens OX=9606 GN=CELF1 PE=1 SV=1;sp|Q92879|CELF1_HUMAN CUGBP Elav-like family member 1 OS=Homo sapiens OX=9606 GN=CELF1 PE=1 SV=2	CUGBP Elav-like family member 1	CELF1	12	24.3	0.998135	0.974011	1.04891	0.501028	0.68402	0.246386	0.376403	0.183777	0.19903	0.102461	0.998135	0.907473	1.09347	0.547905	0.666565	0.214523	0.369	0.106132	0.150092	0.0672171	0.998135	0.922903	1.0404	0.484813	0.680617	0.287553	0.373473	0.163887	0.212606	0.135741	0.998135	0.989637	1.08939	0.649664	0.761039
G8JLB6	46.8645	46.991	48.9036	49.0568	-2.03912	-1.91259	-2.1923	-2.06578	G8JLB6;P31943;E9PCY7;D6RBM0;D6RIU0;D6RFM3;D6RIT2;D6RAM1;E5RGV0;D6R9T0;D6RDU3;D6RJ04;D6RIH9	tr|G8JLB6|G8JLB6_HUMAN Heterogeneous nuclear ribonucleoprotein H OS=Homo sapiens OX=9606 GN=HNRNPH1 PE=1 SV=1;sp|P31943|HNRH1_HUMAN Heterogeneous nuclear ribonucleoprotein H OS=Homo sapiens OX=9606 GN=HNRNPH1 PE=1 SV=4;tr|E9PCY7|E9PCY7_HUMAN Heterogeneous	Heterogeneous nuclear ribonucleoprotein H;Heterogeneous nuclear ribonucleoprotein H, N-terminally processed	HNRNPH1	20	53.2	0.998135	0.814829	0.998421	0.258102	0.479862	0.148003	0.21483	0.227557	0.12464	0.0995435	0.998135	0.764664	0.945933	0.285737	0.476511	0.143833	0.2369	0.118174	0.117326	0.0805433	0.998135	0.794819	0.941345	0.41696	0.606368	0.259744	0.333471	0.164306	0.2017	0.128522	0.998135	0.832589	0.99375	0.429361	0.591536
G8JLH9	47.5656	47.208	49.1594	48.4299	-1.59383	-1.9514	-0.864335	-1.2219	G8JLH9;P40763	tr|G8JLH9|G8JLH9_HUMAN Signal transducer and activator of transcription OS=Homo sapiens OX=9606 GN=STAT3 PE=1 SV=1;sp|P40763|STAT3_HUMAN Signal transducer and activator of transcription 3 OS=Homo sapiens OX=9606 GN=STAT3 PE=1 SV=2	Signal transducer and activator of transcription;Signal transducer and activator of transcription 3	STAT3	22	36.6	0.998135	0.800861	0.954546	0.298985	0.546964	0.143026	0.235042	0.110275	0.110933	0.077903	0.998135	0.80522	0.994411	0.244208	0.521091	0.106402	0.182857	0.060734	0.0743789	0.0535623	0.998135	0.78667	1.02023	0.4608	0.653277	0.176727	0.259999	0.0837311	0.218481	0.0547347	0.998135	0.792734	1.14792	0.40544	0.588267
H0Y4B0	54.6736	53.5722	52.9169	52.8476	1.75671	0.655333	1.82599	0.724611	H0Y4B0;O43414;F6QUN3;A0A3B3ISV9;F6UGJ8	tr|H0Y4B0|H0Y4B0_HUMAN ERI1 exoribonuclease 3 (Fragment) OS=Homo sapiens OX=9606 GN=ERI3 PE=1 SV=2;sp|O43414|ERI3_HUMAN ERI1 exoribonuclease 3 OS=Homo sapiens OX=9606 GN=ERI3 PE=1 SV=2;tr|F6QUN3|F6QUN3_HUMAN ERI1 exoribonuclease 3 (Fragment) OS=Homo sapien	ERI1 exoribonuclease 3	ERI3	4	23.3	0.998135	0.798873	1.00752	0.793393	0.912116	0.363086	0.729741	0.143158	0.199817	0.109735	0.998135	1.2349	1.12441	0.750795	1.17328	0.358668	0.564155	0.208889	0.18324	0.141116	0.998135	0.879498	0.983757	0.624944	0.835581	0.346086	0.553055	0.156036	0.225382	0.164942	0.998135	1.08449	1.07484	0.674717	0.915178
H0Y4Z8	51.595	53.15	54.5208	54.7573	-2.9258	-1.37081	-3.16227	-1.60728	H0Y4Z8;Q3YEC7;F2Z2T0	tr|H0Y4Z8|H0Y4Z8_HUMAN Chromosome 9 open reading frame 86, isoform CRA_b OS=Homo sapiens OX=9606 GN=RABL6 PE=1 SV=2;sp|Q3YEC7|RABL6_HUMAN Rab-like protein 6 OS=Homo sapiens OX=9606 GN=RABL6 PE=1 SV=2;tr|F2Z2T0|F2Z2T0_HUMAN Rab-like protein 6 OS=Homo sapien	Rab-like protein 6	RABL6	10	18.2	0.998135	0.928216	0.96571	0.615173	0.785857	0.269902	0.420771	0.102881	0.14246	0.102881	0.998135	0.951126	0.992885	0.764731	0.849084	0.28963	0.54032	0.0831939	0.142794	0.0830601	0.998135	1.07644	1.00727	0.791013	0.980485	0.427929	0.592433	0.155438	0.243097	0.094496	0.998135	1.05963	1.10775	0.892382	1.07086
H0Y5F5	51.3278	50.7726	50.1539	49.7929	1.17391	0.618709	1.53489	0.979686	H0Y5F5	tr|H0Y5F5|H0Y5F5_HUMAN Polyadenylate-binding protein (Fragment) OS=Homo sapiens OX=9606 GN=PABPC4 PE=1 SV=1	Polyadenylate-binding protein	PABPC4	32	49.5	0.998135	0.975461	1.00444	0.646175	0.871199	0.233897	0.357202	0.174806	0.181528	0.181859	0.998135	1.0462	1.01019	0.581387	0.814893	0.190569	0.352099	0.190532	0.16783	0.170159	0.998135	1.02088	1.04356	0.519576	0.770823	0.248925	0.31997	0.181845	0.223423	0.201007	0.998135	0.968932	0.96008	0.487829	0.769942
H0Y614	55.5605	54.0454	56.9222	56.1743	-1.36169	-2.87679	-0.613799	-2.12889	H0Y614;P61960	tr|H0Y614|H0Y614_HUMAN Ubiquitin-fold modifier 1 (Fragment) OS=Homo sapiens OX=9606 GN=UFM1 PE=1 SV=1;sp|P61960|UFM1_HUMAN Ubiquitin-fold modifier 1 OS=Homo sapiens OX=9606 GN=UFM1 PE=1 SV=1	Ubiquitin-fold modifier 1	UFM1	4	42	0.998135	1.03612	1.02077	0.785432	0.935171	0.480053	0.635553	0.253908	0.35696	0.16085	0.998135	0.989146	1.05837	0.788185	0.887403	0.409845	0.56479	0.178024	0.237075	0.175347	0.998135	1.00358	1.00975	0.82757	0.833623	0.558202	0.666216	0.307118	0.390661	0.179522	0.998135	0.904647	1.01439	0.739095	0.865017
H0Y6I0	45.949	46.0046	49.1988	47.975	-3.24983	-3.19427	-2.02597	-1.97041	H0Y6I0;Q13439	tr|H0Y6I0|H0Y6I0_HUMAN Golgin subfamily A member 4 (Fragment) OS=Homo sapiens OX=9606 GN=GOLGA4 PE=1 SV=1;sp|Q13439|GOGA4_HUMAN Golgin subfamily A member 4 OS=Homo sapiens OX=9606 GN=GOLGA4 PE=1 SV=1	Golgin subfamily A member 4	GOLGA4	72	37.6	0.998135	0.749096	0.945484	0.222092	0.349574	0.121958	0.185625	0.0915746	0.0946488	0.08092	0.998135	0.765173	0.967269	0.219216	0.351784	0.119386	0.177187	0.0852287	0.0984092	0.0816922	0.998135	0.785279	0.956467	0.465348	0.613391	0.293994	0.366699	0.242983	0.250008	0.217422	0.998135	0.737138	0.904988	0.43157	0.523506
H0Y6K5	50.667	51.7964	51.9236	50.2229	-1.25661	-0.127239	0.444146	1.57352	H0Y6K5;H0Y7L6;Q02447	tr|H0Y6K5|H0Y6K5_HUMAN Transcription factor Sp3 OS=Homo sapiens OX=9606 GN=SP3 PE=1 SV=1;tr|H0Y7L6|H0Y7L6_HUMAN Transcription factor Sp3 (Fragment) OS=Homo sapiens OX=9606 GN=SP3 PE=1 SV=1;sp|Q02447|SP3_HUMAN Transcription factor Sp3 OS=Homo sapiens OX=960	Transcription factor Sp3	SP3	9	14.3	0.998135	0.847608	0.82383	0.525219	0.713958	0.284434	0.404566	0.145828	0.257951	0.215837	0.998135	0.934628	1.01431	0.591959	0.839262	0.25761	0.454122	0.180065	0.250368	0.125226	0.998135	0.92425	0.908694	0.612919	0.772137	0.34151	0.455707	0.209746	0.21839	0.217581	0.998135	0.770658	0.894779	0.526181	0.690263
H0Y8R1	48.2355	47.239	48.1013	48.9621	0.1342	-0.862331	-0.726548	-1.72308	H0Y8R1;F5H5I6;H0YAK1;Q12849	tr|H0Y8R1|H0Y8R1_HUMAN G-rich sequence factor 1 (Fragment) OS=Homo sapiens OX=9606 GN=GRSF1 PE=1 SV=1;tr|F5H5I6|F5H5I6_HUMAN G-rich sequence factor 1 OS=Homo sapiens OX=9606 GN=GRSF1 PE=1 SV=2;tr|H0YAK1|H0YAK1_HUMAN G-rich sequence factor 1 (Fragment) OS=H	G-rich sequence factor 1	GRSF1	16	50.1	0.998135	0.863841	0.968405	0.356211	0.611678	0.213491	0.31601	0.361247	0.140242	0.117727	0.998135	1.01769	0.966921	0.187235	0.536925	0.111498	0.184651	0.0615793	0.0937519	0.0708472	0.998135	0.804312	0.892986	0.335855	0.620417	0.189451	0.237655	0.112368	0.134668	0.110224	0.998135	0.867481	1.10314	0.404828	0.683975
H0Y9D7	63.5249	64.8573	56.79	57.3298	6.73487	8.06731	6.19511	7.52755	H0Y9D7;S4R3C6	tr|H0Y9D7|H0Y9D7_HUMAN Transforming growth factor-beta-induced protein ig-h3 (Fragment) OS=Homo sapiens OX=9606 GN=TGFBI PE=1 SV=1;tr|S4R3C6|S4R3C6_HUMAN Transforming growth factor-beta-induced protein ig-h3 (Fragment) OS=Homo sapiens OX=9606 GN=TGFBI PE=1	NA	TGFBI	3	16	0.998135	1.08858	1.06751	0.94756	0.965749	0.753559	0.72313	0.560046	0.631637	0.401146	0.998135	0.928084	0.855343	0.747658	0.84489	0.748577	0.614482	0.498479	0.770888	0.385871	0.998135	1.04936	0.917749	0.794996	0.96864	0.588827	0.658428	0.199274	0.44665	0.0592172	0.998135	0.97658	0.880388	0.848799	1.01698
H0Y9X1	50.9864	49.9586	49.4998	50.5837	1.48657	0.458794	0.4027	-0.62508	H0Y9X1;Q96EY4;D6RA57	tr|H0Y9X1|H0Y9X1_HUMAN Translation machinery-associated protein 16 (Fragment) OS=Homo sapiens OX=9606 GN=TMA16 PE=1 SV=1;sp|Q96EY4|TMA16_HUMAN Translation machinery-associated protein 16 OS=Homo sapiens OX=9606 GN=TMA16 PE=1 SV=2;tr|D6RA57|D6RA57_HUMAN Tra	Translation machinery-associated protein 16	TMA16	6	23.1	0.998135	1.1005	0.933676	0.590184	0.648497	0.305953	0.349175	0.131507	0.267891	0.102073	0.998135	0.871401	0.897442	0.473593	0.757714	0.202073	0.317791	0.118103	0.110195	0.0832005	0.998135	0.857067	0.933621	0.469263	0.691272	0.180658	0.325687	0.165486	0.158352	0.153167	0.998135	0.9425	0.927075	0.554618	0.792241
H0YAN8	47.2266	47.1664	47.6562	48.5131	-0.429628	-0.489746	-1.28658	-1.3467	H0YAN8;O15013	tr|H0YAN8|H0YAN8_HUMAN Rho guanine nucleotide exchange factor 10 (Fragment) OS=Homo sapiens OX=9606 GN=ARHGEF10 PE=1 SV=1;sp|O15013|ARHGA_HUMAN Rho guanine nucleotide exchange factor 10 OS=Homo sapiens OX=9606 GN=ARHGEF10 PE=1 SV=4	Rho guanine nucleotide exchange factor 10	ARHGEF10	12	14	0.998135	0.863444	1.03869	0.293436	0.47964	0.159498	0.253435	0.131208	0.134064	0.0868301	0.998135	0.748052	1.04458	0.330105	0.472731	0.184482	0.273929	0.128534	0.141997	0.104843	0.998135	0.777135	0.977231	0.400622	0.474328	0.215475	0.316199	0.164183	0.157585	0.16512	0.998135	0.834982	1.05641	0.445577	0.576767
H0YBP1	51.6352	52.7009	52.6513	52.6356	-1.01614	0.0495748	-1.00041	0.0653044	H0YBP1;E7ESA6;Q05397;E9PEI4;H0YB16;H0YBZ1	tr|H0YBP1|H0YBP1_HUMAN Focal adhesion kinase 1 (Fragment) OS=Homo sapiens OX=9606 GN=PTK2 PE=1 SV=1;tr|E7ESA6|E7ESA6_HUMAN Focal adhesion kinase 1 OS=Homo sapiens OX=9606 GN=PTK2 PE=1 SV=1;sp|Q05397|FAK1_HUMAN Focal adhesion kinase 1 OS=Homo sapiens OX=960	Focal adhesion kinase 1	PTK2	19	23.6	0.998135	0.787404	0.909804	0.70138	0.769826	0.187433	0.480669	0.0884185	0.0822245	0.0577158	0.998135	0.971879	0.916019	0.753341	0.90428	0.216899	0.50528	0.154443	0.147351	0.0844857	0.998135	1.02604	1.03066	0.771671	0.967014	0.209434	0.475351	0.0946379	0.13396	0.0897669	0.998135	0.922549	1.0145	0.746318	0.924833
H0YCM7	49.4326	48.0316	48.9967	49.1813	0.435861	-0.96512	0.251285	-1.1497	H0YCM7;Q5JVZ5;Q96JJ3;Q5JW01	tr|H0YCM7|H0YCM7_HUMAN Engulfment and cell motility protein 2 (Fragment) OS=Homo sapiens OX=9606 GN=ELMO2 PE=1 SV=1;tr|Q5JVZ5|Q5JVZ5_HUMAN Engulfment and cell motility protein 2 OS=Homo sapiens OX=9606 GN=ELMO2 PE=1 SV=1;sp|Q96JJ3|ELMO2_HUMAN Engulfment an	Engulfment and cell motility protein 2	ELMO2	5	13.4	0.998135	0.924041	0.834683	0.455491	0.664398	0.17848	0.301529	0.134502	0.124582	0.0745577	0.998135	0.84397	0.889269	0.269444	0.671736	0.0983353	0.151474	0.0621447	0.0642793	0.0643567	0.998135	0.983561	1.05595	0.387382	0.636703	0.239829	0.330764	0.128868	0.150527	0.119211	0.998135	0.918973	0.990489	0.432666	0.647946
H0YEH2	50.2269	52.3208	50.2747	51.907	-0.0478001	2.04617	-1.68017	0.413798	H0YEH2;Q5T1Z4;Q5T1Z8;Q14671;E9PR38	tr|H0YEH2|H0YEH2_HUMAN Pumilio homolog 1 (Fragment) OS=Homo sapiens OX=9606 GN=PUM1 PE=1 SV=1;tr|Q5T1Z4|Q5T1Z4_HUMAN Pumilio homolog 1 OS=Homo sapiens OX=9606 GN=PUM1 PE=1 SV=1;tr|Q5T1Z8|Q5T1Z8_HUMAN Pumilio homolog 1 OS=Homo sapiens OX=9606 GN=PUM1 PE=1 S	Pumilio homolog 1	PUM1	10	11.4	0.998135	0.805227	1.02554	0.519911	0.770179	0.221841	0.325071	0.136554	0.130093	0.111091	0.998135	1.05881	1.0332	0.633624	0.994166	0.255764	0.503338	0.251681	0.243223	0.122851	0.998135	1.08536	1.06596	0.475939	0.880675	0.335111	0.348911	0.170389	0.17542	0.156146	0.998135	1.14894	1.18148	0.64594	0.871932
H0YFD6	50.2418	50.5226	48.5111	47.9371	1.73075	2.0115	2.3047	2.58546	H0YFD6;P40939;A0A2R8Y4F5;A0A2R8YG21	tr|H0YFD6|H0YFD6_HUMAN Trifunctional enzyme subunit alpha, mitochondrial OS=Homo sapiens OX=9606 GN=HADHA PE=1 SV=2;sp|P40939|ECHA_HUMAN Trifunctional enzyme subunit alpha, mitochondrial OS=Homo sapiens OX=9606 GN=HADHA PE=1 SV=2;tr|A0A2R8Y4F5|A0A2R8Y4F5_H	Trifunctional enzyme subunit alpha, mitochondrial;Long-chain enoyl-CoA hydratase;Long chain 3-hydroxyacyl-CoA dehydrogenase	HADHA	36	56.1	0.998135	0.921834	0.939018	0.551578	0.853792	0.127268	0.229506	0.190297	0.0932526	0.083659	0.998135	0.971595	0.96469	0.590521	0.901565	0.115595	0.211755	0.0964144	0.0984003	0.0871503	0.998135	0.85507	0.964702	0.342286	0.695261	0.139497	0.174646	0.0868855	0.0930786	0.0765001	0.998135	0.810888	0.92847	0.308401	0.635359
H0YG16	50.8726	50.1344	51.5862	51.3827	-0.713615	-1.45183	-0.510073	-1.24828	H0YG16	tr|H0YG16|H0YG16_HUMAN Kinesin light chain 1 (Fragment) OS=Homo sapiens OX=9606 GN=KLC1 PE=1 SV=1	NA	KLC1	16	53.7	0.998135	0.986311	0.978965	0.665739	0.836889	0.0944247	0.237351	0.0758852	0.0811849	0.0586746	0.998135	0.792003	0.86099	0.634797	0.779012	0.0636743	0.221963	0.0848345	0.081514	0.0686336	0.998135	0.905647	0.941436	0.652752	0.897568	0.255599	0.373244	0.178931	0.191406	0.156456	0.998135	0.893366	0.918994	0.600608	0.808359
H0YKC2	51.2635	50.3329	48.5937	50.8185	2.66983	1.73924	0.445049	-0.485536	H0YKC2	tr|H0YKC2|H0YKC2_HUMAN Secretogranin-3 (Fragment) OS=Homo sapiens OX=9606 GN=SCG3 PE=1 SV=1	NA	SCG3	1	17.5	0.998135	0.949006	0.951861	0.676496	0.954422	0.231504	0.303309	0.168274	0.180795	0.142141	0.998135	0.876308	0.842889	0.601748	0.728923	0.155578	0.306286	0.130311	0.154106	0.10641	0.998135	0.720118	0.788007	0.399346	0.798184	0.0839672	0.161298	0.0692867	0.040954	0.0618076	0.998135	1.17777	1.27499	0.606525	0.885054
H0YNP9	53.286	53.3858	53.6939	51.5257	-0.407892	-0.308083	1.76036	1.86017	H0YNP9;Q8N4P3;H0YKT9	tr|H0YNP9|H0YNP9_HUMAN Guanosine-3,5-bis(diphosphate) 3-pyrophosphohydrolase MESH1 OS=Homo sapiens OX=9606 GN=HDDC3 PE=1 SV=1;sp|Q8N4P3|MESH1_HUMAN Guanosine-3,5-bis(diphosphate) 3-pyrophosphohydrolase MESH1 OS=Homo sapiens OX=9606 GN=HDDC3 PE=1 SV=3	Guanosine-3,5-bis(diphosphate) 3-pyrophosphohydrolase MESH1	HDDC3	5	39.9	0.998135	1.13188	0.975896	0.781181	0.946125	0.425291	0.423292	0.150618	0.176646	0.0726006	0.998135	0.901093	1.04351	0.698947	0.783008	0.358195	0.491305	0.174539	0.324283	0.0408881	0.998135	1.07232	0.849674	0.671536	1.00474	0.422518	0.507239	0.149064	0.263733	0.10931	0.998135	0.773253	0.932429	0.611562	0.66359
H0YNU5	51.5127	52.6236	51.5216	52.0819	-0.00887909	1.10202	-0.569221	0.541675	H0YNU5;A0A3B3IT82;P54132;H0YLV8	tr|H0YNU5|H0YNU5_HUMAN Bloom syndrome protein OS=Homo sapiens OX=9606 GN=BLM PE=1 SV=1;tr|A0A3B3IT82|A0A3B3IT82_HUMAN Bloom syndrome protein OS=Homo sapiens OX=9606 GN=BLM PE=1 SV=1;sp|P54132|BLM_HUMAN Bloom syndrome protein OS=Homo sapiens OX=9606 GN=BLM	Bloom syndrome protein	BLM	3	2.5	0.998135	0.892675	0.927135	0.607152	0.842013	0.188266	0.439272	0.126245	0.11335	0.0595351	0.998135	0.92156	0.965433	0.713196	0.831445	0.249062	0.527169	0.223297	0.153647	0.10382	0.998135	0.929043	0.944884	0.720014	0.680251	0.116084	0.476716	0.0533998	0.0784502	0.0516493	0.998135	1.11102	1.1264	0.728165	0.992541
H3BM14	48.2485	46.3503	48.631	48.9808	-0.382571	-2.28071	-0.732348	-2.63048	H3BM14;H3BM74;Q9Y5A7;F8WDB6;C9JRT6	tr|H3BM14|H3BM14_HUMAN NEDD8 ultimate buster 1 OS=Homo sapiens OX=9606 GN=NUB1 PE=1 SV=1;tr|H3BM74|H3BM74_HUMAN NEDD8 ultimate buster 1 OS=Homo sapiens OX=9606 GN=NUB1 PE=1 SV=1;sp|Q9Y5A7|NUB1_HUMAN NEDD8 ultimate buster 1 OS=Homo sapiens OX=9606 GN=NUB1 P	NEDD8 ultimate buster 1	NUB1	10	20.3	0.998135	0.89727	0.963964	0.391499	0.538365	0.196742	0.271961	0.126685	0.151216	0.120077	0.998135	0.795617	1.04243	0.239842	0.385024	0.101061	0.154515	0.077476	0.0733561	0.0887662	0.998135	0.827104	1.02029	0.45455	0.540927	0.2452	0.317827	0.173395	0.185303	0.152902	0.998135	0.948139	1.28101	0.454787	0.607576
H3BN64	50.0793	52.6899	54.3213	51.4837	-4.24201	-1.6314	-1.40446	1.20615	H3BN64;H3BRM1;H3BRF9;Q96K21;H3BUW6	tr|H3BN64|H3BN64_HUMAN Abscission/NoCut checkpoint regulator (Fragment) OS=Homo sapiens OX=9606 GN=ZFYVE19 PE=1 SV=1;tr|H3BRM1|H3BRM1_HUMAN Abscission/NoCut checkpoint regulator (Fragment) OS=Homo sapiens OX=9606 GN=ZFYVE19 PE=1 SV=1;tr|H3BRF9|H3BRF9_HUMAN	Abscission/NoCut checkpoint regulator	ZFYVE19	4	12.5	0.998135	0.62188	0.785399	0.504805	0.652171	0.312101	0.448897	0.188037	0.29275	0.177368	0.998135	0.803513	0.867106	0.589002	0.787383	0.360592	0.545595	0.136619	0.288408	0.165719	0.998135	0.989428	0.963781	0.656609	0.920057	0.412168	0.624452	0.282012	0.362503	0.282102	0.998135	0.867741	0.807913	0.532199	0.676584
H3BNC9	55.5137	57.6869	55.3827	54.393	0.130998	2.30418	1.12068	3.29387	H3BNC9;P08708;H0YN88;A0A075B716	tr|H3BNC9|H3BNC9_HUMAN Uncharacterized protein OS=Homo sapiens OX=9606 PE=3 SV=2;sp|P08708|RS17_HUMAN 40S ribosomal protein S17 OS=Homo sapiens OX=9606 GN=RPS17 PE=1 SV=2;tr|H0YN88|H0YN88_HUMAN 40S ribosomal protein S17 OS=Homo sapiens OX=9606 GN=RPS17 PE=	40S ribosomal protein S17	RPS17	11	14.9	0.998135	0.983335	0.994089	0.77627	0.896841	0.471313	0.708503	0.170668	0.285445	0.0897914	0.998135	1.15467	1.1314	1.1425	1.39989	0.61448	1.10563	0.124935	0.429464	0.132355	0.998135	1.25897	1.17824	0.971928	1.21972	0.456024	0.68979	0.147881	0.269572	0.109698	0.998135	1.0933	1.15347	0.973994	1.11869
H3BPE1	48.8327	48.112	49.3087	49.6004	-0.476049	-1.19672	-0.767733	-1.48841	H3BPE1;H3BQK9;Q9UPN3;H0Y390	tr|H3BPE1|H3BPE1_HUMAN Microtubule-actin cross-linking factor 1, isoforms 1/2/3/5 OS=Homo sapiens OX=9606 GN=MACF1 PE=1 SV=1;tr|H3BQK9|H3BQK9_HUMAN Microtubule-actin cross-linking factor 1, isoforms 1/2/3/5 OS=Homo sapiens OX=9606 GN=MACF1 PE=1 SV=1;sp|Q9U	Microtubule-actin cross-linking factor 1, isoforms 1/2/3/5	MACF1	146	24	0.998135	0.899232	1.02644	0.386877	0.674072	0.207322	0.278175	0.162967	0.199893	0.130834	0.998135	0.838791	1.00076	0.309563	0.633162	0.137413	0.20825	0.091212	0.103831	0.0800175	0.998135	0.957465	1.02368	0.392005	0.800236	0.205473	0.264965	0.154685	0.163707	0.125461	0.998135	1.00278	1.0906	0.42555	0.821914
H3BRL3	51.5027	51.6293	55.0402	55.1615	-3.53751	-3.41094	-3.6588	-3.53223	H3BRL3;O14562;H3BUM8	tr|H3BRL3|H3BRL3_HUMAN Ubiquitin domain-containing protein UBFD1 OS=Homo sapiens OX=9606 GN=UBFD1 PE=1 SV=1;sp|O14562|UBFD1_HUMAN Ubiquitin domain-containing protein UBFD1 OS=Homo sapiens OX=9606 GN=UBFD1 PE=1 SV=2;tr|H3BUM8|H3BUM8_HUMAN Ubiquitin domain-c	Ubiquitin domain-containing protein UBFD1	UBFD1	14	53.7	0.998135	0.991299	0.918222	0.651384	0.845102	0.206968	0.37417	0.111106	0.141848	0.0931511	0.998135	0.982755	0.969716	0.690598	0.886163	0.200063	0.362005	0.113934	0.141887	0.117945	0.998135	1.01797	0.980897	0.770668	1.19214	0.490411	0.587664	0.335334	0.427979	0.210457	0.998135	1.08396	1.12254	0.885781	1.12615
H3BS10	55.2841	54.9659	55.57	55.5611	-0.285873	-0.604105	-0.276989	-0.595221	H3BS10;H3BP20;P06865;H3BTD4	tr|H3BS10|H3BS10_HUMAN Beta-hexosaminidase OS=Homo sapiens OX=9606 GN=HEXA PE=1 SV=1;tr|H3BP20|H3BP20_HUMAN Beta-hexosaminidase OS=Homo sapiens OX=9606 GN=HEXA PE=1 SV=1;sp|P06865|HEXA_HUMAN Beta-hexosaminidase subunit alpha OS=Homo sapiens OX=9606 GN=HEXA	Beta-hexosaminidase;Beta-hexosaminidase subunit alpha	HEXA	26	50.5	0.998135	1.04634	0.959615	0.816337	0.912747	0.489572	0.606624	0.133617	0.300324	0.0827632	0.998135	0.940185	0.949215	0.815458	0.882414	0.478848	0.587893	0.103404	0.304096	0.087404	0.998135	0.933319	0.935754	0.830771	0.943611	0.528627	0.631481	0.129478	0.287032	0.105429	0.998135	0.959639	1.10357	0.852069	0.919911
H3BST1	52.3641	51.5182	53.5275	56.3889	-1.16341	-2.00935	-4.02476	-4.87069	H3BST1;Q9UL45;H3BR42;H3BRA4;H3BNE3	tr|H3BST1|H3BST1_HUMAN Biogenesis of lysosome-related organelles complex 1 subunit 6 OS=Homo sapiens OX=9606 GN=BLOC1S6 PE=1 SV=1;sp|Q9UL45|BL1S6_HUMAN Biogenesis of lysosome-related organelles complex 1 subunit 6 OS=Homo sapiens OX=9606 GN=BLOC1S6 PE=1 SV	Biogenesis of lysosome-related organelles complex 1 subunit 6	BLOC1S6	5	35	0.998135	1.08304	1.02493	0.630548	0.925447	0.311105	0.46027	0.105794	0.186688	0.112912	0.998135	0.991435	1.0758	0.589526	0.81884	0.276785	0.382679	0.105339	0.193318	0.0586953	0.998135	1.0092	1.24667	0.720967	0.978131	0.376504	0.560191	0.202692	0.194884	0.16485	0.998135	1.20172	1.1913	0.971988	1.20019
H3BTA2	54.4506	53.7131	60.4557	61.1039	-6.00509	-6.74255	-6.65336	-7.39082	H3BTA2;P60510;H3BV22	tr|H3BTA2|H3BTA2_HUMAN Serine/threonine-protein phosphatase (Fragment) OS=Homo sapiens OX=9606 GN=PPP4C PE=1 SV=1;sp|P60510|PP4C_HUMAN Serine/threonine-protein phosphatase 4 catalytic subunit OS=Homo sapiens OX=9606 GN=PPP4C PE=1 SV=1;tr|H3BV22|H3BV22_HUMA	Serine/threonine-protein phosphatase;Serine/threonine-protein phosphatase 4 catalytic subunit	PPP4C	14	64.4	0.998135	1.21888	1.13616	0.700253	0.955057	0.422778	0.57703	0.252471	0.354207	0.0983943	0.998135	0.926656	0.92815	0.71607	0.947187	0.3561	0.549887	0.356682	0.312013	0.149942	0.998135	0.945813	0.925767	0.765531	0.824853	0.597979	0.6737	0.502628	0.542392	0.32269	0.998135	0.999267	0.971199	0.843328	0.978906
H3BTB7	47.9908	46.255	44.4285	44.7821	3.56234	1.82648	3.20873	1.47287	H3BTB7;Q5JPH6	tr|H3BTB7|H3BTB7_HUMAN Probable glutamate--tRNA ligase, mitochondrial OS=Homo sapiens OX=9606 GN=EARS2 PE=1 SV=1;sp|Q5JPH6|SYEM_HUMAN Probable glutamate--tRNA ligase, mitochondrial OS=Homo sapiens OX=9606 GN=EARS2 PE=1 SV=2	Probable glutamate--tRNA ligase, mitochondrial	EARS2	7	16.8	0.998135	0.822101	0.854993	0.36401	0.535004	0.174372	0.326497	0.198136	0.146612	0.112034	0.998135	0.645477	0.847349	0.337683	0.415041	0.13201	0.256888	0.128679	0.123756	0.107214	0.998135	0.515519	0.760559	0.221488	0.331443	0.136679	0.165411	0.0861729	0.110843	0.0658749	0.998135	0.575171	0.819267	0.243028	0.303588
H3BTN5	57.5332	59.1794	58.9576	57.8818	-1.42448	0.221729	-0.348654	1.29756	H3BTN5;H3BQ34	tr|H3BTN5|H3BTN5_HUMAN Pyruvate kinase (Fragment) OS=Homo sapiens OX=9606 GN=PKM PE=1 SV=1;tr|H3BQ34|H3BQ34_HUMAN Pyruvate kinase OS=Homo sapiens OX=9606 GN=PKM PE=1 SV=1	Pyruvate kinase	PKM	58	88.2	0.998135	0.883377	0.937526	0.775611	0.815125	0.597947	0.742842	0.227783	0.553415	0.122598	0.998135	0.96071	1.0184	0.830502	0.926314	0.685262	0.815419	0.284535	0.61084	0.0938171	0.998135	1.05002	1.0567	1.09451	0.898549	0.722842	0.901455	0.18609	0.546329	0.163818	0.998135	0.932266	0.996613	0.848451	0.949877
H3BV07	51.3789	50.531	51.5596	51.9217	-0.180765	-1.0287	-0.542802	-1.39073	H3BV07;A0A2R8Y518;H3BNU1;Q9ULP9;A0A0D9SFR5;H3BQ06	tr|H3BV07|H3BV07_HUMAN TBC1 domain family member 24 (Fragment) OS=Homo sapiens OX=9606 GN=TBC1D24 PE=1 SV=9;tr|A0A2R8Y518|A0A2R8Y518_HUMAN TBC1 domain family member 24 (Fragment) OS=Homo sapiens OX=9606 GN=TBC1D24 PE=1 SV=1;tr|H3BNU1|H3BNU1_HUMAN TBC1 doma	TBC1 domain family member 24	TBC1D24	7	17.8	0.998135	1.01245	0.908043	0.640246	0.819532	0.160819	0.393739	0.103411	0.0927658	0.0863967	0.998135	0.848551	0.87435	0.581219	0.780844	0.152472	0.3451	0.110853	0.0820552	0.0926561	0.998135	1.10291	1.01319	0.737999	1.08586	0.159938	0.311272	0.152744	0.146635	0.0620256	0.998135	1.00817	0.971696	0.692662	0.896128
H6UMI1	54.3458	52.9856	56.7315	56.8874	-2.38573	-3.74595	-2.54157	-3.90179	H6UMI1;O95166	tr|H6UMI1|H6UMI1_HUMAN GABARAP-a OS=Homo sapiens OX=9606 GN=GABARAP PE=1 SV=1;sp|O95166|GBRAP_HUMAN Gamma-aminobutyric acid receptor-associated protein OS=Homo sapiens OX=9606 GN=GABARAP PE=1 SV=1	Gamma-aminobutyric acid receptor-associated protein	GABARAP	4	46.9	0.998135	1.09892	1.14816	0.789909	1.03159	0.391475	0.563275	0.113905	0.288983	0.0701627	0.998135	0.986847	0.996451	0.695988	0.798638	0.345617	0.436947	0.0824802	0.307315	0.0623298	0.998135	0.881572	0.964181	0.753594	0.826948	0.535116	0.712595	0.258085	0.449741	0.16314	0.998135	0.867071	0.887708	0.739456	0.850225
H7BXH2	54.3555	55.2719	54.5084	55.8122	-0.152836	0.763515	-1.4567	-0.540348	H7BXH2;E9PKF6;Q5H9R7;H0YEN2;E9PQP7	tr|H7BXH2|H7BXH2_HUMAN Serine/threonine-protein phosphatase 6 regulatory subunit 3 OS=Homo sapiens OX=9606 GN=PPP6R3 PE=1 SV=1;tr|E9PKF6|E9PKF6_HUMAN Serine/threonine-protein phosphatase 6 regulatory subunit 3 OS=Homo sapiens OX=9606 GN=PPP6R3 PE=1 SV=1;sp	Serine/threonine-protein phosphatase 6 regulatory subunit 3	PPP6R3	19	24.5	0.998135	1.16375	1.01692	0.83445	1.00218	0.438224	0.587118	0.180588	0.206497	0.16684	0.998135	0.886733	0.959312	0.830225	0.853909	0.549686	0.604804	0.16632	0.232157	0.170765	0.998135	0.913665	0.932005	0.740662	1.0799	0.451784	0.615211	0.246631	0.257121	0.215531	0.998135	0.928861	0.899832	0.825041	0.872409
H7BZS7	50.4999	48.9955	57.0449	54.9471	-6.54492	-8.04936	-4.44718	-5.95161	H7BZS7;Q96PE7	tr|H7BZS7|H7BZS7_HUMAN Methylmalonyl-CoA epimerase, mitochondrial (Fragment) OS=Homo sapiens OX=9606 GN=MCEE PE=1 SV=1;sp|Q96PE7|MCEE_HUMAN Methylmalonyl-CoA epimerase, mitochondrial OS=Homo sapiens OX=9606 GN=MCEE PE=1 SV=1	Methylmalonyl-CoA epimerase, mitochondrial	MCEE	2	32.1	0.998135	0.734303	1.02276	0.501586	0.650649	0.375109	0.443948	0.306947	0.332341	0.204616	0.998135	0.881132	1.09238	0.446842	0.612262	0.303891	0.336458	0.248103	0.255451	0.152381	0.998135	0.867996	0.93283	0.776755	0.866853	0.480986	0.608245	0.447578	0.447195	0.326404	0.998135	0.960713	1.15249	0.71471	0.891969
H7BZW6	48.58	48.908	47.3508	48.123	1.22914	1.55717	0.456947	0.784976	H7BZW6;O00422	tr|H7BZW6|H7BZW6_HUMAN Histone deacetylase complex subunit SAP18 (Fragment) OS=Homo sapiens OX=9606 GN=SAP18 PE=1 SV=2;sp|O00422|SAP18_HUMAN Histone deacetylase complex subunit SAP18 OS=Homo sapiens OX=9606 GN=SAP18 PE=1 SV=1	Histone deacetylase complex subunit SAP18	SAP18	6	25.9	0.998135	0.818485	0.973708	0.49639	0.631231	0.129605	0.292962	0.881863	0.118272	0.164842	0.998135	0.90402	0.995506	0.476506	0.577856	0.13136	0.276532	0.141541	0.130419	0.119219	0.998135	0.768836	0.884872	0.34027	0.54321	0.153217	0.176051	0.131873	0.121089	0.142683	0.998135	0.819382	0.942848	0.371262	0.597042
H7C173	52.6695	53.0112	56.7815	57.8054	-4.11202	-3.7703	-5.13588	-4.79416	H7C173;B8ZZ87;Q6NZ67;H7BZ50;H7C202;Q6P582	tr|H7C173|H7C173_HUMAN Mitotic-spindle organizing protein 2B (Fragment) OS=Homo sapiens OX=9606 GN=MZT2B PE=1 SV=1;tr|B8ZZ87|B8ZZ87_HUMAN Mitotic-spindle organizing protein 2B OS=Homo sapiens OX=9606 GN=MZT2B PE=1 SV=1;sp|Q6NZ67|MZT2B_HUMAN Mitotic-spindle	Mitotic-spindle organizing protein 2B;Mitotic-spindle organizing protein 2A	MZT2B;MZT2A	4	45.9	0.998135	1.08622	0.976658	0.723373	0.782046	0.305231	0.469464	0.218909	0.238784	0.105249	0.998135	0.922309	0.951345	0.808372	0.762744	0.303226	0.494552	0.109015	0.227494	0.193725	0.998135	1.10997	1.12459	0.935767	1.00451	0.521541	0.83686	0.195328	0.443045	0.316663	0.998135	1.18504	1.06222	0.890343	1.16346
H7C3G9	54.1299	54.3342	52.5771	51.8408	1.55281	1.75709	2.28912	2.49341	H7C3G9;Q9UJ70;C9JEV6;H7C286	tr|H7C3G9|H7C3G9_HUMAN N-acetyl-D-glucosamine kinase OS=Homo sapiens OX=9606 GN=NAGK PE=1 SV=2;sp|Q9UJ70|NAGK_HUMAN N-acetyl-D-glucosamine kinase OS=Homo sapiens OX=9606 GN=NAGK PE=1 SV=4;tr|C9JEV6|C9JEV6_HUMAN N-acetyl-D-glucosamine kinase OS=Homo sapiens	N-acetyl-D-glucosamine kinase	NAGK	22	77.1	0.998135	1.00069	1.03393	0.719974	0.855549	0.403518	0.582395	0.135776	0.281904	0.129869	0.998135	0.935183	1.00111	0.691	0.864796	0.408428	0.619857	0.186384	0.261566	0.0930574	0.998135	0.870236	0.94352	0.687231	0.836978	0.365989	0.423499	0.102651	0.187598	0.0744407	0.998135	0.884916	0.910111	0.618532	0.740029
H7C4S5	48.1301	50.7986	49.7914	50.4832	-1.66126	1.00722	-2.35314	0.315339	H7C4S5;A0A2R8Y492;H7C155;H7C560;A0A2U3TZI2;A0A2R8Y8E0;P04049;P15056;A0A2R8Y679;A0A2R8YDP5;Q96II5;P10398	tr|H7C4S5|H7C4S5_HUMAN Serine/threonine-protein kinase B-raf (Fragment) OS=Homo sapiens OX=9606 GN=BRAF PE=1 SV=2;tr|A0A2R8Y492|A0A2R8Y492_HUMAN Serine/threonine-protein kinase B-raf (Fragment) OS=Homo sapiens OX=9606 GN=BRAF PE=1 SV=1;tr|H7C155|H7C155_HUM	RAF proto-oncogene serine/threonine-protein kinase;Serine/threonine-protein kinase B-raf;Serine/threonine-protein kinase A-Raf	BRAF;RAF1;ARAF	4	13.4	0.998135	0.808683	0.842888	0.380886	0.607464	0.125433	0.214761	0.0935414	0.0937567	0.0806168	0.998135	0.933539	1.15639	0.544515	0.73998	0.177128	0.416415	0.105172	0.124804	0.0880907	0.998135	0.770184	0.86351	0.483326	0.725262	0.276796	0.323658	0.241943	0.220776	0.157486	0.998135	0.973473	1.07425	0.554395	0.666631
I3L0N3	49.9913	50.8131	49.3669	50.2465	0.624387	1.44617	-0.255169	0.56661	I3L0N3;P46459	tr|I3L0N3|I3L0N3_HUMAN Vesicle-fusing ATPase OS=Homo sapiens OX=9606 GN=NSF PE=1 SV=1;sp|P46459|NSF_HUMAN Vesicle-fusing ATPase OS=Homo sapiens OX=9606 GN=NSF PE=1 SV=3	Vesicle-fusing ATPase	NSF	20	28.6	0.998135	1.231	1.11945	0.494167	1.10918	0.161042	0.261731	0.224339	0.120295	0.093538	0.998135	1.13964	1.09191	0.613166	1.22437	0.217212	0.307764	0.102567	0.151569	0.0877849	0.998135	0.997355	1.00659	0.459757	0.663085	0.225276	0.287109	0.138591	0.173913	0.152795	0.998135	0.896906	0.763536	0.506094	0.768418
I3L2B0	48.5587	49.2521	48.651	48.2135	-0.0922644	0.601121	0.345148	1.03853	I3L2B0	tr|I3L2B0|I3L2B0_HUMAN Clustered mitochondria protein homolog (Fragment) OS=Homo sapiens OX=9606 GN=CLUH PE=1 SV=2	NA	CLUH	46	47	0.998135	0.867286	0.939934	0.355989	0.676683	0.141214	0.22084	0.132669	0.113042	0.087853	0.998135	0.94085	1.02425	0.38643	0.806032	0.150973	0.230025	0.123882	0.139823	0.111676	0.998135	0.894878	0.952208	0.33032	0.72942	0.173344	0.188625	0.10304	0.104769	0.102885	0.998135	0.858073	0.898762	0.289101	0.688316
I3L4C2	50.0692	50.4339	50.7134	49.8768	-0.644217	-0.279522	0.192376	0.557071	I3L4C2;Q9UQB8;B4DWA1	tr|I3L4C2|I3L4C2_HUMAN Brain-specific angiogenesis inhibitor 1-associated protein 2 OS=Homo sapiens OX=9606 GN=BAIAP2 PE=1 SV=1;sp|Q9UQB8|BAIP2_HUMAN Brain-specific angiogenesis inhibitor 1-associated protein 2 OS=Homo sapiens OX=9606 GN=BAIAP2 PE=1 SV=1;t	Brain-specific angiogenesis inhibitor 1-associated protein 2	BAIAP2	12	25.5	0.998135	0.863891	0.970156	0.488266	0.749503	0.223576	0.337073	0.159157	0.152769	0.120863	0.998135	0.928508	0.960819	0.524083	0.775727	0.221903	0.350549	0.1716	0.166679	0.142646	0.998135	0.890328	0.890602	0.513319	0.862682	0.278412	0.342172	0.170538	0.190903	0.152735	0.998135	0.892224	0.972207	0.483167	0.746992
I3NI44	50.0091	52.1741	52.7929	54.6552	-2.78379	-0.618803	-4.64613	-2.48114	I3NI44;J3KQU4;I3L4I4;O75674;I3L3T4;I3L367;I3L1G1;I3L4G0	tr|I3NI44|I3NI44_HUMAN TOM1-like protein 1 OS=Homo sapiens OX=9606 GN=TOM1L1 PE=1 SV=1;tr|J3KQU4|J3KQU4_HUMAN TOM1-like protein 1 OS=Homo sapiens OX=9606 GN=TOM1L1 PE=1 SV=1;tr|I3L4I4|I3L4I4_HUMAN TOM1-like protein 1 OS=Homo sapiens OX=9606 GN=TOM1L1 PE=1	TOM1-like protein 1	TOM1L1	4	16.6	0.998135	1.18816	0.999493	0.443791	0.686298	0.302563	0.422603	0.24081	0.226609	0.0626797	0.998135	0.960623	0.887182	0.698504	0.792074	0.286127	0.448534	0.0753473	0.138097	0.146292	0.998135	0.803864	0.881387	0.578644	0.814033	0.413031	0.417385	0.179941	0.408889	0.086785	0.998135	0.894625	1.05458	0.660551	0.794007
J3KN16	48.4025	48.4527	47.7908	47.5911	0.611715	0.661944	0.811408	0.861638	J3KN16;Q5VYK3	tr|J3KN16|J3KN16_HUMAN Proteasome adapter and scaffold protein ECM29 OS=Homo sapiens OX=9606 GN=ECPAS PE=1 SV=1;sp|Q5VYK3|ECM29_HUMAN Proteasome adapter and scaffold protein ECM29 OS=Homo sapiens OX=9606 GN=ECPAS PE=1 SV=2	Proteasome-associated protein ECM29 homolog	KIAA0368;ECM29	50	32.7	0.998135	1.00403	0.973419	0.276022	0.719146	0.153803	0.231264	0.129587	0.100128	0.079105	0.998135	0.995554	0.964077	0.27495	0.724463	0.13742	0.220321	0.096035	0.0979553	0.0690166	0.998135	0.827912	0.98735	0.305868	0.573756	0.157673	0.236097	0.108726	0.122534	0.0982738	0.998135	0.840541	0.972888	0.292312	0.552492
J3KN36	52.4095	53.0085	53.6596	52.754	-1.25007	-0.651124	-0.344481	0.254466	J3KN36;A0A0G2JN29;A0A087X117;Q15155;P69849;Q5JPE7;A0A0G2JP90;A0A087WW46	tr|J3KN36|J3KN36_HUMAN Nodal modulator 3 OS=Homo sapiens OX=9606 GN=NOMO3 PE=1 SV=1;tr|A0A0G2JN29|A0A0G2JN29_HUMAN Nodal modulator 1 OS=Homo sapiens OX=9606 GN=NOMO1 PE=1 SV=1;tr|A0A087X117|A0A087X117_HUMAN Nodal modulator 1 OS=Homo sapiens OX=9606 GN=NOMO	Nodal modulator 1;Nodal modulator 3;Nodal modulator 2	NOMO3;NOMO1;NOMO2	6	5.5	0.998135	0.964814	1.30111	0.695602	0.901588	0.347282	0.461475	1.18173	0.199202	0.0467818	0.998135	0.814516	0.846052	0.832361	0.833235	0.278731	0.493732	0.143726	0.173931	0.154714	0.998135	0.892037	1.08851	0.904721	1.00097	0.351235	0.536322	0.224871	0.241087	0.162223	0.998135	0.888754	1.07323	0.80761	0.991885
J3KN66	55.5183	53.6632	54.4869	55.9575	1.03146	-0.823677	-0.439229	-2.29436	J3KN66	tr|J3KN66|J3KN66_HUMAN Torsin-1A-interacting protein 1 OS=Homo sapiens OX=9606 GN=TOR1AIP1 PE=1 SV=1	NA	TOR1AIP1	3	7.2	0.998135	0.986193	0.963622	0.657896	0.862097	0.560536	0.582041	0.344675	0.314718	0.0841503	0.998135	0.87253	0.915812	0.66527	0.67049	0.550819	0.599787	0.0876806	0.278631	0.0694468	0.998135	0.730336	0.669295	0.713284	0.823206	0.432223	0.573992	0.272881	0.339988	0.290688	0.998135	0.911852	0.90543	0.768846	0.70134
J3KN75	53.1724	52.7478	54.2456	55.1547	-1.07321	-1.49776	-1.9823	-2.40684	J3KN75;Q0IIM8;D6RFZ2	tr|J3KN75|J3KN75_HUMAN TBC1 domain family member 8B OS=Homo sapiens OX=9606 GN=TBC1D8B PE=1 SV=1;sp|Q0IIM8|TBC8B_HUMAN TBC1 domain family member 8B OS=Homo sapiens OX=9606 GN=TBC1D8B PE=1 SV=2;tr|D6RFZ2|D6RFZ2_HUMAN TBC1 domain family member 8B OS=Homo sap	TBC1 domain family member 8B	TBC1D8B	3	3.4	0.998135	0.81079	0.804399	0.675434	0.826387	0.294295	0.534832	0.316884	0.28245	0.196528	0.998135	1.07387	1.08147	0.701909	0.90087	0.27894	0.547025	0.360298	0.224244	0.199029	0.998135	0.999752	1.03569	0.905115	1.09562	0.28462	0.719491	0.329059	0.257782	0.107967	0.998135	1.04906	1.08223	1.00295	1.05889
J3KNF4	51.9724	51.7304	53.5494	52.6691	-1.577	-1.81908	-0.696654	-0.938735	J3KNF4;O14618;E9PP76	tr|J3KNF4|J3KNF4_HUMAN Copper chaperone for superoxide dismutase OS=Homo sapiens OX=9606 GN=CCS PE=1 SV=1;sp|O14618|CCS_HUMAN Copper chaperone for superoxide dismutase OS=Homo sapiens OX=9606 GN=CCS PE=1 SV=1;tr|E9PP76|E9PP76_HUMAN Copper chaperone for sup	Copper chaperone for superoxide dismutase;Superoxide dismutase [Cu-Zn]	CCS	11	47.5	0.998135	0.903118	1.07171	0.628883	0.8585	0.283037	0.445599	0.14874	0.173221	0.127832	0.998135	1.01326	1.00339	0.618413	0.813792	0.224563	0.452388	0.132604	0.167126	0.10909	0.998135	0.904314	0.951827	0.669562	0.787643	0.392837	0.556651	0.305003	0.285434	0.226137	0.998135	0.895763	0.997119	0.63564	0.742444
J3KNQ4	49.4765	49.0675	51.206	48.6909	-1.7295	-2.1385	0.785566	0.376569	J3KNQ4;Q9NVD7;E9PS97	tr|J3KNQ4|J3KNQ4_HUMAN Alpha-parvin OS=Homo sapiens OX=9606 GN=PARVA PE=1 SV=1;sp|Q9NVD7|PARVA_HUMAN Alpha-parvin OS=Homo sapiens OX=9606 GN=PARVA PE=1 SV=1;tr|E9PS97|E9PS97_HUMAN Alpha-parvin (Fragment) OS=Homo sapiens OX=9606 GN=PARVA PE=1 SV=1	Alpha-parvin	PARVA	17	39.3	0.998135	0.900622	0.960512	0.447422	0.731958	0.145887	0.262035	0.0923082	0.105972	0.085634	0.998135	0.859742	1.04593	0.456565	0.646352	0.117193	0.258337	0.106683	0.0788233	0.0858343	0.998135	0.814945	0.853649	0.531355	0.688251	0.23252	0.564713	0.142108	0.191271	0.132966	0.998135	0.797273	0.995691	0.388134	0.699409
J3KP39	49.0269	48.3189	47.8582	49.118	1.16872	0.460732	-0.0911295	-0.799121	J3KP39;Q9BPY3;G3V179;E9PMJ2;E9PIM5	tr|J3KP39|J3KP39_HUMAN Protein FAM118B OS=Homo sapiens OX=9606 GN=FAM118B PE=1 SV=1;sp|Q9BPY3|F118B_HUMAN Protein FAM118B OS=Homo sapiens OX=9606 GN=FAM118B PE=1 SV=1;tr|G3V179|G3V179_HUMAN Protein FAM118B OS=Homo sapiens OX=9606 GN=FAM118B PE=1 SV=1;tr|E9	Protein FAM118B	FAM118B	6	20.9	0.998135	0.870652	0.947121	0.365765	0.726683	0.173984	0.272183	0.109605	0.127156	0.0905381	0.998135	0.922061	0.96917	0.324741	0.642258	0.0838662	0.159246	0.0712402	0.0737618	0.0184863	0.998135	0.93999	1.07593	0.226517	0.629394	0.0610063	0.12523	0.0686632	0.038506	0.0323251	0.998135	0.933675	1.01343	0.37625	0.760379
J3KPH8	50.18	51.0549	53.0156	52.5982	-2.83563	-1.96074	-2.41818	-1.5433	J3KPH8;Q8WUI4;F8VWY3;C9J102;C9JF80;C9JNI4;C9JAH2;C9JEB6	tr|J3KPH8|J3KPH8_HUMAN Histone deacetylase OS=Homo sapiens OX=9606 GN=HDAC7 PE=1 SV=1;sp|Q8WUI4|HDAC7_HUMAN Histone deacetylase 7 OS=Homo sapiens OX=9606 GN=HDAC7 PE=1 SV=2;tr|F8VWY3|F8VWY3_HUMAN Histone deacetylase 7 OS=Homo sapiens OX=9606 GN=HDAC7 PE=1	Histone deacetylase;Histone deacetylase 7	HDAC7	10	9.5	0.998135	0.796491	0.893235	0.50741	0.697163	0.207397	0.409756	0.0891656	0.130662	0.10033	0.998135	0.898171	1.00371	0.547801	0.734729	0.240139	0.442006	0.164547	0.172923	0.10507	0.998135	0.999708	1.06926	0.710248	0.833833	0.35415	0.515395	0.282206	0.258964	0.206411	0.998135	0.893006	0.898412	0.683823	0.832301
J3KPP4	52.718	50.4728	50.4513	51.3864	2.2666	0.0214357	1.33156	-0.913607	J3KPP4;O95232;D6RDI2	tr|J3KPP4|J3KPP4_HUMAN Cisplatin resistance-associated overexpressed protein, isoform CRA_b OS=Homo sapiens OX=9606 GN=LUC7L3 PE=1 SV=1;sp|O95232|LC7L3_HUMAN Luc7-like protein 3 OS=Homo sapiens OX=9606 GN=LUC7L3 PE=1 SV=2;tr|D6RDI2|D6RDI2_HUMAN Luc7-like p	Luc7-like protein 3	LUC7L3	14	28.8	0.998135	1.09623	0.891841	0.733311	0.864821	0.239174	0.532893	0.363511	0.212729	0.121926	0.998135	0.885088	0.965292	0.584931	0.686066	0.232131	0.340824	0.103626	0.110593	0.11061	0.998135	0.915022	0.951428	0.562275	0.785498	0.174749	0.311679	0.132504	0.133098	0.120445	0.998135	1.00901	1.2039	0.632041	0.88736
J3KPT0	51.4423	54.3735	57.9812	58.2728	-6.53893	-3.60766	-6.83051	-3.89924	J3KPT0;Q6V1X1	tr|J3KPT0|J3KPT0_HUMAN Dipeptidyl peptidase 8 OS=Homo sapiens OX=9606 GN=DPP8 PE=1 SV=1;sp|Q6V1X1|DPP8_HUMAN Dipeptidyl peptidase 8 OS=Homo sapiens OX=9606 GN=DPP8 PE=1 SV=1	Dipeptidyl peptidase 8	DPP8	5	6.9	0.998135	0.935597	0.917581	0.579096	0.751015	0.292725	0.421301	0.147795	0.172949	0.0976364	0.998135	0.826063	0.904928	0.743379	0.790491	0.524792	0.58265	0.129334	0.299256	0.0661661	0.998135	0.906025	0.906644	0.946904	1.23261	0.735626	0.73605	0.178046	0.406257	0.0644425	0.998135	0.929026	1.06231	0.99959	0.911699
J3KQ32	51.2268	51.053	49.8514	49.8765	1.37535	1.20155	1.35031	1.17651	J3KQ32;Q9NTK5	tr|J3KQ32|J3KQ32_HUMAN Obg-like ATPase 1 OS=Homo sapiens OX=9606 GN=OLA1 PE=1 SV=1;sp|Q9NTK5|OLA1_HUMAN Obg-like ATPase 1 OS=Homo sapiens OX=9606 GN=OLA1 PE=1 SV=2	Obg-like ATPase 1	OLA1	34	77.4	0.998135	1.0028	0.996862	0.672746	0.928786	0.129036	0.296253	0.107036	0.102943	0.0805242	0.998135	0.983138	0.956328	0.681219	0.924384	0.0955735	0.237373	0.0765422	0.0728941	0.0642328	0.998135	0.90749	0.923529	0.459979	0.913413	0.112659	0.186743	0.0770914	0.0785921	0.0762223	0.998135	0.962258	0.949393	0.488625	0.839547
J3KQN4	60.9902	62.1125	50.2651	52.5807	10.7251	11.8474	8.40947	9.53181	J3KQN4;P83881;H0Y5B4;H7BZ11	tr|J3KQN4|J3KQN4_HUMAN 60S ribosomal protein L36a OS=Homo sapiens OX=9606 GN=RPL36A PE=1 SV=1;sp|P83881|RL36A_HUMAN 60S ribosomal protein L36a OS=Homo sapiens OX=9606 GN=RPL36A PE=1 SV=2;tr|H0Y5B4|H0Y5B4_HUMAN 60S ribosomal protein L36a OS=Homo sapiens OX=	60S ribosomal protein L36a	RPL36A;RPL36A-HNRNPH2	10	40.1	0.998135	0.517667	1.13191	1.33374	1.21132	1.41091	2.20014	0.177983	1.02507	0.294078	0.998135	1.34969	1.14017	1.4892	1.39574	1.2523	1.78506	0.377672	1.18994	0.433211	0.998135	0.881503	0.871584	0.556884	1.00827	0.289296	0.276013	0.216504	0.251755	0.166427	0.998135	0.981363	1.11483	0.930634	1.12019
J3KR44	51.9483	51.9482	51.4213	51.7287	0.526964	0.526853	0.21962	0.219509	J3KR44;F5H6Q1;Q96FW1;F5GYN4;F5GYJ8;F5H3F0	tr|J3KR44|J3KR44_HUMAN Ubiquitin thioesterase OS=Homo sapiens OX=9606 GN=OTUB1 PE=1 SV=2;tr|F5H6Q1|F5H6Q1_HUMAN Ubiquitin thioesterase OS=Homo sapiens OX=9606 GN=OTUB1 PE=1 SV=1;sp|Q96FW1|OTUB1_HUMAN Ubiquitin thioesterase OTUB1 OS=Homo sapiens OX=9606 GN=	Ubiquitin thioesterase OTUB1	OTUB1	14	51.1	0.998135	0.957748	0.977831	0.696925	0.881258	0.166827	0.433773	0.0994991	0.117376	0.0921217	0.998135	0.916433	0.986539	0.647855	0.881023	0.194689	0.476853	0.154581	0.135827	0.119232	0.998135	0.936336	0.97813	0.658275	0.845192	0.170509	0.375626	0.111624	0.10895	0.093426	0.998135	0.943237	0.972109	0.696129	0.857252
J3KR97	50.2791	51.2916	50.6381	50.429	-0.359038	0.653493	-0.149878	0.862653	J3KR97;Q9BTW9	tr|J3KR97|J3KR97_HUMAN Tubulin-specific chaperone D OS=Homo sapiens OX=9606 GN=TBCD PE=1 SV=1;sp|Q9BTW9|TBCD_HUMAN Tubulin-specific chaperone D OS=Homo sapiens OX=9606 GN=TBCD PE=1 SV=2	Tubulin-specific chaperone D	TBCD	29	28.4	0.998135	0.899846	1.00301	0.524649	0.817987	0.161418	0.291865	0.122263	0.118037	0.0919597	0.998135	0.97682	0.991758	0.610648	0.880033	0.209329	0.378483	0.161274	0.154861	0.129221	0.998135	0.988556	1.16817	0.568303	0.734888	0.221288	0.363634	0.160008	0.175852	0.153171	0.998135	0.952324	0.896127	0.511121	0.770831
J3KSB8	51.954	53.8582	51.9366	53.7029	0.0174562	1.92165	-1.74885	0.155351	J3KSB8;J3QLJ5;A9UHW6;J3QLD1;J3KSU6;J3QKW3;J3QRZ6;A0A3B3IU65	tr|J3KSB8|J3KSB8_HUMAN MIF4G domain containing isoform 4 OS=Homo sapiens OX=9606 GN=MIF4GD PE=1 SV=1;tr|J3QLJ5|J3QLJ5_HUMAN MIF4G domain-containing protein OS=Homo sapiens OX=9606 GN=MIF4GD PE=1 SV=1;sp|A9UHW6|MI4GD_HUMAN MIF4G domain-containing protein OS	MIF4G domain-containing protein	MIF4GD	3	22.4	0.998135	0.890811	0.878541	0.629817	0.711626	0.285714	0.468308	0.186346	0.270701	0.150611	0.998135	1.01002	0.954095	0.787764	0.832952	0.342155	0.594515	0.0771448	0.2468	0.173001	0.998135	1.12349	0.895688	0.632448	0.663403	0.400053	0.447933	0.263225	0.261597	0.228998	0.998135	0.988565	1.13147	0.864852	1.02419
J3KTA4	48.3018	48.391	47.4209	47.3015	0.880932	0.970089	1.00029	1.08944	J3KTA4;P17844	tr|J3KTA4|J3KTA4_HUMAN Probable ATP-dependent RNA helicase DDX5 OS=Homo sapiens OX=9606 GN=DDX5 PE=1 SV=1;sp|P17844|DDX5_HUMAN Probable ATP-dependent RNA helicase DDX5 OS=Homo sapiens OX=9606 GN=DDX5 PE=1 SV=1	Probable ATP-dependent RNA helicase DDX5	DDX5	42	61.1	0.998135	0.94593	1.02875	0.301289	0.703161	0.146151	0.20903	0.316364	0.113053	0.0922274	0.998135	0.966745	0.964349	0.293537	0.685345	0.135108	0.23266	0.122776	0.0968806	0.091747	0.998135	0.87188	0.96304	0.272847	0.531521	0.119817	0.151034	0.0773265	0.0874635	0.080893	0.998135	0.818413	0.928253	0.274316	0.538003
J3QK89	47.2956	49.2881	50.5945	50.2782	-3.29883	-1.30639	-2.98255	-0.990118	J3QK89;Q8IWX8	tr|J3QK89|J3QK89_HUMAN Calcium homeostasis endoplasmic reticulum protein OS=Homo sapiens OX=9606 GN=CHERP PE=1 SV=1;sp|Q8IWX8|CHERP_HUMAN Calcium homeostasis endoplasmic reticulum protein OS=Homo sapiens OX=9606 GN=CHERP PE=1 SV=3	Calcium homeostasis endoplasmic reticulum protein	CHERP	14	16.9	0.998135	0.78868	1.00345	0.320737	0.472866	0.181581	0.319343	0.130995	0.166661	0.115936	0.998135	0.754624	0.852077	0.49418	0.698403	0.187157	0.309329	0.168179	0.107049	0.14365	0.998135	0.94318	1.03052	0.550234	0.644281	0.29554	0.428414	0.236987	0.238119	0.205467	0.998135	0.984117	1.24537	0.525609	0.714673
J3QKS7	46.6211	49.0905	50.1639	51.2084	-3.54275	-1.07338	-4.58726	-2.11789	J3QKS7;A0A2R8Y855;B4DGM3;Q969G3;A0A2R8Y765;A0A2R8Y7U4;A0A2U3TZQ7;A0A2R8Y7I9;A0A2R8Y4T4;J3QR61;K7EMQ8;H7C048	tr|J3QKS7|J3QKS7_HUMAN SWI/SNF-related matrix-associated actin-dependent regulator of chromatin subfamily E member 1 (Fragment) OS=Homo sapiens OX=9606 GN=SMARCE1 PE=1 SV=2;tr|A0A2R8Y855|A0A2R8Y855_HUMAN SWI/SNF-related matrix-associated actin-dependent re	SWI/SNF-related matrix-associated actin-dependent regulator of chromatin subfamily E member 1	SMARCE1	13	43.2	0.998135	0.656332	0.853037	0.269826	0.525326	0.180531	0.269064	0.228783	0.162211	0.0875279	0.998135	0.946353	1.0868	0.388945	0.727673	0.253458	0.309253	0.217644	0.176418	0.147599	0.998135	0.800649	0.880921	0.514464	0.601117	0.323478	0.432042	0.272022	0.29134	0.226624	0.998135	0.933587	1.04943	0.556695	0.710969
J3QL71	53.6745	52.0732	54.1554	52.4253	-0.480908	-2.08223	1.24927	-0.352056	J3QL71;Q96FV2;J3QRJ1;J3KT79;J3QR84	tr|J3QL71|J3QL71_HUMAN Secernin-2 OS=Homo sapiens OX=9606 GN=SCRN2 PE=1 SV=1;sp|Q96FV2|SCRN2_HUMAN Secernin-2 OS=Homo sapiens OX=9606 GN=SCRN2 PE=1 SV=3;tr|J3QRJ1|J3QRJ1_HUMAN Secernin-2 OS=Homo sapiens OX=9606 GN=SCRN2 PE=1 SV=1;tr|J3KT79|J3KT79_HUMAN Sec	Secernin-2	SCRN2	6	22.9	0.998135	1.08588	1.08719	0.748408	1.02375	0.344477	0.581817	0.133511	0.16605	0.121351	0.998135	0.965922	1.05283	0.648093	1.00965	0.122071	0.480699	0.100129	0.142836	0.0619961	0.998135	0.992985	0.917627	0.824257	0.860411	0.329044	0.627549	0.363312	0.326801	0.283775	0.998135	0.924649	1.10993	0.653035	0.986328
J3QQJ5	48.9574	48.3913	48.493	50.4733	0.464389	-0.101658	-1.51599	-2.08203	J3QQJ5;Q9Y2L5;J3KSL8;J3QSA1	tr|J3QQJ5|J3QQJ5_HUMAN Trafficking protein particle complex subunit 8 OS=Homo sapiens OX=9606 GN=TRAPPC8 PE=1 SV=1;sp|Q9Y2L5|TPPC8_HUMAN Trafficking protein particle complex subunit 8 OS=Homo sapiens OX=9606 GN=TRAPPC8 PE=1 SV=2;tr|J3KSL8|J3KSL8_HUMAN Traf	Trafficking protein particle complex subunit 8	TRAPPC8	9	8.3	0.998135	0.941041	0.976357	0.352175	0.761216	0.182473	0.238918	0.139272	0.117963	0.109081	0.998135	0.873992	0.878786	0.31931	0.671955	0.135883	0.188628	0.0725844	0.0465369	0.0394837	0.998135	0.96438	1.1101	0.297844	0.70759	0.13794	0.186043	0.05837	0.0875581	0.0700475	0.998135	1.21965	1.53036	0.493862	0.961829
J3QR07	54.6419	53.7448	50.4642	49.9179	4.17775	3.28065	4.72407	3.82697	J3QR07;Q96MU7	tr|J3QR07|J3QR07_HUMAN YTH domain-containing protein 1 OS=Homo sapiens OX=9606 GN=YTHDC1 PE=1 SV=1;sp|Q96MU7|YTDC1_HUMAN YTH domain-containing protein 1 OS=Homo sapiens OX=9606 GN=YTHDC1 PE=1 SV=3	YTH domain-containing protein 1	YTHDC1	7	8.6	0.998135	0.814409	1.14033	0.653013	0.849424	0.4547	0.617453	0.28828	0.363447	0.283505	0.998135	0.962448	1.05328	0.655902	0.847449	0.471538	0.552168	0.24999	0.290259	0.290558	0.998135	0.988836	1.04965	0.515825	0.896022	0.360741	0.455355	0.371329	0.363586	0.30649	0.998135	0.94223	1.0014	0.511988	0.686416
J3QR09	61.0342	58.102	50.9654	51.8652	10.0689	7.13664	9.16898	6.23677	J3QR09;J3KTE4;P84098	tr|J3QR09|J3QR09_HUMAN Ribosomal protein L19 OS=Homo sapiens OX=9606 GN=RPL19 PE=1 SV=1;tr|J3KTE4|J3KTE4_HUMAN Ribosomal protein L19 OS=Homo sapiens OX=9606 GN=RPL19 PE=1 SV=1;sp|P84098|RL19_HUMAN 60S ribosomal protein L19 OS=Homo sapiens OX=9606 GN=RPL19	Ribosomal protein L19;60S ribosomal protein L19	RPL19	8	24.9	0.998135	1.08147	1.12064	0.980069	1.08548	0.749535	0.967293	0.417726	0.642049	0.272782	0.998135	1.0839	1.04745	0.991028	1.06058	0.515232	0.822614	0.207982	0.597212	0.222483	0.998135	1.03877	1.06651	0.575999	0.877991	0.208598	0.358291	0.167005	0.178465	0.133386	0.998135	1.00046	1.04533	0.762146	0.915175
J3QRS3	52.5878	51.9109	49.9945	49.7372	2.59331	1.91637	2.85063	2.17369	J3QRS3;P19105;O14950;J3KTJ1	tr|J3QRS3|J3QRS3_HUMAN Myosin regulatory light chain 12A OS=Homo sapiens OX=9606 GN=MYL12A PE=1 SV=1;sp|P19105|ML12A_HUMAN Myosin regulatory light chain 12A OS=Homo sapiens OX=9606 GN=MYL12A PE=1 SV=2;sp|O14950|ML12B_HUMAN Myosin regulatory light chain 12B	Myosin regulatory light chain 12A;Myosin regulatory light chain 12B	MYL12A;MYL12B	18	81.4	0.998135	1.06776	0.97889	0.69349	0.897706	0.216516	0.527477	0.119193	0.118155	0.0889152	0.998135	0.969231	0.994263	0.638862	0.897116	0.181233	0.463884	0.0819814	0.0871665	0.0826315	0.998135	0.84548	0.881523	0.497435	0.79748	0.14422	0.296931	0.0882587	0.0848551	0.0900356	0.998135	0.856528	0.84709	0.490941	0.753503
J3QRU1	51.3418	52.379	48.2411	48.7109	3.10071	4.13793	2.6309	3.66812	J3QRU1;P07947	tr|J3QRU1|J3QRU1_HUMAN Tyrosine-protein kinase OS=Homo sapiens OX=9606 GN=YES1 PE=1 SV=1;sp|P07947|YES_HUMAN Tyrosine-protein kinase Yes OS=Homo sapiens OX=9606 GN=YES1 PE=1 SV=3	Non-specific protein-tyrosine kinase;Tyrosine-protein kinase Yes	YES1	8	18.4	0.998135	0.999869	0.878141	0.641282	0.798422	0.251164	0.363603	0.169735	0.151468	0.128073	0.998135	0.924872	0.903293	0.729683	0.79829	0.282038	0.451385	0.123971	0.196096	0.16062	0.998135	0.858595	0.941407	0.362184	0.610793	0.143779	0.186534	0.0802338	0.0903162	0.0772816	0.998135	0.903576	1.00587	0.409513	0.6346
J3QSB5	60.0306	61.3014	52.3698	53.0213	7.66078	8.93155	7.0093	8.28007	J3QSB5;Q9Y3U8	tr|J3QSB5|J3QSB5_HUMAN 60S ribosomal protein L36 OS=Homo sapiens OX=9606 GN=RPL36 PE=1 SV=1;sp|Q9Y3U8|RL36_HUMAN 60S ribosomal protein L36 OS=Homo sapiens OX=9606 GN=RPL36 PE=1 SV=3	60S ribosomal protein L36	RPL36	3	30.9	0.998135	1.06807	2.11636	0.91698	1.20258	0.925632	1.02385	0.394593	0.951683	0.46336	0.998135	1.22007	1.23976	1.03118	1.1769	0.88826	0.915678	0.144972	1.21308	0.195654	0.998135	1.03822	1.23642	0.718984	1.04746	0.306297	0.461807	0.224268	0.210553	0.236259	0.998135	1.04309	1.07218	0.842001	1.0109
J3QT87	52.1501	52.817	52.9198	53.6309	-0.769713	-0.102816	-1.48081	-0.81391	J3QT87;Q96SW2;A0A1W2PPJ5	tr|J3QT87|J3QT87_HUMAN Protein cereblon (Fragment) OS=Homo sapiens OX=9606 GN=CRBN PE=1 SV=1;sp|Q96SW2|CRBN_HUMAN Protein cereblon OS=Homo sapiens OX=9606 GN=CRBN PE=1 SV=1;tr|A0A1W2PPJ5|A0A1W2PPJ5_HUMAN Protein cereblon OS=Homo sapiens OX=9606 GN=CRBN PE=	Protein cereblon	CRBN	5	17.3	0.998135	0.989889	1.001	0.67354	0.883388	0.299655	0.425988	0.151566	0.090382	0.0892714	0.998135	0.979075	1.12987	0.73349	0.861319	0.287213	0.504864	0.0828512	0.0806296	0.0546348	0.998135	0.902267	0.900741	0.860599	0.919447	0.318444	0.393867	0.156005	0.184519	0.0361444	0.998135	1.18648	1.16103	0.763144	0.853341
K4DI93	53.2844	54.09	52.6707	52.6862	0.613668	1.41925	0.598232	1.40381	K4DI93;Q13620	tr|K4DI93|K4DI93_HUMAN Cullin 4B, isoform CRA_e OS=Homo sapiens OX=9606 GN=CUL4B PE=1 SV=1;sp|Q13620|CUL4B_HUMAN Cullin-4B OS=Homo sapiens OX=9606 GN=CUL4B PE=1 SV=4	Cullin-4B	CUL4B	47	49.2	0.998135	1.06412	0.990892	0.778285	0.931344	0.292913	0.549335	0.0974025	0.0894736	0.0815437	0.998135	0.995326	0.96188	0.85858	0.94656	0.340178	0.632356	0.116468	0.114854	0.107696	0.998135	0.959784	1.05771	0.699094	0.936702	0.273966	0.497512	0.119954	0.130414	0.100678	0.998135	0.888006	1.00987	0.752266	0.947856
K7EIU8	51.9889	52.2403	52.1928	52.6977	-0.203921	0.0474471	-0.708861	-0.457492	K7EIU8;Q13485;K7EIJ2;K7ENG8;K7ES96	tr|K7EIU8|K7EIU8_HUMAN Mothers against decapentaplegic homolog OS=Homo sapiens OX=9606 GN=SMAD4 PE=1 SV=1;sp|Q13485|SMAD4_HUMAN Mothers against decapentaplegic homolog 4 OS=Homo sapiens OX=9606 GN=SMAD4 PE=1 SV=1;tr|K7EIJ2|K7EIJ2_HUMAN Mothers against deca	Mothers against decapentaplegic homolog;Mothers against decapentaplegic homolog 4	SMAD4	19	34.9	0.998135	0.963561	0.992416	0.66865	0.819358	0.278779	0.432409	0.174223	0.208013	0.161316	0.998135	0.937118	0.953124	0.641369	0.832841	0.321712	0.452259	0.232329	0.270936	0.179765	0.998135	0.941395	0.978633	0.671851	0.842703	0.284291	0.441767	0.162581	0.204906	0.127299	0.998135	1.05164	1.08766	0.723632	0.950028
K7EJ78	60.0626	59.4114	51.4319	52.2828	8.63077	7.97953	7.77986	7.12863	K7EJ78;K7EQJ5;K7ELC2;P62841;S4R456;K7EM56;A0A0B4J2B4;S4R417	tr|K7EJ78|K7EJ78_HUMAN 40S ribosomal protein S15 OS=Homo sapiens OX=9606 GN=RPS15 PE=1 SV=2;tr|K7EQJ5|K7EQJ5_HUMAN 40S ribosomal protein S15 OS=Homo sapiens OX=9606 GN=RPS15 PE=1 SV=2;tr|K7ELC2|K7ELC2_HUMAN 40S ribosomal protein S15 OS=Homo sapiens OX=9606	40S ribosomal protein S15	RPS15	4	44.2	0.998135	1.26432	1.06475	1.12389	1.06496	0.919402	0.984707	0.290168	0.578512	0.0920549	0.998135	1.24859	0.946693	1.43466	1.15743	1.03432	1.12916	0.0569281	0.833328	0.203474	0.998135	1.22667	1.14393	0.631802	0.917537	0.225989	0.360178	0.106552	0.167264	0.100233	0.998135	1.11493	1.0653	0.80038	1.00114
K7EK33	55.4391	54.7754	57.889	56.6419	-2.44995	-3.11361	-1.20281	-1.86647	K7EK33;K7EQ55;Q96EP5;K7EQ02	tr|K7EK33|K7EK33_HUMAN DAZ-associated protein 1 OS=Homo sapiens OX=9606 GN=DAZAP1 PE=1 SV=2;tr|K7EQ55|K7EQ55_HUMAN DAZ-associated protein 1 OS=Homo sapiens OX=9606 GN=DAZAP1 PE=1 SV=2;sp|Q96EP5|DAZP1_HUMAN DAZ-associated protein 1 OS=Homo sapiens OX=9606 G	DAZ-associated protein 1	DAZAP1	13	39.2	0.998135	1.00842	0.997323	0.910892	1.05157	0.466222	0.717202	0.228059	0.329286	0.292136	0.998135	1.01838	1.17056	0.721959	0.956456	0.40273	0.720813	0.31223	0.266672	0.245929	0.998135	1.05807	1.02416	0.931882	0.963812	0.566857	0.790832	0.43653	0.469742	0.314356	0.998135	0.951075	0.904364	0.761181	0.895128
K7EKE6	53.7187	53.5643	52.7919	54.7718	0.926812	0.772378	-1.05301	-1.20745	K7EKE6;P36776;K7EJE8	tr|K7EKE6|K7EKE6_HUMAN Lon protease homolog, mitochondrial OS=Homo sapiens OX=9606 GN=LONP1 PE=1 SV=1;sp|P36776|LONM_HUMAN Lon protease homolog, mitochondrial OS=Homo sapiens OX=9606 GN=LONP1 PE=1 SV=2;tr|K7EJE8|K7EJE8_HUMAN Lon protease homolog, mitochond	Lon protease homolog, mitochondrial	LONP1	41	56.9	0.998135	0.99309	0.940745	0.753142	0.892912	0.376923	0.554899	0.128434	0.170057	0.0713265	0.998135	0.929117	0.906068	0.764449	0.871175	0.35807	0.551049	0.0807919	0.167096	0.0916503	0.998135	1.00424	1.00508	0.703056	0.895467	0.322561	0.477806	0.0789637	0.132635	0.0788067	0.998135	1.15931	1.34051	0.981233	1.12117
K7EL81	47.4994	47.772	53.1555	53.3266	-5.65614	-5.3835	-5.82724	-5.5546	K7EL81;Q9BZL4	tr|K7EL81|K7EL81_HUMAN Protein phosphatase 1 regulatory subunit 12C (Fragment) OS=Homo sapiens OX=9606 GN=PPP1R12C PE=1 SV=1;sp|Q9BZL4|PP12C_HUMAN Protein phosphatase 1 regulatory subunit 12C OS=Homo sapiens OX=9606 GN=PPP1R12C PE=1 SV=1	Protein phosphatase 1 regulatory subunit 12C	PPP1R12C	10	21.6	0.998135	0.715308	0.921937	0.343222	0.52252	0.128124	0.293843	0.130691	0.112839	0.0684903	0.998135	0.747376	0.932859	0.403285	0.509945	0.172032	0.291531	0.146482	0.171428	0.130467	0.998135	0.846105	1.00715	0.880517	1.08704	0.420244	0.516475	0.430875	0.436622	0.381206	0.998135	1.21512	1.13185	0.626116	0.806035
K7EM18	58.2983	58.5883	64.5237	65.3999	-6.22539	-5.9354	-7.10152	-6.81154	K7EM18;P41567	tr|K7EM18|K7EM18_HUMAN Eukaryotic translation initiation factor 1 OS=Homo sapiens OX=9606 GN=EIF1 PE=1 SV=1;sp|P41567|EIF1_HUMAN Eukaryotic translation initiation factor 1 OS=Homo sapiens OX=9606 GN=EIF1 PE=1 SV=1	Eukaryotic translation initiation factor 1	EIF1	10	72.7	0.998135	1.1249	1.07079	0.968457	0.999779	0.64161	0.781771	0.305092	0.482933	0.230949	0.998135	1.00986	0.974606	0.871334	0.952618	0.615181	0.735845	0.358115	0.4951	0.278619	0.998135	0.903645	0.913892	0.87578	1.00082	0.708455	0.810143	0.585892	0.659411	0.403059	0.998135	1.04586	1.0007	1.01966	1.06757
K7EM38	51.9344	52.0727	55.1831	57.1151	-3.24871	-3.11048	-5.18071	-5.04247	K7EM38;J3KT65	tr|K7EM38|K7EM38_HUMAN Actin, cytoplasmic 2 (Fragment) OS=Homo sapiens OX=9606 GN=ACTG1 PE=1 SV=1;tr|J3KT65|J3KT65_HUMAN Actin, cytoplasmic 2 OS=Homo sapiens OX=9606 GN=ACTG1 PE=1 SV=1	NA	ACTG1	18	100	0.998135	0.638336	2.22518	0.637931	0.690939	0.330581	0.5713	0.208687	0.30254	0.34197	0.998135	0.627256	0.705759	0.802061	0.7626	0.280032	0.538838	0.284646	0.207196	0.0495757	0.998135	0.975615	1.17641	0.900876	2.50054	0.508892	0.578162	0.225458	0.406015	0.0987675	0.998135	1.17744	1.56307	1.16845	1.18044
K7EN05	51.8439	50.1691	50.9479	50.341	0.896056	-0.778781	1.5029	-0.171938	K7EN05;K7EPC8;A0A024R7E8;K7EQ44;K7EMV4;P60002	tr|K7EN05|K7EN05_HUMAN Transcription elongation factor 1 homolog OS=Homo sapiens OX=9606 GN=ELOF1 PE=1 SV=1;tr|K7EPC8|K7EPC8_HUMAN Transcription elongation factor 1 homolog OS=Homo sapiens OX=9606 GN=ELOF1 PE=1 SV=1;tr|A0A024R7E8|A0A024R7E8_HUMAN Transcrip	Transcription elongation factor 1 homolog	ELOF1	2	25	0.998135	1.14675	1.13294	0.651831	0.852952	0.276837	0.391618	0.1465	0.24503	0.0762726	0.998135	0.932973	0.861582	0.47084	0.802609	0.195849	0.30022	0.0802644	0.201733	0.0657003	0.998135	0.860969	0.961856	0.491675	0.666098	0.253822	0.510364	0.140508	0.161745	0.0496326	0.998135	0.787596	0.873474	0.548941	0.673052
K7ENL9	50.0922	50.2788	50.4007	51.2825	-0.308521	-0.121883	-1.19028	-1.00364	K7ENL9;Q96DM3;A0A087WZD4	tr|K7ENL9|K7ENL9_HUMAN Regulator of MON1-CCZ1 complex OS=Homo sapiens OX=9606 GN=RMC1 PE=1 SV=1;sp|Q96DM3|RMC1_HUMAN Regulator of MON1-CCZ1 complex OS=Homo sapiens OX=9606 GN=RMC1 PE=1 SV=2;tr|A0A087WZD4|A0A087WZD4_HUMAN Regulator of MON1-CCZ1 complex OS=H	Uncharacterized protein C18orf8	C18orf8	4	9.2	0.998135	0.982286	0.837646	0.491855	0.820159	0.193062	0.336223	0.353094	0.223457	0.0924203	0.998135	1.05666	1.06167	0.568299	0.803817	0.155526	0.223285	0.123193	0.137411	0.0904171	0.998135	0.957117	0.97295	0.510286	0.83304	0.209424	0.310765	0.114893	0.139111	0.109683	0.998135	1.00443	1.21694	0.731454	0.945313
K7ESQ2	46.7749	49.3518	45.4114	45.481	1.36344	3.94031	1.29388	3.87074	K7ESQ2;Q8NBT2;K7EJH0;K7EMX1;K7EJV2;A0A0A0MSN0	tr|K7ESQ2|K7ESQ2_HUMAN Kinetochore protein Spc24 (Fragment) OS=Homo sapiens OX=9606 GN=SPC24 PE=1 SV=1;sp|Q8NBT2|SPC24_HUMAN Kinetochore protein Spc24 OS=Homo sapiens OX=9606 GN=SPC24 PE=1 SV=2;tr|K7EJH0|K7EJH0_HUMAN Kinetochore protein Spc24 (Fragment) OS	Kinetochore protein Spc24	SPC24	4	33	0.998135	0.675044	0.904829	0.304949	0.509307	0.0927941	0.155898	0.147238	0.0606988	0.0121374	0.998135	0.908337	1.48769	0.389268	0.781491	0.156962	0.294612	0.105924	0.11636	0.123639	0.998135	0.568611	0.896111	0.298886	0.384927	0.193832	0.242713	0.169343	0.164614	0.123871	0.998135	0.570522	0.802393	0.27448	0.435019
M0QY97	58.1316	58.6102	57.2719	57.7618	0.859713	1.33829	0.369804	0.848376	M0QY97;Q9UPT8	tr|M0QY97|M0QY97_HUMAN Zinc finger CCCH domain-containing protein 4 (Fragment) OS=Homo sapiens OX=9606 GN=ZC3H4 PE=1 SV=1;sp|Q9UPT8|ZC3H4_HUMAN Zinc finger CCCH domain-containing protein 4 OS=Homo sapiens OX=9606 GN=ZC3H4 PE=1 SV=3	Zinc finger CCCH domain-containing protein 4	ZC3H4	10	16.6	0.998135	0.957549	1.01725	0.857061	0.951643	0.596637	0.732546	0.285207	0.505298	0.352061	0.998135	1.08617	1.11279	0.805624	0.947888	0.673929	0.757535	0.226012	0.529094	0.362735	0.998135	0.944898	0.873133	0.663547	0.864725	0.61397	0.565617	0.391046	0.44122	0.317859	0.998135	0.975382	1.08537	0.820535	0.902131
M0R0F0	57.8184	57.6546	51.7805	50.9766	6.03792	5.87419	6.8418	6.67807	M0R0F0;P46782;M0R0R2;M0QZN2	tr|M0R0F0|M0R0F0_HUMAN 40S ribosomal protein S5 (Fragment) OS=Homo sapiens OX=9606 GN=RPS5 PE=1 SV=1;sp|P46782|RS5_HUMAN 40S ribosomal protein S5 OS=Homo sapiens OX=9606 GN=RPS5 PE=1 SV=4;tr|M0R0R2|M0R0R2_HUMAN 40S ribosomal protein S5 OS=Homo sapiens OX=9	40S ribosomal protein S5;40S ribosomal protein S5, N-terminally processed	RPS5	12	52.5	0.998135	0.904954	1.01149	0.895143	0.879284	0.655452	0.791537	0.202715	0.434865	0.106863	0.998135	1.01816	1.00272	0.980633	0.98103	0.612583	0.882253	0.0957367	0.436334	0.0960397	0.998135	1.01424	1.14165	0.635699	0.837056	0.25112	0.413838	0.083955	0.135959	0.0874833	0.998135	0.865731	0.846198	0.606112	0.78169
M0R0N4	51.8663	52.0984	53.0392	51.0924	-1.17283	-0.940797	0.773942	1.00597	M0R0N4;M0QYZ2;P53680;M0QZ21;X6R390	tr|M0R0N4|M0R0N4_HUMAN AP complex subunit sigma OS=Homo sapiens OX=9606 GN=AP2S1 PE=1 SV=1;tr|M0QYZ2|M0QYZ2_HUMAN AP complex subunit sigma OS=Homo sapiens OX=9606 GN=AP2S1 PE=1 SV=1;sp|P53680|AP2S1_HUMAN AP-2 complex subunit sigma OS=Homo sapiens OX=9606 G	AP-2 complex subunit sigma	AP2S1	5	27.1	0.998135	1.34979	0.91616	0.727221	0.709575	0.194011	0.422204	0.185313	0.115775	0.0884794	0.998135	0.916549	0.942996	0.700995	0.734045	0.243794	0.487976	0.11239	0.13008	0.0246181	0.998135	0.997481	0.778463	0.637167	0.96098	0.414905	0.502536	0.0819591	0.0995766	0.115614	0.998135	0.944609	0.917736	0.637899	0.775817
M0R165	49.1091	48.441	50.066	52.2731	-0.956874	-1.62496	-3.16395	-3.83204	M0R165;Q9UBC2;M0R2S2	tr|M0R165|M0R165_HUMAN Epidermal growth factor receptor substrate 15-like 1 OS=Homo sapiens OX=9606 GN=EPS15L1 PE=1 SV=1;sp|Q9UBC2|EP15R_HUMAN Epidermal growth factor receptor substrate 15-like 1 OS=Homo sapiens OX=9606 GN=EPS15L1 PE=1 SV=1;tr|M0R2S2|M0R2S	Epidermal growth factor receptor substrate 15-like 1	EPS15L1	18	24.7	0.998135	0.930024	0.998532	0.418218	0.655763	0.171958	0.297209	0.142773	0.146631	0.101503	0.998135	0.81673	0.895743	0.400613	0.598499	0.191763	0.306155	0.187015	0.139306	0.159527	0.998135	0.89824	1.00277	0.46634	0.718105	0.26802	0.370554	0.187026	0.203979	0.13839	0.998135	1.01849	1.14173	0.658965	0.874627
M0R2B7	51.2241	51.229	46.8035	46.7534	4.42067	4.42551	4.47072	4.47555	M0R2B7;P28340;M0QZR8;A0A2R8Y7K6	tr|M0R2B7|M0R2B7_HUMAN DNA polymerase OS=Homo sapiens OX=9606 GN=POLD1 PE=1 SV=1;sp|P28340|DPOD1_HUMAN DNA polymerase delta catalytic subunit OS=Homo sapiens OX=9606 GN=POLD1 PE=1 SV=2;tr|M0QZR8|M0QZR8_HUMAN DNA polymerase OS=Homo sapiens OX=9606 GN=POLD1	DNA polymerase;DNA polymerase delta catalytic subunit	POLD1	16	15.5	0.998135	0.77453	0.908108	0.550935	0.652789	0.325256	0.501103	0.206327	0.18042	0.135117	0.998135	0.791917	0.91216	0.541738	0.617971	0.303281	0.559251	0.136056	0.236749	0.0490373	0.998135	0.70233	0.903038	0.321592	0.433775	0.187765	0.256764	0.104671	0.126121	0.0567212	0.998135	0.732243	0.84563	0.312608	0.444571
O00116	51.066	51.7736	54.5402	51.8015	-3.47428	-2.76667	-0.735555	-0.0279442	O00116;A0A1B0GWA2;A0A2R8YEL0	sp|O00116|ADAS_HUMAN Alkyldihydroxyacetonephosphate synthase, peroxisomal OS=Homo sapiens OX=9606 GN=AGPS PE=1 SV=1;tr|A0A1B0GWA2|A0A1B0GWA2_HUMAN Alkylglycerone-phosphate synthase (Fragment) OS=Homo sapiens OX=9606 GN=AGPS PE=1 SV=1;tr|A0A2R8YEL0|A0A2R8YE	Alkyldihydroxyacetonephosphate synthase, peroxisomal	AGPS	8	19.6	0.998135	1.50024	1.08393	0.651427	0.98485	0.23192	0.362562	0.367737	0.285878	0.118171	0.998135	1.02352	0.999533	0.666981	0.83859	0.349359	0.342476	0.230768	0.329825	0.117525	0.998135	1.12211	1.09208	0.732116	0.970725	0.40274	0.673789	0.401537	0.332837	0.360644	0.998135	1.06023	1.09457	0.659798	0.960727
O00148	47.2981	46.8645	45.4268	45.4721	1.87136	1.4377	1.82604	1.39238	O00148;K7EQN7	sp|O00148|DX39A_HUMAN ATP-dependent RNA helicase DDX39A OS=Homo sapiens OX=9606 GN=DDX39A PE=1 SV=2;tr|K7EQN7|K7EQN7_HUMAN ATP-dependent RNA helicase DDX39A (Fragment) OS=Homo sapiens OX=9606 GN=DDX39A PE=1 SV=1	ATP-dependent RNA helicase DDX39A	DDX39A	26	59.7	0.998135	0.87434	0.856725	0.267128	0.49624	0.169642	0.263374	0.142689	0.131144	0.0929142	0.998135	0.751099	0.863077	0.289391	0.471113	0.204027	0.295815	0.162457	0.161346	0.14761	0.998135	0.685902	0.888864	0.21	0.307607	0.121369	0.13664	0.0724549	0.0865076	0.0818935	0.998135	0.693147	0.894425	0.164468	0.317052
O00159	46.3146	46.5746	46.5613	45.3459	-0.246696	0.0132829	0.968644	1.22862	O00159;F5H6E2	sp|O00159|MYO1C_HUMAN Unconventional myosin-Ic OS=Homo sapiens OX=9606 GN=MYO1C PE=1 SV=4;tr|F5H6E2|F5H6E2_HUMAN Unconventional myosin-Ic OS=Homo sapiens OX=9606 GN=MYO1C PE=1 SV=1	Unconventional myosin-Ic	MYO1C	53	48.9	0.998135	0.800183	0.942977	0.172229	0.40724	0.0938569	0.151539	0.0841547	0.0674122	0.0667048	0.998135	0.830607	1.01817	0.191156	0.430487	0.103451	0.162829	0.0771623	0.0743361	0.0689108	0.998135	0.782896	0.960886	0.266455	0.419926	0.15822	0.218656	0.101758	0.110556	0.122881	0.998135	0.635208	0.933181	0.277186	0.322005
O00170	49.1879	49.1104	50.0019	50.152	-0.814004	-0.891514	-0.964031	-1.04154	O00170;E9PMH2	sp|O00170|AIP_HUMAN AH receptor-interacting protein OS=Homo sapiens OX=9606 GN=AIP PE=1 SV=2;tr|E9PMH2|E9PMH2_HUMAN Peptidylprolyl isomerase (Fragment) OS=Homo sapiens OX=9606 GN=AIP PE=1 SV=2	AH receptor-interacting protein	AIP	11	40.6	0.998135	0.938871	1.00285	0.385322	0.723129	0.188646	0.271135	0.129986	0.168231	0.0514091	0.998135	0.931792	0.963146	0.384965	0.750011	0.124714	0.205253	0.0780321	0.0811761	0.0600657	0.998135	0.956119	1.00247	0.453463	0.780371	0.186436	0.319305	0.0970294	0.0911568	0.0815161	0.998135	0.916563	0.957595	0.485351	0.7635
O00178	48.6474	50.1903	50.8135	49.1264	-2.16608	-0.623167	-0.478973	1.06394	O00178	sp|O00178|GTPB1_HUMAN GTP-binding protein 1 OS=Homo sapiens OX=9606 GN=GTPBP1 PE=1 SV=3	GTP-binding protein 1	GTPBP1	10	17	0.998135	0.827826	0.857858	0.478767	0.616089	0.108823	0.210418	0.13577	0.0903693	0.079129	0.998135	0.918882	0.990801	0.547553	0.726531	0.202298	0.285787	0.0882313	0.115481	0.0962953	0.998135	0.888384	1.03314	0.562635	0.718154	0.242505	0.388275	0.194245	0.2083	0.0930026	0.998135	0.875242	0.916821	0.432257	0.68677
O00186	49.5225	47.3339	45.107	47.5838	4.41546	2.2269	1.93866	-0.249906	O00186	sp|O00186|STXB3_HUMAN Syntaxin-binding protein 3 OS=Homo sapiens OX=9606 GN=STXBP3 PE=1 SV=2	Syntaxin-binding protein 3	STXBP3	9	16.6	0.998135	0.887222	0.609122	0.339187	0.733486	0.28091	0.402124	0.251851	0.145633	0.0249648	0.998135	0.843378	1.00706	0.245399	0.538772	0.167063	0.199818	0.0842888	0.163628	0.0550023	0.998135	0.630149	0.785023	0.132275	0.374543	0.128882	0.141628	0.0605757	0.0811581	0.0591814	0.998135	0.770738	0.993805	0.344916	0.516552
O00203	49.6075	50.3709	49.343	50.6013	0.264424	1.02783	-0.993867	-0.230462	O00203	sp|O00203|AP3B1_HUMAN AP-3 complex subunit beta-1 OS=Homo sapiens OX=9606 GN=AP3B1 PE=1 SV=3	AP-3 complex subunit beta-1	AP3B1	35	32.2	0.998135	0.921483	0.917578	0.473602	0.719636	0.150747	0.274155	0.127409	0.110151	0.0824595	0.998135	0.938891	0.93729	0.563605	0.776248	0.148213	0.283371	0.08437	0.0976884	0.0740549	0.998135	0.988764	0.994783	0.396658	0.779685	0.185287	0.255627	0.123716	0.145421	0.0863873	0.998135	0.932866	1.08525	0.548269	0.848044
O00231	54.3031	55.1039	53.1409	54.0423	1.16226	1.96303	0.260857	1.06162	O00231	sp|O00231|PSD11_HUMAN 26S proteasome non-ATPase regulatory subunit 11 OS=Homo sapiens OX=9606 GN=PSMD11 PE=1 SV=3	26S proteasome non-ATPase regulatory subunit 11	PSMD11	28	69.4	0.998135	0.991429	0.977271	0.786999	0.955781	0.447157	0.585995	0.159453	0.165998	0.112688	0.998135	1.01945	1.00774	0.820799	0.943914	0.459442	0.709183	0.156185	0.187716	0.115088	0.998135	0.986993	1.05501	0.718312	0.891257	0.315709	0.539255	0.120195	0.154219	0.0948295	0.998135	1.05151	1.12841	0.873192	0.964608
O00232	54.462	54.2986	52.4133	54.0977	2.04862	1.88527	0.364231	0.200887	O00232	sp|O00232|PSD12_HUMAN 26S proteasome non-ATPase regulatory subunit 12 OS=Homo sapiens OX=9606 GN=PSMD12 PE=1 SV=3	26S proteasome non-ATPase regulatory subunit 12	PSMD12	36	68	0.998135	1.09184	1.00441	0.77766	1.01102	0.471896	0.59169	0.187707	0.170034	0.11612	0.998135	0.973131	0.951317	0.784732	0.942255	0.421754	0.619731	0.0960768	0.150133	0.104295	0.998135	0.948283	0.939518	0.668654	0.906461	0.250403	0.492626	0.0798755	0.0969273	0.0760482	0.998135	1.05611	1.12303	0.879209	0.97349
O00267	49.3923	49.5022	50.0744	50.5784	-0.682068	-0.572166	-1.18611	-1.0762	O00267	sp|O00267|SPT5H_HUMAN Transcription elongation factor SPT5 OS=Homo sapiens OX=9606 GN=SUPT5H PE=1 SV=1	Transcription elongation factor SPT5	SUPT5H	32	35.9	0.998135	0.969303	0.93978	0.448094	0.75031	0.106656	0.195745	0.0970143	0.0773038	0.0780944	0.998135	0.906751	0.932589	0.458991	0.786862	0.0896546	0.181918	0.0826992	0.0678326	0.0587539	0.998135	0.941461	0.953177	0.49506	0.841733	0.181491	0.262144	0.127696	0.13426	0.112854	0.998135	1.0335	1.07388	0.562672	0.919463
O00273	55.8599	54.9601	58.2244	57.9026	-2.36447	-3.26429	-2.04274	-2.94255	O00273	sp|O00273|DFFA_HUMAN DNA fragmentation factor subunit alpha OS=Homo sapiens OX=9606 GN=DFFA PE=1 SV=1	DNA fragmentation factor subunit alpha	DFFA	23	80.4	0.998135	0.973366	1.00161	0.845688	0.943322	0.478751	0.678442	0.281872	0.377179	0.247	0.998135	0.993311	0.949456	0.755185	0.931052	0.468006	0.619928	0.302858	0.334144	0.280822	0.998135	1.04071	1.08527	0.966408	0.989021	0.605536	0.880606	0.496905	0.483877	0.384465	0.998135	0.960503	0.897542	0.851068	0.931735
O00291	50.1961	49.9521	51.0539	51.9501	-0.857837	-1.10175	-1.75405	-1.99796	O00291	sp|O00291|HIP1_HUMAN Huntingtin-interacting protein 1 OS=Homo sapiens OX=9606 GN=HIP1 PE=1 SV=5	Huntingtin-interacting protein 1	HIP1	26	27.7	0.998135	0.923098	0.972861	0.516755	0.824512	0.176708	0.283627	0.152926	0.139786	0.11898	0.998135	0.934926	0.960478	0.483674	0.82702	0.162994	0.253437	0.124223	0.122147	0.0954316	0.998135	0.968415	0.992325	0.552387	0.903866	0.30504	0.399468	0.258729	0.274004	0.196724	0.998135	0.985161	1.07574	0.633154	0.871721
O00299	51.7233	52.1613	52.5016	51.7591	-0.778293	-0.340266	-0.0358345	0.402192	O00299	sp|O00299|CLIC1_HUMAN Chloride intracellular channel protein 1 OS=Homo sapiens OX=9606 GN=CLIC1 PE=1 SV=4	Chloride intracellular channel protein 1	CLIC1	19	89.2	0.998135	0.965867	1.00484	0.705182	0.858666	0.136367	0.394176	0.08573	0.0909651	0.0710899	0.998135	0.971915	0.969293	0.758053	0.932361	0.124926	0.426918	0.0782646	0.0780323	0.0789382	0.998135	1.0016	1.10978	0.818444	0.945004	0.150916	0.448554	0.108092	0.091464	0.0858264	0.998135	0.994945	0.902945	0.69424	0.844157
O00303	47.8217	47.5308	47.2109	47.2924	0.610874	0.319909	0.529317	0.238352	O00303	sp|O00303|EIF3F_HUMAN Eukaryotic translation initiation factor 3 subunit F OS=Homo sapiens OX=9606 GN=EIF3F PE=1 SV=1	Eukaryotic translation initiation factor 3 subunit F	EIF3F	20	61.6	0.998135	0.897516	0.955574	0.311288	0.562849	0.172726	0.221947	0.138332	0.135879	0.0836433	0.998135	0.868916	0.935082	0.245894	0.565309	0.137601	0.222761	0.122927	0.0963216	0.0847046	0.998135	0.925469	1.06333	0.251921	0.494533	0.135896	0.18628	0.0904087	0.0965514	0.071049	0.998135	0.918181	1.04886	0.268897	0.501319
O00330	57.1991	56.0754	55.158	52.9484	2.04112	0.917351	4.2507	3.12693	O00330	sp|O00330|ODPX_HUMAN Pyruvate dehydrogenase protein X component, mitochondrial OS=Homo sapiens OX=9606 GN=PDHX PE=1 SV=3	Pyruvate dehydrogenase protein X component, mitochondrial	PDHX	13	29.1	0.998135	0.85146	0.924882	0.805439	0.80736	0.582774	0.716113	0.368108	0.388863	0.141304	0.998135	0.949051	1.09562	0.75549	0.926243	0.516956	0.658866	0.230392	0.373442	0.145936	0.998135	1.10976	1.15698	0.96438	0.840355	0.418123	0.713604	0.173449	0.255159	0.161118	0.998135	0.923082	0.953405	0.695367	0.808331
O00401	51.6606	52.5574	52.6368	50.2731	-0.976205	-0.0793905	1.38747	2.28429	O00401	sp|O00401|WASL_HUMAN Neural Wiskott-Aldrich syndrome protein OS=Homo sapiens OX=9606 GN=WASL PE=1 SV=2	Neural Wiskott-Aldrich syndrome protein	WASL	18	44.8	0.998135	0.901862	1.00344	0.660249	0.835521	0.210847	0.408182	0.116792	0.134379	0.0944387	0.998135	0.943787	0.959092	0.728196	0.961319	0.217607	0.491219	0.133418	0.168381	0.130861	0.998135	1.23182	1.23264	0.776645	0.867968	0.261851	0.469565	0.168926	0.18479	0.149213	0.998135	0.896718	0.72335	0.524406	0.74889
O00410	53.4121	54.4985	51.6277	52.5864	1.78443	2.87075	0.825789	1.91211	O00410;H0Y8C6	sp|O00410|IPO5_HUMAN Importin-5 OS=Homo sapiens OX=9606 GN=IPO5 PE=1 SV=4;tr|H0Y8C6|H0Y8C6_HUMAN Importin-5 (Fragment) OS=Homo sapiens OX=9606 GN=IPO5 PE=1 SV=1	Importin-5	IPO5	52	57.2	0.998135	0.959203	0.946368	0.716114	0.885238	0.323663	0.597673	0.0981693	0.124113	0.0885943	0.998135	1.01904	1.02653	0.873019	1.02933	0.34633	0.698055	0.109382	0.132808	0.0993863	0.998135	0.904199	0.969178	0.670004	0.813384	0.180022	0.416487	0.0631198	0.0893649	0.0641172	0.998135	0.948762	0.987901	0.739764	0.892275
O00429	51.1303	50.817	49.8518	50.4528	1.27847	0.965178	0.677514	0.364222	O00429	sp|O00429|DNM1L_HUMAN Dynamin-1-like protein OS=Homo sapiens OX=9606 GN=DNM1L PE=1 SV=2	Dynamin-1-like protein	DNM1L	42	60.7	0.998135	1.03197	1.04663	0.674448	1.01143	0.138577	0.269389	0.108794	0.115941	0.0929902	0.998135	0.983438	1.01126	0.616	0.943944	0.123349	0.258076	0.12506	0.096169	0.0830307	0.998135	1.00682	1.04253	0.478459	0.851291	0.155114	0.209506	0.112139	0.122845	0.0998586	0.998135	1.0837	1.15765	0.588381	1.03851
O00442	51.2325	53.7185	49.3215	47.0109	1.91099	4.39702	4.22163	6.70766	O00442	sp|O00442|RTCA_HUMAN RNA 3-terminal phosphate cyclase OS=Homo sapiens OX=9606 GN=RTCA PE=1 SV=1	RNA 3-terminal phosphate cyclase	RTCA	16	56.8	0.998135	0.775109	0.917744	0.59274	0.762067	0.31062	0.427948	0.0778278	0.136419	0.0757959	0.998135	0.995942	1.00662	0.695509	0.919195	0.383343	0.572713	0.105092	0.193605	0.0888863	0.998135	0.813828	0.976882	0.495581	0.633497	0.196642	0.295379	0.109017	0.135271	0.116704	0.998135	0.736232	0.743024	0.35581	0.501064
O00462	53.118	55.0502	56.0857	55.8934	-2.96768	-1.03549	-2.7754	-0.843206	O00462;A0A2R8Y524;A0A2R8YEC9;E9PFW2;A0A2R8Y4U7;A0A2R8YCE9;A0A2R8YE79	sp|O00462|MANBA_HUMAN Beta-mannosidase OS=Homo sapiens OX=9606 GN=MANBA PE=1 SV=3;tr|A0A2R8Y524|A0A2R8Y524_HUMAN Beta-mannosidase OS=Homo sapiens OX=9606 GN=MANBA PE=1 SV=1;tr|A0A2R8YEC9|A0A2R8YEC9_HUMAN Beta-mannosidase OS=Homo sapiens OX=9606 GN=MANBA PE	Beta-mannosidase	MANBA	16	20.3	0.998135	0.939775	1.02134	0.716231	0.77312	0.365448	0.461806	0.251633	0.293959	0.105936	0.998135	0.868176	0.932802	0.770405	0.917139	0.455372	0.553378	0.230117	0.347654	0.106682	0.998135	1.02744	1.02356	0.874233	0.953462	0.515825	0.656485	0.148437	0.361143	0.105629	0.998135	0.989587	1.02317	0.757981	0.8605
O00487	54.1131	55.6006	53.5051	52.388	0.607978	2.09551	1.72513	3.21267	O00487	sp|O00487|PSDE_HUMAN 26S proteasome non-ATPase regulatory subunit 14 OS=Homo sapiens OX=9606 GN=PSMD14 PE=1 SV=1	26S proteasome non-ATPase regulatory subunit 14	PSMD14	15	54.8	0.998135	0.848244	0.904182	0.724421	0.992367	0.433242	0.614753	0.0966329	0.130354	0.112202	0.998135	1.11726	1.27481	0.789836	0.932352	0.47456	0.853171	0.109246	0.134557	0.119137	0.998135	1.04537	1.12462	0.842817	0.903684	0.335257	0.526078	0.0967619	0.119284	0.0988912	0.998135	0.8325	0.951293	0.682724	0.830693
O00499	51.03	50.9675	52.7217	51.0488	-1.69174	-1.75417	-0.0188003	-0.0812304	O00499	sp|O00499|BIN1_HUMAN Myc box-dependent-interacting protein 1 OS=Homo sapiens OX=9606 GN=BIN1 PE=1 SV=1	Myc box-dependent-interacting protein 1	BIN1	21	47.2	0.998135	0.912238	0.991013	0.593263	0.870428	0.184102	0.361294	0.137945	0.137142	0.152764	0.998135	0.938126	1.0394	0.602262	0.850365	0.1849	0.338204	0.139961	0.118641	0.122627	0.998135	0.927181	1.04138	0.689269	0.862265	0.334073	0.488489	0.288102	0.285388	0.212734	0.998135	0.816141	0.936426	0.577268	0.780263
O00505	49.6317	49.4839	49.938	52.4963	-0.306353	-0.454101	-2.8646	-3.01235	O00505	sp|O00505|IMA4_HUMAN Importin subunit alpha-4 OS=Homo sapiens OX=9606 GN=KPNA3 PE=1 SV=2	Importin subunit alpha-4	KPNA3	12	29.9	0.998135	1.11124	0.82696	0.498165	0.656689	0.066715	0.261921	0.104534	0.0724181	0.0337026	0.998135	0.886202	0.969646	0.475258	0.682916	0.112446	0.282071	0.0527912	0.0911081	0.0664049	0.998135	0.768259	0.84636	0.475047	1.04434	0.154891	0.204212	0.104232	0.0965919	0.0935866	0.998135	0.981707	1.34912	0.801126	1.05738
O00534	49.9443	50.2921	50.668	51.6653	-0.723615	-0.375852	-1.72097	-1.37321	O00534;B4DHS6	sp|O00534|VMA5A_HUMAN von Willebrand factor A domain-containing protein 5A OS=Homo sapiens OX=9606 GN=VWA5A PE=2 SV=2;tr|B4DHS6|B4DHS6_HUMAN cDNA FLJ55206, highly similar to Loss of heterozygosity 11 chromosomal region 2 gene A protein OS=Homo sapiens OX=9	von Willebrand factor A domain-containing protein 5A	VWA5A	6	8.5	0.998135	0.966672	0.926643	0.515661	0.769839	0.10731	0.25508	0.123693	0.0748454	0.0816753	0.998135	0.844266	0.899386	0.569417	0.781682	0.121609	0.298579	0.0541887	0.0768289	0.0781393	0.998135	0.935422	0.929844	0.583931	0.756828	0.24163	0.324033	0.159455	0.178185	0.141722	0.998135	0.976017	0.935723	0.651078	0.879989
O00629	52.1033	52.6826	51.6488	52.6573	0.454535	1.03379	-0.553999	0.0252572	O00629	sp|O00629|IMA3_HUMAN Importin subunit alpha-3 OS=Homo sapiens OX=9606 GN=KPNA4 PE=1 SV=1	Importin subunit alpha-3	KPNA4	15	35.5	0.998135	0.933346	0.966932	0.658449	0.842499	0.217046	0.490323	0.0893291	0.0925617	0.0761058	0.998135	0.967562	0.96811	0.684856	0.907368	0.260544	0.5282	0.123988	0.147134	0.126656	0.998135	0.853566	0.882901	0.646868	0.922399	0.231153	0.378966	0.126395	0.133506	0.100665	0.998135	0.917963	0.973229	0.740786	0.913881
O00743	57.3907	57.679	64.657	64.079	-7.26632	-6.97797	-6.68828	-6.39994	O00743	sp|O00743|PPP6_HUMAN Serine/threonine-protein phosphatase 6 catalytic subunit OS=Homo sapiens OX=9606 GN=PPP6C PE=1 SV=1	Serine/threonine-protein phosphatase 6 catalytic subunit;Serine/threonine-protein phosphatase 6 catalytic subunit, N-terminally processed	PPP6C	17	56.1	0.998135	0.952413	0.907885	0.735992	0.861602	0.516669	0.602338	0.369913	0.519231	0.290051	0.998135	0.946739	0.999477	0.777869	0.935539	0.543243	0.660402	0.423001	0.476408	0.284031	0.998135	1.03437	1.00211	0.966582	0.942619	0.765764	0.901569	0.556293	0.74239	0.421098	0.998135	0.944204	0.923456	0.809097	0.903026
O00762	48.5215	50.0291	49.5765	50.315	-1.05503	0.452626	-1.79353	-0.285877	O00762	sp|O00762|UBE2C_HUMAN Ubiquitin-conjugating enzyme E2 C OS=Homo sapiens OX=9606 GN=UBE2C PE=1 SV=1	Ubiquitin-conjugating enzyme E2 C	UBE2C	15	75.4	0.998135	1.02885	1.01538	0.398813	0.682949	0.225508	0.309479	0.545639	0.20153	0.101938	0.998135	0.943903	0.982137	0.455462	0.710712	0.311157	0.372099	0.170977	0.299335	0.17303	0.998135	0.931655	1.01946	0.435586	0.654064	0.285492	0.368608	0.190078	0.231877	0.132438	0.998135	0.854548	0.854489	0.484104	0.681048
O00764	54.4471	53.8685	53.7595	54.8052	0.687616	0.10901	-0.358143	-0.936749	O00764;F2Z2Y4	sp|O00764|PDXK_HUMAN Pyridoxal kinase OS=Homo sapiens OX=9606 GN=PDXK PE=1 SV=1;tr|F2Z2Y4|F2Z2Y4_HUMAN Pyridoxal kinase OS=Homo sapiens OX=9606 GN=PDXK PE=1 SV=1	Pyridoxal kinase	PDXK	17	63.5	0.998135	0.888117	1.00813	0.758982	0.831394	0.423485	0.564988	0.188728	0.308558	0.0921477	0.998135	0.984053	1.02746	0.715179	0.886488	0.390887	0.523788	0.222298	0.351883	0.158105	0.998135	1.03069	1.05448	0.795437	0.894656	0.309586	0.608333	0.120991	0.185718	0.127112	0.998135	0.960281	0.939298	0.766946	0.92644
O14497	47.2733	48.0468	49.1106	49.4898	-1.83735	-1.06381	-2.21653	-1.44299	O14497;H0Y488;A0A1B0GTU5	sp|O14497|ARI1A_HUMAN AT-rich interactive domain-containing protein 1A OS=Homo sapiens OX=9606 GN=ARID1A PE=1 SV=3;tr|H0Y488|H0Y488_HUMAN AT-rich interactive domain-containing protein 1A OS=Homo sapiens OX=9606 GN=ARID1A PE=1 SV=2;tr|A0A1B0GTU5|A0A1B0GTU5_	AT-rich interactive domain-containing protein 1A	ARID1A	21	14	0.998135	1.02188	0.957861	0.280389	0.499263	0.117788	0.257005	0.178858	0.124181	0.0348291	0.998135	0.86409	1.16958	0.40313	0.528201	0.224052	0.320316	0.164403	0.201419	0.159938	0.998135	0.827978	0.998161	0.418463	0.659859	0.255003	0.30567	0.168293	0.188314	0.120627	0.998135	0.854483	1.02788	0.480954	0.603973
O14530	54.7425	53.7793	53.3697	53.6408	1.37285	0.409629	1.10178	0.138563	O14530;B8ZZX4	sp|O14530|TXND9_HUMAN Thioredoxin domain-containing protein 9 OS=Homo sapiens OX=9606 GN=TXNDC9 PE=1 SV=2;tr|B8ZZX4|B8ZZX4_HUMAN Thioredoxin domain-containing protein 9 (Fragment) OS=Homo sapiens OX=9606 GN=TXNDC9 PE=1 SV=1	Thioredoxin domain-containing protein 9	TXNDC9	11	66.4	0.998135	0.728542	1.02524	1.01623	1.03443	0.308056	0.81819	0.145999	0.160204	0.162186	0.998135	1.06334	1.03562	1.02855	1.1305	0.186539	0.672887	0.0891432	0.0619815	0.121541	0.998135	1.02455	1.00145	0.805988	1.05892	0.253334	0.563917	0.136406	0.157601	0.0924414	0.998135	1.06333	1.01779	0.864988	1.03695
O14531	52.4158	50.3929	53.1073	53.9386	-0.691539	-2.71438	-1.52281	-3.54565	O14531;Q5T0Q6	sp|O14531|DPYL4_HUMAN Dihydropyrimidinase-related protein 4 OS=Homo sapiens OX=9606 GN=DPYSL4 PE=1 SV=2;tr|Q5T0Q6|Q5T0Q6_HUMAN Dihydropyrimidinase-related protein 4 OS=Homo sapiens OX=9606 GN=DPYSL4 PE=1 SV=1	Dihydropyrimidinase-related protein 4	DPYSL4	12	29.9	0.998135	0.97081	0.674445	0.625362	0.707426	0.391465	0.545873	0.147126	0.201519	0.0700381	0.998135	0.81306	0.95412	0.5284	0.688822	0.258427	0.374965	0.135343	0.195879	0.10555	0.998135	0.885659	0.953815	0.630964	0.827816	0.364835	0.536102	0.179793	0.250072	0.135293	0.998135	0.944098	0.926093	0.71251	0.781167
O14545	51.3689	51.6164	55.8627	56.4985	-4.49385	-4.24626	-5.12967	-4.88208	O14545;F8VNX8;F8VVF3	sp|O14545|TRAD1_HUMAN TRAF-type zinc finger domain-containing protein 1 OS=Homo sapiens OX=9606 GN=TRAFD1 PE=1 SV=1;tr|F8VNX8|F8VNX8_HUMAN TRAF-type zinc finger domain-containing protein 1 (Fragment) OS=Homo sapiens OX=9606 GN=TRAFD1 PE=1 SV=1;tr|F8VVF3|F8	TRAF-type zinc finger domain-containing protein 1	TRAFD1	6	12	0.998135	0.771421	0.965357	0.455735	0.729284	0.317511	0.593381	0.260231	0.180102	0.18745	0.998135	0.907799	0.944805	0.628124	0.666195	0.322014	0.402887	0.176653	0.201639	0.0517268	0.998135	1.05081	0.940779	0.661428	0.897533	0.564334	0.661747	0.415891	0.326179	0.412386	0.998135	1.03896	1.05242	0.786794	0.918088
O14579	51.9366	51.9388	53.3407	53.7481	-1.40408	-1.40191	-1.81147	-1.8093	O14579;M0QXB4	sp|O14579|COPE_HUMAN Coatomer subunit epsilon OS=Homo sapiens OX=9606 GN=COPE PE=1 SV=3;tr|M0QXB4|M0QXB4_HUMAN Coatomer protein complex, subunit epsilon, isoform CRA_g OS=Homo sapiens OX=9606 GN=COPE PE=1 SV=1	Coatomer subunit epsilon	COPE	17	69.8	0.998135	1.04813	0.985271	0.713197	0.911552	0.15956	0.40824	0.119079	0.121179	0.0721021	0.998135	1.09332	1.04375	0.715339	0.977603	0.208686	0.40308	0.158818	0.151836	0.150078	0.998135	1.0604	1.01978	0.845666	0.999723	0.230463	0.55589	0.102758	0.132441	0.0772464	0.998135	1.09573	1.07255	0.967899	1.0859
O14617	50.0755	50.6891	50.1934	51.6119	-0.117932	0.495662	-1.53641	-0.922816	O14617;A0A2R8Y611	sp|O14617|AP3D1_HUMAN AP-3 complex subunit delta-1 OS=Homo sapiens OX=9606 GN=AP3D1 PE=1 SV=1;tr|A0A2R8Y611|A0A2R8Y611_HUMAN AP-3 complex subunit delta-1 (Fragment) OS=Homo sapiens OX=9606 GN=AP3D1 PE=1 SV=1	AP-3 complex subunit delta-1	AP3D1	18	16.9	0.998135	0.926419	0.936511	0.524518	0.758264	0.154445	0.290106	0.139078	0.137369	0.0915145	0.998135	0.926666	0.932598	0.566329	0.864332	0.175413	0.320817	0.15695	0.147671	0.134374	0.998135	1.00786	1.02114	0.52669	0.813399	0.163502	0.248127	0.086173	0.0791217	0.0969665	0.998135	0.968768	0.927989	0.586944	0.814677
O14657	51.0821	51.6627	50.9304	51.3228	0.151709	0.732254	-0.240714	0.339831	O14657	sp|O14657|TOR1B_HUMAN Torsin-1B OS=Homo sapiens OX=9606 GN=TOR1B PE=1 SV=2	Torsin-1B	TOR1B	5	19.6	0.998135	0.896209	0.939255	0.581892	0.730474	0.237612	0.423379	0.150928	0.185342	0.137131	0.998135	0.942606	0.935141	0.636627	0.829818	0.296121	0.392434	0.188483	0.221803	0.171051	0.998135	0.94579	0.975253	0.542966	0.851062	0.227097	0.379771	0.172284	0.145567	0.119595	0.998135	0.92301	1.07148	0.568012	0.834112
O14744	53.6657	54.4063	54.5116	52.8069	-0.845917	-0.105355	0.858755	1.59932	O14744	sp|O14744|ANM5_HUMAN Protein arginine N-methyltransferase 5 OS=Homo sapiens OX=9606 GN=PRMT5 PE=1 SV=4	Protein arginine N-methyltransferase 5;Protein arginine N-methyltransferase 5, N-terminally processed	PRMT5	33	57.9	0.998135	0.947771	0.979221	0.788167	0.891715	0.336325	0.596446	0.116566	0.104729	0.0958002	0.998135	0.952532	0.996154	0.857833	0.893249	0.386392	0.66496	0.0944937	0.0958711	0.0871859	0.998135	1.01292	1.05599	0.89595	0.97225	0.338667	0.708232	0.100585	0.118191	0.102812	0.998135	0.926699	0.843008	0.70935	0.847081
O14772	52.9104	53.237	52.8018	51.9721	0.108586	0.435247	0.938323	1.26498	O14772	sp|O14772|FPGT_HUMAN Fucose-1-phosphate guanylyltransferase OS=Homo sapiens OX=9606 GN=FPGT PE=1 SV=3	Fucose-1-phosphate guanylyltransferase	FPGT	4	7.7	0.998135	0.904051	1.0284	0.741371	0.854569	0.275265	0.543153	0.140586	0.117044	0.116039	0.998135	0.996807	1.07803	0.805985	0.922083	0.227424	0.571016	0.0970537	0.101794	0.107771	0.998135	1.0234	1.11407	0.763753	0.864653	0.20305	0.525624	0.0655191	0.153151	0.10472	0.998135	0.924969	0.860641	0.710619	0.837015
O14776	48.1584	49.0052	48.6447	48.7986	-0.486367	0.360469	-0.640221	0.206615	O14776;G3V220	sp|O14776|TCRG1_HUMAN Transcription elongation regulator 1 OS=Homo sapiens OX=9606 GN=TCERG1 PE=1 SV=2;tr|G3V220|G3V220_HUMAN Transcription elongation regulator 1 OS=Homo sapiens OX=9606 GN=TCERG1 PE=1 SV=1	Transcription elongation regulator 1	TCERG1	39	34.6	0.998135	0.843076	0.926811	0.312904	0.61326	0.16466	0.275498	0.132724	0.132539	0.0812009	0.998135	0.902362	0.89996	0.358737	0.70563	0.136394	0.292175	0.0906471	0.0876388	0.0765317	0.998135	0.839774	0.868367	0.349266	0.701287	0.209933	0.230629	0.127404	0.1361	0.101061	0.998135	0.88364	0.987959	0.342764	0.728452
O14777	45.5118	44.5551	43.9916	44.4501	1.5202	0.563525	1.06167	0.104998	O14777	sp|O14777|NDC80_HUMAN Kinetochore protein NDC80 homolog OS=Homo sapiens OX=9606 GN=NDC80 PE=1 SV=1	Kinetochore protein NDC80 homolog	NDC80	14	20.2	0.998135	0.708917	0.982792	0.259365	0.292383	0.148079	0.24123	0.117578	0.0943614	0.0853392	0.998135	0.586157	0.87764	0.199081	0.220301	0.121935	0.160135	0.081068	0.0890268	0.0719482	0.998135	0.477577	0.862781	0.182971	0.230791	0.113793	0.154874	0.0900707	0.0738856	0.0708448	0.998135	0.51309	0.93618	0.230593	0.278759
O14841	51.2416	52.5406	52.6355	51.5028	-1.39392	-0.0949363	-0.261152	1.03784	O14841	sp|O14841|OPLA_HUMAN 5-oxoprolinase OS=Homo sapiens OX=9606 GN=OPLAH PE=1 SV=3	5-oxoprolinase	OPLAH	10	13.1	0.998135	0.834715	1.09555	0.633535	0.838951	0.174413	0.387518	0.188839	0.135517	0.11228	0.998135	1.04175	1.13425	0.770107	0.977235	0.236985	0.453397	0.14001	0.161057	0.120874	0.998135	0.973071	1.01438	0.725234	0.964396	0.312366	0.4653	0.217306	0.238024	0.171715	0.998135	0.983048	0.948949	0.644441	0.843837
O14862	58.6535	58.8535	59.4519	59.7483	-0.798333	-0.598371	-1.0948	-0.894838	O14862	sp|O14862|AIM2_HUMAN Interferon-inducible protein AIM2 OS=Homo sapiens OX=9606 GN=AIM2 PE=1 SV=1	Interferon-inducible protein AIM2	AIM2	1	4.4	0.998135	0.964235	0.931676	1.05609	1.07591	0.876383	0.905541	0.0516139	0.449091	0.0562215	0.998135	0.976228	0.967414	0.955865	1.12644	0.892928	0.872397	0.0281849	0.488264	0.0590338	0.998135	1.12483	0.987766	0.962184	0.951234	0.855269	0.975923	0.102038	0.595053	0.0755442	0.998135	0.895763	0.976657	0.923377	0.940125
O14879	45.4376	46.406	56.2595	55.1447	-10.8219	-9.85356	-9.70706	-8.7387	O14879	sp|O14879|IFIT3_HUMAN Interferon-induced protein with tetratricopeptide repeats 3 OS=Homo sapiens OX=9606 GN=IFIT3 PE=1 SV=1	Interferon-induced protein with tetratricopeptide repeats 3	IFIT3	11	29.4	0.998135	0.728687	0.934173	0.206743	0.263356	0.104592	0.178914	0.0722981	0.0627497	0.0643414	0.998135	0.719998	0.891406	0.300337	0.411138	0.181984	0.218827	0.115604	0.13479	0.107159	0.998135	1.00708	0.847042	0.804252	0.743662	0.469745	0.685216	0.324859	0.374026	0.169893	0.998135	0.965524	0.928603	0.907596	0.879233
O14907	49.4453	48.2546	53.2666	52.1887	-3.82138	-5.01207	-2.74339	-3.93408	O14907;A0A087X282	sp|O14907|TX1B3_HUMAN Tax1-binding protein 3 OS=Homo sapiens OX=9606 GN=TAX1BP3 PE=1 SV=2;tr|A0A087X282|A0A087X282_HUMAN Tax1-binding protein 3 OS=Homo sapiens OX=9606 GN=TAX1BP3 PE=1 SV=1	Tax1-binding protein 3	TAX1BP3	6	77.4	0.998135	0.827308	0.987196	0.449718	0.629951	0.237156	0.366295	0.13942	0.141776	0.121766	0.998135	0.821218	0.95768	0.381806	0.568259	0.239634	0.293065	0.15012	0.195683	0.143796	0.998135	0.911123	0.927232	0.686089	0.734477	0.330333	0.580071	0.267224	0.273581	0.209518	0.998135	0.815364	1.11287	0.603121	0.719036
O14908	48.1101	48.7292	49.0938	49.8928	-0.983705	-0.3646	-1.78271	-1.1636	O14908;K7EM11	sp|O14908|GIPC1_HUMAN PDZ domain-containing protein GIPC1 OS=Homo sapiens OX=9606 GN=GIPC1 PE=1 SV=2;tr|K7EM11|K7EM11_HUMAN PDZ domain-containing protein GIPC1 (Fragment) OS=Homo sapiens OX=9606 GN=GIPC1 PE=1 SV=1	PDZ domain-containing protein GIPC1	GIPC1	9	35.7	0.998135	0.807491	1.01772	0.331134	0.600307	0.176093	0.276497	0.122913	0.131376	0.107907	0.998135	1.11325	0.976562	0.364617	0.647372	0.122846	0.241392	0.10145	0.0816485	0.0803091	0.998135	0.853308	1.02073	0.448953	0.63293	0.18161	0.302559	0.140101	0.145926	0.123549	0.998135	0.963499	1.29999	0.463009	0.863372
O14929	48.4039	48.3269	48.8884	48.3001	-0.484424	-0.561513	0.103813	0.0267238	O14929	sp|O14929|HAT1_HUMAN Histone acetyltransferase type B catalytic subunit OS=Homo sapiens OX=9606 GN=HAT1 PE=1 SV=1	Histone acetyltransferase type B catalytic subunit	HAT1	13	40.6	0.998135	0.845205	0.90093	0.345103	0.666672	0.123539	0.192616	0.0821164	0.0897462	0.049782	0.998135	0.873957	0.937704	0.280936	0.706696	0.0771414	0.143785	0.0477518	0.0510221	0.040076	0.998135	0.913701	0.960254	0.362401	0.682162	0.173245	0.274359	0.122058	0.143684	0.0636321	0.998135	0.948699	1.10073	0.269433	0.699691
O14933	48.9334	49.5238	51.7177	51.198	-2.78429	-2.19385	-2.26463	-1.67419	O14933;E9PQT7	sp|O14933|UB2L6_HUMAN Ubiquitin/ISG15-conjugating enzyme E2 L6 OS=Homo sapiens OX=9606 GN=UBE2L6 PE=1 SV=4;tr|E9PQT7|E9PQT7_HUMAN Ubiquitin/ISG15-conjugating enzyme E2 L6 (Fragment) OS=Homo sapiens OX=9606 GN=UBE2L6 PE=1 SV=1	Ubiquitin/ISG15-conjugating enzyme E2 L6	UBE2L6	4	44.4	0.998135	0.848591	0.915857	0.391128	0.677067	0.18289	0.290631	0.118202	0.153844	0.120957	0.998135	0.922445	0.981675	0.44088	0.742928	0.227873	0.28211	0.13602	0.177348	0.15355	0.998135	1.00226	1.03015	0.625339	0.771696	0.313822	0.413308	0.175466	0.241907	0.157804	0.998135	0.8467	0.877942	0.556569	0.728802
O14964	50.1474	49.9196	50.4516	51.5203	-0.304196	-0.53199	-1.37292	-1.60071	O14964;I3L1P5	sp|O14964|HGS_HUMAN Hepatocyte growth factor-regulated tyrosine kinase substrate OS=Homo sapiens OX=9606 GN=HGS PE=1 SV=1;tr|I3L1P5|I3L1P5_HUMAN Hepatocyte growth factor-regulated tyrosine kinase substrate (Fragment) OS=Homo sapiens OX=9606 GN=HGS PE=1 SV=	Hepatocyte growth factor-regulated tyrosine kinase substrate	HGS	27	30.2	0.998135	1.04283	1.01465	0.517037	0.851534	0.116097	0.227083	0.0860745	0.0948275	0.0697549	0.998135	0.914627	0.959689	0.517048	0.819501	0.104878	0.191471	0.0887601	0.0881276	0.0690045	0.998135	0.926744	0.912083	0.543889	0.835654	0.218775	0.31163	0.198491	0.186073	0.173957	0.998135	1.04674	1.10809	0.651142	0.969255
O14965	50.3075	52.5577	49.7449	50.254	0.562548	2.81283	0.053478	2.30376	O14965;Q5QPD2;A3KFJ1;Q5QPD4;A3KFJ0;Q5QPD1	sp|O14965|AURKA_HUMAN Aurora kinase A OS=Homo sapiens OX=9606 GN=AURKA PE=1 SV=2;tr|Q5QPD2|Q5QPD2_HUMAN Aurora kinase A (Fragment) OS=Homo sapiens OX=9606 GN=AURKA PE=1 SV=9;tr|A3KFJ1|A3KFJ1_HUMAN Aurora kinase A (Fragment) OS=Homo sapiens OX=9606 GN=AURKA	Aurora kinase A	AURKA	6	23.8	0.998135	0.834932	1.53301	0.482258	0.827183	0.20913	0.348824	0.148506	0.128019	0.0937259	0.998135	0.998505	1.16221	0.716545	0.867975	0.296852	0.467053	0.172705	0.202851	0.144098	0.998135	0.79803	0.941696	0.491732	0.718622	0.153463	0.347922	0.0905291	0.0951393	0.119874	0.998135	0.874557	1.45529	0.507708	0.807773
O14974	50.9623	50.5662	49.0374	49.475	1.92489	1.52883	1.48731	1.09125	O14974;F8VZN8	sp|O14974|MYPT1_HUMAN Protein phosphatase 1 regulatory subunit 12A OS=Homo sapiens OX=9606 GN=PPP1R12A PE=1 SV=1;tr|F8VZN8|F8VZN8_HUMAN Protein phosphatase 1 regulatory subunit 12A (Fragment) OS=Homo sapiens OX=9606 GN=PPP1R12A PE=1 SV=1	Protein phosphatase 1 regulatory subunit 12A	PPP1R12A	57	46.5	0.998135	0.879347	0.982626	0.594841	0.831611	0.215387	0.33168	0.106823	0.152637	0.102464	0.998135	0.922634	0.969708	0.539853	0.83062	0.199758	0.313212	0.108387	0.14356	0.10066	0.998135	0.846641	0.8964	0.399625	0.692485	0.289211	0.300523	0.230044	0.24189	0.19302	0.998135	0.936153	0.970384	0.432539	0.698268
O14980	48.6374	48.6555	47.971	48.4391	0.666437	0.684456	0.198361	0.21638	O14980	sp|O14980|XPO1_HUMAN Exportin-1 OS=Homo sapiens OX=9606 GN=XPO1 PE=1 SV=1	Exportin-1	XPO1	46	46.4	0.998135	0.996372	1.04236	0.252303	0.823468	0.0945655	0.15358	0.0928793	0.0733402	0.0521542	0.998135	0.97518	1.00224	0.27147	0.793192	0.0929966	0.150223	0.0576021	0.0627438	0.0485593	0.998135	0.869566	1.00727	0.269948	0.633385	0.109262	0.180764	0.0736637	0.0815619	0.0675191	0.998135	0.930199	1.02095	0.309198	0.683358
O15066	47.5836	49.8528	49.0667	48.1013	-1.48305	0.786115	-0.517675	1.75149	O15066	sp|O15066|KIF3B_HUMAN Kinesin-like protein KIF3B OS=Homo sapiens OX=9606 GN=KIF3B PE=1 SV=1	Kinesin-like protein KIF3B;Kinesin-like protein KIF3B, N-terminally processed	KIF3B	7	12.3	0.998135	0.748338	0.972452	0.303248	0.610323	0.0860355	0.132218	0.0954601	0.0698863	0.0706632	0.998135	1.0178	1.45503	0.429372	0.977845	0.192017	0.315889	0.125715	0.121898	0.100128	0.998135	0.778455	0.881235	0.431888	0.72836	0.199147	0.267804	0.175209	0.142768	0.158981	0.998135	0.658079	1.03064	0.376687	0.627481
O15067	50.8083	50.1141	49.5299	48.9642	1.2784	0.584181	1.84403	1.14981	O15067	sp|O15067|PUR4_HUMAN Phosphoribosylformylglycinamidine synthase OS=Homo sapiens OX=9606 GN=PFAS PE=1 SV=4	Phosphoribosylformylglycinamidine synthase	PFAS	61	56.3	0.998135	0.929211	0.963414	0.598826	0.843522	0.16261	0.308633	0.117551	0.127286	0.100068	0.998135	0.904491	0.978903	0.533979	0.793024	0.122583	0.254499	0.0801073	0.0920984	0.073681	0.998135	0.904381	0.999485	0.478928	0.720385	0.141473	0.240848	0.0965446	0.0974446	0.0840741	0.998135	0.854462	0.872535	0.433959	0.684348
O15084	50.5847	50.9619	55.2284	52.466	-4.64376	-4.26651	-1.88137	-1.50412	O15084;B4DIW9	sp|O15084|ANR28_HUMAN Serine/threonine-protein phosphatase 6 regulatory ankyrin repeat subunit A OS=Homo sapiens OX=9606 GN=ANKRD28 PE=1 SV=5;tr|B4DIW9|B4DIW9_HUMAN Serine/threonine-protein phosphatase 6 regulatory ankyrin repeat subunit A OS=Homo sapiens	Serine/threonine-protein phosphatase 6 regulatory ankyrin repeat subunit A	ANKRD28	8	10.7	0.998135	0.895521	0.947205	0.528067	0.774061	0.233085	0.356128	0.186555	0.199345	0.0999717	0.998135	0.972635	1.02998	0.57743	0.849163	0.230159	0.357123	0.171135	0.192501	0.147153	0.998135	1.18819	1.17941	0.860212	0.994159	0.420963	0.70189	0.274225	0.360193	0.233028	0.998135	0.960519	0.97808	0.686848	0.88964
O15143	56.8962	57.8282	57.92	56.3894	-1.02377	-0.0917792	0.506842	1.43883	O15143;C9JEY1;C9K057	sp|O15143|ARC1B_HUMAN Actin-related protein 2/3 complex subunit 1B OS=Homo sapiens OX=9606 GN=ARPC1B PE=1 SV=3;tr|C9JEY1|C9JEY1_HUMAN Actin-related protein 2/3 complex subunit 1B (Fragment) OS=Homo sapiens OX=9606 GN=ARPC1B PE=1 SV=2;tr|C9K057|C9K057_HUMAN	Actin-related protein 2/3 complex subunit 1B	ARPC1B	28	64.8	0.998135	0.935735	0.96169	0.823184	0.86909	0.576212	0.669222	0.238043	0.431078	0.14424	0.998135	0.972472	1.0221	0.84204	0.984591	0.607756	0.72775	0.239297	0.49085	0.132573	0.998135	1.0293	1.01861	0.883123	0.944076	0.651873	0.873143	0.158191	0.4323	0.124012	0.998135	0.998151	0.911237	0.767929	0.861208
O15144	57.8173	58.9082	58.2627	57.4508	-0.445359	0.645513	0.366468	1.45734	O15144	sp|O15144|ARPC2_HUMAN Actin-related protein 2/3 complex subunit 2 OS=Homo sapiens OX=9606 GN=ARPC2 PE=1 SV=1	Actin-related protein 2/3 complex subunit 2	ARPC2	32	81.3	0.998135	0.884032	0.935406	0.825755	0.894043	0.601808	0.734558	0.25918	0.510488	0.142402	0.998135	0.986119	1.05868	0.862672	0.972527	0.636481	0.778914	0.327138	0.563005	0.111501	0.998135	1.01497	1.05193	0.980514	0.993366	0.645373	0.959156	0.18046	0.470149	0.0963871	0.998135	0.919257	0.871466	0.833072	0.90205
O15145	58.0669	56.4245	56.457	55.8461	1.60988	-0.0325249	2.22074	0.578336	O15145	sp|O15145|ARPC3_HUMAN Actin-related protein 2/3 complex subunit 3 OS=Homo sapiens OX=9606 GN=ARPC3 PE=1 SV=3	Actin-related protein 2/3 complex subunit 3	ARPC3	21	78.1	0.998135	1.03545	1.12144	0.961447	1.0121	0.669376	0.770938	0.202322	0.446206	0.107025	0.998135	0.947128	0.97675	0.826735	0.907737	0.565376	0.623319	0.203096	0.418881	0.0988547	0.998135	0.928716	0.950459	0.834439	0.879369	0.511588	0.845984	0.131824	0.317275	0.0886869	0.998135	0.978635	0.954903	0.815293	0.94807
O15231	54.8221	53.955	55.9943	54.068	-1.17221	-2.03934	0.754096	-0.113037	O15231;H7BZT5	sp|O15231|ZN185_HUMAN Zinc finger protein 185 OS=Homo sapiens OX=9606 GN=ZNF185 PE=1 SV=3;tr|H7BZT5|H7BZT5_HUMAN Zinc finger protein 185 OS=Homo sapiens OX=9606 GN=ZNF185 PE=1 SV=2	Zinc finger protein 185	ZNF185	10	21.8	0.998135	0.897787	0.999199	0.737828	0.900514	0.402245	0.620822	0.273225	0.353173	0.196089	0.998135	0.941264	0.950693	0.652585	0.821664	0.415235	0.546965	0.221302	0.331885	0.154064	0.998135	0.827056	0.857898	0.689875	0.866265	0.465682	0.541443	0.455911	0.404889	0.397568	0.998135	0.982315	1.25272	0.690147	0.942339
O15294	48.4961	48.1117	48.349	49.1259	0.14717	-0.237272	-0.629766	-1.01421	O15294	sp|O15294|OGT1_HUMAN UDP-N-acetylglucosamine--peptide N-acetylglucosaminyltransferase 110 kDa subunit OS=Homo sapiens OX=9606 GN=OGT PE=1 SV=3	UDP-N-acetylglucosamine--peptide N-acetylglucosaminyltransferase 110 kDa subunit	OGT	28	36.7	0.998135	0.903253	0.952894	0.351022	0.640842	0.147654	0.237295	0.126058	0.106002	0.07194	0.998135	0.880859	0.928523	0.303158	0.628814	0.125318	0.200957	0.0961889	0.085166	0.0725637	0.998135	0.874055	0.969491	0.332233	0.649156	0.158358	0.210919	0.101391	0.105694	0.0848575	0.998135	0.970741	1.12874	0.409915	0.701821
O15305	52.3656	51.3171	51.9134	52.1173	0.452238	-0.596316	0.248353	-0.8002	O15305;H3BV55;H3BPH4;H3BRM0	sp|O15305|PMM2_HUMAN Phosphomannomutase 2 OS=Homo sapiens OX=9606 GN=PMM2 PE=1 SV=1;tr|H3BV55|H3BV55_HUMAN Phosphomannomutase OS=Homo sapiens OX=9606 GN=PMM2 PE=1 SV=1;tr|H3BPH4|H3BPH4_HUMAN Phosphomannomutase (Fragment) OS=Homo sapiens OX=9606 GN=PMM2 PE=	Phosphomannomutase 2;Phosphomannomutase	PMM2	18	65.4	0.998135	0.937947	0.991482	0.715835	0.917656	0.235328	0.453239	0.0925391	0.114468	0.0861994	0.998135	0.912414	0.950277	0.62192	0.824608	0.201036	0.383948	0.0781665	0.100569	0.0833778	0.998135	0.890826	0.934038	0.611867	0.780256	0.313315	0.448337	0.0749925	0.173335	0.0776515	0.998135	0.889414	0.885844	0.609895	0.744073
O15344	48.3207	48.3043	49.0148	50.0597	-0.69412	-0.710485	-1.73903	-1.75539	O15344;C9J453;A0A087X255;A0A087X0X0	sp|O15344|TRI18_HUMAN E3 ubiquitin-protein ligase Midline-1 OS=Homo sapiens OX=9606 GN=MID1 PE=1 SV=1;tr|C9J453|C9J453_HUMAN E3 ubiquitin-protein ligase Midline-1 (Fragment) OS=Homo sapiens OX=9606 GN=MID1 PE=1 SV=1;tr|A0A087X255|A0A087X255_HUMAN E3 ubiqui	E3 ubiquitin-protein ligase Midline-1	MID1	7	11.8	0.998135	0.90488	0.946558	0.397272	0.578686	0.133247	0.21163	0.13435	0.186046	0.0726792	0.998135	0.821359	0.909151	0.41292	0.60584	0.130589	0.191753	0.121304	0.131623	0.07628	0.998135	0.8792	0.893777	0.427731	0.685793	0.16794	0.201765	0.0609072	0.141525	0.0655499	0.998135	0.967215	1.0842	0.498953	0.764434
O15355	45.6245	45.98	45.0757	45.16	0.54878	0.90431	0.464441	0.819971	O15355	sp|O15355|PPM1G_HUMAN Protein phosphatase 1G OS=Homo sapiens OX=9606 GN=PPM1G PE=1 SV=1	Protein phosphatase 1G	PPM1G	22	39.4	0.998135	0.659657	0.894231	0.156588	0.390367	0.0881891	0.136006	0.0739778	0.0641311	0.0533937	0.998135	0.758651	0.893818	0.163977	0.377468	0.0900017	0.137068	0.070263	0.0771525	0.0670997	0.998135	0.672501	0.826462	0.149328	0.292287	0.10267	0.124742	0.0934864	0.0847483	0.0985053	0.998135	0.689156	0.827672	0.169531	0.286951
O15371	46.4571	46.5877	46.9354	46.7022	-0.478365	-0.347685	-0.245152	-0.114472	O15371;B0QYA5	sp|O15371|EIF3D_HUMAN Eukaryotic translation initiation factor 3 subunit D OS=Homo sapiens OX=9606 GN=EIF3D PE=1 SV=1;tr|B0QYA5|B0QYA5_HUMAN Eukaryotic translation initiation factor 3 subunit D (Fragment) OS=Homo sapiens OX=9606 GN=EIF3D PE=1 SV=1	Eukaryotic translation initiation factor 3 subunit D	EIF3D	28	51.5	0.998135	0.793524	0.908935	0.199563	0.423553	0.114112	0.200348	0.087755	0.0812442	0.060944	0.998135	0.873859	0.956843	0.170499	0.420749	0.0947119	0.143436	0.0553749	0.0602293	0.0522597	0.998135	0.923378	1.11036	0.212202	0.471887	0.142702	0.181126	0.0921917	0.10453	0.0791959	0.998135	0.922242	1.00694	0.208056	0.430648
O15400	59.4322	61.1569	59.9457	61.4365	-0.513568	1.21113	-2.00435	-0.279653	O15400	sp|O15400|STX7_HUMAN Syntaxin-7 OS=Homo sapiens OX=9606 GN=STX7 PE=1 SV=4	Syntaxin-7	STX7	8	42.1	0.998135	0.977477	1.02178	0.808931	0.948249	0.747957	0.784824	0.292193	0.535005	0.221171	0.998135	0.871819	0.826043	0.926493	0.979893	0.783762	0.68767	0.333199	0.722337	0.277364	0.998135	1.03199	1.01623	0.889717	0.886483	0.65298	0.838844	0.431947	0.50017	0.387477	0.998135	0.967323	0.946709	0.891091	0.944762
O15511	54.9474	56.6117	55.2953	57.3989	-0.347908	1.31642	-2.45146	-0.787132	O15511;B1ALC0	sp|O15511|ARPC5_HUMAN Actin-related protein 2/3 complex subunit 5 OS=Homo sapiens OX=9606 GN=ARPC5 PE=1 SV=3;tr|B1ALC0|B1ALC0_HUMAN Actin-related protein 2/3 complex subunit 5 OS=Homo sapiens OX=9606 GN=ARPC5 PE=1 SV=1	Actin-related protein 2/3 complex subunit 5	ARPC5	14	81.5	0.998135	0.880906	0.921251	0.719989	0.85022	0.460556	0.60074	0.216869	0.354482	0.122374	0.998135	0.965216	0.996196	0.825199	0.910025	0.514665	0.681359	0.246804	0.413113	0.115743	0.998135	0.847906	0.918206	0.769593	0.864467	0.486044	0.555011	0.227158	0.38941	0.146681	0.998135	0.997087	1.06839	0.882743	0.999855
O43143	54.4872	56.0721	52.4804	53.0589	2.0068	3.59172	1.42833	3.01325	O43143	sp|O43143|DHX15_HUMAN Pre-mRNA-splicing factor ATP-dependent RNA helicase DHX15 OS=Homo sapiens OX=9606 GN=DHX15 PE=1 SV=2	Pre-mRNA-splicing factor ATP-dependent RNA helicase DHX15	DHX15	43	55.2	0.998135	1.00321	0.959093	0.831182	0.921991	0.422034	0.607293	0.21406	0.213088	0.127678	0.998135	1.05872	1.02283	0.937058	1.05576	0.514411	0.742101	0.22094	0.312764	0.156691	0.998135	0.926801	0.966237	0.674658	0.859034	0.278066	0.492836	0.108017	0.144811	0.0931403	0.998135	0.943634	1.00463	0.716818	0.889901
O43148	53.1794	53.7791	54.2705	54.0242	-1.0911	-0.491311	-0.844835	-0.245044	O43148;K7EP06	sp|O43148|MCES_HUMAN mRNA cap guanine-N7 methyltransferase OS=Homo sapiens OX=9606 GN=RNMT PE=1 SV=1;tr|K7EP06|K7EP06_HUMAN mRNA cap guanine-N7 methyltransferase OS=Homo sapiens OX=9606 GN=RNMT PE=1 SV=1	mRNA cap guanine-N7 methyltransferase	RNMT	25	54.4	0.998135	0.88409	0.980086	0.682615	0.849727	0.358952	0.538008	0.0994953	0.196973	0.080596	0.998135	0.960877	0.95946	0.783096	0.903611	0.384547	0.517738	0.0773641	0.22166	0.0895478	0.998135	0.992238	0.985101	0.789902	0.88422	0.40335	0.60021	0.140303	0.220945	0.121146	0.998135	0.938546	0.907559	0.749563	0.849436
O43172	51.4875	51.0875	50.354	50.8742	1.1335	0.733544	0.613285	0.21333	O43172	sp|O43172|PRP4_HUMAN U4/U6 small nuclear ribonucleoprotein Prp4 OS=Homo sapiens OX=9606 GN=PRPF4 PE=1 SV=2	U4/U6 small nuclear ribonucleoprotein Prp4	PRPF4	13	30.7	0.998135	1.30531	1.06743	0.633852	0.949145	0.227634	0.397507	0.25645	0.169247	0.0929185	0.998135	1.16696	1.20921	0.54755	0.793103	0.237954	0.399624	0.1257	0.13578	0.0799286	0.998135	0.911004	1.02441	0.491657	0.791851	0.250208	0.353976	0.150509	0.174233	0.154338	0.998135	0.892007	1.1736	0.552077	0.782693
O43237	53.2518	52.6203	49.1391	50.6274	4.11274	3.4812	2.62443	1.9929	O43237	sp|O43237|DC1L2_HUMAN Cytoplasmic dynein 1 light intermediate chain 2 OS=Homo sapiens OX=9606 GN=DYNC1LI2 PE=1 SV=1	Cytoplasmic dynein 1 light intermediate chain 2	DYNC1LI2	22	45.7	0.998135	1.29392	1.10336	1.29253	1.47031	0.239005	0.664652	0.175863	0.166589	0.16379	0.998135	1.08235	1.02	0.88415	0.983879	0.182957	0.440605	0.150733	0.154978	0.129842	0.998135	0.820938	0.909934	0.432092	0.743577	0.144677	0.214553	0.110513	0.124421	0.0813536	0.998135	1.02195	1.15608	0.566562	0.886022
O43242	56.5947	56.3851	53.9022	53.2628	2.69252	2.48297	3.33188	3.12233	O43242	sp|O43242|PSMD3_HUMAN 26S proteasome non-ATPase regulatory subunit 3 OS=Homo sapiens OX=9606 GN=PSMD3 PE=1 SV=2	26S proteasome non-ATPase regulatory subunit 3	PSMD3	40	66.1	0.998135	1.08394	1.04341	0.915843	1.20209	0.59773	0.832513	0.187156	0.275083	0.185677	0.998135	1.12841	1.28684	0.867635	1.03612	0.565471	0.94418	0.147227	0.208086	0.127177	0.998135	0.991141	1.02504	0.78841	0.955593	0.362815	0.585112	0.13881	0.178365	0.109559	0.998135	0.878028	1.00676	0.738967	0.855068
O43252	55.4474	53.0234	52.0432	53.5881	3.4042	0.98025	1.85925	-0.564697	O43252	sp|O43252|PAPS1_HUMAN Bifunctional 3-phosphoadenosine 5-phosphosulfate synthase 1 OS=Homo sapiens OX=9606 GN=PAPSS1 PE=1 SV=2	Bifunctional 3-phosphoadenosine 5-phosphosulfate synthase 1;Sulfate adenylyltransferase;Adenylyl-sulfate kinase	PAPSS1	39	71.8	0.998135	0.988028	1.00357	0.865189	1.02472	0.433407	0.789188	0.228409	0.248082	0.155387	0.998135	0.996938	1.03192	0.744999	0.842297	0.274019	0.552748	0.120935	0.118413	0.0914904	0.998135	0.840168	0.881138	0.6557	0.852923	0.240553	0.481443	0.094729	0.107503	0.0758553	0.998135	0.980494	1.05103	0.802735	0.885677
O43293	47.7685	46.8856	48.3824	48.9105	-0.613934	-1.49679	-1.14206	-2.02491	O43293;M0QYW5;M0R0D0	sp|O43293|DAPK3_HUMAN Death-associated protein kinase 3 OS=Homo sapiens OX=9606 GN=DAPK3 PE=1 SV=1;tr|M0QYW5|M0QYW5_HUMAN Death-associated protein kinase 3 (Fragment) OS=Homo sapiens OX=9606 GN=DAPK3 PE=1 SV=1;tr|M0R0D0|M0R0D0_HUMAN Death-associated protei	Death-associated protein kinase 3	DAPK3	5	14.5	0.998135	0.908501	0.880473	0.244912	0.594031	0.121603	0.216625	0.109218	0.0854506	0.0475017	0.998135	0.693697	0.823881	0.250558	0.591846	0.0719851	0.12017	0.0351297	0.0732857	0.029583	0.998135	0.770654	0.899294	0.37609	0.624269	0.135186	0.303241	0.15313	0.136909	0.0799779	0.998135	0.900931	1.33984	0.395835	0.676045
O43318	47.0126	47.0814	47.5764	47.6511	-0.563742	-0.494993	-0.63845	-0.5697	O43318	sp|O43318|M3K7_HUMAN Mitogen-activated protein kinase kinase kinase 7 OS=Homo sapiens OX=9606 GN=MAP3K7 PE=1 SV=1	Mitogen-activated protein kinase kinase kinase 7	MAP3K7	9	18.2	0.998135	0.791884	0.93374	0.203702	0.52861	0.0820469	0.174826	0.0700643	0.0757969	0.053312	0.998135	0.844735	0.976259	0.216833	0.497401	0.0849378	0.175845	0.0707086	0.0404285	0.0468358	0.998135	0.85188	0.976096	0.327997	0.505634	0.174695	0.265617	0.130878	0.131984	0.118226	0.998135	0.754648	1.02956	0.320505	0.564783
O43324	46.4938	47.423	45.245	44.9271	1.2488	2.17806	1.56661	2.49587	O43324;D6RBD7;C9J1V9;H0YAL7	sp|O43324|MCA3_HUMAN Eukaryotic translation elongation factor 1 epsilon-1 OS=Homo sapiens OX=9606 GN=EEF1E1 PE=1 SV=1;tr|D6RBD7|D6RBD7_HUMAN Eukaryotic translation elongation factor 1 epsilon-1 OS=Homo sapiens OX=9606 GN=EEF1E1 PE=4 SV=1;tr|C9J1V9|C9J1V9_H	Eukaryotic translation elongation factor 1 epsilon-1	EEF1E1;EEF1E1-BLOC1S5	8	43.7	0.998135	0.92977	0.94007	0.255736	0.389656	0.182355	0.232377	0.164715	0.106463	0.0815647	0.998135	1.04902	1.12021	0.323415	0.529279	0.181451	0.280139	0.121501	0.160273	0.125012	0.998135	0.593219	0.764813	0.252762	0.382831	0.123555	0.186778	0.0910167	0.0942994	0.0676524	0.998135	0.552388	0.926743	0.215929	0.307028
O43390	50.4204	50.1623	49.0294	49.3729	1.39106	1.13294	1.04747	0.789353	O43390;B4DT28	sp|O43390|HNRPR_HUMAN Heterogeneous nuclear ribonucleoprotein R OS=Homo sapiens OX=9606 GN=HNRNPR PE=1 SV=1;tr|B4DT28|B4DT28_HUMAN Heterogeneous nuclear ribonucleoprotein R OS=Homo sapiens OX=9606 GN=HNRNPR PE=1 SV=1	Heterogeneous nuclear ribonucleoprotein R	HNRNPR	31	52.1	0.998135	1.14889	1.04822	0.521489	1.00692	0.249988	0.360046	0.264228	0.158538	0.110313	0.998135	1.35139	1.12992	0.483466	0.984955	0.162019	0.302592	0.100844	0.134841	0.0944907	0.998135	1.06367	1.08696	0.36867	0.763681	0.16867	0.197878	0.0930522	0.109029	0.0891997	0.998135	1.02893	1.07335	0.415091	0.762501
O43395	49.856	49.954	49.5607	50.4866	0.295312	0.393334	-0.630651	-0.532629	O43395	sp|O43395|PRPF3_HUMAN U4/U6 small nuclear ribonucleoprotein Prp3 OS=Homo sapiens OX=9606 GN=PRPF3 PE=1 SV=2	U4/U6 small nuclear ribonucleoprotein Prp3	PRPF3	8	12.7	0.998135	1.24046	1.17095	0.462136	0.94242	0.276143	0.390062	0.335976	0.242062	0.162177	0.998135	1.14033	1.1035	0.429106	0.875795	0.178319	0.314825	0.0842204	0.113403	0.0852498	0.998135	1.00469	1.15221	0.44629	0.772109	0.306696	0.354709	0.279677	0.275144	0.18501	0.998135	0.992696	1.09802	0.48349	0.736462
O43396	49.7888	49.571	51.5655	50.444	-1.77677	-1.99452	-0.65521	-0.872964	O43396;K7ER96	sp|O43396|TXNL1_HUMAN Thioredoxin-like protein 1 OS=Homo sapiens OX=9606 GN=TXNL1 PE=1 SV=3;tr|K7ER96|K7ER96_HUMAN Thioredoxin-like protein 1 (Fragment) OS=Homo sapiens OX=9606 GN=TXNL1 PE=1 SV=1	Thioredoxin-like protein 1	TXNL1	19	77.9	0.998135	1.02637	1.00261	0.454536	0.840569	0.153083	0.242766	0.120336	0.117363	0.0932348	0.998135	0.982621	0.984148	0.453384	0.777834	0.156184	0.213611	0.0809724	0.131746	0.0917371	0.998135	0.989577	1.00822	0.621016	0.834985	0.271687	0.413587	0.204306	0.215104	0.172024	0.998135	0.929121	0.89909	0.513976	0.792817
O43447	50.4921	50.7993	48.6741	51.1888	1.81807	2.1252	-0.69671	-0.389585	O43447;C9JQD4	sp|O43447|PPIH_HUMAN Peptidyl-prolyl cis-trans isomerase H OS=Homo sapiens OX=9606 GN=PPIH PE=1 SV=1;tr|C9JQD4|C9JQD4_HUMAN Peptidyl-prolyl cis-trans isomerase (Fragment) OS=Homo sapiens OX=9606 GN=PPIH PE=1 SV=1	Peptidyl-prolyl cis-trans isomerase H;Peptidyl-prolyl cis-trans isomerase	PPIH	10	69.5	0.998135	1.01873	0.982319	0.554098	0.848452	0.128408	0.290392	0.169137	0.0902535	0.0685834	0.998135	0.964531	0.911514	0.601167	0.807176	0.155815	0.316267	0.0980139	0.103303	0.0773167	0.998135	0.777051	0.802664	0.424105	0.679884	0.13285	0.261451	0.0681866	0.0759255	0.0369611	0.998135	1.00212	1.08928	0.597051	0.875794
O43488	52.8716	53.8886	52.0071	51.7566	0.864515	1.88147	1.11501	2.13196	O43488;H3BLU7	sp|O43488|ARK72_HUMAN Aflatoxin B1 aldehyde reductase member 2 OS=Homo sapiens OX=9606 GN=AKR7A2 PE=1 SV=3;tr|H3BLU7|H3BLU7_HUMAN Aflatoxin B1 aldehyde reductase member 2 (Fragment) OS=Homo sapiens OX=9606 GN=AKR7A2 PE=1 SV=1	Aflatoxin B1 aldehyde reductase member 2	AKR7A2	14	43.7	0.998135	0.910065	0.978854	0.840351	0.929892	0.138307	0.515518	0.0863727	0.0835754	0.0780886	0.998135	1.09342	1.16414	1.12246	1.34461	0.20251	0.736744	0.153768	0.121838	0.136117	0.998135	0.946241	0.984672	0.702086	0.818852	0.169365	0.47255	0.121307	0.126199	0.117109	0.998135	0.971366	1.02318	0.7358	0.918711
O43491	52.146	51.7065	52.0512	52.3387	0.0947505	-0.3447	-0.19276	-0.63221	O43491	sp|O43491|E41L2_HUMAN Band 4.1-like protein 2 OS=Homo sapiens OX=9606 GN=EPB41L2 PE=1 SV=1	Band 4.1-like protein 2	EPB41L2	59	57.5	0.998135	0.992695	0.996802	0.761968	0.975684	0.185954	0.407386	0.131518	0.138128	0.121033	0.998135	0.953482	1.00418	0.690486	0.902641	0.172182	0.39169	0.146561	0.126226	0.116593	0.998135	0.939135	0.94445	0.693873	0.968875	0.279018	0.411981	0.188515	0.199027	0.169695	0.998135	0.992218	1.03641	0.736487	0.944027
O43592	48.2234	48.6057	47.5304	47.9007	0.692929	1.0753	0.322633	0.705009	O43592	sp|O43592|XPOT_HUMAN Exportin-T OS=Homo sapiens OX=9606 GN=XPOT PE=1 SV=2	Exportin-T	XPOT	16	21.3	0.998135	0.961869	0.966338	0.284641	0.653708	0.115734	0.1905	0.0884048	0.0785435	0.0589627	0.998135	0.945531	1.03818	0.309145	0.706371	0.135682	0.23065	0.0966127	0.0775086	0.0654844	0.998135	0.875641	0.931064	0.300941	0.442826	0.142913	0.326708	0.0745625	0.0876383	0.0537676	0.998135	0.873838	0.954374	0.355173	0.514502
O43615	48.7155	48.5247	48.4879	48.3275	0.227594	0.036739	0.388046	0.197191	O43615;M0QXU7	sp|O43615|TIM44_HUMAN Mitochondrial import inner membrane translocase subunit TIM44 OS=Homo sapiens OX=9606 GN=TIMM44 PE=1 SV=2;tr|M0QXU7|M0QXU7_HUMAN Mitochondrial import inner membrane translocase subunit TIM44 (Fragment) OS=Homo sapiens OX=9606 GN=TIMM4	Mitochondrial import inner membrane translocase subunit TIM44	TIMM44	16	36.1	0.998135	0.845614	0.909683	0.423364	0.629622	0.167774	0.272026	0.210393	0.142093	0.102816	0.998135	0.855761	0.90259	0.391257	0.638398	0.154787	0.240439	0.148097	0.13373	0.123123	0.998135	0.791018	0.912624	0.364352	0.640807	0.234719	0.274968	0.140595	0.165338	0.115229	0.998135	0.778125	1.16063	0.395194	0.586235
O43617	52.8144	51.6931	51.6813	53.5495	1.13317	0.0118616	-0.735045	-1.85636	O43617;A0A087WWM0;A6NKE1	sp|O43617|TPPC3_HUMAN Trafficking protein particle complex subunit 3 OS=Homo sapiens OX=9606 GN=TRAPPC3 PE=1 SV=1;tr|A0A087WWM0|A0A087WWM0_HUMAN Trafficking protein particle complex subunit OS=Homo sapiens OX=9606 GN=TRAPPC3 PE=1 SV=1;tr|A6NKE1|A6NKE1_HUMA	Trafficking protein particle complex subunit 3	TRAPPC3	11	49.4	0.998135	1.07993	0.910176	0.645997	0.793221	0.336394	0.522588	0.151873	0.189989	0.0890057	0.998135	0.878015	0.930212	0.579838	0.752268	0.297696	0.479381	0.14014	0.156847	0.111883	0.998135	0.846703	0.881738	0.568567	0.807577	0.363706	0.415172	0.249926	0.238054	0.203908	0.998135	0.954246	1.01323	0.675734	0.867824
O43633	54.0109	54.4984	58.8997	56.5307	-4.88885	-4.40136	-2.51979	-2.0323	O43633;M0R1L7;M0R1T5	sp|O43633|CHM2A_HUMAN Charged multivesicular body protein 2a OS=Homo sapiens OX=9606 GN=CHMP2A PE=1 SV=1;tr|M0R1L7|M0R1L7_HUMAN Charged multivesicular body protein 2a (Fragment) OS=Homo sapiens OX=9606 GN=CHMP2A PE=1 SV=1;tr|M0R1T5|M0R1T5_HUMAN Charged mul	Charged multivesicular body protein 2a	CHMP2A	13	37.4	0.998135	0.980507	0.917688	0.783458	0.907206	0.383444	0.601224	0.129006	0.157646	0.102968	0.998135	0.99062	0.970927	0.797664	0.94995	0.414827	0.612242	0.119185	0.228865	0.106354	0.998135	1.01403	0.907806	0.921551	0.70208	0.622229	0.732411	0.332801	0.451831	0.319515	0.998135	1.04191	1.03681	0.956936	1.03395
O43660	51.9272	51.4359	59.0322	57.9283	-7.10504	-7.59631	-6.00117	-6.49244	O43660;D6RA26	sp|O43660|PLRG1_HUMAN Pleiotropic regulator 1 OS=Homo sapiens OX=9606 GN=PLRG1 PE=1 SV=1;tr|D6RA26|D6RA26_HUMAN Pleiotropic regulator 1 (Fragment) OS=Homo sapiens OX=9606 GN=PLRG1 PE=1 SV=1	Pleiotropic regulator 1	PLRG1	14	47.1	0.998135	0.836426	1.04818	0.651269	0.834495	0.298871	0.415255	0.202464	0.163775	0.0909643	0.998135	1.01591	1.02341	0.568504	0.732153	0.277211	0.446174	0.0938491	0.161386	0.11648	0.998135	1.02836	1.1115	0.920558	1.12887	0.606261	0.743636	0.528119	0.52482	0.359688	0.998135	0.99037	1.00465	0.862617	1.05188
O43665	51.6999	52.2282	52.4686	51.7119	-0.768793	-0.240476	-0.0120773	0.516239	O43665	sp|O43665|RGS10_HUMAN Regulator of G-protein signaling 10 OS=Homo sapiens OX=9606 GN=RGS10 PE=1 SV=3	Regulator of G-protein signaling 10	RGS10	11	56.9	0.998135	0.965361	0.950733	0.64013	0.845407	0.23535	0.415065	0.135654	0.172727	0.12273	0.998135	0.931964	1.02807	0.677203	0.970144	0.262728	0.46875	0.208405	0.209131	0.204612	0.998135	0.868205	0.929965	0.622847	0.804079	0.26845	0.550372	0.234536	0.255877	0.187813	0.998135	0.916434	0.931377	0.590386	0.772124
O43684	53.1629	54.0337	51.5587	51.9051	1.6042	2.47509	1.25779	2.12867	O43684;J3QT28	sp|O43684|BUB3_HUMAN Mitotic checkpoint protein BUB3 OS=Homo sapiens OX=9606 GN=BUB3 PE=1 SV=1;tr|J3QT28|J3QT28_HUMAN Mitotic checkpoint protein BUB3 (Fragment) OS=Homo sapiens OX=9606 GN=BUB3 PE=1 SV=1	Mitotic checkpoint protein BUB3	BUB3	19	61.6	0.998135	0.933155	0.975114	0.686059	0.873545	0.331179	0.526503	0.125373	0.212701	0.081121	0.998135	0.940611	1.06694	0.717613	0.882314	0.370052	0.625969	0.180001	0.221869	0.11056	0.998135	0.904697	0.962453	0.674606	0.673839	0.268578	0.418841	0.0856341	0.154445	0.0836925	0.998135	0.930393	0.935093	0.626048	0.816423
O43707	60.0085	59.8335	60.1898	60.6178	-0.181292	-0.356345	-0.609267	-0.78432	O43707;F5GXS2	sp|O43707|ACTN4_HUMAN Alpha-actinin-4 OS=Homo sapiens OX=9606 GN=ACTN4 PE=1 SV=2;tr|F5GXS2|F5GXS2_HUMAN Alpha-actinin-4 OS=Homo sapiens OX=9606 GN=ACTN4 PE=1 SV=2	Alpha-actinin-4	ACTN4	98	81.7	0.998135	1.06645	1.04188	1.07476	1.1498	0.863693	0.996567	0.150423	0.68708	0.142604	0.998135	0.99489	1.04479	0.97951	1.03768	0.819828	0.823929	0.148615	0.663096	0.135543	0.998135	0.981867	0.992861	0.913747	1.13126	0.86034	0.832457	0.134323	0.726432	0.118123	0.998135	1.08557	1.18352	1.06543	1.16165
O43708	53.162	52.1663	50.726	51.495	2.43602	1.44027	1.66708	0.671331	O43708	sp|O43708|MAAI_HUMAN Maleylacetoacetate isomerase OS=Homo sapiens OX=9606 GN=GSTZ1 PE=1 SV=3	Maleylacetoacetate isomerase	GSTZ1	4	25.5	0.998135	0.937443	1.16082	0.624089	0.865151	0.341352	0.604001	0.248288	0.199833	0.155775	0.998135	0.881432	1.06715	0.60786	0.724428	0.370835	0.51729	0.28986	0.186164	0.196663	0.998135	0.833854	0.946164	0.605471	0.752276	0.186642	0.354201	0.0967894	0.126399	0.0901731	0.998135	0.937085	0.988557	0.635245	0.864617
O43719	46.8173	46.8782	48.8699	48.5641	-2.05264	-1.99176	-1.74681	-1.68593	O43719	sp|O43719|HTSF1_HUMAN HIV Tat-specific factor 1 OS=Homo sapiens OX=9606 GN=HTATSF1 PE=1 SV=1	HIV Tat-specific factor 1	HTATSF1	32	47.5	0.998135	0.912982	0.94299	0.275834	0.438169	0.179482	0.218595	0.133748	0.160044	0.124809	0.998135	0.806389	0.972869	0.313421	0.44145	0.183688	0.25802	0.156037	0.149018	0.142485	0.998135	0.803063	0.934133	0.402593	0.658032	0.276904	0.303675	0.188705	0.200298	0.173943	0.998135	0.803688	1.12027	0.419255	0.58423
O43747	48.6011	48.8611	50.3643	50.0767	-1.76323	-1.50325	-1.47562	-1.21565	O43747	sp|O43747|AP1G1_HUMAN AP-1 complex subunit gamma-1 OS=Homo sapiens OX=9606 GN=AP1G1 PE=1 SV=5	AP-1 complex subunit gamma-1	AP1G1	22	26	0.998135	0.879421	0.926133	0.356709	0.666243	0.164718	0.240103	0.129254	0.113815	0.0889535	0.998135	0.912929	0.995898	0.393908	0.666966	0.185404	0.277793	0.167148	0.166122	0.126958	0.998135	1.00272	1.10468	0.514102	0.712992	0.250605	0.35898	0.138982	0.200684	0.119758	0.998135	0.961724	1.03702	0.47838	0.736932
O43776	53.1905	53.9086	52.8544	52.3783	0.336048	1.05419	0.812155	1.5303	O43776	sp|O43776|SYNC_HUMAN Asparagine--tRNA ligase, cytoplasmic OS=Homo sapiens OX=9606 GN=NARS PE=1 SV=1	Asparagine--tRNA ligase, cytoplasmic	NARS	35	57.3	0.998135	0.968933	1.00885	0.727148	0.89866	0.334041	0.521598	0.124225	0.164929	0.0918814	0.998135	1.00201	1.0367	0.777946	0.939771	0.361724	0.583669	0.113254	0.187912	0.0950712	0.998135	1.0411	1.0534	0.815673	1.03232	0.264503	0.472341	0.131228	0.125471	0.123523	0.998135	1.0184	1.00928	0.753702	1.02984
O43809	57.3069	56.5831	55.6283	54.0877	1.67859	0.954844	3.21919	2.49544	O43809;H3BND3	sp|O43809|CPSF5_HUMAN Cleavage and polyadenylation specificity factor subunit 5 OS=Homo sapiens OX=9606 GN=NUDT21 PE=1 SV=1;tr|H3BND3|H3BND3_HUMAN Cleavage and polyadenylation-specificity factor subunit 5 (Fragment) OS=Homo sapiens OX=9606 GN=NUDT21 PE=1 S	Cleavage and polyadenylation specificity factor subunit 5	NUDT21	15	52.9	0.998135	0.991624	0.912012	1.03119	0.99325	0.736469	0.947653	0.154532	0.26563	0.131738	0.998135	0.95055	0.965971	0.996658	0.964012	0.59758	0.886305	0.109801	0.229971	0.120043	0.998135	0.999806	1.03722	0.958931	0.979423	0.457292	0.855511	0.102382	0.13885	0.110434	0.998135	0.870608	0.911423	0.732531	0.84753
O43813	53.9592	55.1176	54.3155	53.4197	-0.356328	0.802061	0.5395	1.69789	O43813;E9PHS0	sp|O43813|LANC1_HUMAN Glutathione S-transferase LANCL1 OS=Homo sapiens OX=9606 GN=LANCL1 PE=1 SV=1;tr|E9PHS0|E9PHS0_HUMAN Glutathione S-transferase LANCL1 (Fragment) OS=Homo sapiens OX=9606 GN=LANCL1 PE=1 SV=1	LanC-like protein 1	LANCL1	16	42.1	0.998135	1.01167	1.02683	0.706446	0.78329	0.383673	0.552562	0.137222	0.324499	0.0821186	0.998135	0.999451	0.994992	0.835979	0.932099	0.427607	0.599685	0.204369	0.36344	0.140328	0.998135	0.997392	0.960788	0.73681	0.678874	0.427262	0.607152	0.175709	0.296732	0.159817	0.998135	0.941172	0.87723	0.675454	0.825493
O43815	51.3243	51.1843	53.0189	50.7177	-1.69456	-1.83461	0.606656	0.466606	O43815	sp|O43815|STRN_HUMAN Striatin OS=Homo sapiens OX=9606 GN=STRN PE=1 SV=4	Striatin	STRN	17	31.8	0.998135	0.820906	0.967576	0.640449	0.789567	0.195334	0.414647	0.118433	0.115617	0.0794517	0.998135	0.939609	0.950308	0.608137	0.773612	0.220423	0.394657	0.135672	0.128402	0.108204	0.998135	1.02954	1.04638	0.705237	0.868751	0.288271	0.538599	0.168159	0.205655	0.096118	0.998135	0.800782	0.958501	0.565833	0.764893
O43818	63.0744	63.0964	62.0473	62.3129	1.02718	1.04913	0.761501	0.783453	O43818	sp|O43818|U3IP2_HUMAN U3 small nucleolar RNA-interacting protein 2 OS=Homo sapiens OX=9606 GN=RRP9 PE=1 SV=1	U3 small nucleolar RNA-interacting protein 2	RRP9	20	45.1	0.998135	0.824964	0.960392	1.03581	1.00852	0.954731	1.17232	0.528914	0.791669	0.200611	0.998135	0.974388	1.05146	1.01048	1.08514	0.931885	1.08517	0.5487	0.723061	0.241816	0.998135	0.993946	0.990156	1.12865	1.03748	0.925479	1.02806	0.429452	0.757771	0.189185	0.998135	0.958671	0.934997	1.18253	1.02338
O43865	54.1813	53.1671	51.8822	52.7426	2.29905	1.28494	1.43861	0.424502	O43865	sp|O43865|SAHH2_HUMAN S-adenosylhomocysteine hydrolase-like protein 1 OS=Homo sapiens OX=9606 GN=AHCYL1 PE=1 SV=2	Putative adenosylhomocysteinase 2	AHCYL1	25	42.5	0.998135	0.966495	0.956283	0.747807	0.931131	0.393374	0.583387	0.176493	0.259014	0.119712	0.998135	0.922793	0.998649	0.690229	0.890326	0.312919	0.539776	0.181051	0.229945	0.104758	0.998135	0.817648	0.899138	0.675497	0.753579	0.273068	0.457041	0.13609	0.17601	0.0963071	0.998135	0.865238	0.974493	0.687074	0.837005
O60231	52.9249	49.9608	51.8921	48.9869	1.03277	-1.93129	3.93797	0.973911	O60231;A0A140T947	sp|O60231|DHX16_HUMAN Pre-mRNA-splicing factor ATP-dependent RNA helicase DHX16 OS=Homo sapiens OX=9606 GN=DHX16 PE=1 SV=2;tr|A0A140T947|A0A140T947_HUMAN Pre-mRNA-splicing factor ATP-dependent RNA helicase DHX16 (Fragment) OS=Homo sapiens OX=9606 GN=DHX16	Putative pre-mRNA-splicing factor ATP-dependent RNA helicase DHX16	DHX16	13	16.1	0.998135	1.16823	1.11022	0.866263	1.14643	0.32604	0.483404	0.301149	0.106372	0.211838	0.998135	0.889938	0.985143	0.545167	0.835319	0.0443566	0.115259	0.0450902	0.0512254	0.0466259	0.998135	1.0803	1.01697	0.629779	1.08918	0.245195	0.450863	0.213823	0.258914	0.123566	0.998135	0.828617	0.913132	0.41288	0.727441
O60341	50.6097	49.1162	46.2066	48.8994	4.40308	2.90961	1.71028	0.216814	O60341;R4GMQ1	sp|O60341|KDM1A_HUMAN Lysine-specific histone demethylase 1A OS=Homo sapiens OX=9606 GN=KDM1A PE=1 SV=2;tr|R4GMQ1|R4GMQ1_HUMAN Lysine-specific histone demethylase OS=Homo sapiens OX=9606 GN=KDM1A PE=1 SV=2	Lysine-specific histone demethylase 1A	KDM1A	18	29.8	0.998135	0.867779	0.952411	0.542037	0.674663	0.295099	0.390517	0.1939	0.232244	0.155871	0.998135	0.984315	0.990528	0.424331	0.626916	0.17983	0.274392	0.082638	0.141409	0.0767047	0.998135	0.662632	0.826263	0.26584	0.463419	0.157146	0.169885	0.093535	0.108305	0.0621653	0.998135	0.875949	1.00874	0.405936	0.607693
O60437	47.5268	47.9655	50.9375	50.3109	-3.41064	-2.97199	-2.78404	-2.34539	O60437;K7EKI8;K7EQ71	sp|O60437|PEPL_HUMAN Periplakin OS=Homo sapiens OX=9606 GN=PPL PE=1 SV=4;tr|K7EKI8|K7EKI8_HUMAN Periplakin OS=Homo sapiens OX=9606 GN=PPL PE=1 SV=1;tr|K7EQ71|K7EQ71_HUMAN Periplakin (Fragment) OS=Homo sapiens OX=9606 GN=PPL PE=1 SV=1	Periplakin	PPL	24	17.6	0.998135	0.879504	0.846732	0.224013	0.574239	0.0635151	0.172145	0.0584079	0.0298484	0.0280104	0.998135	0.871958	0.928346	0.260815	0.645052	0.0843222	0.15842	0.0585897	0.0358997	0.074523	0.998135	0.984829	1.07414	0.558806	0.689282	0.362166	0.446563	0.306446	0.296253	0.251728	0.998135	0.911602	1.0061	0.510953	0.669328
O60493	45.86	45.9863	48.7533	48.0468	-2.89334	-2.76702	-2.18682	-2.0605	O60493	sp|O60493|SNX3_HUMAN Sorting nexin-3 OS=Homo sapiens OX=9606 GN=SNX3 PE=1 SV=3	Sorting nexin-3	SNX3	14	62.3	0.998135	0.66757	0.996856	0.212765	0.379908	0.0969949	0.164253	0.0723929	0.0687294	0.0701748	0.998135	0.708214	0.923424	0.212943	0.390317	0.101263	0.179982	0.0956225	0.0872838	0.0815756	0.998135	0.650602	0.841701	0.480898	0.607189	0.243071	0.361319	0.202904	0.175757	0.148438	0.998135	0.688386	0.825642	0.4498	0.526161
O60502	51.1619	51.7421	51.9173	50.6006	-0.755405	-0.175204	0.561305	1.14151	O60502	sp|O60502|OGA_HUMAN Protein O-GlcNAcase OS=Homo sapiens OX=9606 GN=OGA PE=1 SV=2	Protein O-GlcNAcase	MGEA5	38	45.3	0.998135	0.782919	0.891815	0.629834	0.780171	0.186816	0.455025	0.0944923	0.0802012	0.0821109	0.998135	0.851229	0.956979	0.654407	0.813814	0.168211	0.491641	0.100237	0.0729566	0.0851128	0.998135	0.905284	1.01627	0.690172	0.832202	0.188064	0.453165	0.124139	0.118646	0.109191	0.998135	0.795426	0.897104	0.592799	0.736815
O60504	50.9491	51.0646	50.1087	53.1045	0.840429	0.955957	-2.15543	-2.0399	O60504;H0YB51	sp|O60504|VINEX_HUMAN Vinexin OS=Homo sapiens OX=9606 GN=SORBS3 PE=1 SV=2;tr|H0YB51|H0YB51_HUMAN Vinexin (Fragment) OS=Homo sapiens OX=9606 GN=SORBS3 PE=1 SV=8	Vinexin	SORBS3	8	12.4	0.998135	0.945199	1.00145	0.608211	0.816926	0.193843	0.320792	0.0964383	0.132243	0.0843841	0.998135	0.993179	1.01389	0.577939	0.854406	0.195547	0.359292	0.119464	0.129251	0.0760339	0.998135	0.773739	0.794413	0.470134	0.832293	0.304013	0.261857	0.211236	0.250381	0.130238	0.998135	1.05301	1.25991	0.779478	1.11903
O60506	53.0841	53.119	51.0121	50.9943	2.07207	2.10699	2.08987	2.1248	O60506	sp|O60506|HNRPQ_HUMAN Heterogeneous nuclear ribonucleoprotein Q OS=Homo sapiens OX=9606 GN=SYNCRIP PE=1 SV=2	Heterogeneous nuclear ribonucleoprotein Q	SYNCRIP	40	55.2	0.998135	1.27101	1.04338	1.16963	1.36635	0.219227	0.579165	0.258471	0.151225	0.107534	0.998135	1.25086	1.08717	1.10414	1.17671	0.205203	0.564251	0.137566	0.146394	0.115408	0.998135	1.10814	1.09687	0.61749	0.951558	0.17797	0.292495	0.0984373	0.116558	0.0878632	0.998135	1.02458	1.10042	0.617824	0.930705
O60524	49.0862	49.7415	49.8551	51.9466	-0.768854	-0.113542	-2.86038	-2.20507	O60524;G3V5V3	sp|O60524|NEMF_HUMAN Nuclear export mediator factor NEMF OS=Homo sapiens OX=9606 GN=NEMF PE=1 SV=4;tr|G3V5V3|G3V5V3_HUMAN Nuclear export mediator factor NEMF (Fragment) OS=Homo sapiens OX=9606 GN=NEMF PE=1 SV=8	Nuclear export mediator factor NEMF	NEMF	7	6.3	0.998135	0.853754	0.881228	0.41069	0.693246	0.175717	0.293583	0.183979	0.122937	0.0956043	0.998135	0.782316	0.886819	0.516997	0.725747	0.184158	0.302869	0.144976	0.125444	0.0875303	0.998135	0.917824	0.983673	0.453296	0.707508	0.225658	0.379947	0.187914	0.217655	0.153511	0.998135	1.00954	1.04421	0.641253	0.869291
O60547	53.9616	54.9137	50.6301	52.0351	3.33152	4.28368	1.92649	2.87865	O60547	sp|O60547|GMDS_HUMAN GDP-mannose 4,6 dehydratase OS=Homo sapiens OX=9606 GN=GMDS PE=1 SV=1	GDP-mannose 4,6 dehydratase	GMDS	24	62.6	0.998135	1.00243	0.900163	0.683643	0.796561	0.446736	0.580096	0.136043	0.238466	0.114669	0.998135	0.945435	0.972297	0.762457	0.862423	0.477295	0.638382	0.163481	0.241347	0.116636	0.998135	0.838934	0.87648	0.574065	0.740668	0.196268	0.393744	0.0723997	0.0899071	0.0697596	0.998135	0.907432	0.957939	0.683158	0.783335
O60568	52.9129	52.7326	51.9207	51.743	0.992163	0.811869	1.16983	0.989531	O60568	sp|O60568|PLOD3_HUMAN Multifunctional procollagen lysine hydroxylase and glycosyltransferase LH3 OS=Homo sapiens OX=9606 GN=PLOD3 PE=1 SV=1	Procollagen-lysine,2-oxoglutarate 5-dioxygenase 3	PLOD3	30	45.1	0.998135	0.991349	0.969915	0.765992	0.854854	0.247989	0.531631	0.139952	0.160177	0.131683	0.998135	0.933726	0.93983	0.774585	0.842292	0.248948	0.493147	0.145626	0.185083	0.146949	0.998135	0.964532	0.907779	0.732023	0.97328	0.19237	0.378982	0.124732	0.135048	0.110267	0.998135	0.915112	1.05996	0.690483	0.833366
O60664	55.3888	55.4924	56.4524	56.6277	-1.06354	-0.959977	-1.23885	-1.13528	O60664;K7ERZ3	sp|O60664|PLIN3_HUMAN Perilipin-3 OS=Homo sapiens OX=9606 GN=PLIN3 PE=1 SV=3;tr|K7ERZ3|K7ERZ3_HUMAN Perilipin-3 (Fragment) OS=Homo sapiens OX=9606 GN=PLIN3 PE=1 SV=1	Perilipin-3	PLIN3	37	80.9	0.998135	0.951302	1.04203	0.772231	0.94351	0.451636	0.716305	0.239681	0.304692	0.224999	0.998135	0.961435	1.14581	0.769511	0.909149	0.438644	0.747806	0.254858	0.296199	0.182429	0.998135	0.941784	0.929797	0.850703	0.880086	0.490619	0.718377	0.326826	0.36888	0.260996	0.998135	0.956229	0.978296	0.866163	0.993685
O60678	50.1204	49.3889	48.1637	48.4865	1.95669	1.22521	1.63387	0.902392	O60678	sp|O60678|ANM3_HUMAN Protein arginine N-methyltransferase 3 OS=Homo sapiens OX=9606 GN=PRMT3 PE=1 SV=4	Protein arginine N-methyltransferase 3	PRMT3	13	30.1	0.998135	0.926637	0.98233	0.520984	0.788418	0.131186	0.279946	0.112699	0.119243	0.0806661	0.998135	0.978132	1.03426	0.446796	0.71574	0.128904	0.228273	0.0885308	0.0944874	0.0694271	0.998135	0.828719	0.879993	0.301502	0.679263	0.123415	0.163827	0.0763411	0.0762913	0.0569447	0.998135	0.918434	1.06453	0.320041	0.690713
O60684	47.1686	46.2667	48.6969	48.3608	-1.52827	-2.43019	-1.19216	-2.09408	O60684;Q5TFJ7	sp|O60684|IMA7_HUMAN Importin subunit alpha-7 OS=Homo sapiens OX=9606 GN=KPNA6 PE=1 SV=1;tr|Q5TFJ7|Q5TFJ7_HUMAN Importin subunit alpha-7 (Fragment) OS=Homo sapiens OX=9606 GN=KPNA6 PE=1 SV=1	Importin subunit alpha-7	KPNA6	20	45	0.998135	0.826794	0.926261	0.249205	0.517802	0.141796	0.19636	0.130324	0.105305	0.0705207	0.998135	0.787571	0.913078	0.184814	0.403794	0.0910239	0.145414	0.0872047	0.0665985	0.069479	0.998135	0.947147	1.0443	0.39225	0.582567	0.161902	0.355426	0.142156	0.165334	0.143882	0.998135	0.877003	0.903528	0.36847	0.602336
O60701	54.6732	53.8397	52.471	52.6198	2.20223	1.36872	2.05334	1.21982	O60701	sp|O60701|UGDH_HUMAN UDP-glucose 6-dehydrogenase OS=Homo sapiens OX=9606 GN=UGDH PE=1 SV=1	UDP-glucose 6-dehydrogenase	UGDH	48	82.8	0.998135	0.978527	1.00593	0.81742	0.951439	0.424626	0.660545	0.107229	0.174267	0.0961078	0.998135	0.977435	0.99363	0.74128	0.917277	0.374153	0.606268	0.0838539	0.134036	0.0877178	0.998135	0.948608	0.987192	0.721713	0.851608	0.242648	0.480444	0.0893612	0.113984	0.0742255	0.998135	0.938735	0.960074	0.722831	0.875497
O60749	50.9933	50.8825	50.1243	51.1282	0.868905	0.75817	-0.134905	-0.24564	O60749	sp|O60749|SNX2_HUMAN Sorting nexin-2 OS=Homo sapiens OX=9606 GN=SNX2 PE=1 SV=2	Sorting nexin-2	SNX2	26	50.3	0.998135	1.03179	0.958895	0.62163	0.884841	0.156421	0.300962	0.108377	0.123311	0.0843996	0.998135	0.946402	0.920662	0.618524	0.854449	0.135339	0.298174	0.100273	0.105399	0.0803755	0.998135	0.889282	0.936617	0.496377	0.871789	0.159143	0.250856	0.104512	0.119551	0.0915308	0.998135	1.06161	1.06186	0.62117	0.921027
O60763	48.9979	49.5508	49.9244	49.5061	-0.926466	-0.373648	-0.508164	0.0446537	O60763	sp|O60763|USO1_HUMAN General vesicular transport factor p115 OS=Homo sapiens OX=9606 GN=USO1 PE=1 SV=2	General vesicular transport factor p115	USO1	43	49	0.998135	0.864646	0.940828	0.400738	0.742741	0.103461	0.185998	0.0876825	0.0846896	0.0808136	0.998135	0.924899	1.02015	0.45646	0.792472	0.138512	0.209606	0.112214	0.126604	0.108855	0.998135	1.04128	1.0797	0.471222	0.835353	0.198851	0.301692	0.181241	0.1617	0.16171	0.998135	0.893721	0.849799	0.443538	0.765562
O60784	50.3116	50.6245	50.0082	51.835	0.303378	0.61629	-1.52338	-1.21047	O60784;Q6UW50;B0QY01;H7BYN7;V9GYF4;B0QY02	sp|O60784|TOM1_HUMAN Target of Myb protein 1 OS=Homo sapiens OX=9606 GN=TOM1 PE=1 SV=2;tr|Q6UW50|Q6UW50_HUMAN TOM1 OS=Homo sapiens OX=9606 GN=TOM1 PE=1 SV=1;tr|B0QY01|B0QY01_HUMAN Target of Myb protein 1 (Fragment) OS=Homo sapiens OX=9606 GN=TOM1 PE=1 SV=8	Target of Myb protein 1	TOM1	12	40.2	0.998135	0.920994	1.00813	0.518208	0.852411	0.144606	0.275871	0.0991679	0.0919719	0.0655377	0.998135	1.02985	1.14595	0.534398	0.899775	0.154351	0.323276	0.119658	0.108008	0.102834	0.998135	0.811764	0.826777	0.46968	0.734588	0.299272	0.348426	0.197798	0.218633	0.193364	0.998135	0.764274	0.956871	0.639672	0.757338
O60825	52.0318	51.2012	52.2896	53.1058	-0.257792	-1.0884	-1.07403	-1.90463	O60825	sp|O60825|F262_HUMAN 6-phosphofructo-2-kinase/fructose-2,6-bisphosphatase 2 OS=Homo sapiens OX=9606 GN=PFKFB2 PE=1 SV=2	6-phosphofructo-2-kinase/fructose-2,6-bisphosphatase 2;6-phosphofructo-2-kinase;Fructose-2,6-bisphosphatase	PFKFB2	18	40.4	0.998135	0.894362	0.994982	0.668846	0.811424	0.236992	0.468234	0.15323	0.164833	0.111298	0.998135	0.840249	0.808382	0.630943	0.788002	0.214145	0.385927	0.0986644	0.17897	0.111009	0.998135	0.944064	0.954705	0.704103	0.890503	0.216802	0.482028	0.168856	0.129851	0.12979	0.998135	0.991648	0.96532	0.767914	0.910972
O60832	61.4119	62.6091	58.2145	59.4926	3.19737	4.39457	1.91927	3.11647	O60832;C9IYT0	sp|O60832|DKC1_HUMAN H/ACA ribonucleoprotein complex subunit DKC1 OS=Homo sapiens OX=9606 GN=DKC1 PE=1 SV=3;tr|C9IYT0|C9IYT0_HUMAN H/ACA ribonucleoprotein complex subunit DKC1 (Fragment) OS=Homo sapiens OX=9606 GN=DKC1 PE=1 SV=8	H/ACA ribonucleoprotein complex subunit 4	DKC1	24	42	0.998135	1.10058	0.931682	0.992088	0.981373	0.587865	0.833534	0.524795	0.646364	0.26756	0.998135	0.966563	0.985597	1.06735	1.10141	0.799547	0.985851	0.457273	0.962105	0.352091	0.998135	1.08322	1.05417	0.874903	1.03748	0.570437	0.685778	0.481482	0.531885	0.289592	0.998135	1.06977	1.11205	0.986069	1.11276
O60884	50.8888	50.2994	50.0739	51.6192	0.814948	0.225573	-0.730441	-1.31982	O60884	sp|O60884|DNJA2_HUMAN DnaJ homolog subfamily A member 2 OS=Homo sapiens OX=9606 GN=DNAJA2 PE=1 SV=1	DnaJ homolog subfamily A member 2	DNAJA2	15	36.7	0.998135	0.978909	0.935679	0.553492	0.840898	0.182562	0.369096	0.17774	0.100948	0.0600528	0.998135	0.892639	0.89887	0.565596	0.75392	0.13958	0.304481	0.0901092	0.0745523	0.0610416	0.998135	0.86139	1.03243	0.486085	0.768044	0.205184	0.323363	0.148347	0.140049	0.0901522	0.998135	0.948171	1.06059	0.6626	0.844748
O60911	55.1111	55.5575	54.2032	52.8878	0.907915	1.35432	2.22332	2.66973	O60911	sp|O60911|CATL2_HUMAN Cathepsin L2 OS=Homo sapiens OX=9606 GN=CTSV PE=1 SV=2	Cathepsin L2	CTSV	11	43.1	0.998135	0.929397	1.67772	0.74376	0.980824	0.4829	0.640202	0.149643	0.319334	0.175243	0.998135	0.877989	1.16837	0.852373	0.90114	0.52935	0.604951	0.243129	0.319137	0.238061	0.998135	0.953399	1.19855	0.72501	0.822753	0.439901	0.568635	0.234037	0.291301	0.167344	0.998135	0.829914	0.845976	0.614246	0.715977
O60934	47.317	49.3883	49.3694	49.1503	-2.05234	0.0189038	-1.8333	0.237947	O60934;A0A0C4DG07	sp|O60934|NBN_HUMAN Nibrin OS=Homo sapiens OX=9606 GN=NBN PE=1 SV=1;tr|A0A0C4DG07|A0A0C4DG07_HUMAN Nibrin OS=Homo sapiens OX=9606 GN=NBN PE=1 SV=1	Nibrin	NBN	9	15.1	0.998135	0.90682	0.909774	0.220371	0.531418	0.105646	0.197117	0.0936564	0.0978368	0.0732509	0.998135	0.906074	0.9979	0.417704	0.703241	0.252141	0.296396	0.161426	0.188504	0.0911542	0.998135	0.928578	0.904027	0.439336	0.720447	0.23404	0.26797	0.175151	0.21701	0.141138	0.998135	0.97965	1.03095	0.43633	0.710065
O60942	47.73	46.66	46.7584	47.5479	0.971621	-0.0983973	0.182148	-0.887871	O60942	sp|O60942|MCE1_HUMAN mRNA-capping enzyme OS=Homo sapiens OX=9606 GN=RNGTT PE=1 SV=1	mRNA-capping enzyme;Polynucleotide 5-triphosphatase;mRNA guanylyltransferase	RNGTT	10	20.9	0.998135	0.988817	1.20976	0.281817	0.66628	0.269777	0.194924	0.213056	0.349124	0.225611	0.998135	0.814449	0.750347	0.220978	0.481824	0.112101	0.198799	0.117555	0.147482	0.0556501	0.998135	0.744506	0.873734	0.263469	0.475224	0.139987	0.215691	0.0812748	0.111051	0.0819591	0.998135	0.89356	0.84509	0.268271	0.554315
O75083	54.3883	53.7622	52.4895	51.9992	1.89878	1.27269	2.38908	1.76298	O75083;D6RD66	sp|O75083|WDR1_HUMAN WD repeat-containing protein 1 OS=Homo sapiens OX=9606 GN=WDR1 PE=1 SV=4;tr|D6RD66|D6RD66_HUMAN WD repeat-containing protein 1 (Fragment) OS=Homo sapiens OX=9606 GN=WDR1 PE=1 SV=1	WD repeat-containing protein 1	WDR1	55	80.4	0.998135	0.912314	0.992025	0.844955	1.01837	0.280297	0.745168	0.126615	0.142869	0.125188	0.998135	1.02458	1.0627	0.816914	1.06387	0.237093	0.65483	0.134829	0.112667	0.124019	0.998135	0.986358	1.02843	0.773392	0.912162	0.171564	0.472855	0.0898659	0.0863069	0.0965022	0.998135	0.922396	0.931898	0.70875	0.868349
O75116	48.6174	48.5927	48.3706	48.2604	0.246787	0.222135	0.356939	0.332287	O75116;E9PF63;Q14DU5	sp|O75116|ROCK2_HUMAN Rho-associated protein kinase 2 OS=Homo sapiens OX=9606 GN=ROCK2 PE=1 SV=4;tr|E9PF63|E9PF63_HUMAN Rho-associated protein kinase 2 OS=Homo sapiens OX=9606 GN=ROCK2 PE=1 SV=1;tr|Q14DU5|Q14DU5_HUMAN ROCK2 protein OS=Homo sapiens OX=9606	Rho-associated protein kinase 2	ROCK2	51	36.2	0.998135	0.95703	0.938946	0.302748	0.736569	0.137457	0.211192	0.101931	0.103116	0.0812106	0.998135	0.965205	0.976507	0.284259	0.762691	0.115798	0.176776	0.083645	0.0901586	0.0734543	0.998135	0.91597	0.883133	0.305755	0.689927	0.191788	0.200561	0.140906	0.13302	0.102824	0.998135	0.880096	0.944932	0.295681	0.678087
O75131	50.8597	50.6884	50.4903	50.5251	0.369439	0.198154	0.33457	0.163285	O75131;A0A087WYQ3	sp|O75131|CPNE3_HUMAN Copine-3 OS=Homo sapiens OX=9606 GN=CPNE3 PE=1 SV=1;tr|A0A087WYQ3|A0A087WYQ3_HUMAN Copine-3 (Fragment) OS=Homo sapiens OX=9606 GN=CPNE3 PE=1 SV=1	Copine-3	CPNE3	26	56.4	0.998135	0.948355	0.981658	0.619889	0.925668	0.115898	0.265915	0.122841	0.0864365	0.0692465	0.998135	0.961749	0.959751	0.603209	0.871064	0.103854	0.254454	0.0782726	0.0823941	0.0608157	0.998135	0.9209	0.920165	0.575067	0.88015	0.135277	0.230007	0.0917886	0.0896009	0.0664474	0.998135	0.964183	0.967242	0.568434	0.899933
O75150	46.2306	48.2637	46.6109	45.906	-0.380236	1.65279	0.324644	2.35767	O75150;H3BP71	sp|O75150|BRE1B_HUMAN E3 ubiquitin-protein ligase BRE1B OS=Homo sapiens OX=9606 GN=RNF40 PE=1 SV=5;tr|H3BP71|H3BP71_HUMAN E3 ubiquitin protein ligase OS=Homo sapiens OX=9606 GN=RNF40 PE=1 SV=2	E3 ubiquitin-protein ligase BRE1B	RNF40	23	24.3	0.998135	0.867773	1.26843	0.250891	0.37089	0.194042	0.24278	0.172509	0.160544	0.103661	0.998135	0.804336	0.937699	0.337179	0.410593	0.563228	0.302926	0.0792414	0.138634	0.0543207	0.998135	0.818282	0.974903	0.294983	0.394863	0.157519	0.217086	0.112432	0.131068	0.0851749	0.998135	0.786728	0.915078	0.248556	0.326027
O75223	56.9452	54.9762	58.6916	56.9534	-1.7464	-3.71541	-0.00820627	-1.97722	O75223;M0QZK8;B8ZZK2	sp|O75223|GGCT_HUMAN Gamma-glutamylcyclotransferase OS=Homo sapiens OX=9606 GN=GGCT PE=1 SV=1;tr|M0QZK8|M0QZK8_HUMAN Uncharacterized protein OS=Homo sapiens OX=9606 PE=4 SV=1;tr|B8ZZK2|B8ZZK2_HUMAN Gamma-glutamylcyclotransferase OS=Homo sapiens OX=9606 GN=	Gamma-glutamylcyclotransferase	GGCT	18	88.3	0.998135	0.898112	1.01343	0.900508	1.04675	0.634881	0.939796	0.16264	0.272747	0.127051	0.998135	1.01054	0.988715	0.776876	0.991418	0.451578	0.697723	0.161538	0.198684	0.11933	0.998135	1.05052	1.09824	1.09156	1.10245	0.75127	1.0467	0.313828	0.466085	0.145689	0.998135	0.899207	0.845948	0.786762	0.879945
O75312	51.5753	52.099	50.9708	51.9791	0.604489	1.12821	-0.403828	0.119889	O75312;H7C0E5;H7BZM7	sp|O75312|ZPR1_HUMAN Zinc finger protein ZPR1 OS=Homo sapiens OX=9606 GN=ZPR1 PE=1 SV=1;tr|H7C0E5|H7C0E5_HUMAN Zinc finger protein ZPR1 (Fragment) OS=Homo sapiens OX=9606 GN=ZPR1 PE=1 SV=1;tr|H7BZM7|H7BZM7_HUMAN Zinc finger protein ZPR1 (Fragment) OS=Homo	Zinc finger protein ZPR1	ZPR1	21	52.1	0.998135	0.981859	0.9675	0.65537	0.840856	0.17678	0.412332	0.115173	0.116513	0.119261	0.998135	0.91567	0.985276	0.710166	0.859585	0.222656	0.440719	0.129449	0.13429	0.123785	0.998135	0.873846	0.920761	0.586729	0.808322	0.207519	0.394822	0.208341	0.170321	0.179628	0.998135	0.938731	1.02137	0.677971	0.851795
O75323	51.5451	51.5234	50.9114	51.2074	0.633683	0.611992	0.337694	0.316004	O75323;F8WBI5	sp|O75323|NIPS2_HUMAN Protein NipSnap homolog 2 OS=Homo sapiens OX=9606 GN=NIPSNAP2 PE=1 SV=1;tr|F8WBI5|F8WBI5_HUMAN Protein NipSnap homolog 2 OS=Homo sapiens OX=9606 GN=NIPSNAP2 PE=1 SV=1	Protein NipSnap homolog 2	GBAS	12	41.6	0.998135	0.921962	0.907526	0.713263	0.844128	0.137673	0.369892	0.211488	0.0781508	0.0674926	0.998135	0.896862	0.940553	0.687808	0.831716	0.144355	0.388977	0.090915	0.0944827	0.0786089	0.998135	0.840185	0.899453	0.653336	0.800104	0.147326	0.325586	0.0860208	0.080101	0.0754574	0.998135	0.859267	0.820551	0.643705	0.823615
O75340	53.4103	52.538	51.0318	52.5982	2.37854	1.50622	0.812131	-0.0601899	O75340;A0A024QZ42	sp|O75340|PDCD6_HUMAN Programmed cell death protein 6 OS=Homo sapiens OX=9606 GN=PDCD6 PE=1 SV=1;tr|A0A024QZ42|A0A024QZ42_HUMAN HCG1985580, isoform CRA_c OS=Homo sapiens OX=9606 GN=PDCD6 PE=1 SV=1	Programmed cell death protein 6	PDCD6	9	60.2	0.998135	1.02664	1.0735	0.843335	1.01748	0.234137	0.575162	0.115765	0.108247	0.0997483	0.998135	0.922322	0.92873	0.723077	0.915752	0.171279	0.525276	0.0834253	0.0721343	0.0856441	0.998135	0.899197	0.986649	0.620804	0.758612	0.176031	0.374071	0.106957	0.117731	0.0556847	0.998135	1.02291	1.00091	0.806202	0.996615
O75348	54.5433	54.3517	57.1364	57.0856	-2.59313	-2.78472	-2.5423	-2.73389	O75348	sp|O75348|VATG1_HUMAN V-type proton ATPase subunit G 1 OS=Homo sapiens OX=9606 GN=ATP6V1G1 PE=1 SV=3	V-type proton ATPase subunit G 1	ATP6V1G1	9	75.4	0.998135	0.984791	1.0392	0.836351	0.95894	0.385971	0.637514	0.176228	0.261575	0.155315	0.998135	0.957686	0.893987	0.800482	0.981132	0.375902	0.650034	0.166875	0.21974	0.175497	0.998135	0.96209	0.936093	0.900541	0.855252	0.535674	0.730475	0.350791	0.406334	0.354026	0.998135	0.934042	0.956798	0.858758	0.965773
O75351	49.912	49.0328	48.7281	49.2525	1.18392	0.304717	0.659512	-0.219693	O75351	sp|O75351|VPS4B_HUMAN Vacuolar protein sorting-associated protein 4B OS=Homo sapiens OX=9606 GN=VPS4B PE=1 SV=2	Vacuolar protein sorting-associated protein 4B	VPS4B	26	60.6	0.998135	0.918784	1.03012	0.486064	0.833136	0.143972	0.24042	0.115315	0.115574	0.11067	0.998135	0.868972	0.986014	0.412369	0.715361	0.125102	0.218273	0.107646	0.0933109	0.0813418	0.998135	0.842226	0.942732	0.399725	0.66946	0.142488	0.215755	0.0832025	0.0936764	0.0836702	0.998135	0.905245	1.03252	0.436228	0.733626
O75369	52.4411	52.189	52.4003	52.779	0.0408134	-0.211242	-0.337923	-0.589978	O75369;E7EN95	sp|O75369|FLNB_HUMAN Filamin-B OS=Homo sapiens OX=9606 GN=FLNB PE=1 SV=2;tr|E7EN95|E7EN95_HUMAN Filamin-B OS=Homo sapiens OX=9606 GN=FLNB PE=1 SV=1	Filamin-B	FLNB	165	69.1	0.998135	1.00672	0.99312	0.766248	0.952874	0.200479	0.455724	0.134345	0.147327	0.120996	0.998135	0.955078	0.988053	0.739959	0.935892	0.187316	0.435051	0.135025	0.13568	0.126682	0.998135	0.904507	0.921319	0.676029	0.911482	0.282468	0.475067	0.202273	0.202642	0.167892	0.998135	0.927998	0.95468	0.710478	0.883545
O75436	51.9192	53.0766	53.6285	54.5789	-1.7093	-0.551893	-2.65971	-1.5023	O75436;S4R3Q6	sp|O75436|VP26A_HUMAN Vacuolar protein sorting-associated protein 26A OS=Homo sapiens OX=9606 GN=VPS26A PE=1 SV=2;tr|S4R3Q6|S4R3Q6_HUMAN Vacuolar protein sorting-associated protein 26A OS=Homo sapiens OX=9606 GN=VPS26A PE=1 SV=1	Vacuolar protein sorting-associated protein 26A	VPS26A	17	59.3	0.998135	0.875165	0.840414	0.60962	0.820672	0.264201	0.499365	0.101218	0.121394	0.103839	0.998135	0.928828	0.910317	0.784188	0.831591	0.323057	0.48223	0.113979	0.178097	0.0967329	0.998135	0.943112	0.914243	0.720335	0.975308	0.40021	0.523209	0.149697	0.203946	0.118206	0.998135	1.01898	1.06023	0.821699	0.988696
O75439	50.8551	51.3095	49.8894	49.2699	0.96567	1.4201	1.58518	2.03961	O75439;G3V0E4	sp|O75439|MPPB_HUMAN Mitochondrial-processing peptidase subunit beta OS=Homo sapiens OX=9606 GN=PMPCB PE=1 SV=2;tr|G3V0E4|G3V0E4_HUMAN Mitochondrial-processing peptidase subunit beta OS=Homo sapiens OX=9606 GN=PMPCB PE=1 SV=1	Mitochondrial-processing peptidase subunit beta	PMPCB	17	44.6	0.998135	0.876351	0.884775	0.622794	0.796043	0.131445	0.350156	0.13281	0.112986	0.0742282	0.998135	0.909354	0.964111	0.671871	0.842798	0.148118	0.346731	0.10163	0.110854	0.0865903	0.998135	0.85119	0.921609	0.547846	0.706412	0.140184	0.281901	0.0675177	0.0735164	0.0547299	0.998135	0.801846	0.947139	0.481736	0.668534
O75475	51.3449	51.1583	52.1487	54.1908	-0.803849	-0.9904	-2.84592	-3.03247	O75475	sp|O75475|PSIP1_HUMAN PC4 and SFRS1-interacting protein OS=Homo sapiens OX=9606 GN=PSIP1 PE=1 SV=1	PC4 and SFRS1-interacting protein	PSIP1	31	57.9	0.998135	0.901078	0.984138	0.620987	0.791333	0.270907	0.390019	0.223359	0.222058	0.171771	0.998135	0.96664	1.2523	0.523378	0.75021	0.255606	0.497883	0.199952	0.176283	0.167954	0.998135	0.784466	0.846784	0.570949	0.806923	0.369601	0.440211	0.328907	0.329119	0.281358	0.998135	0.900523	1.03933	0.677381	0.895761
O75506	54.6911	55.0307	54.5359	57.0251	0.155122	0.494766	-2.33408	-1.99444	O75506	sp|O75506|HSBP1_HUMAN Heat shock factor-binding protein 1 OS=Homo sapiens OX=9606 GN=HSBP1 PE=1 SV=1	Heat shock factor-binding protein 1	HSBP1	8	90.8	0.998135	1.13284	1.03504	0.831263	0.846257	0.433678	0.560712	0.227404	0.340957	0.150577	0.998135	0.991003	0.9394	0.864367	0.85112	0.530688	0.533662	0.195951	0.271336	0.174461	0.998135	0.896542	0.951094	0.659412	0.95835	0.485639	0.509928	0.284426	0.30882	0.106546	0.998135	1.15955	1.26247	0.980151	1.31371
O75533	51.8873	51.7308	51.6156	51.3322	0.271684	0.115222	0.555098	0.398636	O75533	sp|O75533|SF3B1_HUMAN Splicing factor 3B subunit 1 OS=Homo sapiens OX=9606 GN=SF3B1 PE=1 SV=3	Splicing factor 3B subunit 1	SF3B1	34	32.4	0.998135	1.05898	1.03765	0.67928	0.813431	0.24506	0.462914	0.393493	0.190457	0.168916	0.998135	0.941982	1.01887	0.688832	0.710986	0.22893	0.437975	0.110478	0.184764	0.131562	0.998135	1.0342	1.03835	0.653338	1.00921	0.337757	0.459088	0.360559	0.32687	0.31059	0.998135	1.03728	1.09716	0.650324	0.918
O75534	45.1472	45.6158	44.6217	45.2437	0.525509	0.994122	-0.0965729	0.37204	O75534;E9PLT0	sp|O75534|CSDE1_HUMAN Cold shock domain-containing protein E1 OS=Homo sapiens OX=9606 GN=CSDE1 PE=1 SV=2;tr|E9PLT0|E9PLT0_HUMAN Cold shock domain-containing protein E1 OS=Homo sapiens OX=9606 GN=CSDE1 PE=1 SV=1	Cold shock domain-containing protein E1	CSDE1	44	50.9	0.998135	0.709467	0.921923	0.13987	0.228221	0.086443	0.137651	0.076331	0.0688697	0.0507882	0.998135	0.718553	0.95688	0.203536	0.306161	0.106642	0.169599	0.0695195	0.0756878	0.0604605	0.998135	0.545196	0.846005	0.189543	0.298455	0.110304	0.143477	0.0752196	0.0796805	0.0628527	0.998135	0.616553	0.891695	0.212891	0.328738
O75608	56.1079	57.5885	54.9877	55.8607	1.12022	2.60081	0.247262	1.72786	O75608;A0A087X1K9;E5RGR0;B4DP64	sp|O75608|LYPA1_HUMAN Acyl-protein thioesterase 1 OS=Homo sapiens OX=9606 GN=LYPLA1 PE=1 SV=1;tr|A0A087X1K9|A0A087X1K9_HUMAN Acyl-protein thioesterase 1 OS=Homo sapiens OX=9606 GN=LYPLA1 PE=1 SV=1;tr|E5RGR0|E5RGR0_HUMAN Acyl-protein thioesterase 1 (Fragmen	Acyl-protein thioesterase 1	LYPLA1	9	56.5	0.998135	0.937137	0.94586	0.790295	0.888311	0.555342	0.662202	0.158652	0.400446	0.0747555	0.998135	1.00014	0.955917	0.936674	0.945732	0.613955	0.713583	0.162912	0.488518	0.0938463	0.998135	0.846011	0.886621	0.807845	0.683411	0.4993	0.67728	0.123276	0.379388	0.0709864	0.998135	0.930544	0.942466	0.790293	0.85684
O75643	51.0346	51.789	50.0895	50.8626	0.945103	1.69949	0.172002	0.926392	O75643	sp|O75643|U520_HUMAN U5 small nuclear ribonucleoprotein 200 kDa helicase OS=Homo sapiens OX=9606 GN=SNRNP200 PE=1 SV=2	U5 small nuclear ribonucleoprotein 200 kDa helicase	SNRNP200	58	30.9	0.998135	1.12843	1.01058	0.614673	0.858806	0.200409	0.393955	0.469213	0.164703	0.144294	0.998135	0.990217	0.973778	0.669315	0.895033	0.207861	0.40524	0.140337	0.145287	0.0980642	0.998135	0.973424	0.993375	0.491671	0.843162	0.194583	0.262581	0.112316	0.137585	0.106562	0.998135	1.08009	1.12135	0.59245	0.965051
O75663	50.4779	51.1802	50.0728	52.4479	0.405042	1.10738	-1.97	-1.26766	O75663	sp|O75663|TIPRL_HUMAN TIP41-like protein OS=Homo sapiens OX=9606 GN=TIPRL PE=1 SV=2	TIP41-like protein	TIPRL	12	62.1	0.998135	1.03887	0.954671	0.574277	0.793544	0.125798	0.269718	0.0918063	0.0704351	0.0530141	0.998135	0.933709	0.958671	0.661772	0.826656	0.167718	0.324404	0.0928981	0.104097	0.0882067	0.998135	0.775049	0.833403	0.537914	0.836259	0.16067	0.256636	0.061355	0.067243	0.0591587	0.998135	1.06055	1.10402	0.766789	1.14219
O75688	52.4058	51.2182	51.5127	51.0262	0.893122	-0.294434	1.37962	0.192067	O75688;C9JIR6;A0A3B3IS24;B8ZZF0	sp|O75688|PPM1B_HUMAN Protein phosphatase 1B OS=Homo sapiens OX=9606 GN=PPM1B PE=1 SV=1;tr|C9JIR6|C9JIR6_HUMAN Protein phosphatase 1B (Fragment) OS=Homo sapiens OX=9606 GN=PPM1B PE=1 SV=1;tr|A0A3B3IS24|A0A3B3IS24_HUMAN Uncharacterized protein OS=Homo sapie	Protein phosphatase 1B	PPM1B	15	39.5	0.998135	0.893757	0.950526	0.704817	0.898749	0.283156	0.44515	0.121625	0.186996	0.142094	0.998135	0.988587	0.932235	0.686769	0.794691	0.136473	0.333312	0.109888	0.113085	0.103078	0.998135	1.02826	1.03879	0.716889	0.936999	0.171738	0.31634	0.123533	0.120473	0.102468	0.998135	0.958245	0.852723	0.652979	0.811061
O75694	50.5381	49.8904	48.8053	51.2173	1.73286	1.08509	-0.679163	-1.32693	O75694;E9PF10	sp|O75694|NU155_HUMAN Nuclear pore complex protein Nup155 OS=Homo sapiens OX=9606 GN=NUP155 PE=1 SV=1;tr|E9PF10|E9PF10_HUMAN Nuclear pore complex protein Nup155 OS=Homo sapiens OX=9606 GN=NUP155 PE=1 SV=1	Nuclear pore complex protein Nup155	NUP155	8	8.7	0.998135	0.916502	0.995221	0.54492	0.717022	0.214681	0.377042	0.180134	0.139346	0.0883342	0.998135	0.755143	0.88846	0.528289	0.794657	0.184451	0.260614	0.0926278	0.0610337	0.0360782	0.998135	0.831906	0.75451	0.395149	0.708693	0.221753	0.245751	0.129194	0.135407	0.150897	0.998135	1.01257	0.965056	0.738211	0.834642
O75717	47.1446	47.0283	47.7713	47.643	-0.626685	-0.743018	-0.498331	-0.614664	O75717	sp|O75717|WDHD1_HUMAN WD repeat and HMG-box DNA-binding protein 1 OS=Homo sapiens OX=9606 GN=WDHD1 PE=1 SV=1	WD repeat and HMG-box DNA-binding protein 1	WDHD1	38	40.6	0.998135	0.757765	0.938442	0.311577	0.481511	0.164176	0.250763	0.129055	0.118114	0.0815399	0.998135	0.776121	0.967045	0.263549	0.497324	0.125822	0.207966	0.0925506	0.087515	0.0937267	0.998135	0.848474	0.948923	0.342586	0.540069	0.193229	0.243557	0.151352	0.138666	0.124457	0.998135	0.79166	0.922547	0.340129	0.547873
O75792	49.13	48.71	47.2994	46.7358	1.83061	1.41057	2.3942	1.97415	O75792	sp|O75792|RNH2A_HUMAN Ribonuclease H2 subunit A OS=Homo sapiens OX=9606 GN=RNASEH2A PE=1 SV=2	Ribonuclease H2 subunit A	RNASEH2A	9	28.1	0.998135	0.889272	0.97611	0.431689	0.634352	0.173266	0.282168	0.0988981	0.120879	0.0542606	0.998135	0.89649	0.984276	0.350675	0.659867	0.178225	0.332671	0.156975	0.118049	0.164122	0.998135	0.751931	0.927343	0.333697	0.481816	0.156107	0.253532	0.0897392	0.104784	0.0780336	0.998135	0.737914	0.93189	0.286671	0.430326
O75794	50.1062	51.0086	50.3992	49.7661	-0.292995	0.609406	0.340086	1.24249	O75794;X6RA30	sp|O75794|CD123_HUMAN Cell division cycle protein 123 homolog OS=Homo sapiens OX=9606 GN=CDC123 PE=1 SV=1;tr|X6RA30|X6RA30_HUMAN Cell division cycle protein 123 homolog OS=Homo sapiens OX=9606 GN=CDC123 PE=1 SV=1	Cell division cycle protein 123 homolog	CDC123	11	38.1	0.998135	0.840788	0.869976	0.563232	0.669105	0.174912	0.355907	0.0991387	0.120666	0.0573207	0.998135	0.896108	0.918754	0.569657	0.779092	0.246521	0.382741	0.12883	0.151792	0.108747	0.998135	0.875069	0.922949	0.574278	0.562789	0.226886	0.470835	0.190915	0.197277	0.190578	0.998135	0.808636	0.733635	0.5048	0.663044
O75818	59.7404	58.5201	56.84	56.0758	2.90033	1.68001	3.66458	2.44426	O75818;A0A087X1N3;F8WC38;X6RLL4	sp|O75818|RPP40_HUMAN Ribonuclease P protein subunit p40 OS=Homo sapiens OX=9606 GN=RPP40 PE=1 SV=3;tr|A0A087X1N3|A0A087X1N3_HUMAN Ribonuclease P 40kDa subunit, isoform CRA_c OS=Homo sapiens OX=9606 GN=RPP40 PE=1 SV=1;tr|F8WC38|F8WC38_HUMAN Ribonuclease P	Ribonuclease P protein subunit p40	RPP40	8	26.4	0.998135	0.912499	0.853332	0.918992	0.933321	0.833193	0.970715	0.409521	0.50354	0.236845	0.998135	1.00769	1.00739	1.0114	0.999713	0.642531	0.872604	0.413675	0.47654	0.261483	0.998135	0.931922	0.957864	0.771265	1.03531	0.659928	0.604252	0.251676	0.365327	0.206719	0.998135	1.16109	1.2835	0.939135	0.96822
O75822	52.3774	51.4926	50.8012	51.4789	1.57621	0.691432	0.898491	0.0137118	O75822;H0YLP3	sp|O75822|EIF3J_HUMAN Eukaryotic translation initiation factor 3 subunit J OS=Homo sapiens OX=9606 GN=EIF3J PE=1 SV=2;tr|H0YLP3|H0YLP3_HUMAN Eukaryotic translation initiation factor 3 subunit J (Fragment) OS=Homo sapiens OX=9606 GN=EIF3J PE=1 SV=1	Eukaryotic translation initiation factor 3 subunit J	EIF3J	15	46.1	0.998135	0.990193	0.980313	0.804184	0.936888	0.149616	0.434205	0.102712	0.104163	0.0961798	0.998135	0.907367	0.96676	0.701532	0.869793	0.139056	0.351589	0.117973	0.108305	0.0985579	0.998135	0.934834	1.00277	0.601037	0.894924	0.204302	0.284682	0.157835	0.155101	0.128841	0.998135	0.98275	1.00663	0.674478	0.939565
O75832	49.4567	48.9229	50.9133	50.883	-1.45656	-1.99045	-1.42627	-1.96016	O75832;B1AJY5;B1AJY7;B1AJY6	sp|O75832|PSD10_HUMAN 26S proteasome non-ATPase regulatory subunit 10 OS=Homo sapiens OX=9606 GN=PSMD10 PE=1 SV=1;tr|B1AJY5|B1AJY5_HUMAN 26S proteasome non-ATPase regulatory subunit 10 OS=Homo sapiens OX=9606 GN=PSMD10 PE=1 SV=1;tr|B1AJY7|B1AJY7_HUMAN 26S	26S proteasome non-ATPase regulatory subunit 10	PSMD10	8	55.3	0.998135	1.01908	0.962387	0.384504	0.821057	0.149501	0.264653	0.0987834	0.110562	0.0621757	0.998135	0.925863	0.896195	0.321873	0.791218	0.119944	0.196189	0.0655807	0.0885026	0.0488404	0.998135	0.960541	1.04781	0.557658	0.766936	0.250079	0.411127	0.218939	0.197426	0.171723	0.998135	0.956809	0.9388	0.519739	0.763153
O75874	55.3664	56.1385	53.4528	52.5201	1.91363	2.68569	2.84629	3.61835	O75874	sp|O75874|IDHC_HUMAN Isocitrate dehydrogenase [NADP] cytoplasmic OS=Homo sapiens OX=9606 GN=IDH1 PE=1 SV=2	Isocitrate dehydrogenase [NADP] cytoplasmic	IDH1	46	90.1	0.998135	0.889119	0.949222	0.768422	0.925237	0.531559	0.659329	0.110301	0.284189	0.0857728	0.998135	0.994741	1.11845	0.826683	0.943288	0.552583	0.748192	0.111862	0.280536	0.0843266	0.998135	0.945857	1.0718	0.715438	0.831568	0.343107	0.634698	0.0579327	0.0690129	0.0792545	0.998135	0.874862	1.0496	0.598526	0.8036
O75884	54.1524	52.0452	54.1528	53.1647	-0.000424	-2.10759	0.987665	-1.1195	O75884	sp|O75884|RBBP9_HUMAN Putative hydrolase RBBP9 OS=Homo sapiens OX=9606 GN=RBBP9 PE=1 SV=2	Putative hydrolase RBBP9	RBBP9	9	63.4	0.998135	0.908079	1.04295	0.824256	0.913119	0.343994	0.621448	0.142274	0.21233	0.112375	0.998135	1.01458	1.00659	0.660134	0.835107	0.248979	0.450909	0.109752	0.141812	0.104559	0.998135	0.927173	0.923749	0.73282	0.978534	0.383166	0.568837	0.100073	0.272761	0.0851652	0.998135	0.861716	0.754434	0.721635	0.731612
O75886	49.7751	49.3553	51.216	51.2099	-1.44093	-1.86069	-1.43485	-1.85461	O75886	sp|O75886|STAM2_HUMAN Signal transducing adapter molecule 2 OS=Homo sapiens OX=9606 GN=STAM2 PE=1 SV=1	Signal transducing adapter molecule 2	STAM2	16	36.2	0.998135	1.00029	0.934762	0.438657	0.855887	0.150054	0.260474	0.119892	0.115883	0.10019	0.998135	0.929775	1.02482	0.420888	0.746249	0.178208	0.250285	0.112446	0.131227	0.103307	0.998135	1.02275	0.987923	0.583513	0.903691	0.259529	0.372344	0.170456	0.205665	0.138277	0.998135	1.0144	1.01538	0.580249	0.87179
O75934	51.7405	52.0232	54.414	54.1155	-2.67355	-2.39077	-2.37503	-2.09226	O75934	sp|O75934|SPF27_HUMAN Pre-mRNA-splicing factor SPF27 OS=Homo sapiens OX=9606 GN=BCAS2 PE=1 SV=1	Pre-mRNA-splicing factor SPF27	BCAS2	6	32	0.998135	1.04732	1.06391	0.63604	0.982359	0.291809	0.415939	0.238715	0.225746	0.150277	0.998135	1.09224	1.12897	0.656987	1.0396	0.264837	0.429745	0.208306	0.165065	0.0932148	0.998135	1.11024	0.976854	0.875034	1.1239	0.418548	0.617138	0.237677	0.272072	0.228695	0.998135	1.08691	1.00742	0.839906	1.06988
O75935	51.2186	50.7591	50.9187	50.3016	0.299953	-0.159564	0.917016	0.4575	O75935;X6RCK5;X6RLR1;X6RA56;A0A0A0MRV8	sp|O75935|DCTN3_HUMAN Dynactin subunit 3 OS=Homo sapiens OX=9606 GN=DCTN3 PE=1 SV=1;tr|X6RCK5|X6RCK5_HUMAN Dynactin subunit 3 (Fragment) OS=Homo sapiens OX=9606 GN=DCTN3 PE=1 SV=1;tr|X6RLR1|X6RLR1_HUMAN Dynactin subunit 3 OS=Homo sapiens OX=9606 GN=DCTN3 P	Dynactin subunit 3	DCTN3	11	62.9	0.998135	1.05468	1.05226	0.637258	1.05197	0.18208	0.315166	0.106449	0.122223	0.094194	0.998135	1.02818	1.03123	0.603402	1.00595	0.162929	0.271836	0.127517	0.144966	0.123586	0.998135	1.08031	1.11833	0.620743	0.860229	0.184368	0.312952	0.184083	0.149602	0.144461	0.998135	1.035	0.934681	0.545055	0.852508
O75976	52.068	51.2828	53.3057	55.0577	-1.23775	-2.02294	-2.98972	-3.77491	O75976	sp|O75976|CBPD_HUMAN Carboxypeptidase D OS=Homo sapiens OX=9606 GN=CPD PE=1 SV=2	Carboxypeptidase D	CPD	10	7	0.998135	0.969413	0.994782	0.61186	0.80504	0.314224	0.444328	0.222424	0.274021	0.117885	0.998135	0.801575	0.873845	0.718363	0.551039	0.40052	0.353596	0.352921	0.304649	0.283529	0.998135	0.940514	0.972907	0.672426	0.874236	0.439491	0.487219	0.313475	0.317169	0.256773	0.998135	1.06874	1.04691	0.733032	0.863061
O76003	49.8964	49.4105	49.7139	50.9964	0.182467	-0.303419	-1.10003	-1.58592	O76003	sp|O76003|GLRX3_HUMAN Glutaredoxin-3 OS=Homo sapiens OX=9606 GN=GLRX3 PE=1 SV=2	Glutaredoxin-3	GLRX3	24	89.6	0.998135	1.01244	0.953892	0.440748	0.801749	0.174561	0.300167	0.106848	0.109995	0.0737227	0.998135	0.931158	0.963776	0.405799	0.770676	0.158632	0.248695	0.0830775	0.112517	0.0721398	0.998135	0.850278	0.880393	0.427045	0.753208	0.243847	0.300436	0.109016	0.15273	0.0815942	0.998135	0.962294	1.10898	0.512171	0.799026
O76031	51.1703	51.1116	48.7211	49.1069	2.44914	2.39044	2.06336	2.00466	O76031	sp|O76031|CLPX_HUMAN ATP-dependent Clp protease ATP-binding subunit clpX-like, mitochondrial OS=Homo sapiens OX=9606 GN=CLPX PE=1 SV=2	ATP-dependent Clp protease ATP-binding subunit clpX-like, mitochondrial	CLPX	13	23.9	0.998135	0.899343	0.963367	0.556113	0.773312	0.287529	0.43444	0.246116	0.276036	0.228417	0.998135	0.887516	0.956788	0.552178	0.7593	0.226297	0.439716	0.116929	0.160296	0.100748	0.998135	0.773093	0.869442	0.44692	0.619395	0.209899	0.312713	0.194913	0.178102	0.174281	0.998135	0.767547	0.828208	0.479762	0.607664
O76071	51.6184	51.1462	52.3541	53.2811	-0.735772	-1.20797	-1.66272	-2.13492	O76071	sp|O76071|CIAO1_HUMAN Probable cytosolic iron-sulfur protein assembly protein CIAO1 OS=Homo sapiens OX=9606 GN=CIAO1 PE=1 SV=1	Probable cytosolic iron-sulfur protein assembly protein CIAO1	CIAO1	13	44.5	0.998135	0.891375	0.908337	0.578401	0.781186	0.276881	0.462258	0.20689	0.226262	0.161199	0.998135	0.960076	0.979034	0.555423	0.79821	0.213586	0.409553	0.115135	0.173274	0.0832433	0.998135	0.889924	1.01472	0.614822	0.782046	0.321553	0.494216	0.190317	0.249655	0.134143	0.998135	0.90338	0.920865	0.685559	0.831137
O76074	56.0541	55.5644	55.5878	53.4706	0.466371	-0.0233968	2.58352	2.09376	O76074;G5E9C5	sp|O76074|PDE5A_HUMAN cGMP-specific 3,5-cyclic phosphodiesterase OS=Homo sapiens OX=9606 GN=PDE5A PE=1 SV=2;tr|G5E9C5|G5E9C5_HUMAN Phosphodiesterase OS=Homo sapiens OX=9606 GN=PDE5A PE=1 SV=1	cGMP-specific 3,5-cyclic phosphodiesterase	PDE5A	27	35.5	0.998135	0.921694	0.993924	0.760682	0.853116	0.546982	0.67253	0.162796	0.376069	0.178978	0.998135	0.95121	1.03313	0.756531	0.901296	0.514948	0.650929	0.153724	0.327381	0.123126	0.998135	0.968496	1.02854	0.784424	0.905252	0.511084	0.67633	0.157065	0.290897	0.137304	0.998135	0.816901	0.875462	0.667301	0.773537
O76094	47.7718	48.613	49.1665	50.0727	-1.39472	-0.553503	-2.30095	-1.45973	O76094;D6RDY6	sp|O76094|SRP72_HUMAN Signal recognition particle subunit SRP72 OS=Homo sapiens OX=9606 GN=SRP72 PE=1 SV=3;tr|D6RDY6|D6RDY6_HUMAN Signal recognition particle subunit SRP72 (Fragment) OS=Homo sapiens OX=9606 GN=SRP72 PE=1 SV=3	Signal recognition particle subunit SRP72	SRP72	10	18	0.998135	0.965485	0.986245	0.284776	0.586686	0.182637	0.245974	0.195887	0.128445	0.101019	0.998135	0.950246	1.1586	0.306569	0.713432	0.169339	0.280321	0.097259	0.129322	0.109423	0.998135	1.06413	0.930712	0.408927	0.748924	0.200939	0.294125	0.199696	0.169596	0.217919	0.998135	1.00874	1.04166	0.517554	0.747062
O94760	56.9946	56.0685	58.1654	57.0393	-1.17082	-2.09687	-0.0447348	-0.970785	O94760;B4DYP1	sp|O94760|DDAH1_HUMAN N(G),N(G)-dimethylarginine dimethylaminohydrolase 1 OS=Homo sapiens OX=9606 GN=DDAH1 PE=1 SV=3;tr|B4DYP1|B4DYP1_HUMAN N(G),N(G)-dimethylarginine dimethylaminohydrolase 1 OS=Homo sapiens OX=9606 GN=DDAH1 PE=1 SV=1	N(G),N(G)-dimethylarginine dimethylaminohydrolase 1	DDAH1	17	72.6	0.998135	1.03875	1.00886	0.851982	0.959992	0.554453	0.751431	0.218541	0.394264	0.127921	0.998135	0.976832	0.976884	0.823031	0.867163	0.555366	0.655684	0.148428	0.363154	0.113463	0.998135	0.963461	0.972446	0.916784	1.05133	0.644512	0.836045	0.237555	0.466289	0.190215	0.998135	0.93859	0.933325	0.830996	0.914662
O94763	53.1173	53.8921	54.4185	54.1881	-1.30118	-0.526368	-1.07077	-0.295959	O94763	sp|O94763|RMP_HUMAN Unconventional prefoldin RPB5 interactor 1 OS=Homo sapiens OX=9606 GN=URI1 PE=1 SV=3	Unconventional prefoldin RPB5 interactor 1	URI1	11	27.5	0.998135	0.779633	0.940475	0.65304	0.799258	0.371967	0.607905	0.122976	0.208002	0.140654	0.998135	0.976178	1.07082	0.6963	0.892241	0.426525	0.585115	0.15764	0.163893	0.0893423	0.998135	0.987506	0.942528	0.814295	0.99893	0.454269	0.584573	0.252623	0.260358	0.239653	0.998135	0.89716	0.9566	0.674792	0.847315
O94776	49.5246	50.3895	47.1443	48.8505	2.38037	3.24523	0.674154	1.53902	O94776	sp|O94776|MTA2_HUMAN Metastasis-associated protein MTA2 OS=Homo sapiens OX=9606 GN=MTA2 PE=1 SV=1	Metastasis-associated protein MTA2	MTA2	21	38.5	0.998135	0.97611	1.04824	0.437444	0.714483	0.180234	0.283652	0.108964	0.11175	0.0814221	0.998135	0.939087	1.00811	0.526456	0.685649	0.235656	0.362397	0.0920356	0.171033	0.11338	0.998135	0.73958	0.886893	0.28777	0.540908	0.116199	0.169902	0.0737204	0.0821611	0.0540517	0.998135	0.861439	1.1521	0.427316	0.623032
O94804	45.127	45.228	46.8211	46.4695	-1.69407	-1.59304	-1.34255	-1.24151	O94804	sp|O94804|STK10_HUMAN Serine/threonine-protein kinase 10 OS=Homo sapiens OX=9606 GN=STK10 PE=1 SV=1	Serine/threonine-protein kinase 10	STK10	21	24.5	0.998135	0.749518	0.930915	0.123986	0.182186	0.0801146	0.119272	0.0555354	0.0519518	0.0470693	0.998135	0.768612	0.938549	0.158016	0.196556	0.0994455	0.132941	0.0604821	0.0685658	0.0518975	0.998135	1.00848	1.06178	0.275372	0.447322	0.205785	0.208305	0.135885	0.171707	0.136008	0.998135	0.868947	0.849663	0.24327	0.39269
O94808	51.2594	50.5991	48.7275	50.4058	2.5319	1.87154	0.853633	0.193273	O94808	sp|O94808|GFPT2_HUMAN Glutamine--fructose-6-phosphate aminotransferase [isomerizing] 2 OS=Homo sapiens OX=9606 GN=GFPT2 PE=1 SV=3	Glutamine--fructose-6-phosphate aminotransferase [isomerizing] 2	GFPT2	22	37.1	0.998135	0.900107	0.903727	0.606901	0.795406	0.210788	0.39961	0.145933	0.161066	0.088803	0.998135	0.91023	1.08759	0.523725	0.910232	0.207854	0.323315	0.203423	0.186172	0.0661718	0.998135	0.800469	0.889912	0.40822	0.666821	0.151034	0.253141	0.10568	0.09887	0.0786978	0.998135	0.898526	0.903923	0.512622	0.786333
O94826	49.1718	51.0278	50.5897	50.2279	-1.41789	0.438093	-1.05606	0.799921	O94826	sp|O94826|TOM70_HUMAN Mitochondrial import receptor subunit TOM70 OS=Homo sapiens OX=9606 GN=TOMM70 PE=1 SV=1	Mitochondrial import receptor subunit TOM70	TOMM70A	19	33.2	0.998135	0.834369	1.0854	0.400674	0.763683	0.131161	0.235891	0.146569	0.0886079	0.0799857	0.998135	1.10233	1.09286	0.559029	0.968685	0.194204	0.393905	0.190865	0.208815	0.129529	0.998135	0.902573	0.925544	0.557261	0.872792	0.160041	0.298941	0.130028	0.115547	0.10968	0.998135	0.899208	0.889971	0.51641	0.845807
O94842	48.8359	48.6973	51.6719	53.6144	-2.83605	-2.97463	-4.77849	-4.91708	O94842	sp|O94842|TOX4_HUMAN TOX high mobility group box family member 4 OS=Homo sapiens OX=9606 GN=TOX4 PE=1 SV=1	TOX high mobility group box family member 4	TOX4	5	11	0.998135	0.772068	0.916513	0.444782	0.621672	0.200685	0.279843	0.0807068	0.138631	0.0990589	0.998135	0.757786	0.781199	0.524498	0.552117	0.164316	0.320292	0.152791	0.1821	0.117667	0.998135	0.781921	0.823679	0.609287	0.764097	0.400804	0.357661	0.21878	0.260339	0.20178	0.998135	0.992708	1.14368	0.735791	0.929147
O94855	50.4896	49.86	51.4931	52.1382	-1.00345	-1.6331	-1.64858	-2.27823	O94855;E9PDM8	sp|O94855|SC24D_HUMAN Protein transport protein Sec24D OS=Homo sapiens OX=9606 GN=SEC24D PE=1 SV=2;tr|E9PDM8|E9PDM8_HUMAN Protein transport protein Sec24D OS=Homo sapiens OX=9606 GN=SEC24D PE=1 SV=1	Protein transport protein Sec24D	SEC24D	24	29.1	0.998135	1.05861	0.959197	0.555989	0.841714	0.155329	0.267357	0.0936058	0.112435	0.0715714	0.998135	0.857032	0.8787	0.524004	0.769916	0.133076	0.24791	0.0989711	0.102048	0.0753582	0.998135	0.972174	1.05029	0.657624	0.779653	0.213305	0.39966	0.131362	0.159117	0.122776	0.998135	1.03022	1.15048	0.744222	1.00241
O94885	49.6687	49.2252	50.6509	50.8358	-0.982208	-1.42565	-1.16713	-1.61057	O94885;A0A087WW74	sp|O94885|SASH1_HUMAN SAM and SH3 domain-containing protein 1 OS=Homo sapiens OX=9606 GN=SASH1 PE=1 SV=3;tr|A0A087WW74|A0A087WW74_HUMAN SAM and SH3 domain-containing protein 1 OS=Homo sapiens OX=9606 GN=SASH1 PE=1 SV=1	SAM and SH3 domain-containing protein 1	SASH1	15	15.2	0.998135	0.992847	0.935315	0.458815	0.722923	0.195261	0.273007	0.099044	0.114236	0.0938456	0.998135	0.920904	1.00684	0.41563	0.694703	0.153255	0.268299	0.0929866	0.10236	0.0796549	0.998135	0.656788	0.81809	0.422684	0.886056	0.272142	0.410095	0.298581	0.278941	0.125382	0.998135	1.16759	1.36382	0.609438	0.871979
O94887	51.529	49.9749	53.0353	53.1491	-1.50626	-3.0604	-1.62007	-3.17421	O94887	sp|O94887|FARP2_HUMAN FERM, ARHGEF and pleckstrin domain-containing protein 2 OS=Homo sapiens OX=9606 GN=FARP2 PE=1 SV=3	FERM, RhoGEF and pleckstrin domain-containing protein 2	FARP2	3	3.4	0.998135	0.713093	0.937743	0.613579	0.79123	0.285883	0.421818	0.195112	0.301953	0.236789	0.998135	0.946995	1.01572	0.480587	1.15883	0.325328	0.406658	0.226762	0.22019	0.158159	0.998135	1.23239	1.42656	1.25115	1.24157	0.515605	0.518209	0.241857	0.427707	0.283099	0.998135	0.960136	0.739924	0.732597	0.975882
O94903	47.3929	47.7945	47.2721	46.8891	0.120771	0.522361	0.503805	0.905395	O94903;E5RG77;E5RFX7	sp|O94903|PLPHP_HUMAN Pyridoxal phosphate homeostasis protein OS=Homo sapiens OX=9606 GN=PLPBP PE=1 SV=1;tr|E5RG77|E5RG77_HUMAN Pyridoxal phosphate homeostasis protein (Fragment) OS=Homo sapiens OX=9606 GN=PLPBP PE=1 SV=1;tr|E5RFX7|E5RFX7_HUMAN Pyridoxal p	Proline synthase co-transcribed bacterial homolog protein	PROSC	14	54.2	0.998135	0.79731	0.98276	0.284545	0.533921	0.123037	0.20788	0.0861295	0.0997428	0.0816556	0.998135	0.854755	0.992604	0.301737	0.564356	0.094439	0.195352	0.0617982	0.0696033	0.0560947	0.998135	0.767678	0.967703	0.357349	0.475462	0.183501	0.226744	0.124084	0.135223	0.114211	0.998135	0.740821	0.835658	0.319578	0.467465
O94925	49.2449	48.3982	46.7185	47.3922	2.52637	1.6797	1.85267	1.006	O94925	sp|O94925|GLSK_HUMAN Glutaminase kidney isoform, mitochondrial OS=Homo sapiens OX=9606 GN=GLS PE=1 SV=1	Glutaminase kidney isoform, mitochondrial	GLS	31	52.5	0.998135	0.797082	0.958054	0.409515	0.785154	0.1524	0.24488	0.125824	0.138489	0.115565	0.998135	0.831887	0.887256	0.342894	0.685049	0.116719	0.191932	0.0928299	0.0961034	0.0799948	0.998135	0.809293	1.10847	0.30823	0.398802	0.190978	0.222272	0.0690168	0.101397	0.0622037	0.998135	0.851533	1.20322	0.348739	0.496273
O95163	49.5913	49.8171	52.1553	52.4507	-2.56404	-2.33825	-2.85941	-2.63363	O95163;F5H2T0	sp|O95163|ELP1_HUMAN Elongator complex protein 1 OS=Homo sapiens OX=9606 GN=ELP1 PE=1 SV=3;tr|F5H2T0|F5H2T0_HUMAN Elongator complex protein 1 OS=Homo sapiens OX=9606 GN=ELP1 PE=1 SV=1	Elongator complex protein 1	IKBKAP	19	18.5	0.998135	0.815622	0.877466	0.500695	0.625219	0.20445	0.366494	0.116133	0.13668	0.11259	0.998135	0.816056	0.955965	0.513783	0.66866	0.146828	0.368649	0.129153	0.125896	0.0814179	0.998135	0.95239	1.02495	0.684951	0.826808	0.206909	0.482826	0.143754	0.166124	0.105713	0.998135	0.990479	0.995792	0.699816	0.855464
O95219	48.132	48.3496	50.0605	49.3969	-1.92847	-1.71087	-1.26482	-1.04722	O95219	sp|O95219|SNX4_HUMAN Sorting nexin-4 OS=Homo sapiens OX=9606 GN=SNX4 PE=1 SV=1	Sorting nexin-4	SNX4	10	21.8	0.998135	0.92717	1.00855	0.31467	0.602718	0.154859	0.261912	0.132834	0.126533	0.0998446	0.998135	0.877069	0.96564	0.33755	0.619438	0.169006	0.262571	0.103971	0.104333	0.10824	0.998135	1.02042	1.12802	0.519278	0.993127	0.187938	0.207526	0.185391	0.204736	0.241696	0.998135	0.804362	1.0093	0.471456	0.592422
O95239	46.716	46.8418	47.2655	46.0783	-0.549463	-0.423697	0.637664	0.76343	O95239;Q2VIQ3	sp|O95239|KIF4A_HUMAN Chromosome-associated kinesin KIF4A OS=Homo sapiens OX=9606 GN=KIF4A PE=1 SV=3;sp|Q2VIQ3|KIF4B_HUMAN Chromosome-associated kinesin KIF4B OS=Homo sapiens OX=9606 GN=KIF4B PE=2 SV=2	Chromosome-associated kinesin KIF4A;Chromosome-associated kinesin KIF4B	KIF4A;KIF4B	6	4.9	0.998135	0.776211	0.90146	0.281833	0.443163	0.156754	0.201844	0.180838	0.124341	0.0396087	0.998135	0.677023	0.922181	0.281399	0.529058	0.174364	0.163337	0.0574294	0.146194	0.0859818	0.998135	0.690779	1.04856	0.468772	0.478811	0.326256	0.301186	0.279261	0.223601	0.237125	0.998135	0.613486	0.892974	0.360642	0.439107
O95340	52.8211	52.1438	51.5063	53.1967	1.31483	0.637513	-0.375517	-1.05284	O95340	sp|O95340|PAPS2_HUMAN Bifunctional 3-phosphoadenosine 5-phosphosulfate synthase 2 OS=Homo sapiens OX=9606 GN=PAPSS2 PE=1 SV=2	Bifunctional 3-phosphoadenosine 5-phosphosulfate synthase 2;Sulfate adenylyltransferase;Adenylyl-sulfate kinase	PAPSS2	41	66.4	0.998135	0.978859	1.00059	0.747662	0.928929	0.211895	0.532395	0.111504	0.132384	0.104718	0.998135	0.958058	1.04978	0.673859	0.848727	0.178968	0.504423	0.12077	0.117905	0.102366	0.998135	0.96107	0.97126	0.649324	0.774261	0.154088	0.451294	0.133086	0.108962	0.0973795	0.998135	0.975829	1.06764	0.845918	0.94649
O95347	46.516	47.1344	46.707	47.0871	-0.19097	0.427495	-0.57107	0.0473958	O95347	sp|O95347|SMC2_HUMAN Structural maintenance of chromosomes protein 2 OS=Homo sapiens OX=9606 GN=SMC2 PE=1 SV=2	Structural maintenance of chromosomes protein 2	SMC2	48	41.5	0.998135	0.788605	0.912167	0.210219	0.440533	0.134142	0.19478	0.124471	0.106826	0.0592801	0.998135	0.83734	0.934143	0.249302	0.494785	0.135246	0.19977	0.0791774	0.0883446	0.0699357	0.998135	0.733921	0.931471	0.218451	0.508482	0.109188	0.131552	0.0678584	0.0767748	0.0623685	0.998135	0.738251	0.936745	0.25503	0.550344
O95352	50.4479	51.0057	50.9225	50.3965	-0.474625	0.083111	0.0514633	0.6092	O95352	sp|O95352|ATG7_HUMAN Ubiquitin-like modifier-activating enzyme ATG7 OS=Homo sapiens OX=9606 GN=ATG7 PE=1 SV=1	Ubiquitin-like modifier-activating enzyme ATG7	ATG7	20	34.4	0.998135	0.883186	0.920458	0.585487	0.785467	0.132556	0.296409	0.112216	0.101073	0.0773945	0.998135	0.932186	0.980307	0.661919	0.886233	0.10353	0.269027	0.104785	0.0898331	0.0856056	0.998135	1.03319	0.984259	0.595026	0.83771	0.201464	0.312136	0.109194	0.127245	0.0748549	0.998135	0.889169	0.890814	0.593478	0.623378
O95372	54.6135	53.8871	54.4665	52.6479	0.147003	-0.579421	1.96556	1.23913	O95372;Q5QPQ0;Q5QPQ1;Q5QPQ3;Q5QPQ2	sp|O95372|LYPA2_HUMAN Acyl-protein thioesterase 2 OS=Homo sapiens OX=9606 GN=LYPLA2 PE=1 SV=1;tr|Q5QPQ0|Q5QPQ0_HUMAN Acyl-protein thioesterase 2 OS=Homo sapiens OX=9606 GN=LYPLA2 PE=1 SV=1;tr|Q5QPQ1|Q5QPQ1_HUMAN Acyl-protein thioesterase 2 (Fragment) OS=Ho	Acyl-protein thioesterase 2	LYPLA2	14	55.4	0.998135	0.8887	1.0001	0.792975	0.912942	0.402996	0.699602	0.147578	0.156782	0.102792	0.998135	0.960523	0.94747	0.775035	0.91027	0.315095	0.654872	0.0751511	0.107146	0.0762938	0.998135	0.947335	1.00487	0.788419	0.942761	0.402972	0.659135	0.0739435	0.157081	0.0721194	0.998135	0.815658	0.887651	0.669796	0.812295
O95373	52.1081	51.2913	47.7398	48.5243	4.36831	3.55152	3.58385	2.76706	O95373	sp|O95373|IPO7_HUMAN Importin-7 OS=Homo sapiens OX=9606 GN=IPO7 PE=1 SV=1	Importin-7	IPO7	32	37	0.998135	0.989827	1.08435	0.69929	0.936659	0.253865	0.411158	0.139738	0.166872	0.10652	0.998135	0.944407	0.945327	0.624003	0.857917	0.225451	0.345785	0.106159	0.144261	0.0955354	0.998135	0.816805	0.954784	0.347011	0.535459	0.143356	0.226935	0.110625	0.101279	0.0931802	0.998135	0.815999	0.976421	0.392257	0.646858
O95376	51.6882	52.4643	51.6951	49.2657	-0.00691481	0.769191	2.42249	3.1986	O95376	sp|O95376|ARI2_HUMAN E3 ubiquitin-protein ligase ARIH2 OS=Homo sapiens OX=9606 GN=ARIH2 PE=1 SV=1	E3 ubiquitin-protein ligase ARIH2	ARIH2	15	40.6	0.998135	0.871038	0.965471	0.613119	0.844144	0.236222	0.450329	0.167739	0.167773	0.130775	0.998135	1.05703	0.996002	0.691691	0.931986	0.243632	0.470778	0.0563741	0.155614	0.102214	0.998135	1.0307	1.02496	0.731716	0.780269	0.186913	0.378053	0.148579	0.128368	0.111174	0.998135	0.821641	0.846236	0.49725	0.683688
O95379	50.9169	51.419	51.6863	50.6329	-0.769444	-0.267277	0.283935	0.786101	O95379;D6RCM8	sp|O95379|TFIP8_HUMAN Tumor necrosis factor alpha-induced protein 8 OS=Homo sapiens OX=9606 GN=TNFAIP8 PE=1 SV=1;tr|D6RCM8|D6RCM8_HUMAN Tumor necrosis factor alpha-induced protein 8 OS=Homo sapiens OX=9606 GN=TNFAIP8 PE=1 SV=1	Tumor necrosis factor alpha-induced protein 8	TNFAIP8	5	26.8	0.998135	0.934762	0.959833	0.597784	0.866522	0.124228	0.327756	0.0819131	0.0719053	0.0785918	0.998135	0.991213	1.03786	0.666103	0.910958	0.164033	0.358389	0.133406	0.121173	0.145082	0.998135	0.988298	1.02028	0.687508	0.779605	0.209432	0.409793	0.164691	0.181485	0.122425	0.998135	0.919879	0.854031	0.520411	0.836849
O95394	50.3848	50.4513	49.0333	49.1236	1.35148	1.41791	1.26119	1.32761	O95394;J3KN95;A0A087WT27	sp|O95394|AGM1_HUMAN Phosphoacetylglucosamine mutase OS=Homo sapiens OX=9606 GN=PGM3 PE=1 SV=1;tr|J3KN95|J3KN95_HUMAN Phosphoacetylglucosamine mutase OS=Homo sapiens OX=9606 GN=PGM3 PE=1 SV=1;tr|A0A087WT27|A0A087WT27_HUMAN Phosphoacetylglucosamine mutase O	Phosphoacetylglucosamine mutase	PGM3	33	62.9	0.998135	0.960663	0.948271	0.567733	0.857552	0.101809	0.22238	0.0824038	0.0746076	0.0625496	0.998135	0.939732	0.972916	0.573068	0.877683	0.10116	0.227433	0.0820305	0.0815885	0.0764056	0.998135	0.935875	0.954796	0.436149	0.680254	0.102253	0.186521	0.0766399	0.0669987	0.068067	0.998135	0.924729	0.874925	0.420336	0.740942
O95400	49.2746	46.3177	50.5954	51.2302	-1.32076	-4.27765	-1.95559	-4.91249	O95400	sp|O95400|CD2B2_HUMAN CD2 antigen cytoplasmic tail-binding protein 2 OS=Homo sapiens OX=9606 GN=CD2BP2 PE=1 SV=1	CD2 antigen cytoplasmic tail-binding protein 2	CD2BP2	6	20.2	0.998135	0.811557	0.868521	0.43372	0.665641	0.296656	0.364486	0.320777	0.214498	0.220436	0.998135	0.704111	0.947218	0.198442	0.502219	0.26341	0.31441	0.174195	0.300162	0.236399	0.998135	1.0118	1.00826	0.529511	0.731274	0.391844	0.442047	0.326149	0.318415	0.313586	0.998135	0.981543	0.995698	0.534203	0.75794
O95429	52.9743	54.4759	53.4485	55.62	-0.47423	1.02739	-2.64572	-1.14409	O95429	sp|O95429|BAG4_HUMAN BAG family molecular chaperone regulator 4 OS=Homo sapiens OX=9606 GN=BAG4 PE=1 SV=1	BAG family molecular chaperone regulator 4	BAG4	6	16	0.998135	1.06278	1.04416	0.755073	0.89529	0.341868	0.489882	0.193238	0.166419	0.15579	0.998135	1.08345	1.0191	0.683395	0.869837	0.502296	0.522396	0.0666986	0.333557	0.118184	0.998135	0.903247	0.898229	0.631665	0.803101	0.419628	0.516131	0.362086	0.352565	0.30759	0.998135	0.969947	0.985732	0.742758	0.86228
O95433	51.397	50.8129	50.4585	51.8748	0.938486	0.354393	-0.4778	-1.06189	O95433;G3V438;H0YJG7	sp|O95433|AHSA1_HUMAN Activator of 90 kDa heat shock protein ATPase homolog 1 OS=Homo sapiens OX=9606 GN=AHSA1 PE=1 SV=1;tr|G3V438|G3V438_HUMAN Activator of 90 kDa heat shock protein ATPase homolog 1 (Fragment) OS=Homo sapiens OX=9606 GN=AHSA1 PE=1 SV=1;tr	Activator of 90 kDa heat shock protein ATPase homolog 1	AHSA1	23	63.9	0.998135	0.884447	0.973571	0.643285	0.961143	0.181103	0.351523	0.150179	0.129106	0.0918598	0.998135	0.945901	0.975968	0.605546	0.891418	0.131245	0.270193	0.0721423	0.0883198	0.0652029	0.998135	0.921805	0.92589	0.526872	0.809352	0.243445	0.313682	0.162603	0.194458	0.127782	0.998135	1.0113	1.14922	0.677246	1.06069
O95453	49.7242	50.7927	49.2751	50.1451	0.449139	1.51763	-0.420843	0.647646	O95453	sp|O95453|PARN_HUMAN Poly(A)-specific ribonuclease PARN OS=Homo sapiens OX=9606 GN=PARN PE=1 SV=1	Poly(A)-specific ribonuclease PARN	PARN	16	27.1	0.998135	1.10105	0.995857	0.445199	0.830904	0.164245	0.26831	0.150058	0.126151	0.121555	0.998135	1.04998	1.04802	0.484242	0.876474	0.264796	0.395285	0.130517	0.283527	0.104502	0.998135	0.992578	1.01291	0.404717	0.782076	0.138313	0.207834	0.112423	0.109586	0.10066	0.998135	1.03511	1.05471	0.484191	0.821145
O95456	54.7689	54.6762	57.1314	57.9426	-2.3625	-2.45519	-3.17367	-3.26635	O95456	sp|O95456|PSMG1_HUMAN Proteasome assembly chaperone 1 OS=Homo sapiens OX=9606 GN=PSMG1 PE=1 SV=1	Proteasome assembly chaperone 1	PSMG1	15	42	0.998135	1.09679	0.998352	0.838324	0.954175	0.435265	0.611558	0.14686	0.268788	0.132152	0.998135	0.991207	0.999502	0.819017	0.913504	0.405055	0.655665	0.25521	0.282192	0.239702	0.998135	0.927013	0.956446	0.776421	0.911841	0.529162	0.671668	0.333081	0.43298	0.222951	0.998135	1.02697	1.09905	0.940634	1.00918
O95486	49.0432	48.7567	48.2121	50.3914	0.831161	0.544587	-1.34811	-1.63469	O95486	sp|O95486|SC24A_HUMAN Protein transport protein Sec24A OS=Homo sapiens OX=9606 GN=SEC24A PE=1 SV=2	Protein transport protein Sec24A	SEC24A	14	18.3	0.998135	0.882282	1.00825	0.381455	0.678192	0.185454	0.311638	0.131188	0.164266	0.0900553	0.998135	0.980995	1.07909	0.324444	0.718225	0.141806	0.278977	0.12786	0.098109	0.0963991	0.998135	0.808636	0.921717	0.345145	0.655354	0.146732	0.18225	0.122538	0.0657715	0.0784924	0.998135	0.947949	1.01608	0.483505	0.801341
O95571	55.7571	57.2087	55.9407	53.6887	-0.183569	1.268	2.06843	3.52	O95571;M0QXB5	sp|O95571|ETHE1_HUMAN Persulfide dioxygenase ETHE1, mitochondrial OS=Homo sapiens OX=9606 GN=ETHE1 PE=1 SV=2;tr|M0QXB5|M0QXB5_HUMAN Persulfide dioxygenase ETHE1, mitochondrial OS=Homo sapiens OX=9606 GN=ETHE1 PE=1 SV=1	Persulfide dioxygenase ETHE1, mitochondrial	ETHE1	16	72.4	0.998135	0.884748	0.993235	0.77723	0.864909	0.503838	0.647177	0.21744	0.375426	0.0989909	0.998135	0.941913	0.986827	0.795381	0.888277	0.569877	0.697986	0.313856	0.448772	0.0947163	0.998135	1.01517	1.11109	0.867338	0.875191	0.500369	0.718243	0.134982	0.306996	0.0744467	0.998135	0.806067	0.926777	0.655882	0.782869
O95628	49.6583	51.8708	51.8146	50.2872	-2.15634	0.0562053	-0.628955	1.58359	O95628	sp|O95628|CNOT4_HUMAN CCR4-NOT transcription complex subunit 4 OS=Homo sapiens OX=9606 GN=CNOT4 PE=1 SV=3	CCR4-NOT transcription complex subunit 4	CNOT4	6	11.3	0.998135	0.749028	0.834852	0.49363	0.750369	0.150011	0.354783	0.0738709	0.0989445	0.0627391	0.998135	0.967524	0.985795	0.635358	0.826207	0.214175	0.4643	0.125157	0.136015	0.078905	0.998135	0.784774	0.710946	0.652463	0.818472	0.314972	0.466969	0.0997122	0.209991	0.112033	0.998135	0.759023	0.939699	0.510785	0.691735
O95630	47.8279	47.931	51.8091	50.0044	-3.98116	-3.87805	-2.17651	-2.0734	O95630;C9JK83;F5H5B9	sp|O95630|STABP_HUMAN STAM-binding protein OS=Homo sapiens OX=9606 GN=STAMBP PE=1 SV=1;tr|C9JK83|C9JK83_HUMAN STAM-binding protein (Fragment) OS=Homo sapiens OX=9606 GN=STAMBP PE=1 SV=1;tr|F5H5B9|F5H5B9_HUMAN STAM-binding protein OS=Homo sapiens OX=9606 GN	STAM-binding protein	STAMBP	13	35.8	0.998135	0.964397	1.01446	0.295719	0.543186	0.142848	0.24067	0.0886009	0.10274	0.0495581	0.998135	0.847536	0.960844	0.309593	0.573866	0.158743	0.249233	0.0974208	0.107571	0.0759252	0.998135	0.928062	1.06463	0.579994	0.667601	0.339213	0.489151	0.206713	0.263631	0.149982	0.998135	0.826978	0.788054	0.458423	0.589948
O95671	49.7906	50.1136	49.7399	49.9471	0.0506741	0.373659	-0.156528	0.166457	O95671	sp|O95671|ASML_HUMAN Probable bifunctional dTTP/UTP pyrophosphatase/methyltransferase protein OS=Homo sapiens OX=9606 GN=ASMTL PE=1 SV=3	N-acetylserotonin O-methyltransferase-like protein	ASMTL	25	41.5	0.998135	0.940782	0.946356	0.479543	0.789326	0.119293	0.244601	0.120503	0.0903015	0.0715506	0.998135	0.924931	0.974866	0.50179	0.85173	0.117253	0.249342	0.082226	0.0862841	0.0736093	0.998135	0.946203	1.02225	0.456637	0.767224	0.17419	0.282028	0.109264	0.113957	0.114805	0.998135	0.990529	0.932323	0.47827	0.807988
O95749	55.5488	56.3733	53.4463	52.8955	2.10254	2.92696	2.65339	3.47782	O95749;C9J6G3;C9J7M1;A0A2R8YE82	sp|O95749|GGPPS_HUMAN Geranylgeranyl pyrophosphate synthase OS=Homo sapiens OX=9606 GN=GGPS1 PE=1 SV=1;tr|C9J6G3|C9J6G3_HUMAN Geranylgeranyl pyrophosphate synthase (Fragment) OS=Homo sapiens OX=9606 GN=GGPS1 PE=1 SV=1;tr|C9J7M1|C9J7M1_HUMAN Geranylgeranyl	Geranylgeranyl pyrophosphate synthase	GGPS1	8	27	0.998135	1.00368	0.936534	0.817449	0.903921	0.488704	0.58952	0.17827	0.361202	0.120686	0.998135	0.978668	0.977432	0.818113	0.923813	0.533449	0.658642	0.199588	0.405494	0.0997118	0.998135	1.01309	1.0307	0.71516	0.855062	0.41184	0.491448	0.156848	0.241209	0.125296	0.998135	0.893357	0.890086	0.634791	0.822344
O95782	51.1784	52.0509	54.7108	52.5877	-3.53236	-2.65987	-1.4093	-0.536813	O95782	sp|O95782|AP2A1_HUMAN AP-2 complex subunit alpha-1 OS=Homo sapiens OX=9606 GN=AP2A1 PE=1 SV=3	AP-2 complex subunit alpha-1	AP2A1	28	35.2	0.998135	0.91938	0.966633	0.57512	0.749944	0.22334	0.450764	0.146347	0.14342	0.137666	0.998135	0.923114	1.07146	0.651537	0.782316	0.219728	0.507236	0.141591	0.136416	0.0844212	0.998135	0.926378	1.02835	0.794906	0.855779	0.436979	0.598928	0.162203	0.279073	0.125063	0.998135	0.895044	0.962882	0.64675	0.799911
O95801	48.3006	47.9217	51.1257	52.6994	-2.82503	-3.20402	-4.39874	-4.77773	O95801	sp|O95801|TTC4_HUMAN Tetratricopeptide repeat protein 4 OS=Homo sapiens OX=9606 GN=TTC4 PE=1 SV=3	Tetratricopeptide repeat protein 4	TTC4	9	26.4	0.998135	0.902865	0.974784	0.303385	0.677354	0.16008	0.238121	0.130097	0.151304	0.158547	0.998135	0.854833	0.942307	0.281391	0.639567	0.137371	0.222442	0.148864	0.140364	0.176247	0.998135	0.905875	0.943036	0.577045	0.689843	0.312853	0.434042	0.298436	0.282729	0.223684	0.998135	0.901063	1.01796	0.621066	0.767652
O95825	55.7023	57.6889	58.547	57.8978	-2.84473	-0.858174	-2.1955	-0.208941	O95825;A6NND8;A6NHJ8;A6NMA8;H7C3I5;C9K0F7;F8WF64;C9JZK8	sp|O95825|QORL1_HUMAN Quinone oxidoreductase-like protein 1 OS=Homo sapiens OX=9606 GN=CRYZL1 PE=1 SV=2;tr|A6NND8|A6NND8_HUMAN Quinone oxidoreductase-like protein 1 OS=Homo sapiens OX=9606 GN=CRYZL1 PE=1 SV=1;tr|A6NHJ8|A6NHJ8_HUMAN Quinone oxidoreductase-l	Quinone oxidoreductase-like protein 1	CRYZL1	12	41.8	0.998135	0.984052	0.990249	0.77306	0.832387	0.479736	0.741238	0.130576	0.347508	0.0703876	0.998135	0.952373	0.970498	0.933367	0.963538	0.651606	0.774285	0.136315	0.44849	0.0789403	0.998135	0.994302	1.03607	0.898302	0.92201	0.67855	0.79976	0.245042	0.520308	0.0801695	0.998135	0.975073	0.860511	0.838871	0.888567
O95831	61.9929	63.1151	59.4369	58.6814	2.55597	3.67818	3.31154	4.43375	O95831	sp|O95831|AIFM1_HUMAN Apoptosis-inducing factor 1, mitochondrial OS=Homo sapiens OX=9606 GN=AIFM1 PE=1 SV=1	Apoptosis-inducing factor 1, mitochondrial	AIFM1	28	51.5	0.998135	0.954148	1.05341	0.777355	0.92735	0.68137	0.691502	0.548496	0.843837	0.155635	0.998135	0.913812	0.969714	0.758996	0.832838	0.811951	0.575341	0.502373	1.0035	0.156519	0.998135	0.99804	0.969614	0.8721	1.00786	0.657131	0.732016	0.37309	0.547191	0.203988	0.998135	0.991274	1.03177	0.876925	0.965853
O95834	53.3638	54.1735	54.4869	53.0279	-1.12311	-0.313425	0.335903	1.14559	O95834;K7EIK7;A0A0C4DGQ7;C9JRL6	sp|O95834|EMAL2_HUMAN Echinoderm microtubule-associated protein-like 2 OS=Homo sapiens OX=9606 GN=EML2 PE=1 SV=1;tr|K7EIK7|K7EIK7_HUMAN Echinoderm microtubule-associated protein-like 2 OS=Homo sapiens OX=9606 GN=EML2 PE=1 SV=1;tr|A0A0C4DGQ7|A0A0C4DGQ7_HUMA	Echinoderm microtubule-associated protein-like 2	EML2	18	33.4	0.998135	0.928656	0.990888	0.770572	0.899112	0.299595	0.566916	0.11242	0.132247	0.0946133	0.998135	0.985894	1.01658	0.853578	0.940705	0.305262	0.683634	0.124399	0.10139	0.105777	0.998135	0.938095	1.23731	1.12624	0.79161	0.287603	0.77474	0.160406	0.208062	0.130178	0.998135	1.01188	0.913451	0.693537	0.744097
O95861	56.8916	57.379	54.4678	55.4634	2.42381	2.9112	1.42817	1.91557	O95861	sp|O95861|BPNT1_HUMAN 3(2),5-bisphosphate nucleotidase 1 OS=Homo sapiens OX=9606 GN=BPNT1 PE=1 SV=1	3(2),5-bisphosphate nucleotidase 1	BPNT1	20	77.6	0.998135	0.899022	0.933942	0.786379	0.856304	0.524566	0.648218	0.334624	0.481048	0.111401	0.998135	0.934437	0.938163	0.801462	0.879601	0.533904	0.631205	0.361182	0.522807	0.113605	0.998135	0.954896	0.95422	0.779651	0.858966	0.386359	0.557118	0.13909	0.358475	0.0610297	0.998135	0.991298	0.932749	0.83176	0.939946
O95865	55.3963	54.8367	55.4791	55.7843	-0.0827862	-0.642421	-0.387978	-0.947612	O95865;A0A140T971;Q5SSV3;Q5SRR8;H0Y7N1	sp|O95865|DDAH2_HUMAN N(G),N(G)-dimethylarginine dimethylaminohydrolase 2 OS=Homo sapiens OX=9606 GN=DDAH2 PE=1 SV=1;tr|A0A140T971|A0A140T971_HUMAN N(G),N(G)-dimethylarginine dimethylaminohydrolase 2 (Fragment) OS=Homo sapiens OX=9606 GN=DDAH2 PE=1 SV=1;tr	N(G),N(G)-dimethylarginine dimethylaminohydrolase 2	DDAH2	12	58.2	0.998135	0.820497	0.926536	0.76675	0.862755	0.469693	0.746567	0.163066	0.265338	0.15685	0.998135	0.999881	1.05148	0.732301	0.916626	0.468905	0.667079	0.144109	0.215755	0.119521	0.998135	0.884401	0.956182	0.836147	0.913439	0.491076	0.693139	0.119177	0.256931	0.12082	0.998135	0.968627	0.978054	0.847715	0.967251
O95881	53.0404	51.8494	54.1449	54.2468	-1.10449	-2.29547	-1.20641	-2.39739	O95881	sp|O95881|TXD12_HUMAN Thioredoxin domain-containing protein 12 OS=Homo sapiens OX=9606 GN=TXNDC12 PE=1 SV=1	Thioredoxin domain-containing protein 12	TXNDC12	12	55.8	0.998135	0.989003	0.967136	0.706867	0.942173	0.346501	0.522016	0.264744	0.300283	0.252267	0.998135	0.987194	1.00859	0.646758	0.852507	0.292159	0.4368	0.221801	0.244209	0.232705	0.998135	0.974941	0.99968	0.750295	0.958686	0.469825	0.541959	0.404307	0.420262	0.356647	0.998135	0.931451	1.04069	0.685246	0.884191
O95989	59.0266	56.5985	58.5863	57.9031	0.440352	-1.98779	1.1235	-1.30464	O95989	sp|O95989|NUDT3_HUMAN Diphosphoinositol polyphosphate phosphohydrolase 1 OS=Homo sapiens OX=9606 GN=NUDT3 PE=1 SV=1	Diphosphoinositol polyphosphate phosphohydrolase 1	NUDT3	9	58.7	0.998135	0.998992	0.959506	0.920641	1.08456	0.678993	0.892647	0.21689	0.55675	0.157308	0.998135	0.989723	0.972779	0.817261	0.861517	0.571865	0.668259	0.188273	0.441277	0.0807704	0.998135	0.920297	0.940775	0.938896	1.0112	0.662996	0.81246	0.206807	0.533901	0.107444	0.998135	0.98621	1.06309	0.908068	0.950906
O96007	55.506	54.6926	54.2133	54.1049	1.29268	0.479336	1.40105	0.587704	O96007	sp|O96007|MOC2B_HUMAN Molybdopterin synthase catalytic subunit OS=Homo sapiens OX=9606 GN=MOCS2 PE=1 SV=1	Molybdopterin synthase catalytic subunit	MOCS2	8	38.8	0.998135	0.770378	0.838423	0.641387	0.804799	0.435512	0.601718	0.368867	0.387465	0.451489	0.998135	0.93403	0.993505	0.673625	0.877858	0.412796	0.611499	0.510377	0.386666	0.416259	0.998135	1.57046	1.82063	0.906497	1.19083	0.31605	0.678683	0.203444	0.238677	0.193543	0.998135	1.12914	0.988828	0.779047	0.920499
O96019	52.7903	52.9383	53.7814	53.6396	-0.991055	-0.843114	-0.849259	-0.701318	O96019	sp|O96019|ACL6A_HUMAN Actin-like protein 6A OS=Homo sapiens OX=9606 GN=ACTL6A PE=1 SV=1	Actin-like protein 6A	ACTL6A	20	54.8	0.998135	0.917667	0.98149	0.756128	0.844628	0.257167	0.505206	0.153201	0.183552	0.117537	0.998135	0.921581	0.973005	0.697687	0.892377	0.285398	0.541631	0.180385	0.193584	0.129395	0.998135	0.891154	0.92223	0.765604	0.806748	0.337198	0.613279	0.169294	0.208791	0.142267	0.998135	0.908673	0.916715	0.762227	0.835969
P00338	61.7152	62.4186	63.9639	63.1521	-2.24869	-1.54525	-1.4369	-0.73346	P00338	sp|P00338|LDHA_HUMAN L-lactate dehydrogenase A chain OS=Homo sapiens OX=9606 GN=LDHA PE=1 SV=2	L-lactate dehydrogenase A chain	LDHA	40	88.3	0.998135	1.0931	1.1391	1.02678	1.13731	0.905903	0.987819	0.359274	0.835592	0.215135	0.998135	1.02578	1.16392	1.06255	1.1759	0.956191	0.992826	0.431707	0.900354	0.236279	0.998135	0.928501	0.978204	0.893324	1.08591	0.789208	0.818418	0.631067	0.764043	0.291272	0.998135	1.00914	1.04581	0.966938	1.01747
P00352	64.4923	66.7331	48.7962	51.1056	15.6962	17.937	13.3867	15.6275	P00352	sp|P00352|AL1A1_HUMAN Retinal dehydrogenase 1 OS=Homo sapiens OX=9606 GN=ALDH1A1 PE=1 SV=2	Retinal dehydrogenase 1	ALDH1A1	44	84	0.998135	1.01337	1.06937	0.942504	1.08116	0.766972	0.881744	0.563958	0.722622	0.421983	0.998135	1.01149	1.0537	0.958553	1.06752	0.812678	0.862145	0.783558	0.814791	0.403441	0.998135	0.775402	0.799261	0.404761	0.760597	0.134453	0.195894	0.0726304	0.0802556	0.073214	0.998135	0.945499	1.16725	0.585621	0.861833
P00367	59.4111	59.432	57.7338	58.3866	1.67732	1.69816	1.02459	1.04543	P00367;P49448	sp|P00367|DHE3_HUMAN Glutamate dehydrogenase 1, mitochondrial OS=Homo sapiens OX=9606 GN=GLUD1 PE=1 SV=2;sp|P49448|DHE4_HUMAN Glutamate dehydrogenase 2, mitochondrial OS=Homo sapiens OX=9606 GN=GLUD2 PE=1 SV=2	Glutamate dehydrogenase 1, mitochondrial;Glutamate dehydrogenase 2, mitochondrial	GLUD1;GLUD2	43	62.4	0.998135	0.910975	0.866558	0.85541	0.902141	0.749569	0.811431	0.276805	0.580396	0.138724	0.998135	0.947115	0.953692	0.916838	0.891083	0.772462	0.79304	0.243214	0.593593	0.113988	0.998135	0.890155	0.913765	0.898167	0.95938	0.703983	0.725816	0.180641	0.422456	0.100124	0.998135	1.00091	1.11097	0.970861	0.993824
P00374	46.9712	46.9402	44.7272	44.4869	2.24394	2.21297	2.48426	2.45329	P00374;B4DM58	sp|P00374|DYR_HUMAN Dihydrofolate reductase OS=Homo sapiens OX=9606 GN=DHFR PE=1 SV=2;tr|B4DM58|B4DM58_HUMAN Dihydrofolate reductase OS=Homo sapiens OX=9606 GN=DHFR PE=1 SV=1	Dihydrofolate reductase	DHFR	14	80.7	0.998135	0.715233	0.988205	0.30449	0.45496	0.159616	0.246173	0.0734809	0.0926353	0.0530635	0.998135	0.718095	0.847022	0.340475	0.44165	0.194219	0.243339	0.074184	0.105766	0.0647725	0.998135	0.572004	0.835136	0.190448	0.292716	0.122016	0.155187	0.0683949	0.0793089	0.0546856	0.998135	0.563693	0.782853	0.183478	0.284529
P00505	62.3241	62.3678	63.4729	62.136	-1.14877	-1.10508	0.188185	0.231874	P00505	sp|P00505|AATM_HUMAN Aspartate aminotransferase, mitochondrial OS=Homo sapiens OX=9606 GN=GOT2 PE=1 SV=3	Aspartate aminotransferase, mitochondrial	GOT2	39	77.2	0.998135	0.927456	0.974527	0.880195	0.952398	0.666879	0.772035	0.535493	0.653126	0.30777	0.998135	0.924343	0.958291	0.863694	0.897085	0.653387	0.77723	0.595952	0.676611	0.243622	0.998135	0.893144	0.926721	0.844559	0.919439	0.744863	0.721625	0.58639	0.685571	0.301707	0.998135	0.988168	1.04455	0.830197	0.89405
P00558	54.1001	54.191	53.8075	52.496	0.292517	0.383459	1.6041	1.69504	P00558	sp|P00558|PGK1_HUMAN Phosphoglycerate kinase 1 OS=Homo sapiens OX=9606 GN=PGK1 PE=1 SV=3	Phosphoglycerate kinase 1	PGK1	54	96.9	0.998135	0.97614	1.10051	0.925133	1.08876	0.234247	0.704977	0.111273	0.1177	0.100614	0.998135	1.04439	1.15624	0.943582	1.13863	0.202861	0.767556	0.111033	0.0962124	0.106444	0.998135	1.06819	1.142	1.07742	1.10719	0.202985	0.67105	0.10025	0.0931396	0.0985912	0.998135	0.901943	0.840912	0.752072	0.911753
P00813	50.4875	52.2739	58.4861	60.5762	-7.99855	-6.21212	-10.0887	-8.30222	P00813;F5GWI4;F5GXW0	sp|P00813|ADA_HUMAN Adenosine deaminase OS=Homo sapiens OX=9606 GN=ADA PE=1 SV=3;tr|F5GWI4|F5GWI4_HUMAN Adenosine deaminase OS=Homo sapiens OX=9606 GN=ADA PE=1 SV=1;tr|F5GXW0|F5GXW0_HUMAN Adenosine deaminase OS=Homo sapiens OX=9606 GN=ADA PE=1 SV=1	Adenosine deaminase	ADA	15	44.4	0.998135	0.797759	0.932743	0.484171	0.613597	0.330082	0.484057	0.225626	0.278792	0.202851	0.998135	0.982971	1.06419	0.590827	0.655358	0.407089	0.55185	0.383121	0.39206	0.28743	0.998135	0.924315	0.993294	0.75393	0.895173	0.581697	0.668656	0.436691	0.488541	0.216596	0.998135	0.950775	1.05137	0.850286	0.936419
P00966	53.0297	53.2252	50.7153	51.3678	2.31446	2.50994	1.66193	1.85741	P00966;Q5T6L6	sp|P00966|ASSY_HUMAN Argininosuccinate synthase OS=Homo sapiens OX=9606 GN=ASS1 PE=1 SV=2;tr|Q5T6L6|Q5T6L6_HUMAN Argininosuccinate synthase (Fragment) OS=Homo sapiens OX=9606 GN=ASS1 PE=1 SV=1	Argininosuccinate synthase	ASS1	33	74.3	0.998135	0.961056	0.947053	0.718013	0.869554	0.287334	0.527197	0.134559	0.21572	0.104849	0.998135	0.955485	1.047	0.722562	0.903702	0.269439	0.578723	0.155179	0.185835	0.0969386	0.998135	0.890986	0.961346	0.57865	0.684344	0.212102	0.389055	0.0861827	0.137826	0.0780239	0.998135	0.971796	0.997795	0.614319	0.790118
P01116	58.9756	59.767	55.9191	56.8805	3.05646	3.84787	2.09504	2.88645	P01116	sp|P01116|RASK_HUMAN GTPase KRas OS=Homo sapiens OX=9606 GN=KRAS PE=1 SV=1	GTPase KRas;GTPase KRas, N-terminally processed	KRAS	7	51.3	0.998135	0.979846	0.933307	0.837376	0.946937	0.590612	0.780135	0.362745	0.547157	0.180895	0.998135	1.14706	1.04405	0.938945	1.05293	0.657481	0.808635	0.40805	0.561632	0.224062	0.998135	0.982116	0.963662	0.873605	0.808361	0.436349	0.678942	0.214666	0.382143	0.148956	0.998135	0.977067	0.97633	0.835141	0.935294
P04066	58.4594	56.5229	56.5036	58.3674	1.95576	0.0193387	0.0919777	-1.84445	P04066	sp|P04066|FUCO_HUMAN Tissue alpha-L-fucosidase OS=Homo sapiens OX=9606 GN=FUCA1 PE=1 SV=4	Tissue alpha-L-fucosidase	FUCA1	6	13.1	0.998135	0.918882	1.06948	0.832272	0.916757	0.515534	0.726993	0.41027	0.515696	0.18877	0.998135	0.949906	1.37248	0.701273	0.850486	0.527015	0.683287	0.454751	0.408507	0.213834	0.998135	0.906164	0.895087	0.73264	0.840378	0.630667	0.619552	0.252875	0.453806	0.0973732	0.998135	0.949038	1.0752	0.784287	0.864622
[truncated: 1,522 more rows]
[truncated: 41 more columns]

## Sheet: Table 3-2
Protein_ID	Tm_RKO_1	Tm_RKO_2	Tm_iPSC_1	Tm_iPSC_2	∆Tm_RKO-iPSC hi12_1	∆Tm_RKO-iPSC hi12_2	∆Tm_RKO-iPSC hi12_3	∆Tm_RKO-iPSC hi12_4	Majority protein IDs	Fasta headers	Protein names	Gene names	Peptides	Sequence coverage [%]	norm_FC_TMT126_iPSC_1	norm_FC_TMT127H_iPSC_1	norm_FC_TMT127L_iPSC_1	norm_FC_TMT128H_iPSC_1	norm_FC_TMT128L_iPSC_1	norm_FC_TMT129H_iPSC_1	norm_FC_TMT129L_iPSC_1	norm_FC_TMT130H_iPSC_1	norm_FC_TMT130L_iPSC_1	norm_FC_TMT131L_iPSC_1	norm_FC_TMT126_iPSC_2	norm_FC_TMT127H_iPSC_2	norm_FC_TMT127L_iPSC_2	norm_FC_TMT128H_iPSC_2	norm_FC_TMT128L_iPSC_2	norm_FC_TMT129H_iPSC_2	norm_FC_TMT129L_iPSC_2	norm_FC_TMT130H_iPSC_2	norm_FC_TMT130L_iPSC_2	norm_FC_TMT131L_iPSC_2	norm_FC_TMT126_RKO_1	norm_FC_TMT127H_RKO_1	norm_FC_TMT127L_RKO_1	norm_FC_TMT128H_RKO_1	norm_FC_TMT128L_RKO_1	norm_FC_TMT129H_RKO_1	norm_FC_TMT129L_RKO_1	norm_FC_TMT130H_RKO_1	norm_FC_TMT130L_RKO_1	norm_FC_TMT131L_RKO_1	norm_FC_TMT126_RKO_2	norm_FC_TMT127H_RKO_2	norm_FC_TMT127L_RKO_2	norm_FC_TMT128H_RKO_2	norm_FC_TMT128L_RKO_2
[truncated: 1,860 more rows]
[truncated: 41 more columns]

[truncated: 3 more sheets: Table 3-3, Table 3-4, Table 3-5]
