# Supplementary material for: An integrative proteomics method identifies a regulator of translation during stem cell maintenance and differentiation
Source: Nat Commun. 2021 Nov 12;12:6558. doi: 10.1038/s41467-021-26879-4 (PMC8590018; doi:10.1038/s41467-021-26879-4)
Supplement: Supplementary file 7 — Supplementary Dataset 4 [file 41467_2021_26879_MOESM7_ESM.xlsx]

## Sheet: Sheet1
Transcript Cluster ID	hFF Bi-weight Avg Signal (log2)	iPSC Bi-weight Avg Signal (log2)	Fold Change (linear) (hFF vs iPSC)	ANOVA p-value (hFF vs iPSC)	FDR p-value (hFF vs iPSC)	Gene Symbol	Description	Group	TC Comment
TC03002923.hg.1	5.4	17.02	-3153.85	1.2e-07	4.1e-05			NonCoding
TC16001920.hg.1	5.81	17.18	-2649.98	9.23e-07	8.1e-05			NonCoding
TC04002099.hg.1	5.99	17.09	-2184.53	4.92e-09	1.7e-05			NonCoding
TC03001476.hg.1	6.36	17.33	-2003.34	8.44e-08	3.7e-05	ESRG	embryonic stem cell related (non-protein coding)	Coding
TC08000679.hg.1	5.24	15.97	-1705.15	1e-06	8.6e-05			Coding
TC13001526.hg.1	5.88	16.44	-1508.25	4.34e-07	5.9e-05			NonCoding
TC0X001117.hg.1	5	15.5	-1444.66	5.89e-08	3.3e-05	SLC7A3	solute carrier family 7 (cationic amino acid transporter, y+ system), member 3	Coding
TC11003415.hg.1	6.86	17.06	-1175.02	1.65e-07	4.5e-05			NonCoding
TC0X000073.hg.1	4.5	14.58	-1082.72	3.48e-07	5.4e-05	GRPR	gastrin-releasing peptide receptor	Coding
TC04001479.hg.1	5.81	15.63	-903.45	2e-06	0.000108	MIR302A	microRNA 302a; microRNA 302b; microRNA 302c; microRNA 302d; microRNA 367	Coding
TC0X002142.hg.1	4.39	14.15	-867.24	5e-06	0.000184			NonCoding
TC03003168.hg.1	5.14	14.87	-853.54	6.43e-08	3.3e-05			NonCoding
TC14001660.hg.1	5.06	14.75	-829.7	7.49e-10	1.4e-05			NonCoding
TC04001388.hg.1	5.97	15.61	-802.39	5.37e-07	6.5e-05	LOC101929194	uncharacterized LOC101929194	Coding
TC06003584.hg.1	5.88	15.53	-798.94	2.55e-07	4.9e-05	POU5F1	POU class 5 homeobox 1	NonCoding
TC02001601.hg.1	6.05	15.69	-798.4	2e-06	0.000107			Coding
TC21000049.hg.1	4.98	14.57	-770.59	2.07e-07	4.7e-05	CXADR	coxsackie virus and adenovirus receptor	Coding
TC04002853.hg.1	8.52	18.03	-732.38	6.64e-07	7.2e-05			NonCoding
TC03001638.hg.1	5.3	14.65	-653.96	5.21e-07	6.5e-05	DPPA4	developmental pluripotency associated 4	Coding
TC13000696.hg.1	5.23	14.57	-650.05	1.31e-07	4.3e-05	LINC00458	long intergenic non-protein coding RNA 458	Coding
TC06000987.hg.1	5.7	15.02	-639.85	5.81e-08	3.2e-05			Coding
TC12001220.hg.1	6.3	15.62	-639.08	2e-06	0.00012			Coding
TC13001524.hg.1	4.95	14.25	-628.99	1.23e-09	1.6e-05	LINC00458	long intergenic non-protein coding RNA 458	NonCoding
TC21000594.hg.1	4.3	13.5	-591.24	9.16e-07	8e-05			NonCoding
TC06003051.hg.1	6.44	15.64	-590.51	1e-06	9.3e-05			NonCoding
TC04000823.hg.1	5.31	14.45	-565.15	2.3e-07	4.9e-05	APELA	apelin receptor early endogenous ligand	Coding
TC04002632.hg.1	5.02	14.12	-549.93	1e-06	9.4e-05			NonCoding
TC03003403.hg.1	6.41	15.5	-546.12	2.23e-07	4.9e-05	TDGF1	teratocarcinoma-derived growth factor 1	Coding
TC13001093.hg.1	5.88	14.96	-543.98	1e-06	9.6e-05			NonCoding
TC20001194.hg.1	8.22	17.18	-497.78	2e-06	0.000108	DNMT3B	DNA (cytosine-5-)-methyltransferase 3 beta	NonCoding
TC20000215.hg.1	6.76	15.71	-494.33	1.96e-08	2.2e-05	DNMT3B	DNA (cytosine-5-)-methyltransferase 3 beta	Coding
TC13000716.hg.1	6.79	15.73	-490.92	4.63e-07	6.1e-05			Coding
TC04000924.hg.1	5.16	14.02	-463.07	6.76e-07	7.2e-05	ZFP42	ZFP42 zinc finger protein	Coding
TC03000969.hg.1	6.24	15	-430.78	6.22e-09	1.8e-05	SOX2	SRY box 2	Coding
TC08002069.hg.1	5.29	13.82	-368.83	2.9e-07	5.1e-05			NonCoding
TC0X001376.hg.1	5.3	13.8	-362.22	1.67e-07	4.5e-05	GPC4	glypican 4	Coding
TC04002304.hg.1	5.44	13.92	-354.97	1.18e-08	1.8e-05	APELA	apelin receptor early endogenous ligand	NonCoding
TC08000470.hg.1	6.39	14.85	-352.91	8.49e-07	7.9e-05			Coding
TC04002633.hg.1	4.94	13.37	-345.85	8.41e-09	1.8e-05			NonCoding
TC11001512.hg.1	5.65	14.05	-336.99	3.9e-08	2.7e-05	LINC00678	long intergenic non-protein coding RNA 678	Coding
TC15000046.hg.1	5.99	14.38	-335.17	8.5e-09	1.8e-05	PWAR6	Prader Willi/Angelman region RNA 6	Coding
TC12000114.hg.1	5.41	13.79	-334.54	6.19e-07	6.9e-05	NANOG	Nanog homeobox	Coding
TC15000045.hg.1	7.71	16.09	-333.59	6.68e-07	7.2e-05	SNORD108	small nucleolar RNA, C/D box 108; small nucleolar RNA, C/D box 64; Prader Willi/Angelman region RNA 5	Coding
TC02003302.hg.1	4.65	13.02	-333.01	3.57e-07	5.5e-05			NonCoding
TC22000942.hg.1	5.28	13.66	-332.9	9e-06	0.000247			NonCoding
TC12000663.hg.1	5.13	13.48	-327.76	1.5e-05	0.000336			Coding
TC0Y000182.hg.1	5.96	14.23	-310.24	1.19e-07	4.1e-05	CD24	CD24 molecule	Coding
TC04002845.hg.1	6.9	15.15	-303.98	5e-07	6.4e-05			NonCoding
TC16000559.hg.1	5.5	13.72	-297.85	7.21e-08	3.4e-05	CDH1	cadherin 1, type 1	Coding
TC13001558.hg.1	7.23	15.37	-283.98	1e-06	9.9e-05			NonCoding
TC14000242.hg.1	7.28	15.42	-282.08	2.27e-07	4.9e-05			Coding
TC08000575.hg.1	5.43	13.52	-272.72	3.91e-08	2.7e-05	ESRP1	epithelial splicing regulatory protein 1	Coding
TC05002917.hg.1	4.32	12.39	-269.49	8.69e-07	7.9e-05			NonCoding
TC15002091.hg.1	8.09	16.14	-265.89	2e-06	0.000103	PWAR5	Prader Willi/Angelman region RNA 5	NonCoding
TC07001874.hg.1	6.92	14.96	-263.59	2.61e-07	4.9e-05	PODXL	podocalyxin-like	Coding
TC08001971.hg.1	5.03	13.03	-255.98	1.97e-08	2.2e-05			NonCoding
TC0X002144.hg.1	5.66	13.65	-253.82	9.14e-07	8e-05			NonCoding
TC18000910.hg.1	4.78	12.71	-243.64	2e-06	0.000125			NonCoding
TC0X001195.hg.1	5.57	13.46	-236.09	6e-06	0.000196			Coding
TC15002785.hg.1	7.01	14.86	-230.37	2.03e-08	2.2e-05	SNORD107	small nucleolar RNA, C/D box 107; Prader Willi/Angelman region RNA, SNRPN neighbor; small nuclear ribonucleoprotein polypeptide N	Coding
TC19000575.hg.1	6.68	14.46	-219.97	5.01e-07	6.4e-05	CYP2S1	cytochrome P450, family 2, subfamily S, polypeptide 1	Coding
TC12002757.hg.1	6.81	14.56	-216.36	5.47e-07	6.6e-05			NonCoding
TC20001104.hg.1	4.69	12.41	-211.44	6.52e-08	3.3e-05			NonCoding
TC03003216.hg.1	4.78	12.47	-206.06	3.14e-07	5.2e-05			NonCoding
TC09001086.hg.1	4.63	12.31	-205.39	9.42e-07	8.2e-05	IGFBPL1	insulin like growth factor binding protein-like 1	Coding
TC13001451.hg.1	5.36	13.04	-204.87	9.5e-08	3.8e-05			NonCoding
TC17002117.hg.1	5.47	13.13	-201.1	2e-06	0.000125			NonCoding
TC04000880.hg.1	5.1	12.74	-199.31	0.000416	0.003232			Coding
TC04001759.hg.1	7.59	15.22	-198.68	1.54e-07	4.5e-05			Coding
TC0X001843.hg.1	5.63	13.25	-197.75	8e-06	0.000226			NonCoding
TC05001211.hg.1	4.95	12.57	-195.87	7.23e-07	7.4e-05			Coding
TC14001995.hg.1	5.16	12.75	-192.76	1e-06	8.8e-05			NonCoding
TC15002176.hg.1	5.4	12.93	-185.54	8.71e-07	7.9e-05			NonCoding
TC11003089.hg.1	5.73	13.26	-184.89	3e-06	0.000134			NonCoding
TC0X002223.hg.1	5.19	12.7	-182.19	8.15e-07	7.7e-05			NonCoding
TC07000738.hg.1	5.2	12.71	-181.43	4.13e-07	5.8e-05	PTPRZ1	protein tyrosine phosphatase, receptor-type, Z polypeptide 1	Coding
TC02000329.hg.1	8.34	15.79	-174.73	3e-06	0.000135			Coding
TC22000943.hg.1	6.2	13.61	-170.19	1.5e-05	0.000344	CECR2	cat eye syndrome chromosome region, candidate 2	NonCoding
TC05001700.hg.1	6.09	13.5	-169.96	7.47e-08	3.5e-05	SEMA6A	sema domain, transmembrane domain (TM), and cytoplasmic domain, (semaphorin) 6A	Coding
TC09001580.hg.1	5.55	12.92	-165.93	4.64e-07	6.1e-05	NR6A1	nuclear receptor subfamily 6, group A, member 1	Coding
TC13000611.hg.1	4.8	12.17	-165.51	1.3e-05	0.000313			Coding
TC09002939.hg.1	6.5	13.86	-164.17	6.52e-07	7.1e-05	ANKRD18CP	ankyrin repeat domain 18C, pseudogene	Coding
TC15000728.hg.1	5.68	13.03	-163.68	3e-06	0.000143	CRABP1	cellular retinoic acid binding protein 1	Coding
TC03000163.hg.1	6.08	13.42	-162.15	2.27e-07	4.9e-05	TRIM71	tripartite motif containing 71, E3 ubiquitin protein ligase	Coding
TC08000305.hg.1	5.34	12.67	-160.61	4.58e-08	3e-05	IDO1	indoleamine 2,3-dioxygenase 1	Coding
TC0X001812.hg.1	6.76	14.07	-159.14	1.3e-05	0.000312			NonCoding
TC12001835.hg.1	5.33	12.62	-155.92	1.72e-07	4.5e-05	USP44	ubiquitin specific peptidase 44	Coding
TC03002274.hg.1	5.28	12.56	-155.2	4e-06	0.000151			NonCoding
TC13000691.hg.1	5.5	12.74	-150.68	2.03e-07	4.7e-05	LECT1	leukocyte cell derived chemotaxin 1	Coding
TC02003795.hg.1	5.5	12.72	-149.51	7.39e-07	7.4e-05			NonCoding
TC07001811.hg.1	8.86	16.05	-145.04	1.12e-08	1.8e-05	AASS	aminoadipate-semialdehyde synthase	Coding
TC12000135.hg.1	6.93	14.1	-143.82	1.16e-08	1.8e-05			Coding
TC11002453.hg.1	8.96	16.12	-143.22	6.67e-08	3.3e-05			Coding
TC03000011.hg.1	5.49	12.64	-142.8	3.77e-07	5.6e-05	LRRN1	leucine rich repeat neuronal 1	Coding
TC02000293.hg.1	5.58	12.74	-142.72	9e-06	0.000247	EPCAM	epithelial cell adhesion molecule	Coding
TC04001083.hg.1	8.18	15.25	-134.11	1e-06	8.5e-05			Coding
TC18000128.hg.1	6.76	13.82	-133.44	1.06e-07	4e-05	DSG2	desmoglein 2	Coding
TC12001173.hg.1	7.05	14.06	-128.62	1.95e-07	4.6e-05	POU5F1P3	POU class 5 homeobox 1 pseudogene 3	Coding
TC22000023.hg.1	5.5	12.42	-121.84	1e-06	8.9e-05	CECR2	cat eye syndrome chromosome region, candidate 2	Coding
TC05002681.hg.1	5.28	12.13	-115.69	1.74e-07	4.5e-05			NonCoding
TC15000047.hg.1	5.94	12.77	-113.95	3e-06	0.000142	SNORD109B	small nucleolar RNA, C/D box 109B; small nucleolar RNA, C/D box 109A	Coding
TC15000117.hg.1	5.94	12.77	-113.95	3e-06	0.000142	SNORD109A	small nucleolar RNA, C/D box 109A; small nucleolar RNA, C/D box 109B	Coding
TC06003872.hg.1	6.46	13.29	-113.72	1.45e-07	4.5e-05	MAP7	microtubule-associated protein 7	NonCoding
TC06002959.hg.1	4.14	10.96	-112.38	1e-06	8.5e-05			NonCoding
TC17002261.hg.1	7.26	14.05	-110.64	8.38e-07	7.8e-05	IGF2BP1	insulin-like growth factor 2 mRNA binding protein 1	NonCoding
TC02000994.hg.1	5.81	12.59	-110	5.3e-07	6.5e-05	B3GALT1	UDP-Gal:betaGlcNAc beta 1,3-galactosyltransferase 1	Coding
TC01000706.hg.1	6.1	12.85	-107.72	2e-06	0.000116	L1TD1	LINE-1 type transposase domain containing 1	Coding
TC18000741.hg.1	7.44	14.14	-104.19	7.34e-09	1.8e-05	PMAIP1	phorbol-12-myristate-13-acetate-induced protein 1	NonCoding
TC12002222.hg.1	7.79	14.49	-103.99	1e-06	9.3e-05			NonCoding
TC05002904.hg.1	5.16	11.85	-103.03	2e-06	0.000104			NonCoding
TC0X000669.hg.1	5.08	11.75	-101.83	8.79e-07	7.9e-05	ZIC3	Zic family member 3	Coding
TC04001657.hg.1	6.22	12.8	-95.95	1.2e-05	0.000288	SFRP2	secreted frizzled-related protein 2	Coding
TC05000802.hg.1	5.42	11.97	-93.68	8e-07	7.7e-05	JAKMIP2-AS1	JAKMIP2 antisense RNA 1	Coding
TC06000359.hg.1	4.58	11.12	-93.57	2e-06	0.000112	POU5F1	POU class 5 homeobox 1	Coding
TC6_cox_hap2000056.hg.1	4.58	11.12	-93.57	2e-06	0.000112	POU5F1	POU class 5 homeobox 1	Coding
TC6_dbb_hap3000049.hg.1	4.58	11.12	-93.57	2e-06	0.000112	POU5F1	POU class 5 homeobox 1	Coding
TC6_mann_hap4000050.hg.1	4.58	11.12	-93.57	2e-06	0.000112	POU5F1	POU class 5 homeobox 1	Coding
TC6_mcf_hap5000043.hg.1	4.58	11.12	-93.57	2e-06	0.000112	POU5F1	POU class 5 homeobox 1	Coding
TC6_qbl_hap6000049.hg.1	4.58	11.12	-93.57	2e-06	0.000112	POU5F1	POU class 5 homeobox 1	Coding
TC6_ssto_hap7000043.hg.1	4.58	11.12	-93.57	2e-06	0.000112	POU5F1	POU class 5 homeobox 1	Coding
TC09002494.hg.1	5.41	11.96	-93.39	3e-06	0.000138			NonCoding
TC04000716.hg.1	7.99	14.53	-93.07	5e-09	1.7e-05			Coding
TC04002789.hg.1	8.93	15.45	-92.04	1.68e-07	4.5e-05			NonCoding
TC02002331.hg.1	5.14	11.65	-91.19	3.3e-07	5.2e-05	FAR2P2	fatty acyl-CoA reductase 2 pseudogene 2	Coding
TC12001361.hg.1	7.49	13.98	-90.15	2.46e-09	1.6e-05	FAM60A	family with sequence similarity 60, member A	Coding
TC08002109.hg.1	5.28	11.72	-87.28	2.98e-08	2.6e-05			NonCoding
TC17002040.hg.1	6.13	12.57	-86.78	1.1e-05	0.000275	ATP1B2	ATPase, Na+/K+ transporting, beta 2 polypeptide	NonCoding
TC0X001855.hg.1	5.44	11.86	-85.66	1.41e-07	4.4e-05			NonCoding
TC0X000829.hg.1	5.48	11.89	-84.83	1.28e-07	4.3e-05	ANOS1	anosmin 1	Coding
TC0X001790.hg.1	5.54	11.93	-84.07	9.83e-07	8.3e-05			NonCoding
TC15002786.hg.1	7.51	13.91	-84.02	1.86e-08	2.2e-05	SNORD116-19	small nucleolar RNA, C/D box 116-19; small nucleolar RNA, C/D box 116-4; small nucleolar RNA, C/D box 116-17; small nucleolar RNA, C/D box 116-22; small nucleolar RNA, C/D box 116-28; imprinted in Prader-Willi syndrome (non-protein coding); small nuclear ribonucleoprotein polypeptide N	Coding
TC09000899.hg.1	5.41	11.76	-81.81	9.83e-09	1.8e-05	GLDC	glycine dehydrogenase (decarboxylating)	Coding
TC08001307.hg.1	5.02	11.37	-81.78	3e-06	0.000142	PRDM14	PR domain containing 14	Coding
TC01006144.hg.1	5.43	11.78	-81.69	4.3e-07	5.9e-05			NonCoding
TC08000256.hg.1	5.6	11.92	-80.11	8.52e-07	7.9e-05	LOC105379362	uncharacterized LOC105379362	Coding
TC20000945.hg.1	6.08	12.38	-79.23	3.84e-07	5.6e-05	SALL4	spalt-like transcription factor 4	Coding
TC0X001840.hg.1	4.81	11.07	-76.68	2.5e-05	0.000459			NonCoding
TC05002988.hg.1	5.77	12.02	-76.29	1.94e-07	4.6e-05	EMB	embigin	NonCoding
TC02003679.hg.1	5.93	12.16	-74.96	9.11e-07	8e-05			NonCoding
TC19001475.hg.1	8.11	14.32	-73.9	7.09e-07	7.3e-05	ZNF850	zinc finger protein 850	Coding
TC15001553.hg.1	6.01	12.18	-72.2	4e-06	0.000153	RBPMS2	RNA binding protein with multiple splicing 2	Coding
TC02004331.hg.1	5.96	12.11	-70.86	1.7e-05	0.000368	ADD2	adducin 2 (beta)	NonCoding
TC22001043.hg.1	4.96	11.08	-69.67	2e-06	0.000105	ADRBK2	adrenergic, beta, receptor kinase 2	NonCoding
TC18000213.hg.1	7.07	13.17	-68.57	1.32e-07	4.3e-05	PMAIP1	phorbol-12-myristate-13-acetate-induced protein 1	Coding
TC14000923.hg.1	6.61	12.7	-68.15	1e-06	8.6e-05	SALL2	spalt-like transcription factor 2	Coding
TC04000947.hg.1	6.47	12.56	-68.13	6.11e-08	3.3e-05	ZNF732	zinc finger protein 732	Coding
TC08001940.hg.1	5.32	11.4	-67.65	4.98e-07	6.4e-05	CHD7	chromodomain helicase DNA binding protein 7	NonCoding
TC04002175.hg.1	4.64	10.72	-67.6	1.5e-05	0.000341			NonCoding
TC16000558.hg.1	6.12	12.17	-66.36	6.93e-07	7.3e-05	CDH3	cadherin 3, type 1, P-cadherin (placental)	Coding
TC04002308.hg.1	5.24	11.27	-65.71	9e-06	0.000247			NonCoding
TC11002916.hg.1	4.73	10.77	-65.47	7e-06	0.000215	SORL1	sortilin-related receptor, L(DLR class) A repeats containing	NonCoding
TC05001641.hg.1	5.21	11.25	-65.45	1.64e-08	2.2e-05	SLCO4C1	solute carrier organic anion transporter family, member 4C1	Coding
TC16001115.hg.1	5.27	11.29	-64.96	2.12e-07	4.7e-05	TOX3	TOX high mobility group box family member 3	Coding
TC08002413.hg.1	7.14	13.15	-64.51	3e-06	0.000138	CALB1	calbindin 1	NonCoding
TC01002338.hg.1	4.67	10.66	-63.6	3.3e-05	0.000552	HTR1D	5-hydroxytryptamine (serotonin) receptor 1D, G protein-coupled	Coding
TC19000887.hg.1	5.34	11.32	-63.03	6.84e-08	3.4e-05	NLRP2	NLR family, pyrin domain containing 2	Coding
TC10002226.hg.1	7.18	13.15	-63.01	1e-06	8.5e-05	HELLS	helicase, lymphoid-specific	NonCoding
TC10000145.hg.1	5.87	11.82	-61.95	4.95e-07	6.4e-05	PLXDC2	plexin domain containing 2	Coding
TC01002337.hg.1	5.59	11.54	-61.95	6e-06	0.000207	HTR1D	5-hydroxytryptamine (serotonin) receptor 1D, G protein-coupled	Coding
TC17000636.hg.1	8.51	14.45	-61.73	1e-06	9.4e-05	IGF2BP1	insulin-like growth factor 2 mRNA binding protein 1	Coding
TC09002687.hg.1	5.63	11.58	-61.55	3.66e-07	5.5e-05			NonCoding
TC04002268.hg.1	4.81	10.71	-59.91	2e-06	0.000123			NonCoding
TC05002502.hg.1	4.9	10.8	-59.57	2e-06	0.000101	ADGRV1	adhesion G protein-coupled receptor V1	NonCoding
TC09002690.hg.1	5.2	11.09	-59.16	6.97e-07	7.3e-05			NonCoding
TC0Y000187.hg.1	4.5	10.37	-58.79	3.1e-05	0.00053			Coding
TC6_dbb_hap3000142.hg.1	6.15	12.02	-58.55	7e-06	0.00021	POU5F1	POU class 5 homeobox 1	Coding
TC01000221.hg.1	8.57	14.43	-58.06	1e-05	0.000266			Coding
TC01002269.hg.1	8.57	14.43	-58.06	1e-05	0.000266			Coding
TC01004762.hg.1	5.96	11.82	-57.9	6e-06	0.000196	POU5F1P4	POU class 5 homeobox 1 pseudogene 4	NonCoding
TC19002388.hg.1	6.09	11.91	-56.37	3e-06	0.000142			NonCoding
TC05002672.hg.1	5.12	10.93	-56.22	6.1e-05	0.000819			NonCoding
TC08000412.hg.1	5.19	11	-56.03	5.18e-07	6.5e-05	CHD7	chromodomain helicase DNA binding protein 7	Coding
TC15000070.hg.1	7.16	12.9	-53.46	3.78e-07	5.6e-05	SNORD116-27	small nucleolar RNA, C/D box 116-27	Coding
TC11001107.hg.1	5.76	11.47	-52.24	7.8e-07	7.6e-05	SORL1	sortilin-related receptor, L(DLR class) A repeats containing	Coding
TC03003290.hg.1	7.36	13.05	-51.49	8e-06	0.000224	MUC4	mucin 4, cell surface associated	NonCoding
TC15000409.hg.1	5.1	10.78	-51.31	1e-06	9e-05	SCG3	secretogranin III	Coding
TC12001377.hg.1	5.43	11.11	-51.22	6.48e-07	7.1e-05	PKP2	plakophilin 2	Coding
TC22001310.hg.1	4.41	10.08	-51.05	1.7e-05	0.000358			NonCoding
TC15000059.hg.1	5.3	10.97	-50.74	1.08e-07	4e-05	SNORD116-13	small nucleolar RNA, C/D box 116-13	Coding
TC0X000628.hg.1	7.52	13.18	-50.63	7.89e-07	7.6e-05	STK26	serine/threonine protein kinase 26	Coding
TC12002904.hg.1	10.01	15.66	-50.4	6.43e-08	3.3e-05			NonCoding
TC08000479.hg.1	9.92	15.57	-50.11	5.07e-08	3.1e-05	TERF1	telomeric repeat binding factor (NIMA-interacting) 1	Coding
TC04002100.hg.1	6.74	12.36	-49.31	2e-06	0.00012	SPP1	secreted phosphoprotein 1	NonCoding
TC07002557.hg.1	5.68	11.27	-48.06	8e-06	0.000232			NonCoding
TC04000497.hg.1	5.34	10.92	-47.82	3.29e-07	5.2e-05	GRID2	glutamate receptor, ionotropic, delta 2	Coding
TC19001375.hg.1	8.31	13.88	-47.53	2.7e-05	0.000486			Coding
TC15000068.hg.1	6.5	12.05	-46.89	4e-06	0.000151	SNORD116-25	small nucleolar RNA, C/D box 116-25	Coding
TC01005765.hg.1	9.13	14.67	-46.55	2.97e-07	5.2e-05			NonCoding
TC06003815.hg.1	4.99	10.52	-46.38	2e-06	0.000117			NonCoding
TC16001050.hg.1	6.67	12.2	-46.15	4.13e-07	5.8e-05	PRSS8	protease, serine, 8	Coding
TC12000137.hg.1	10	15.52	-45.72	7.3e-07	7.4e-05	PHC1	polyhomeotic homolog 1 (Drosophila); mannose-6-phosphate receptor (cation dependent)	Coding
TC0X001073.hg.1	5.25	10.76	-45.65	4.9e-07	6.4e-05	WNK3	WNK lysine deficient protein kinase 3	Coding
TC22001383.hg.1	5.85	11.35	-45.3	1.2e-05	0.000292	LOC101927551	uncharacterized LOC101927551	NonCoding
TC05000442.hg.1	4.97	10.46	-44.94	8.16e-07	7.7e-05	ADGRV1	adhesion G protein-coupled receptor V1	Coding
TC16001135.hg.1	7.28	12.75	-44.51	2.3e-05	0.00044	MT1G	metallothionein 1G	Coding
TC6_mann_hap4000130.hg.1	6.07	11.51	-43.42	3.2e-05	0.000536	POU5F1	POU class 5 homeobox 1	Coding
TC6_mcf_hap5000130.hg.1	6.07	11.51	-43.42	3.2e-05	0.000536	POU5F1	POU class 5 homeobox 1	Coding
TC05002599.hg.1	4.55	9.96	-42.55	5.4e-05	0.000755			NonCoding
TC07000647.hg.1	4.81	10.21	-42.26	0.000192	0.001834	LOC101927721	uncharacterized LOC101927721	Coding
TC03002196.hg.1	4.65	10.06	-42.25	0.000149	0.001533	LRRN1	leucine rich repeat neuronal 1	NonCoding
TC6_cox_hap2000153.hg.1	6.24	11.64	-42.04	1.2e-05	0.000291	POU5F1	POU class 5 homeobox 1	Coding
TC01003085.hg.1	8.02	13.4	-41.71	2e-06	0.000107	FAM72D	family with sequence similarity 72, member D	Coding
TC06001521.hg.1	6.54	11.92	-41.62	4.27e-08	3e-05	POU5F1	POU class 5 homeobox 1	Coding
TC02002492.hg.1	5.58	10.96	-41.55	2.21e-07	4.8e-05	GALNT3	polypeptide N-acetylgalactosaminyltransferase 3	Coding
TC02000927.hg.1	5.55	10.93	-41.48	3e-06	0.000149	KIF5C	kinesin family member 5C	Coding
TC05002316.hg.1	6.42	11.79	-41.11	7e-06	0.00022	LINC01021	long intergenic non-protein coding RNA 1021	NonCoding
TC01005573.hg.1	6.02	11.38	-41.11	1.8e-05	0.000373			NonCoding
TC05000125.hg.1	7.18	12.54	-41.1	1.44e-07	4.5e-05	LINC01021	long intergenic non-protein coding RNA 1021	Coding
TC07000757.hg.1	5.43	10.79	-41.01	3.12e-07	5.2e-05			Coding
TC01000700.hg.1	5.31	10.67	-40.85	6e-06	0.00019	HOOK1	hook microtubule-tethering protein 1	Coding
TC17000546.hg.1	6.58	11.93	-40.8	8e-06	0.000233	RND2	Rho family GTPase 2	Coding
TC11002968.hg.1	4.96	10.31	-40.69	3e-06	0.00013			NonCoding
TC22000871.hg.1	6.13	11.47	-40.52	1.4e-05	0.000321			Coding
TC04000754.hg.1	5.3	10.64	-40.39	4e-06	0.000158	FAM160A1	family with sequence similarity 160, member A1	Coding
TC01004676.hg.1	5.75	11.08	-40.33	3e-06	0.000135	EMBP1	embigin pseudogene 1	NonCoding
TC02003289.hg.1	5.77	11.09	-39.99	4e-06	0.000153			NonCoding
TC03003289.hg.1	6.5	11.81	-39.69	2e-06	0.000124	MUC4	mucin 4, cell surface associated	NonCoding
TC16001598.hg.1	6.97	12.27	-39.46	4e-05	0.000618			NonCoding
TC08000306.hg.1	4.72	10.02	-39.43	1.2e-05	0.00029			Coding
TC06000104.hg.1	8.13	13.43	-39.25	3.47e-08	2.7e-05	JARID2	jumonji, AT rich interactive domain 2	Coding
TC0X001020.hg.1	6.75	12.03	-38.87	9e-06	0.000248	PIM2	Pim-2 proto-oncogene, serine/threonine kinase	Coding
TC15000072.hg.1	6.53	11.81	-38.87	1.2e-05	0.000297	SNORD116-30	small nucleolar RNA, C/D box 116-30	Coding
TC10000673.hg.1	8.07	13.34	-38.55	1.12e-08	1.8e-05	HELLS	helicase, lymphoid-specific	Coding
TC05002953.hg.1	5.2	10.44	-37.91	1.82e-07	4.6e-05	UGT3A2	UDP glycosyltransferase 3 family, polypeptide A2	NonCoding
TC01000343.hg.1	7.76	12.99	-37.73	1.9e-05	0.00039	LIN28A	lin-28 homolog A (C. elegans)	Coding
TC09002163.hg.1	10.07	15.3	-37.43	2.56e-08	2.4e-05	ZNF462	zinc finger protein 462	NonCoding
TC19002392.hg.1	5.24	10.47	-37.41	7.87e-07	7.6e-05			NonCoding
TC08001972.hg.1	3.63	8.86	-37.35	2e-05	0.000401			NonCoding
TC15000069.hg.1	7.21	12.42	-37.01	2e-05	0.0004	SNORD116-26	small nucleolar RNA, C/D box 116-26	Coding
TC05003196.hg.1	4.23	9.42	-36.74	6.4e-05	0.000856			NonCoding
TC16001480.hg.1	5.29	10.49	-36.61	1.8e-05	0.000376			NonCoding
TC02001974.hg.1	6.26	11.45	-36.49	1e-06	9.8e-05	PAIP2B	poly(A) binding protein interacting protein 2B	Coding
TC05001458.hg.1	8.21	13.37	-35.85	8.97e-08	3.7e-05	OCLN	occludin	Coding
TC07002365.hg.1	4.17	9.31	-35.36	1.6e-05	0.000357			NonCoding
TC06001228.hg.1	6.44	11.57	-34.95	5e-06	0.000174	TUBB2B	tubulin, beta 2B class IIb	Coding
TC14001441.hg.1	6.02	11.14	-34.82	8.88e-07	7.9e-05	TC2N	tandem C2 domains, nuclear	Coding
TC04000478.hg.1	6.6	11.71	-34.55	4.99e-07	6.4e-05	SPP1	secreted phosphoprotein 1	Coding
TC08000220.hg.1	5.46	10.56	-34.37	1.76e-07	4.5e-05	FZD3	frizzled class receptor 3	Coding
TC0X001378.hg.1	6.17	11.26	-34.22	1e-05	0.000258	GPC3	glypican 3	Coding
TC18000436.hg.1	5.41	10.48	-33.57	1.67e-07	4.5e-05	DSC2	desmocollin 2	Coding
TC12001614.hg.1	8.26	13.33	-33.54	1e-06	9.4e-05	PRIM1	primase, DNA, polypeptide 1 (49kDa)	Coding
TC05000781.hg.1	5.56	10.6	-33.01	4e-06	0.000154	LOC101926975	uncharacterized LOC101926975	Coding
TC19000402.hg.1	8.52	13.55	-32.7	7.9e-05	0.000985	ZNF730	zinc finger protein 730	Coding
TC14001167.hg.1	6.48	11.51	-32.65	1.4e-05	0.000323	OTX2	orthodenticle homeobox 2	Coding
TC04000248.hg.1	5.1	10.12	-32.58	2e-06	0.000109	NSUN7	NOP2/Sun domain family, member 7	Coding
TC09000544.hg.1	7.88	12.9	-32.57	1.59e-07	4.5e-05	ZNF462	zinc finger protein 462	Coding
TC18000202.hg.1	6.98	12	-32.43	5.32e-07	6.5e-05	NEDD4L	neural precursor cell expressed, developmentally down-regulated 4-like, E3 ubiquitin protein ligase	Coding
TC05000441.hg.1	8.05	13.07	-32.39	1e-06	8.4e-05	POLR3G	polymerase (RNA) III (DNA directed) polypeptide G (32kD)	Coding
TC01003118.hg.1	6.18	11.17	-31.91	8.4e-05	0.00102			Coding
TC01003133.hg.1	6.18	11.17	-31.91	8.4e-05	0.00102			Coding
TC05000607.hg.1	5.16	10.13	-31.53	1.8e-05	0.000379	MEGF10	multiple EGF-like-domains 10	Coding
TC05003057.hg.1	8.47	13.44	-31.36	9e-06	0.000242	LOC647859	occludin pseudogene	NonCoding
TC09002783.hg.1	6.83	11.8	-31.32	1.37e-07	4.3e-05	STRBP	spermatid perinuclear RNA binding protein	NonCoding
TC0Y000055.hg.1	5.93	10.9	-31.28	7.19e-07	7.4e-05	AC006370.2		Coding
TC05001719.hg.1	6.38	11.34	-31.12	0.000557	0.004043	MGC32805	uncharacterized LOC153163	Coding
TC15002784.hg.1	7.74	12.7	-31.07	2.78e-08	2.5e-05	SNRPN	small nuclear ribonucleoprotein polypeptide N; SNRPN upstream reading frame	Coding
TC15000437.hg.1	6.28	11.22	-30.81	4.73e-08	3e-05	CGNL1	cingulin-like 1	Coding
TC0X000097.hg.1	6.03	10.98	-30.81	2.65e-07	4.9e-05	CNKSR2	connector enhancer of kinase suppressor of Ras 2	Coding
TC13000361.hg.1	6.36	11.31	-30.74	7e-06	0.000213	ZIC2	Zic family member 2	Coding
TC06002615.hg.1	8.53	13.46	-30.4	7e-06	0.00021	SOX4	SRY box 4	NonCoding
TC15000850.hg.1	7.42	12.34	-30.28	4.02e-07	5.7e-05	TICRR	TOPBP1-interacting checkpoint and replication regulator	Coding
TC07003050.hg.1	5.85	10.77	-30.21	3e-06	0.000146	KIAA1324L	KIAA1324-like	NonCoding
TC04001208.hg.1	5.29	10.2	-30.07	9.61e-07	8.2e-05	KDR	kinase insert domain receptor	Coding
TC06001392.hg.1	6.34	11.25	-30.03	9e-06	0.00025			Coding
TC0X001279.hg.1	5.17	10.08	-29.99	1e-06	8.8e-05	CAPN6	calpain 6	Coding
TC22000165.hg.1	6.11	11.02	-29.96	8.23e-08	3.7e-05	ADRBK2	adrenergic, beta, receptor kinase 2	Coding
TC05001267.hg.1	5.08	9.97	-29.68	2e-06	0.000105	UGT3A2	UDP glycosyltransferase 3 family, polypeptide A2	Coding
TC07000868.hg.1	9.68	14.57	-29.61	7.35e-08	3.5e-05	TRIM24	tripartite motif containing 24	Coding
TC07000648.hg.1	6.27	11.16	-29.56	2e-06	0.000104	LOC101927746	uncharacterized LOC101927746	Coding
TC19001171.hg.1	5.79	10.68	-29.52	2.8e-05	0.000492	AP1M2	adaptor-related protein complex 1, mu 2 subunit	Coding
TC05001484.hg.1	5.32	10.21	-29.49	3e-06	0.000135	FAM169A	family with sequence similarity 169, member A	Coding
TC01001302.hg.1	6.12	11	-29.48	5.9e-05	0.000801	POU5F1P4	POU class 5 homeobox 1 pseudogene 4	Coding
TC07002363.hg.1	4.76	9.64	-29.45	7e-06	0.000207			NonCoding
TC01003182.hg.1	10.57	15.44	-29.22	2.08e-07	4.7e-05			Coding
TC6_qbl_hap6000143.hg.1	6.63	11.5	-29.2	1.5e-05	0.000334	POU5F1	POU class 5 homeobox 1	Coding
TC6_ssto_hap7000125.hg.1	6.63	11.5	-29.2	1.5e-05	0.000334	POU5F1	POU class 5 homeobox 1	Coding
TC01000220.hg.1	7.37	12.23	-29.12	1.7e-05	0.000367			Coding
TC01002270.hg.1	7.37	12.23	-29.12	1.7e-05	0.000367			Coding
TC01002266.hg.1	6.26	11.12	-29.04	0.000262	0.002311			Coding
TC01001781.hg.1	7.82	12.67	-28.84	1.49e-07	4.5e-05	FLVCR1	feline leukemia virus subgroup C cellular receptor 1	Coding
TC15000071.hg.1	6.78	11.63	-28.79	1e-05	0.000259	SNORD116-29	small nucleolar RNA, C/D box 116-29	Coding
TC10002327.hg.1	9.87	14.7	-28.25	2.25e-07	4.9e-05			NonCoding
TC10002227.hg.1	7.55	12.37	-28.21	9e-06	0.000255			NonCoding
TC19002386.hg.1	5.95	10.75	-27.94	3.17e-07	5.2e-05			NonCoding
TC01000863.hg.1	9.05	13.85	-27.88	1.37e-07	4.3e-05	FNBP1L	formin binding protein 1-like	Coding
TC18000440.hg.1	5.46	10.25	-27.76	4e-06	0.000166	B4GALT6	UDP-Gal:betaGlcNAc beta 1,4- galactosyltransferase, polypeptide 6	Coding
TC22000034.hg.1	8	12.79	-27.7	5e-06	0.000172			Coding
TC11002541.hg.1	6.55	11.34	-27.69	8e-06	0.000229			NonCoding
TC04000590.hg.1	5.57	10.36	-27.64	2e-06	0.00011	UGT8	UDP glycosyltransferase 8	Coding
TC13000132.hg.1	5.23	10.01	-27.62	4.42e-07	6e-05	FREM2	FRAS1 related extracellular matrix protein 2	Coding
TC07002377.hg.1	8.59	13.37	-27.55	2e-06	0.000121	ZNF92	zinc finger protein 92	NonCoding
TC08000480.hg.1	6.47	11.22	-26.98	5.2e-05	0.000737			Coding
TC0X000426.hg.1	5.52	10.27	-26.89	2e-06	0.000101	LPAR4	lysophosphatidic acid receptor 4	Coding
TC06003087.hg.1	4.61	9.35	-26.6	1.6e-05	0.000355			NonCoding
TC01000859.hg.1	8.28	13.01	-26.49	2.98e-09	1.6e-05	MTF2	metal response element binding transcription factor 2	Coding
TC06001220.hg.1	7	11.73	-26.45	1e-06	9.3e-05	SERPINB9	serpin peptidase inhibitor, clade B (ovalbumin), member 9	Coding
TC02002204.hg.1	9.53	14.24	-26.27	9.15e-07	8e-05	BUB1	BUB1 mitotic checkpoint serine/threonine kinase	Coding
TC19001147.hg.1	6.47	11.16	-25.83	2.1e-05	0.000407	ZNF560	zinc finger protein 560	Coding
TC05002930.hg.1	5.84	10.53	-25.8	3.7e-05	0.000589			NonCoding
TC09002918.hg.1	6.43	11.12	-25.76	8.19e-09	1.8e-05	STRBP	spermatid perinuclear RNA binding protein	Coding
TC0X001197.hg.1	6.75	11.44	-25.72	3.6e-05	0.000577	NAP1L3	nucleosome assembly protein 1-like 3	Coding
TC19001351.hg.1	5.34	10.02	-25.7	9.29e-07	8.1e-05	LOC105372321	uncharacterized LOC105372321	Coding
TC07000382.hg.1	5.05	9.73	-25.57	2.57e-07	4.9e-05	LOC100128885	uncharacterized LOC100128885	Coding
TC19002042.hg.1	5.2	9.87	-25.55	2e-06	0.000123	LINC00664	long intergenic non-protein coding RNA 664	NonCoding
TC10000406.hg.1	8.26	12.93	-25.53	1.74e-07	4.5e-05	TET1	tet methylcytosine dioxygenase 1	Coding
TC05000054.hg.1	5.6	10.27	-25.5	1e-06	9.8e-05	ADCY2	adenylate cyclase 2 (brain)	Coding
TC01005047.hg.1	6.44	11.11	-25.39	1.4e-05	0.000319			NonCoding
TC05001331.hg.1	6.11	10.77	-25.36	2e-05	0.000396	EMB	embigin	Coding
TC19002056.hg.1	7.13	11.78	-25.17	7.13e-08	3.4e-05			NonCoding
TC14000409.hg.1	6.57	11.22	-25.08	1.2e-05	0.000299	ARG2	arginase 2	Coding
TC14002071.hg.1	5.04	9.67	-24.92	2e-06	0.000118	MAP3K9	mitogen-activated protein kinase kinase kinase 9	NonCoding
TC10001711.hg.1	5.74	10.38	-24.92	3e-06	0.00014	FGFR2	fibroblast growth factor receptor 2	Coding
TC06003069.hg.1	6.59	11.22	-24.82	0.000136	0.001434	MYB	v-myb avian myeloblastosis viral oncogene homolog	NonCoding
TC12000687.hg.1	4.59	9.22	-24.74	1e-06	8.5e-05	NTS	neurotensin	Coding
TC12000060.hg.1	6.61	11.23	-24.72	8e-06	0.000228	CCND2	cyclin D2	Coding
TC05001522.hg.1	7.24	11.87	-24.66	5.48e-07	6.6e-05	HOMER1	homer scaffolding protein 1	Coding
TC15000065.hg.1	11.44	16.07	-24.66	0.000256	0.002269	SNORD116-20	small nucleolar RNA, C/D box 116-20; small nucleolar RNA, C/D box 116-21	Coding
TC21000344.hg.1	5.61	10.23	-24.65	2e-06	0.000117	CYYR1	cysteine/tyrosine-rich 1	Coding
TC06000209.hg.1	5.6	10.22	-24.58	1.8e-05	0.000371			Coding
TC01001649.hg.1	6.21	10.83	-24.57	1.7e-05	0.000361			Coding
TC14000253.hg.1	6.77	11.38	-24.48	1.1e-05	0.000283	LOC644919	uncharacterized LOC644919	Coding
TC04000758.hg.1	5.04	9.65	-24.37	1e-05	0.000261			Coding
TC05000304.hg.1	6.88	11.49	-24.35	1.83e-07	4.6e-05	OCLN	occludin	Coding
TC0X001968.hg.1	8.46	13.07	-24.32	7e-06	0.000216			NonCoding
TC13001637.hg.1	5.87	10.47	-24.13	0.000132	0.001407	SOX21	SRY box 21	NonCoding
TC19001789.hg.1	8.28	12.87	-24.09	5.37e-08	3.2e-05	ZNF649	zinc finger protein 649	Coding
TC05000368.hg.1	5.61	10.19	-24.03	2.91e-07	5.1e-05	IQGAP2	IQ motif containing GTPase activating protein 2	Coding
TC13001724.hg.1	6.29	10.86	-23.9	2e-06	0.000119	SOHLH2	spermatogenesis and oogenesis specific basic helix-loop-helix 2	Coding
TC11001891.hg.1	5.55	10.12	-23.88	2e-06	0.000102	HRASLS5	HRAS-like suppressor family, member 5	Coding
TC14000457.hg.1	6.08	10.66	-23.87	2.09e-07	4.7e-05	VRTN	vertebrae development associated	Coding
TC14001154.hg.1	9.08	13.65	-23.7	5.48e-07	6.6e-05	WDHD1	WD repeat and HMG-box DNA binding protein 1	Coding
TC18000388.hg.1	5.68	10.24	-23.6	1.3e-05	0.000309	TERF1P2	telomeric repeat binding factor (NIMA-interacting) 1 pseudogene 2	Coding
TC01000216.hg.1	5.7	10.26	-23.55	0.0001	0.001162			Coding
TC19000392.hg.1	5.28	9.83	-23.43	8e-06	0.000241	LINC00664	long intergenic non-protein coding RNA 664	Coding
TC15002759.hg.1	5.49	10.03	-23.3	8e-06	0.000237	CKMT1A	creatine kinase, mitochondrial 1A; creatine kinase, mitochondrial 1B	Coding
TC17000108.hg.1	5.68	10.22	-23.24	6e-06	0.000206	ATP1B2	ATPase, Na+/K+ transporting, beta 2 polypeptide	Coding
TC0X002081.hg.1	5.37	9.91	-23.19	6e-06	0.000201	WNK3	WNK lysine deficient protein kinase 3	NonCoding
TC02003013.hg.1	5.56	10.09	-23.07	9.52e-07	8.2e-05			NonCoding
TC19001364.hg.1	9.11	13.64	-22.98	1e-06	9.3e-05	ZNF724P	zinc finger protein 724, pseudogene	Coding
TC15001330.hg.1	7.09	11.6	-22.78	2.43e-08	2.4e-05	MYEF2	myelin expression factor 2	Coding
TC03002656.hg.1	9.15	13.66	-22.76	1e-06	9.8e-05	SKIL	SKI-like proto-oncogene	NonCoding
TC15000732.hg.1	5.36	9.86	-22.66	2e-06	0.000112	CHRNA5	cholinergic receptor, nicotinic alpha 5	Coding
TC02000825.hg.1	5.9	10.4	-22.65	3e-06	0.000126	FAR2P2	fatty acyl-CoA reductase 2 pseudogene 2	Coding
TC16001471.hg.1	5.99	10.49	-22.64	1.8e-05	0.00037	SBK1	SH3 domain binding kinase 1	NonCoding
TC05001329.hg.1	5.57	10.06	-22.5	1.4e-05	0.000323	HCN1	hyperpolarization activated cyclic nucleotide gated potassium channel 1	Coding
TC01003659.hg.1	5.12	9.61	-22.49	5.69e-07	6.7e-05	KCNT2	potassium channel, sodium activated subfamily T, member 2	Coding
TC19000382.hg.1	8.63	13.12	-22.46	4.09e-07	5.8e-05	ZNF93	zinc finger protein 93	Coding
TC01003084.hg.1	4.14	8.62	-22.28	5.9e-05	0.000803			Coding
TC06003369.hg.1	10.61	15.08	-22.15	3.2e-05	0.000538	TUBB2B	tubulin, beta 2B class IIb	NonCoding
TC02003261.hg.1	5.57	10.03	-22.08	8.9e-05	0.001069			NonCoding
TC12002531.hg.1	5.16	9.61	-21.81	4e-06	0.00017	RMST	rhabdomyosarcoma 2 associated transcript (non-protein coding)	NonCoding
TC05001910.hg.1	5.28	9.72	-21.73	1.1e-05	0.000283	JAKMIP2	janus kinase and microtubule interacting protein 2	Coding
TC07002368.hg.1	9.02	13.45	-21.63	6.35e-07	7e-05	ZNF107	zinc finger protein 107	NonCoding
TC09001390.hg.1	7.97	12.4	-21.55	8e-06	0.000228	ANKRD18CP	ankyrin repeat domain 18C, pseudogene	Coding
TC10001099.hg.1	5.94	10.36	-21.52	0.000387	0.003058			Coding
TC10001319.hg.1	5.24	9.67	-21.51	5.71e-07	6.7e-05	ANK3	ankyrin 3, node of Ranvier (ankyrin G)	Coding
TC17002039.hg.1	6.23	10.65	-21.51	4.8e-05	0.000704	ATP1B2	ATPase, Na+/K+ transporting, beta 2 polypeptide	NonCoding
TC17002913.hg.1	6	10.42	-21.47	1e-06	9.3e-05	CCDC144NL-AS1	CCDC144NL antisense RNA 1	Coding
TC06003070.hg.1	5.48	9.9	-21.46	0.000529	0.003887	MYB	v-myb avian myeloblastosis viral oncogene homolog	NonCoding
TC09001385.hg.1	7.77	12.2	-21.45	7.3e-05	0.000923			Coding
TC03003170.hg.1	5.07	9.48	-21.28	1e-06	9.2e-05	PLCH1	phospholipase C, eta 1	NonCoding
TC09002903.hg.1	9.54	13.95	-21.26	4.6e-08	3e-05	TMEFF1	transmembrane protein with EGF-like and two follistatin-like domains 1	Coding
TC0Y000260.hg.1	6.12	10.53	-21.21	3.2e-05	0.00054			NonCoding
TC01000837.hg.1	5.38	9.78	-21.12	5.26e-07	6.5e-05	LRRC8B	leucine rich repeat containing 8 family, member B	Coding
TC06002036.hg.1	5.52	9.91	-21.02	1.4e-05	0.000331	HS3ST5	heparan sulfate (glucosamine) 3-O-sulfotransferase 5	Coding
TC09002305.hg.1	5.95	10.34	-20.93	2e-06	0.000107	AIF1L	allograft inflammatory factor 1-like	NonCoding
TC08002108.hg.1	5.43	9.8	-20.76	3.5e-05	0.000566			NonCoding
TC15002582.hg.1	4.57	8.94	-20.74	2e-06	0.000123			NonCoding
TC06000135.hg.1	7.1	11.47	-20.68	9e-06	0.000253	SOX4	SRY box 4	Coding
TC03000277.hg.1	6.4	10.77	-20.64	1.7e-07	4.5e-05	ZNF589	zinc finger protein 589	Coding
TC01001782.hg.1	5.87	10.22	-20.36	3e-06	0.000126	VASH2	vasohibin 2	Coding
TC07002818.hg.1	4.96	9.3	-20.31	1e-06	9.1e-05	MACC1	metastasis associated in colon cancer 1	NonCoding
TC01001045.hg.1	7.49	11.83	-20.3	1.5e-05	0.000341	FAM72B	family with sequence similarity 72, member B	Coding
TC16000473.hg.1	8.87	13.2	-20.02	1.3e-05	0.000315	MT1F	metallothionein 1F	Coding
TC08001960.hg.1	4.68	9	-20	4e-06	0.000169			NonCoding
TC13001113.hg.1	6.11	10.43	-19.98	4e-06	0.000164			NonCoding
TC0X001366.hg.1	6.7	11.01	-19.84	2e-06	0.000106	FIRRE	firre intergenic repeating RNA element	Coding
TC11001202.hg.1	5.37	9.68	-19.75	0.00011	0.001239			Coding
TC11003298.hg.1	9.72	14.02	-19.74	2e-06	0.000122	SESN3	sestrin 3	NonCoding
TC03000051.hg.1	7.57	11.87	-19.69	4.43e-07	6e-05	FANCD2	Fanconi anemia complementation group D2	Coding
TC01001825.hg.1	6.72	11.02	-19.68	1.8e-05	0.000376			Coding
TC01003174.hg.1	7.47	11.77	-19.66	2e-06	0.000109	FAM72C	family with sequence similarity 72, member C	Coding
TC03000192.hg.1	6.58	10.87	-19.58	7e-06	0.000207	ACVR2B	activin A receptor type IIB	Coding
TC0X000456.hg.1	5.62	9.91	-19.56	0.000248	0.00222	PCDH11Y	protocadherin 11 Y-linked	Coding
TC19001356.hg.1	7.77	12.06	-19.51	4e-06	0.000159	ZNF43	zinc finger protein 43	Coding
TC08000452.hg.1	5.5	9.78	-19.5	3.7e-07	5.5e-05	PREX2	phosphatidylinositol-3,4,5-trisphosphate-dependent Rac exchange factor 2	Coding
TC06000840.hg.1	5.43	9.7	-19.39	3e-06	0.00014	LIN28B	lin-28 homolog B (C. elegans)	Coding
TC01005107.hg.1	5.91	10.18	-19.27	3.5e-05	0.000566			NonCoding
TC16001417.hg.1	4.72	8.98	-19.25	8e-06	0.000232	SHISA9	shisa family member 9	NonCoding
TC12002400.hg.1	5.16	9.42	-19.2	1.3e-05	0.000318			NonCoding
TC08001062.hg.1	10.4	14.66	-19.19	6.16e-07	6.9e-05	STC1	stanniocalcin 1	Coding
TC0X001627.hg.1	6.75	11.01	-19.18	5.3e-05	0.000749	PDK3	pyruvate dehydrogenase kinase, isozyme 3	NonCoding
TC01000846.hg.1	6.95	11.2	-19.06	7.11e-08	3.4e-05	CDC7	cell division cycle 7	Coding
TC17002817.hg.1	7.75	12	-19.04	1e-06	9e-05	NPTX1	neuronal pentraxin I	NonCoding
TC02001103.hg.1	7.58	11.83	-19.02	6.7e-07	7.2e-05	GULP1	GULP, engulfment adaptor PTB domain containing 1	Coding
TC15000060.hg.1	11.53	15.77	-19.01	4.1e-05	0.000628	SNORD116-14	small nucleolar RNA, C/D box 116-14	Coding
TC15002279.hg.1	8.96	13.2	-18.91	0.000138	0.001453			NonCoding
TC01003412.hg.1	6.3	10.54	-18.85	6e-06	0.0002	TSTD1	thiosulfate sulfurtransferase (rhodanese)-like domain containing 1; F11 receptor	Coding
TC04002429.hg.1	4.93	9.16	-18.81	0.000312	0.002626			NonCoding
TC0X000569.hg.1	7.15	11.38	-18.7	2.4e-05	0.000451			Coding
TC11001509.hg.1	8.86	13.08	-18.65	3.61e-07	5.5e-05	LGR4	leucine-rich repeat containing G protein-coupled receptor 4	Coding
TC16000300.hg.1	5.24	9.46	-18.63	1e-05	0.000271	SBK1	SH3 domain binding kinase 1	Coding
TC10002872.hg.1	6.21	10.42	-18.56	3e-06	0.000146	FAM24B	family with sequence similarity 24, member B; CUB and zona pellucida-like domains 1	NonCoding
TC03000768.hg.1	5.36	9.57	-18.48	2e-06	0.000109	PLS1	plastin 1	Coding
TC02003288.hg.1	5.44	9.65	-18.46	0.000276	0.002396			NonCoding
TC20000407.hg.1	5.95	10.15	-18.42	2.6e-05	0.000471	PARD6B	par-6 family cell polarity regulator beta	Coding
TC07001377.hg.1	6.28	10.48	-18.41	9e-06	0.000246	COBL	cordon-bleu WH2 repeat protein	Coding
TC04000757.hg.1	5.1	9.3	-18.39	3e-06	0.00014			Coding
TC15000052.hg.1	8.97	13.16	-18.36	5e-06	0.000181	SNORD116-2	small nucleolar RNA, C/D box 116-2; small nucleolar RNA, C/D box 116-6	Coding
TC09002689.hg.1	8.21	12.4	-18.32	1.1e-05	0.000287			NonCoding
TC15000868.hg.1	6.65	10.84	-18.31	2.25e-07	4.9e-05	BLM	Bloom syndrome, RecQ helicase-like	Coding
TC08002058.hg.1	7.93	12.12	-18.29	2.62e-07	4.9e-05	RIMS2	regulating synaptic membrane exocytosis 2	NonCoding
TC01001717.hg.1	7.96	12.16	-18.28	2e-06	0.000112	FAM72A	family with sequence similarity 72, member A; family with sequence similarity 72, member D; family with sequence similarity 72, member C; family with sequence similarity 72, member B	Coding
TC09000121.hg.1	5.48	9.67	-18.27	9.77e-07	8.3e-05	TEK	TEK tyrosine kinase, endothelial	Coding
TC14001155.hg.1	10.38	14.56	-18.1	2e-06	0.00012	DLGAP5	discs, large (Drosophila) homolog-associated protein 5	Coding
TC13000500.hg.1	5.4	9.58	-18.09	0.000183	0.001768	SHISA2	shisa family member 2	Coding
TC06000162.hg.1	6.39	10.56	-18.08	6.74e-07	7.2e-05	HIST1H3A	histone cluster 1, H3a	Coding
TC01001143.hg.1	6.37	10.54	-18.02	0.000406	0.00317			Coding
TC01003428.hg.1	6.37	10.54	-18.02	0.000406	0.00317			Coding
TC13000535.hg.1	6.37	10.54	-18.02	0.000406	0.00317			Coding
TC17001431.hg.1	6.37	10.54	-18.02	0.000406	0.00317			Coding
TC6_dbb_hap3000134.hg.1	5.53	9.7	-18.01	8e-06	0.000226			Coding
TC08000267.hg.1	4.61	8.78	-17.97	0.000167	0.001662			Coding
TC02002484.hg.1	5.96	10.13	-17.91	2.6e-05	0.000466	FIGN	fidgetin	Coding
TC03000572.hg.1	6.07	10.22	-17.81	2.6e-05	0.000468	CD200	CD200 molecule	Coding
TC01003010.hg.1	6.14	10.29	-17.7	5e-06	0.000176	SYT6	synaptotagmin VI	Coding
TC15001454.hg.1	5.19	9.34	-17.67	8e-06	0.000231	MYO5C	myosin VC	Coding
TC07002047.hg.1	6.85	10.99	-17.63	1.4e-05	0.000326	XRCC2	X-ray repair complementing defective repair in Chinese hamster cells 2	Coding
TC07001181.hg.1	5.43	9.57	-17.58	1.92e-09	1.6e-05			Coding
TC09002203.hg.1	5.19	9.32	-17.56	3.6e-05	0.000585			NonCoding
TC19001233.hg.1	6.84	10.97	-17.45	9e-06	0.000243	ADGRL1	adhesion G protein-coupled receptor L1	Coding
TC05000604.hg.1	8.93	13.05	-17.38	7.93e-08	3.6e-05	LMNB1	lamin B1	Coding
TC02003219.hg.1	10.99	15.11	-17.38	2.49e-07	4.9e-05	MSH2	mutS homolog 2	NonCoding
TC08001784.hg.1	5.67	9.78	-17.28	9.4e-05	0.001102			NonCoding
TC20000320.hg.1	7.88	11.98	-17.22	1.3e-05	0.000311	MYBL2	v-myb avian myeloblastosis viral oncogene homolog-like 2	Coding
TC19002032.hg.1	10.16	14.26	-17.12	5e-06	0.000182	ZNF90	zinc finger protein 90	NonCoding
TC07002817.hg.1	5.46	9.55	-17.1	1e-06	0.0001			NonCoding
TC13001719.hg.1	6.38	10.47	-17.1	5e-06	0.000183	FOXO1	forkhead box O1	Coding
TC12000753.hg.1	5.35	9.44	-17.01	2e-05	0.000406	RMST	rhabdomyosarcoma 2 associated transcript (non-protein coding)	Coding
TC01001390.hg.1	10.93	15.01	-16.96	2.62e-07	4.9e-05			Coding
TC01001392.hg.1	10.93	15.01	-16.96	2.62e-07	4.9e-05			Coding
TC01001394.hg.1	10.93	15.01	-16.96	2.62e-07	4.9e-05			Coding
TC01001396.hg.1	10.93	15.01	-16.96	2.62e-07	4.9e-05			Coding
TC21000296.hg.1	10.93	15.01	-16.96	2.62e-07	4.9e-05			Coding
TC04002940.hg.1	5.45	9.54	-16.94	1e-06	9.3e-05	PROM1	prominin 1	Coding
TC01000373.hg.1	6.34	10.42	-16.94	6e-06	0.000189	SMPDL3B	sphingomyelin phosphodiesterase, acid-like 3B	Coding
TC01000272.hg.1	7.55	11.63	-16.93	7e-06	0.000207	ALPL	alkaline phosphatase, liver/bone/kidney	Coding
TC05002478.hg.1	7.53	11.61	-16.88	2e-06	0.000115	RASGRF2	Ras protein-specific guanine nucleotide-releasing factor 2	NonCoding
TC01000781.hg.1	4.85	8.93	-16.86	2.5e-05	0.00046	ST6GALNAC3	ST6 (alpha-N-acetyl-neuraminyl-2,3-beta-galactosyl-1,3)-N-acetylgalactosaminide alpha-2,6-sialyltransferase 3	Coding
TC15002092.hg.1	4.75	8.82	-16.8	2e-06	0.000101	PWAR1	Prader Willi/Angelman region RNA 1	NonCoding
TC06001955.hg.1	6.38	10.45	-16.8	2e-06	0.000109	GPR63	G protein-coupled receptor 63	Coding
TC02000844.hg.1	4.18	8.25	-16.78	9.3e-05	0.0011			Coding
TC13001725.hg.1	5.54	9.61	-16.76	7e-06	0.000222	CCDC169	coiled-coil domain containing 169	Coding
TC03002431.hg.1	5.21	9.28	-16.75	0.000159	0.001605			NonCoding
TC15000682.hg.1	6.12	10.18	-16.73	4e-06	0.000158	ARID3B	AT rich interactive domain 3B (BRIGHT-like)	Coding
TC15000769.hg.1	5.66	9.72	-16.64	0.001779	0.009779			Coding
TC15000782.hg.1	5.66	9.72	-16.64	0.001779	0.009779			Coding
TC15000804.hg.1	5.66	9.72	-16.64	0.001779	0.009779			Coding
TC15001780.hg.1	5.66	9.72	-16.64	0.001779	0.009779			Coding
TC12001415.hg.1	5.28	9.33	-16.63	5e-06	0.000185	NELL2	neural EGFL like 2	Coding
TC19002041.hg.1	9.37	13.42	-16.63	6e-06	0.000196	ZNF738	zinc finger protein 738	NonCoding
TC10002952.hg.1	7.7	11.75	-16.56	1.88e-07	4.6e-05	ARHGAP19	Rho GTPase activating protein 19	Coding
TC06000758.hg.1	6.2	10.25	-16.55	2.6e-05	0.000473	SH3BGRL2	SH3 domain binding glutamate-rich protein like 2	Coding
TC15000834.hg.1	5.59	9.63	-16.5	0.000144	0.001495			Coding
TC7_gl000195_random000003.hg.1	8.57	12.61	-16.45	5.98e-07	6.8e-05	LOC389831	uncharacterized LOC389831	Coding
TC02002940.hg.1	6.26	10.3	-16.43	1.6e-05	0.000347	KIF1A	kinesin family member 1A	Coding
TC07002369.hg.1	8.44	12.47	-16.37	4.71e-07	6.2e-05	ZNF138	zinc finger protein 138	NonCoding
TC06001340.hg.1	7.87	11.91	-16.36	2.1e-05	0.000409	HIST1H1A	histone cluster 1, H1a	Coding
TC09000143.hg.1	5.49	9.52	-16.29	3e-06	0.000127	ANKRD18B	ankyrin repeat domain 18B	Coding
TC08001164.hg.1	4.89	8.91	-16.17	4e-06	0.00015	ZMAT4	zinc finger, matrin-type 4	Coding
TC05003257.hg.1	7.5	11.51	-16.11	1.1e-05	0.000275	CDC25C	cell division cycle 25C	NonCoding
TC04000434.hg.1	7.57	11.58	-16.06	3.92e-07	5.7e-05	FRAS1	Fraser extracellular matrix complex subunit 1	Coding
TC11000947.hg.1	5.36	9.36	-16.06	0.000103	0.001182	TMEM133	transmembrane protein 133	Coding
TC01004315.hg.1	7.08	11.08	-16.02	4e-06	0.00016	AGO1	argonaute RISC catalytic component 1	NonCoding
TC16000474.hg.1	8.36	12.36	-15.99	2.6e-05	0.000466	MT1H	metallothionein 1H	Coding
TC0X000738.hg.1	5.32	9.32	-15.96	4e-06	0.00015	GABRQ	gamma-aminobutyric acid (GABA) A receptor, theta	Coding
TC0X001832.hg.1	5.57	9.57	-15.96	1e-05	0.000257	LOC104968398	adriamycin resistance-associated	NonCoding
TC07001147.hg.1	5.5	9.5	-15.94	1.86e-07	4.6e-05	VWDE	von Willebrand factor D and EGF domains	Coding
TC15000276.hg.1	7.52	11.51	-15.93	3e-06	0.000139	PAK6	p21 protein (Cdc42/Rac)-activated kinase 6; BUB1 mitotic checkpoint serine/threonine kinase B	Coding
TC06000960.hg.1	5.61	9.59	-15.88	2.6e-05	0.000473	HEY2	hes-related family bHLH transcription factor with YRPW motif 2	Coding
TC07002494.hg.1	6.05	10.04	-15.86	3.2e-05	0.000542	MUC12	mucin 12, cell surface associated	NonCoding
TC7_gl000195_random000005.hg.1	8.23	12.22	-15.8	4.44e-07	6e-05			NonCoding
TC06000265.hg.1	8.21	12.2	-15.79	0.000152	0.001554	HIST1H2BM	histone cluster 1, H2bm	Coding
TC01001053.hg.1	5.83	9.81	-15.77	3e-06	0.000149	EMBP1	embigin pseudogene 1	Coding
TC09001381.hg.1	6	9.98	-15.76	1e-05	0.000262	CTSV	cathepsin V	Coding
TC15001248.hg.1	5.96	9.93	-15.76	6e-05	0.000818	OIP5	Opa interacting protein 5	Coding
TC0X000928.hg.1	5.56	9.53	-15.68	3e-06	0.000139	PCYT1B	phosphate cytidylyltransferase 1, choline, beta	Coding
TC05001392.hg.1	6.42	10.39	-15.66	1.34e-08	2e-05	DEPDC1B	DEP domain containing 1B	Coding
TC04001220.hg.1	8.53	12.5	-15.63	2.88e-08	2.5e-05	PPAT	phosphoribosyl pyrophosphate amidotransferase	Coding
TC0X001916.hg.1	10.35	14.31	-15.61	1e-06	8.6e-05	HMGB3	high mobility group box 3	NonCoding
TC05002674.hg.1	5.66	9.62	-15.6	1e-06	9.2e-05			NonCoding
TC19001368.hg.1	5.24	9.2	-15.58	1e-06	9.2e-05	LINC01224	long intergenic non-protein coding RNA 1224	Coding
TC02000830.hg.1	5.59	9.54	-15.47	5e-06	0.000177	POTEE	POTE ankyrin domain family, member E	Coding
TC06001512.hg.1	5.61	9.56	-15.42	6e-06	0.0002	LOC105375014	uncharacterized LOC105375014	Coding
TC6_mann_hap4000123.hg.1	5.61	9.56	-15.42	6e-06	0.0002			Coding
TC6_mcf_hap5000122.hg.1	5.61	9.56	-15.42	6e-06	0.0002			Coding
TC13001108.hg.1	4.9	8.85	-15.39	2.62e-07	4.9e-05			NonCoding
TC08000766.hg.1	5.5	9.44	-15.34	1.2e-05	0.000295			Coding
TC07002371.hg.1	7.7	11.64	-15.33	1e-06	9.5e-05	ZNF273	zinc finger protein 273	NonCoding
TC01003443.hg.1	10.52	14.46	-15.29	1.55e-07	4.5e-05			Coding
TC02002447.hg.1	10.52	14.46	-15.29	1.55e-07	4.5e-05			Coding
TC06001433.hg.1	10.52	14.46	-15.29	1.55e-07	4.5e-05			Coding
TC16000585.hg.1	10.52	14.46	-15.29	1.55e-07	4.5e-05			Coding
TC16001243.hg.1	10.52	14.46	-15.29	1.55e-07	4.5e-05			Coding
TC17000130.hg.1	10.52	14.46	-15.29	1.55e-07	4.5e-05			Coding
TC0X001269.hg.1	4.02	7.95	-15.25	3.6e-05	0.000574	IRS4	insulin receptor substrate 4	Coding
TC01000575.hg.1	9.48	13.4	-15.2	9.36e-08	3.8e-05	NASP	nuclear autoantigenic sperm protein (histone-binding)	Coding
TC04000462.hg.1	5.36	9.29	-15.19	2e-06	0.000118	CDS1	CDP-diacylglycerol synthase 1	Coding
TC06002882.hg.1	5.46	9.38	-15.16	3e-05	0.000515			NonCoding
TC18000132.hg.1	4.95	8.87	-15.13	4.5e-05	0.000667	RNF125	ring finger protein 125, E3 ubiquitin protein ligase	Coding
TC18000730.hg.1	4.89	8.8	-15.1	7e-06	0.000213	NEDD4L	neural precursor cell expressed, developmentally down-regulated 4-like, E3 ubiquitin protein ligase	NonCoding
TC18000187.hg.1	7.99	11.9	-15.04	8.94e-08	3.7e-05	C18orf54	chromosome 18 open reading frame 54	Coding
TC03000387.hg.1	5.08	8.99	-15.04	1.3e-05	0.000309	LINC00698	long intergenic non-protein coding RNA 698	Coding
TC06002144.hg.1	7.18	11.09	-15.01	3e-06	0.000148	MAP7	microtubule-associated protein 7	Coding
TC08000266.hg.1	5.53	9.44	-15	5e-06	0.000172	UNC5D	unc-5 netrin receptor D	Coding
TC22000350.hg.1	7.07	10.97	-14.98	1e-06	9.4e-05	SEPT3	septin 3	Coding
TC15000048.hg.1	7.88	11.78	-14.95	2e-06	0.000108	SNORD116-1	small nucleolar RNA, C/D box 116-1	Coding
TC10000098.hg.1	7.32	11.22	-14.93	2.7e-05	0.000479	MCM10	minichromosome maintenance 10 replication initiation factor	Coding
TC10002686.hg.1	6.32	10.22	-14.92	9.24e-07	8.1e-05	DNA2	DNA replication helicase/nuclease 2	NonCoding
TC05000907.hg.1	8.14	12.04	-14.92	5e-06	0.000172	HMMR	hyaluronan-mediated motility receptor (RHAMM)	Coding
TC15000066.hg.1	10.81	14.71	-14.92	5e-06	0.000186	SNORD116-23	small nucleolar RNA, C/D box 116-23	Coding
TC0X001844.hg.1	6.72	10.62	-14.9	0.000107	0.001215			NonCoding
TC01000464.hg.1	7.16	11.06	-14.89	5e-06	0.000179	AGO1	argonaute RISC catalytic component 1	Coding
TC08001816.hg.1	4.31	8.2	-14.88	0.000519	0.003829	SLC7A2	solute carrier family 7 (cationic amino acid transporter, y+ system), member 2	NonCoding
TC19000390.hg.1	8.42	12.31	-14.79	7e-06	0.000209	ZNF738	zinc finger protein 738	Coding
TC05002568.hg.1	8.74	12.62	-14.72	2e-06	0.000118	DCP2	decapping mRNA 2	NonCoding
TC02001193.hg.1	8.81	12.69	-14.71	2e-06	0.000105	FAM117B	family with sequence similarity 117, member B	Coding
TC0X000118.hg.1	7.12	11	-14.7	2e-06	0.00012	PDK3	pyruvate dehydrogenase kinase, isozyme 3	Coding
TC0X000544.hg.1	5.52	9.4	-14.68	1.1e-05	0.00028			Coding
TC13001523.hg.1	5.63	9.51	-14.68	1.3e-05	0.000316			NonCoding
TC15000057.hg.1	5.71	9.58	-14.65	1.9e-05	0.00039	SNORD116-11	small nucleolar RNA, C/D box 116-11	Coding
TC06000761.hg.1	8.46	12.33	-14.63	1e-06	8.6e-05	TTK	TTK protein kinase	Coding
TC01001791.hg.1	9.31	13.18	-14.63	2.7e-05	0.000477	CENPF	centromere protein F	Coding
TC12000295.hg.1	7.76	11.63	-14.62	3.19e-07	5.2e-05	KIAA1551	KIAA1551	Coding
TC01003614.hg.1	6	9.87	-14.61	7e-06	0.000212	NMNAT2	nicotinamide nucleotide adenylyltransferase 2	Coding
TC19001362.hg.1	6.54	10.4	-14.6	1e-05	0.000271	ZNF728	zinc finger protein 728	Coding
TC09002688.hg.1	6.17	10.04	-14.59	0.000301	0.002554			NonCoding
TC07000384.hg.1	7.81	11.68	-14.58	7e-06	0.000212	ZNF107	zinc finger protein 107	Coding
TC10000771.hg.1	7.49	11.36	-14.55	1.3e-05	0.000306	INA	internexin neuronal intermediate filament protein, alpha	Coding
TC16001242.hg.1	10.3	14.16	-14.51	2.71e-07	5e-05			Coding
TC0X002162.hg.1	5.43	9.29	-14.5	3.2e-05	0.000538	TMSB15A	thymosin beta 15a	NonCoding
TC15002758.hg.1	6.16	10.01	-14.44	2.9e-05	0.000507	CKMT1B	creatine kinase, mitochondrial 1B; creatine kinase, mitochondrial 1A	Coding
TC12000660.hg.1	5.44	9.29	-14.43	8.6e-05	0.001034	SYT1	synaptotagmin I	Coding
TC08000022.hg.1	9.12	12.97	-14.41	8.72e-09	1.8e-05	AGPAT5	1-acylglycerol-3-phosphate O-acyltransferase 5	Coding
TC10002200.hg.1	9.29	13.14	-14.39	8e-06	0.000238	KIF20B	kinesin family member 20B	NonCoding
TC10002791.hg.1	8.01	11.86	-14.37	1.01e-07	3.9e-05	ARHGAP19-SLIT1	ARHGAP19-SLIT1 readthrough (NMD candidate)	NonCoding
TC06000675.hg.1	6.02	9.86	-14.36	1.3e-05	0.000313	FAM83B	family with sequence similarity 83, member B	Coding
TC03003051.hg.1	4.49	8.32	-14.32	0.000361	0.002917			NonCoding
TC09000398.hg.1	7.43	11.27	-14.3	3e-06	0.000149	DAPK1	death-associated protein kinase 1	Coding
TC04002528.hg.1	4.18	8.02	-14.3	1.6e-05	0.000348	BEND4	BEN domain containing 4	NonCoding
TC07000386.hg.1	8.01	11.85	-14.29	1.8e-07	4.6e-05	ZNF138	zinc finger protein 138	Coding
TC01002658.hg.1	5.78	9.61	-14.2	1.2e-05	0.000295	ORC1	origin recognition complex subunit 1	Coding
TC09000556.hg.1	6.66	10.48	-14.15	2e-06	0.000101	ZNF483	zinc finger protein 483	Coding
TC12002841.hg.1	6.7	10.52	-14.13	0.000224	0.002061	PRICKLE1	prickle homolog 1	NonCoding
TC01001404.hg.1	5.89	9.71	-14.12	0.000655	0.004586			Coding
TC01001767.hg.1	8.79	12.61	-14.08	3.31e-07	5.2e-05	DTL	denticleless E3 ubiquitin protein ligase homolog (Drosophila)	Coding
TC07001573.hg.1	5.98	9.79	-14.07	2e-06	0.000125	KIAA1324L	KIAA1324-like	Coding
TC05000746.hg.1	5.85	9.66	-14.05	3e-05	0.000511	PCDHB5	protocadherin beta 5	Coding
TC12000534.hg.1	6.84	10.65	-14.02	1.5e-05	0.000332	KIF5A	kinesin family member 5A	Coding
TC10001562.hg.1	6.19	10	-14.01	0.000232	0.002116	FRAT2	frequently rearranged in advanced T-cell lymphomas 2	Coding
TC19002057.hg.1	5.3	9.1	-13.97	0.000103	0.00118			NonCoding
TC07003086.hg.1	6.73	10.53	-13.96	7e-06	0.000214			NonCoding
TC0Y000261.hg.1	6.22	10.02	-13.92	1e-06	9.8e-05			NonCoding
TC05000617.hg.1	5.58	9.38	-13.9	7.93e-08	3.6e-05	ADAMTS19	ADAM metallopeptidase with thrombospondin type 1 motif 19	Coding
TC06001427.hg.1	11.78	15.58	-13.88	9e-06	0.000249	HIST1H3I	histone cluster 1, H3i	Coding
TC19002414.hg.1	5.21	9.01	-13.87	7.6e-05	0.000957			NonCoding
TC19002061.hg.1	9.37	13.15	-13.78	2e-06	0.000124	RPSAP58	ribosomal protein SA pseudogene 58	NonCoding
TC0X000442.hg.1	5.17	8.96	-13.78	2.7e-05	0.000482	ZNF711	zinc finger protein 711	Coding
TC15000073.hg.1	4.85	8.63	-13.74	6.78e-07	7.2e-05	PWAR1	Prader Willi/Angelman region RNA 1	Coding
TC19002328.hg.1	10.32	14.1	-13.73	2e-06	0.000125			NonCoding
TC01003163.hg.1	5.9	9.67	-13.72	0.000138	0.001451			Coding
TC04002654.hg.1	8.63	12.4	-13.7	3e-06	0.000148	CENPE	centromere protein E	NonCoding
TC03001926.hg.1	4.97	8.75	-13.69	2e-06	0.000112	PLCH1	phospholipase C, eta 1	Coding
TC19002417.hg.1	5.84	9.62	-13.69	3.5e-05	0.000566			NonCoding
TC09000906.hg.1	5.36	9.13	-13.65	1.5e-05	0.000341	PTPRD	protein tyrosine phosphatase, receptor type, D	Coding
TC10001324.hg.1	6.65	10.41	-13.64	2e-06	0.000112	RTKN2	rhotekin 2	Coding
TC08000498.hg.1	5.07	8.84	-13.63	5e-06	0.000173	CRISPLD1	cysteine-rich secretory protein LCCL domain containing 1	Coding
TC12000028.hg.1	9.28	13.05	-13.58	4e-06	0.000153	FKBP4	FK506 binding protein 4	Coding
TC17000355.hg.1	7.2	10.96	-13.57	9.53e-07	8.2e-05	ATAD5	ATPase family, AAA domain containing 5	Coding
TC19001369.hg.1	7.99	11.75	-13.57	1e-06	8.6e-05	ZNF675	zinc finger protein 675	Coding
TC15000049.hg.1	9.52	13.28	-13.56	2.8e-05	0.000489	SNORD116-2	small nucleolar RNA, C/D box 116-2	Coding
TC02003503.hg.1	4.87	8.63	-13.56	8e-05	0.000989	MERTK	MER proto-oncogene, tyrosine kinase	NonCoding
TC03001637.hg.1	5.22	8.98	-13.55	3e-06	0.000145	DPPA2	developmental pluripotency associated 2	Coding
TC08001875.hg.1	7.52	11.27	-13.52	4.3e-05	0.000651			NonCoding
TC07001979.hg.1	5.81	9.56	-13.5	1.9e-05	0.000381	OR2A7	olfactory receptor, family 2, subfamily A, member 7	Coding
TC02001911.hg.1	6.55	10.3	-13.45	5e-06	0.00018	PELI1	pellino E3 ubiquitin protein ligase 1	Coding
TC08002356.hg.1	6.8	10.54	-13.41	8e-06	0.000224	PDE7A	phosphodiesterase 7A	NonCoding
TC01001927.hg.1	5.45	9.2	-13.39	4e-06	0.000163	KIAA1804	mixed lineage kinase 4	Coding
TC01003001.hg.1	7.67	11.42	-13.37	1e-06	8.4e-05	SLC16A1	solute carrier family 16 (monocarboxylate transporter), member 1	Coding
TC07003070.hg.1	9.11	12.85	-13.35	4.95e-07	6.4e-05	SLC25A13	solute carrier family 25 (aspartate/glutamate carrier), member 13	NonCoding
TC04001283.hg.1	5.46	9.19	-13.22	1.95e-07	4.6e-05	CXCL5	chemokine (C-X-C motif) ligand 5	Coding
TC03001227.hg.1	8.02	11.75	-13.22	2e-06	0.000125	SGOL1	shugoshin-like 1 (S. pombe)	Coding
TC01000491.hg.1	10.39	14.12	-13.21	1.69e-07	4.5e-05	AKIRIN1	akirin 1	Coding
TC07000395.hg.1	7.63	11.34	-13.16	2e-06	0.000116	ZNF92	zinc finger protein 92	Coding
TC6_cox_hap2000145.hg.1	5.71	9.42	-13.1	1.5e-05	0.000341			Coding
TC01005497.hg.1	9.84	13.55	-13.08	5.74e-07	6.7e-05	NDC1	NDC1 transmembrane nucleoporin	NonCoding
TC19000388.hg.1	8.26	11.96	-13.04	1e-06	8.6e-05	ZNF714	zinc finger protein 714	Coding
TC06002145.hg.1	5.19	8.89	-13.04	0.000179	0.001743	MAP7	microtubule-associated protein 7	Coding
TC20000194.hg.1	6.07	9.77	-13.02	0.000259	0.002289	ID1	inhibitor of DNA binding 1, dominant negative helix-loop-helix protein	Coding
TC11002839.hg.1	4.58	8.28	-13	4.8e-05	0.000705			NonCoding
TC02004582.hg.1	5.42	9.11	-12.91	2e-05	0.000395			NonCoding
TC08002410.hg.1	6.75	10.43	-12.88	4e-06	0.000153			NonCoding
TC05000535.hg.1	8.44	12.12	-12.84	1.5e-05	0.000338	DCP2	decapping mRNA 2	Coding
TC01001311.hg.1	5.23	8.91	-12.81	3.3e-05	0.000545	RAB25	RAB25, member RAS oncogene family	Coding
TC02002317.hg.1	5.62	9.3	-12.8	5e-06	0.000181	POTEF	POTE ankyrin domain family, member F	Coding
TC18000224.hg.1	8.02	11.69	-12.73	8.38e-07	7.8e-05	PHLPP1	PH domain and leucine rich repeat protein phosphatase 1	Coding
TC06001799.hg.1	9.16	12.83	-12.7	2e-06	0.000103	MCM3	minichromosome maintenance complex component 3	Coding
TC05001210.hg.1	7.83	11.5	-12.7	8.5e-05	0.001027			Coding
TC03000917.hg.1	10.93	14.6	-12.69	3.09e-07	5.2e-05	SKIL	SKI-like proto-oncogene	Coding
TC10001347.hg.1	6.5	10.16	-12.67	4.67e-07	6.1e-05	DNA2	DNA replication helicase/nuclease 2	Coding
TC01005077.hg.1	7.17	10.83	-12.64	2.2e-05	0.000424	ZNF678	zinc finger protein 678	NonCoding
TC7_gl000195_random000001.hg.1	7.96	11.62	-12.6	4.64e-07	6.1e-05	LOC105379499	uncharacterized LOC105379499	Coding
TC01006414.hg.1	5.82	9.48	-12.6	4e-06	0.000154	RGS5	regulator of G-protein signaling 5	Coding
TC01004939.hg.1	4.67	8.32	-12.58	1.8e-05	0.000375			NonCoding
TC03002221.hg.1	6.52	10.17	-12.57	3.25e-07	5.2e-05			NonCoding
TC19001370.hg.1	6.69	10.34	-12.57	9e-06	0.000248	ZNF681	zinc finger protein 681; zinc finger protein 676	Coding
TC19002351.hg.1	7.14	10.79	-12.54	1.4e-05	0.000325	ADGRL1	adhesion G protein-coupled receptor L1	NonCoding
TC06000263.hg.1	5.32	8.96	-12.51	0.00141	0.008218			Coding
TC13001229.hg.1	6.94	10.58	-12.46	2e-06	0.000103	MIR17HG	miR-17-92 cluster host gene	NonCoding
TC19000383.hg.1	7.84	11.48	-12.46	5e-06	0.000176	ZNF90	zinc finger protein 90	Coding
TC11002081.hg.1	7.32	10.96	-12.44	2e-06	0.000123	PGM2L1	phosphoglucomutase 2-like 1	Coding
TC09001090.hg.1	5.51	9.15	-12.43	0.001522	0.008704			Coding
TC15000054.hg.1	10.41	14.04	-12.4	0.000117	0.001289	SNORD116-8	small nucleolar RNA, C/D box 116-8	Coding
TC21000323.hg.1	5.17	8.8	-12.39	1.3e-05	0.000309	D21S2088E	D21S2088E	Coding
TC7_gl000195_random000004.hg.1	8.37	12	-12.38	8.04e-07	7.7e-05			NonCoding
TC16000258.hg.1	10.66	14.28	-12.32	7e-06	0.000218	PLK1	polo-like kinase 1	Coding
TC0X002189.hg.1	5.48	9.1	-12.3	2e-06	0.000111			NonCoding
TC10001050.hg.1	8.29	11.91	-12.29	1e-06	9.3e-05	SEPHS1	selenophosphate synthetase 1	Coding
TC05000803.hg.1	5.96	9.58	-12.29	2e-06	0.000121	SCGB3A2	secretoglobin, family 3A, member 2	Coding
TC01002289.hg.1	10.9	14.51	-12.25	9.67e-07	8.2e-05	RCC2	regulator of chromosome condensation 2	Coding
TC11000944.hg.1	7.86	11.48	-12.22	2e-06	0.000108	ARHGAP42	Rho GTPase activating protein 42	Coding
TC08002059.hg.1	5.58	9.19	-12.22	1e-05	0.000257	RIMS2	regulating synaptic membrane exocytosis 2	NonCoding
TC02000295.hg.1	9.37	12.98	-12.19	1e-06	9.7e-05	MSH2	mutS homolog 2	Coding
TC14001667.hg.1	5.15	8.75	-12.08	2e-06	0.000126			NonCoding
TC07002605.hg.1	9.64	13.23	-12.03	6.48e-08	3.3e-05	NUP205	nucleoporin 205kDa	NonCoding
TC07001194.hg.1	9.86	13.45	-12	2.3e-07	4.9e-05	IGF2BP3	insulin-like growth factor 2 mRNA binding protein 3	Coding
TC09002202.hg.1	5.46	9.05	-12	0.001148	0.007008			NonCoding
TC02001965.hg.1	5.95	9.53	-11.96	5e-06	0.000187	ADD2	adducin 2 (beta)	Coding
TC08001560.hg.1	6.65	10.23	-11.95	2.5e-05	0.000458	DSCC1	DNA replication and sister chromatid cohesion 1	Coding
TC6_qbl_hap6000135.hg.1	5.79	9.37	-11.92	1.6e-05	0.000352			Coding
TC01001871.hg.1	6.97	10.54	-11.91	2e-06	0.000121	ZNF678	zinc finger protein 678	Coding
TC19002387.hg.1	5.42	8.99	-11.91	5e-06	0.000182			NonCoding
TC05000401.hg.1	7	10.58	-11.88	2.45e-07	4.9e-05	RASGRF2	Ras protein-specific guanine nucleotide-releasing factor 2	Coding
TC03002602.hg.1	5.19	8.76	-11.88	8.3e-05	0.001017	MED12L	mediator complex subunit 12 like	NonCoding
TC0X000901.hg.1	5.45	9.02	-11.85	6e-06	0.000202	ADGRG2	adhesion G protein-coupled receptor G2	Coding
TC07002493.hg.1	3.56	7.13	-11.85	0.001567	0.008894	MUC3A	mucin 3A, cell surface associated	NonCoding
TC15000391.hg.1	4.71	8.27	-11.83	2e-06	0.000103	SLC27A2	solute carrier family 27 (fatty acid transporter), member 2	Coding
TC0X002003.hg.1	6.32	9.88	-11.8	4.78e-07	6.3e-05	SCML2	sex comb on midleg-like 2 (Drosophila)	NonCoding
TC14000421.hg.1	4.08	7.64	-11.78	9e-06	0.000251			Coding
TC02000502.hg.1	6.28	9.84	-11.78	2.1e-05	0.000419	TCF7L1	transcription factor 7-like 1 (T-cell specific, HMG-box)	Coding
TC02000264.hg.1	4.98	8.54	-11.77	3.6e-05	0.00058			Coding
TC0X001493.hg.1	4.98	8.54	-11.75	1.8e-05	0.00037	GABRA3	gamma-aminobutyric acid (GABA) A receptor, alpha 3	Coding
TC12003015.hg.1	9.21	12.76	-11.74	0.000158	0.001597	FGD6	FYVE, RhoGEF and PH domain containing 6	NonCoding
TC10000373.hg.1	8.03	11.58	-11.7	2e-06	0.000103	CDK1	cyclin-dependent kinase 1	Coding
TC07001450.hg.1	8.17	11.72	-11.68	1e-06	8.4e-05	ZNF680	zinc finger protein 680	Coding
TC07003219.hg.1	7.81	11.36	-11.68	2e-06	0.000102	ARHGEF34P	Rho guanine nucleotide exchange factor 34, pseudogene	NonCoding
TC0Y000262.hg.1	5.03	8.57	-11.68	0.00017	0.001682			NonCoding
TC19000385.hg.1	7.59	11.14	-11.66	3.4e-05	0.000562			Coding
TC04001436.hg.1	8.31	11.85	-11.65	9e-06	0.000253	CENPE	centromere protein E	Coding
TC04002346.hg.1	7.37	10.91	-11.63	3e-06	0.000142	TENM3	teneurin transmembrane protein 3	NonCoding
TC15000051.hg.1	8.58	12.12	-11.63	0.000123	0.001333	SNORD116-5	small nucleolar RNA, C/D box 116-5; small nucleolar RNA, C/D box 116-7	Coding
TC15000053.hg.1	8.58	12.12	-11.63	0.000123	0.001333	SNORD116-7	small nucleolar RNA, C/D box 116-7; small nucleolar RNA, C/D box 116-5	Coding
TC12001164.hg.1	4.8	8.33	-11.61	9e-06	0.000245	GDF3	growth differentiation factor 3	Coding
TC22001090.hg.1	9.02	12.56	-11.59	3e-06	0.00014	MCM5	minichromosome maintenance complex component 5	NonCoding
TC11001833.hg.1	8.83	12.36	-11.59	1e-05	0.00027	FABP5P7	fatty acid binding protein 5 pseudogene 7	Coding
TC19002389.hg.1	8.01	11.54	-11.55	8.95e-07	7.9e-05	ZNF826P	zinc finger protein 826, pseudogene	NonCoding
TC08000629.hg.1	5.71	9.24	-11.54	3e-05	0.000521	GRHL2	grainyhead-like transcription factor 2	Coding
TC01001817.hg.1	5.41	8.94	-11.53	1e-06	9.6e-05	MARK1	MAP/microtubule affinity-regulating kinase 1	Coding
TC01002676.hg.1	9.14	12.66	-11.52	2.08e-07	4.7e-05	NDC1	NDC1 transmembrane nucleoporin	Coding
TC02001035.hg.1	6.73	10.25	-11.51	2e-06	0.000101	CDCA7	cell division cycle associated 7	Coding
TC01003185.hg.1	4.55	8.07	-11.51	0.000113	0.001258			Coding
TC19002039.hg.1	7.89	11.41	-11.5	1e-06	8.8e-05			NonCoding
TC01002275.hg.1	6.64	10.15	-11.43	0.000393	0.003098			Coding
TC0X002254.hg.1	3.94	7.45	-11.43	0.000131	0.001398	SOX3	SRY box 3	NonCoding
TC07000843.hg.1	9.49	13	-11.38	4.58e-07	6.1e-05	NUP205	nucleoporin 205kDa	Coding
TC09000048.hg.1	5.92	9.43	-11.38	6.6e-05	0.00087			Coding
TC05000303.hg.1	6.55	10.05	-11.36	8e-06	0.000238	MARVELD2	MARVEL domain containing 2	Coding
TC18000468.hg.1	4.91	8.42	-11.36	1.2e-05	0.000299	KC6	keratoconus gene 6	Coding
TC01004818.hg.1	8.84	12.34	-11.35	1.23e-07	4.2e-05	POU2F1	POU class 2 homeobox 1	NonCoding
TC09001383.hg.1	7.07	10.58	-11.35	0.000707	0.004854			Coding
TC19000381.hg.1	8.46	11.97	-11.34	2e-06	0.000105	ZNF253	zinc finger protein 253	Coding
TC07002205.hg.1	5.45	8.95	-11.33	8e-06	0.000228	SNX10	sorting nexin 10	NonCoding
TC19002062.hg.1	6.21	9.7	-11.26	3.2e-05	0.000534			NonCoding
TC06003814.hg.1	5.38	8.87	-11.25	0.000206	0.00193			NonCoding
TC12003123.hg.1	5.38	8.87	-11.23	7e-05	0.000898	MSI1	musashi RNA binding protein 1	NonCoding
TC0X002229.hg.1	5.68	9.17	-11.22	1.7e-05	0.000364			NonCoding
TC01002449.hg.1	6.51	10	-11.21	0.000107	0.001213	NKAIN1	Na+/K+ transporting ATPase interacting 1	Coding
TC09001570.hg.1	5.49	8.97	-11.15	0.000557	0.004043			Coding
TC19001149.hg.1	9.36	12.84	-11.13	5e-06	0.000181	ZNF121	zinc finger protein 121	Coding
TC15000050.hg.1	11.45	14.92	-11.08	6e-05	0.000815	SNORD116-3	small nucleolar RNA, C/D box 116-3; small nucleolar RNA, C/D box 116-9	Coding
TC15000055.hg.1	11.45	14.92	-11.08	6e-05	0.000815	SNORD116-9	small nucleolar RNA, C/D box 116-9; small nucleolar RNA, C/D box 116-3	Coding
TC06001944.hg.1	8.41	11.88	-11.06	1.01e-07	3.9e-05	MDN1	midasin AAA ATPase 1	Coding
TC10002953.hg.1	6.3	9.77	-11.06	9e-06	0.000255	CUZD1	CUB and zona pellucida-like domains 1	Coding
TC06001029.hg.1	5.59	9.06	-11.06	1.4e-05	0.000327	ARFGEF3	ARFGEF family member 3	Coding
TC03000822.hg.1	5.6	9.06	-11.03	7e-06	0.000212	MED12L	mediator complex subunit 12 like	Coding
TC13001572.hg.1	9.35	12.81	-10.99	0.000105	0.001199			NonCoding
TC01003151.hg.1	5.47	8.93	-10.97	0.001424	0.008282			Coding
TC01003153.hg.1	5.47	8.93	-10.97	0.001424	0.008282			Coding
TC02003578.hg.1	6.18	9.63	-10.96	2e-06	0.000122			NonCoding
TC01006103.hg.1	4.96	8.41	-10.94	8.1e-05	0.000996			NonCoding
TC01006023.hg.1	10.6	14.05	-10.93	4.8e-05	0.000705	ASPM	abnormal spindle microtubule assembly	NonCoding
TC01003169.hg.1	4.05	7.5	-10.92	0.00021	0.00196			Coding
TC15000067.hg.1	12.47	15.92	-10.92	0.000102	0.001174	SNORD116-24	small nucleolar RNA, C/D box 116-24	Coding
TC09000395.hg.1	8.07	11.51	-10.89	0.000404	0.003163	CDC20P1	cell division cycle 20 pseudogene 1	Coding
TC09000513.hg.1	5.9	9.34	-10.82	4.3e-05	0.000655	MURC	muscle-related coiled-coil protein	Coding
TC17000495.hg.1	7.64	11.07	-10.79	6.92e-07	7.3e-05	CDC6	cell division cycle 6	Coding
TC12003251.hg.1	5.97	9.4	-10.79	3e-06	0.000134	RAB3IP	RAB3A interacting protein	Coding
TC10000644.hg.1	8.95	12.37	-10.71	8e-06	0.000241	KIF20B	kinesin family member 20B	Coding
TC07002083.hg.1	8.63	12.05	-10.7	1e-06	8.9e-05	NCAPG2	non-SMC condensin II complex subunit G2	Coding
TC12001590.hg.1	5.54	8.96	-10.7	2e-06	0.000112	PMEL	premelanosome protein	Coding
TC14000426.hg.1	5.6	9.02	-10.7	1.1e-05	0.000275	TTC9	tetratricopeptide repeat domain 9	Coding
TC08000127.hg.1	5.4	8.81	-10.68	8e-06	0.000238	SLC7A2	solute carrier family 7 (cationic amino acid transporter, y+ system), member 2	Coding
TC13000004.hg.1	5.55	8.96	-10.64	0.000159	0.001605	TERF1P5	telomeric repeat binding factor (NIMA-interacting) 1 pseudogene 5	Coding
TC0X000894.hg.1	6.64	10.05	-10.63	9.72e-07	8.2e-05	SCML2	sex comb on midleg-like 2 (Drosophila)	Coding
TC18000808.hg.1	5.03	8.43	-10.63	4.9e-05	0.000715			NonCoding
TC07001755.hg.1	5.82	9.23	-10.61	7e-06	0.000223			Coding
TC0Y000084.hg.1	10.33	13.73	-10.58	2.59e-07	4.9e-05			Coding
TC0Y000221.hg.1	10.33	13.73	-10.58	2.59e-07	4.9e-05			Coding
TC15000768.hg.1	10.33	13.73	-10.58	2.59e-07	4.9e-05			Coding
TC15000775.hg.1	10.33	13.73	-10.58	2.59e-07	4.9e-05			Coding
TC15000781.hg.1	10.33	13.73	-10.58	2.59e-07	4.9e-05			Coding
TC15000788.hg.1	10.33	13.73	-10.58	2.59e-07	4.9e-05			Coding
TC15000803.hg.1	10.33	13.73	-10.58	2.59e-07	4.9e-05			Coding
TC15001749.hg.1	10.33	13.73	-10.58	2.59e-07	4.9e-05			Coding
TC15001779.hg.1	10.33	13.73	-10.58	2.59e-07	4.9e-05			Coding
TC15001781.hg.1	10.33	13.73	-10.58	2.59e-07	4.9e-05			Coding
TC11002205.hg.1	8.93	12.33	-10.56	8.01e-07	7.7e-05	SESN3	sestrin 3	Coding
TC0X001830.hg.1	5.07	8.47	-10.56	0.000105	0.001197	TDGF1P3	teratocarcinoma-derived growth factor 1 pseudogene 3	NonCoding
TC10001192.hg.1	4.68	8.08	-10.55	0.000777	0.005212	LOC441666	zinc finger protein 91 pseudogene	Coding
TC03002460.hg.1	6.1	9.5	-10.53	0.000109	0.001232			NonCoding
TC03001695.hg.1	6.8	10.19	-10.52	5e-06	0.000175	POLQ	polymerase (DNA directed), theta	Coding
TC06001184.hg.1	8.26	11.65	-10.51	2.58e-07	4.9e-05	MLLT4	myeloid/lymphoid or mixed-lineage leukemia; translocated to, 4	Coding
TC19001905.hg.1	8.08	11.47	-10.47	7e-06	0.000223	ZNF814	zinc finger protein 814	Coding
TC03002494.hg.1	8.36	11.75	-10.46	7.22e-07	7.4e-05	GTF2E1	general transcription factor IIE subunit 1	NonCoding
TC10000722.hg.1	6.58	9.96	-10.45	4e-05	0.000618	OLMALINC	oligodendrocyte maturation-associated long intergenic non-coding RNA	Coding
TC16000920.hg.1	9.54	12.93	-10.44	5.68e-07	6.7e-05	KNOP1	lysine-rich nucleolar protein 1	Coding
TC19000229.hg.1	8.34	11.73	-10.44	4e-06	0.00015	RNASEH2A	ribonuclease H2, subunit A	Coding
TC01000545.hg.1	8.76	12.14	-10.4	9e-06	0.000246	CDC20	cell division cycle 20	Coding
TC01000725.hg.1	9.49	12.86	-10.39	1.82e-07	4.6e-05	CACHD1	cache domain containing 1	Coding
TC0X001184.hg.1	7.44	10.81	-10.35	2.3e-05	0.000435	HMGN5	high mobility group nucleosome binding domain 5	Coding
TC16000461.hg.1	6.53	9.9	-10.34	1e-06	8.7e-05	GNAO1	guanine nucleotide binding protein (G protein), alpha activating activity polypeptide O	Coding
TC06002881.hg.1	4.55	7.92	-10.34	1.3e-05	0.000303			NonCoding
TC18000534.hg.1	5.09	8.45	-10.3	7.1e-05	0.000905	LINC-ROR	long intergenic non-protein coding RNA, regulator of reprogramming	Coding
TC12001255.hg.1	7.2	10.56	-10.28	3e-06	0.000134	DUSP16	dual specificity phosphatase 16	Coding
TC21000050.hg.1	4.1	7.46	-10.26	2.6e-05	0.000468			Coding
TC09001087.hg.1	6.68	10.04	-10.26	5.3e-05	0.00075	IGFBPL1	insulin like growth factor binding protein-like 1	Coding
TC07000424.hg.1	6.43	9.78	-10.25	1e-05	0.000264	AUTS2	autism susceptibility candidate 2	Coding
TC08002053.hg.1	5.24	8.6	-10.24	1.8e-05	0.000379			NonCoding
TC13001236.hg.1	5.2	8.55	-10.22	1.4e-05	0.000325	SOX21-AS1	SOX21 antisense RNA 1 (head to head)	NonCoding
TC01000757.hg.1	6.25	9.6	-10.19	4e-06	0.00017	CTH	cystathionine gamma-lyase	Coding
TC01003427.hg.1	8.92	12.27	-10.18	0.000111	0.001246			Coding
TC07002500.hg.1	5.74	9.09	-10.18	0.000164	0.001637			NonCoding
TC11001893.hg.1	8.25	11.6	-10.18	0.000114	0.001268	PLA2G16	phospholipase A2, group XVI	Coding
TC06000215.hg.1	6.35	9.69	-10.14	0.000314	0.002632			Coding
TC06001372.hg.1	6.35	9.69	-10.14	0.000314	0.002632			Coding
TC06001374.hg.1	6.35	9.69	-10.14	0.000314	0.002632			Coding
TC08001396.hg.1	6.98	10.32	-10.13	2e-06	0.000103	MMP16	matrix metallopeptidase 16 (membrane-inserted)	Coding
TC03000555.hg.1	5.72	9.06	-10.13	3.9e-05	0.000615			Coding
TC05000193.hg.1	7.77	11.1	-10.11	2.2e-05	0.000426	CCDC152	coiled-coil domain containing 152	Coding
TC16000260.hg.1	5.51	8.85	-10.1	5e-06	0.000176	PRKCB	protein kinase C, beta	Coding
TC0X000791.hg.1	6.22	9.55	-10.07	7e-06	0.000218	SPRY3	sprouty RTK signaling antagonist 3	Coding
TC0Y000108.hg.1	6.22	9.55	-10.07	7e-06	0.000218	SPRY3	sprouty RTK signaling antagonist 3	Coding
TC04000299.hg.1	7.11	10.44	-10.05	9e-06	0.000243	SNORA26	small nucleolar RNA, H/ACA box 26	Coding
TC02000364.hg.1	10.18	13.51	-10.03	5e-06	0.000182	UGP2	UDP-glucose pyrophosphorylase 2	Coding
TC08001401.hg.1	5.66	8.98	-10.02	1e-05	0.000264	CALB1	calbindin 1	Coding
TC09002677.hg.1	9.03	12.36	-10.01	1.2e-05	0.000302	PTCH1	patched 1	NonCoding
TC04000239.hg.1	7.96	11.28	-9.99	8.83e-07	7.9e-05	N4BP2	NEDD4 binding protein 2	Coding
TC13000119.hg.1	8.41	11.73	-9.99	4e-06	0.000166	RFC3	replication factor C subunit 3	Coding
TC06001410.hg.1	9.26	12.58	-9.99	4.1e-05	0.000629			Coding
TC03001188.hg.1	6.11	9.43	-9.98	4e-06	0.000159	NUP210	nucleoporin 210kDa	Coding
TC02000816.hg.1	5.63	8.94	-9.97	3.3e-05	0.00055	POTEJ	POTE ankyrin domain family, member J	Coding
TC12002262.hg.1	8.68	12	-9.96	5.3e-05	0.00075	ATF7IP	activating transcription factor 7 interacting protein	NonCoding
TC01002916.hg.1	7.86	11.17	-9.94	3e-06	0.000142	SASS6	SAS-6 centriolar assembly protein	Coding
TC22000260.hg.1	8.41	11.72	-9.93	2e-06	0.000125	MCM5	minichromosome maintenance complex component 5	Coding
TC04001478.hg.1	6.59	9.9	-9.91	4e-06	0.000166	ZGRF1	zinc finger, GRF-type containing 1	Coding
TC12002330.hg.1	5.6	8.91	-9.91	6.7e-05	0.000882			NonCoding
TC09001814.hg.1	4.94	8.24	-9.9	2.2e-05	0.000422			NonCoding
TC0X001180.hg.1	5.11	8.42	-9.89	1e-05	0.000272	ITM2A	integral membrane protein 2A	Coding
TC03001374.hg.1	6.03	9.33	-9.84	1.2e-05	0.0003	CDC25A	cell division cycle 25A	Coding
TC02002339.hg.1	5.8	9.1	-9.83	3e-05	0.000518	POTEI	POTE ankyrin domain family, member I	Coding
TC01001140.hg.1	6.18	9.47	-9.78	9.8e-05	0.001139			Coding
TC13000729.hg.1	8.7	11.98	-9.75	2e-06	0.00012	FABP5P1	fatty acid binding protein 5 pseudogene 1	Coding
TC12001539.hg.1	8.24	11.52	-9.74	6e-06	0.0002	KRT8	keratin 8, type II	Coding
TC02001741.hg.1	10.13	13.41	-9.74	1.8e-05	0.000377	CEBPZ	CCAAT/enhancer binding protein (C/EBP), zeta	Coding
TC20001579.hg.1	8.38	11.66	-9.74	0.00022	0.002031			NonCoding
TC15000306.hg.1	9.81	13.09	-9.72	1.4e-05	0.000329	NUSAP1	nucleolar and spindle associated protein 1	Coding
TC15000701.hg.1	10.14	13.42	-9.71	0.001165	0.007086			Coding
TC02000669.hg.1	6.13	9.41	-9.7	1e-05	0.000261	CCDC138	coiled-coil domain containing 138	Coding
TC05003108.hg.1	7.72	10.99	-9.67	1.1e-05	0.000287	SERINC5	serine incorporator 5	NonCoding
TC04000303.hg.1	4.98	8.25	-9.66	2e-05	0.000402	RASL11B	RAS-like, family 11, member B	Coding
TC08001148.hg.1	6.28	9.55	-9.64	0.000208	0.001946			Coding
TC12000974.hg.1	8.83	12.1	-9.61	3.02e-07	5.2e-05	KNTC1	kinetochore associated 1	Coding
TC02004258.hg.1	5.78	9.05	-9.61	0.000217	0.00201			NonCoding
TC01004027.hg.1	7.95	11.21	-9.6	6e-06	0.00019	CHML	choroideremia-like (Rab escort protein 2)	Coding
TC0X000821.hg.1	7.14	10.4	-9.6	6e-06	0.000195	NLGN4Y	neuroligin 4, Y-linked; neuroligin 4, X-linked	Coding
TC13000111.hg.1	7.56	10.82	-9.58	3e-06	0.000127	BRCA2	breast cancer 2, early onset	Coding
TC14001992.hg.1	10.36	13.62	-9.58	6e-06	0.000196	MIS18BP1	MIS18 binding protein 1	NonCoding
TC19000389.hg.1	8.79	12.05	-9.58	1.1e-05	0.000274	ZNF431	zinc finger protein 431	Coding
TC12001605.hg.1	7.22	10.47	-9.56	2.13e-07	4.7e-05	TIMELESS	timeless circadian clock	Coding
TC04002491.hg.1	6.08	9.34	-9.55	0.000114	0.001266	ERVH-1	endogenous retrovirus group H, member 1	NonCoding
TC02005002.hg.1	6.02	9.28	-9.53	2e-06	0.000101	KLHL23	kelch-like family member 23	Coding
TC04000196.hg.1	5.62	8.87	-9.5	1.9e-05	0.000393	PCDH7	protocadherin 7	Coding
TC03000318.hg.1	5.49	8.73	-9.47	8e-06	0.000226	DOCK3	dedicator of cytokinesis 3	Coding
TC12000296.hg.1	7.15	10.4	-9.46	7e-06	0.000223	BICD1	bicaudal D homolog 1 (Drosophila)	Coding
TC13000358.hg.1	6.28	9.52	-9.44	1.2e-05	0.0003	CLYBL	citrate lyase beta like	Coding
TC19002116.hg.1	5.89	9.13	-9.43	0.000195	0.001855			NonCoding
TC09000696.hg.1	8.77	12.01	-9.42	6.1e-05	0.000825	SET	SET nuclear proto-oncogene	Coding
TC04002600.hg.1	7.14	10.37	-9.4	1.1e-05	0.00028			NonCoding
TC13000517.hg.1	8.14	11.37	-9.37	2e-06	0.000123	FLT1	fms-related tyrosine kinase 1	Coding
TC0X002141.hg.1	6.42	9.65	-9.36	0.000185	0.001785	RPS6KA6	ribosomal protein S6 kinase, 90kDa, polypeptide 6	NonCoding
TC0X001186.hg.1	6.47	9.69	-9.35	1.85e-07	4.6e-05	RPS6KA6	ribosomal protein S6 kinase, 90kDa, polypeptide 6	Coding
TC05002348.hg.1	8.95	12.18	-9.35	6.7e-05	0.000877	CCDC152	coiled-coil domain containing 152	NonCoding
TC09000925.hg.1	10.68	13.9	-9.34	1e-06	9.1e-05	PSIP1	PC4 and SFRS1 interacting protein 1	Coding
TC04000881.hg.1	8.32	11.54	-9.34	3e-06	0.000148	TENM3	teneurin transmembrane protein 3	Coding
TC02002714.hg.1	7.15	10.37	-9.31	7.3e-05	0.000924	FZD5	frizzled class receptor 5	Coding
TC0X001288.hg.1	4.47	7.68	-9.31	0.001042	0.006505	XACT	X active specific transcript (non-protein coding)	Coding
TC12000062.hg.1	7	10.21	-9.3	7.84e-07	7.6e-05	RAD51AP1	RAD51 associated protein 1	Coding
TC0X000195.hg.1	13.22	16.44	-9.29	3.3e-07	5.2e-05	USP9X	ubiquitin specific peptidase 9, X-linked	Coding
TC01003876.hg.1	9.76	12.97	-9.29	2e-06	0.000106	PARP1	poly(ADP-ribose) polymerase 1	Coding
TC01000800.hg.1	8.22	11.43	-9.28	3.01e-08	2.6e-05	ADGRL2	adhesion G protein-coupled receptor L2	Coding
TC08001988.hg.1	5.23	8.44	-9.27	0.000182	0.001763	PKIA	protein kinase (cAMP-dependent, catalytic) inhibitor alpha	NonCoding
TC12001269.hg.1	6.26	9.47	-9.25	1.3e-05	0.000318	PLBD1	phospholipase B domain containing 1	Coding
TC06001770.hg.1	6.3	9.51	-9.25	5.4e-05	0.000757	ENPP5	ectonucleotide pyrophosphatase/phosphodiesterase 5 (putative)	Coding
TC15000063.hg.1	13.9	17.11	-9.24	0.000164	0.00164	SNORD116-17	small nucleolar RNA, C/D box 116-17; small nucleolar RNA, C/D box 116-19	Coding
TC19002407.hg.1	9.3	12.5	-9.23	6.55e-07	7.1e-05			NonCoding
TC07001182.hg.1	5.13	8.33	-9.23	1e-06	8.9e-05	MACC1	metastasis associated in colon cancer 1	Coding
TC05000299.hg.1	7.4	10.61	-9.23	6.7e-05	0.000877	CENPH	centromere protein H	Coding
TC07000953.hg.1	6.19	9.39	-9.22	8e-06	0.000241	CTAGE4	CTAGE family, member 4	Coding
TC19002397.hg.1	5.39	8.6	-9.22	0.000543	0.003961	ZNF43	zinc finger protein 43	NonCoding
TC11002074.hg.1	6.31	9.52	-9.21	8.1e-05	0.000995	UCP2	uncoupling protein 2 (mitochondrial, proton carrier)	Coding
TC04000645.hg.1	8.06	11.26	-9.2	2e-06	0.000103	PLK4	polo-like kinase 4	Coding
TC04000485.hg.1	5.39	8.59	-9.16	4e-06	0.000161	HERC5	HECT and RLD domain containing E3 ubiquitin protein ligase 5	Coding
TC01006233.hg.1	7.77	10.96	-9.16	2.7e-05	0.000478	CHML	choroideremia-like (Rab escort protein 2)	NonCoding
TC01001127.hg.1	5.74	8.94	-9.15	0.000363	0.00293			Coding
TC12001391.hg.1	6.06	9.25	-9.14	7e-06	0.000216	KIF21A	kinesin family member 21A	Coding
TC07000196.hg.1	6.36	9.55	-9.13	5.8e-05	0.000795	DKFZP586I1420	uncharacterized protein DKFZp586I1420	Coding
TC16000590.hg.1	7.01	10.2	-9.13	0.000646	0.004535			Coding
TC13000863.hg.1	5.61	8.79	-9.09	4.5e-05	0.000672	FAM155A	family with sequence similarity 155, member A	Coding
TC08001678.hg.1	7.82	11	-9.09	0.000138	0.001449			Coding
TC07003306.hg.1	7.69	10.87	-9.05	5e-06	0.000174	OR2A7	olfactory receptor, family 2, subfamily A, member 7; Rho guanine nucleotide exchange factor 34, pseudogene; Rho guanine nucleotide exchange factor 5	Coding
TC09001287.hg.1	7.8	10.98	-9.04	3.64e-07	5.5e-05	AGTPBP1	ATP/GTP binding protein 1	Coding
TC09002782.hg.1	4.85	8.02	-9.04	0.000131	0.001398	MIR600HG	MIR600 host gene	NonCoding
TC08001433.hg.1	7.22	10.4	-9.03	1e-06	9.4e-05	RAD54B	RAD54 homolog B (S. cerevisiae); fibrinogen silencer binding protein	Coding
TC15000449.hg.1	8.8	11.97	-9.02	1.8e-05	0.000373	CCNB2	cyclin B2	Coding
TC06000171.hg.1	9.13	12.3	-9.02	0.000185	0.001785	HIST1H2BF	histone cluster 1, H2bf	Coding
TC17001109.hg.1	7.61	10.78	-9.01	6.8e-05	0.000888	AURKB	aurora kinase B	Coding
TC02001885.hg.1	5.82	8.99	-8.99	1.3e-05	0.000306	BCL11A	B-cell CLL/lymphoma 11A (zinc finger protein)	Coding
TC19000391.hg.1	7.95	11.12	-8.95	7.29e-07	7.4e-05	ZNF493	zinc finger protein 493	Coding
TC11000261.hg.1	5.12	8.28	-8.95	4e-06	0.000156	ANO5	anoctamin 5	Coding
TC12001136.hg.1	6.19	9.35	-8.95	1.3e-05	0.000305	SCNN1A	sodium channel, non voltage gated 1 alpha subunit	Coding
TC11002307.hg.1	9.81	12.97	-8.94	8.89e-08	3.7e-05	USP28	ubiquitin specific peptidase 28	Coding
TC08001282.hg.1	7.02	10.18	-8.94	3e-06	0.000133	PDE7A	phosphodiesterase 7A	Coding
TC07001980.hg.1	5.65	8.81	-8.94	6.9e-05	0.000891	CTAGE4	CTAGE family, member 4; CTAGE family, member 8	Coding
TC22000587.hg.1	5.45	8.61	-8.93	0.000289	0.002481			Coding
TC0X002150.hg.1	7.9	11.06	-8.9	0.000231	0.002107			NonCoding
TC11002536.hg.1	7.94	11.09	-8.89	4e-05	0.000626			NonCoding
TC04001152.hg.1	5.53	8.68	-8.86	5.67e-07	6.7e-05	ATP8A1	ATPase, aminophospholipid transporter (APLT), class I, type 8A, member 1	Coding
TC04001516.hg.1	11.49	14.63	-8.86	3e-06	0.000133	CCNA2	cyclin A2	Coding
TC20001678.hg.1	5.53	8.67	-8.84	9e-06	0.000246	GNAS-AS1	GNAS antisense RNA 1	NonCoding
TC08000346.hg.1	8.72	11.86	-8.82	1.86e-08	2.2e-05	MCM4	minichromosome maintenance complex component 4	Coding
TC07001619.hg.1	8.59	11.73	-8.81	1.17e-08	1.8e-05	SLC25A13	solute carrier family 25 (aspartate/glutamate carrier), member 13	Coding
TC18000457.hg.1	9.05	12.19	-8.81	2.49e-08	2.4e-05	RPRD1A	regulation of nuclear pre-mRNA domain containing 1A	Coding
TC10000839.hg.1	5.15	8.29	-8.81	2e-06	0.000115	ATRNL1	attractin-like 1	Coding
TC07000565.hg.1	5.96	9.1	-8.81	3e-06	0.000127	PPP1R9A	protein phosphatase 1, regulatory subunit 9A	Coding
TC19000384.hg.1	8.51	11.65	-8.81	3e-06	0.000132	ZNF486	zinc finger protein 486	Coding
TC10000255.hg.1	5.06	8.2	-8.79	3.2e-05	0.000539			Coding
TC01001976.hg.1	7.29	10.41	-8.72	5e-06	0.000176	EXO1	exonuclease 1	Coding
TC14001022.hg.1	5.58	8.7	-8.7	1e-06	8.7e-05	EGLN3	egl-9 family hypoxia-inducible factor 3	Coding
TC07000131.hg.1	7.13	10.25	-8.69	2e-06	0.000119	SP4	Sp4 transcription factor	Coding
TC01003141.hg.1	6.9	10.02	-8.69	0.000227	0.002077			Coding
TC16000802.hg.1	6.38	9.49	-8.68	5.5e-05	0.000763	ZSCAN10	zinc finger and SCAN domain containing 10	Coding
TC03000407.hg.1	5.37	8.49	-8.68	8e-05	0.000993	KBTBD8	kelch repeat and BTB (POZ) domain containing 8	Coding
TC02002444.hg.1	4.96	8.07	-8.66	2e-06	0.000125	LOC101929378	uncharacterized LOC101929378	Coding
TC09001391.hg.1	8.06	11.18	-8.66	0.000161	0.001621			Coding
TC06001409.hg.1	6.27	9.38	-8.64	0.000386	0.003054			Coding
TC19001350.hg.1	8.67	11.78	-8.63	1e-06	8.8e-05	ZNF708	zinc finger protein 708	Coding
TC04000768.hg.1	6.21	9.31	-8.61	3.7e-05	0.000591	FHDC1	FH2 domain containing 1	Coding
TC13000335.hg.1	5.74	8.85	-8.59	4.3e-05	0.000649	CLDN10	claudin 10	Coding
TC03001028.hg.1	5.75	8.85	-8.59	9.4e-05	0.001107	ST6GAL1	ST6 beta-galactosamide alpha-2,6-sialyltranferase 1	Coding
TC01001458.hg.1	9.02	12.12	-8.58	3.61e-08	2.7e-05	POU2F1	POU class 2 homeobox 1	Coding
TC01004452.hg.1	6.53	9.63	-8.58	1.1e-05	0.000276	AK4	adenylate kinase 4	NonCoding
TC04002356.hg.1	4.93	8.03	-8.58	0.000142	0.001481	STOX2	storkhead box 2	NonCoding
TC04000895.hg.1	5.16	8.26	-8.54	4.1e-05	0.000634	STOX2	storkhead box 2	Coding
TC0X002187.hg.1	4.58	7.68	-8.54	0.000412	0.003211			NonCoding
TC03000154.hg.1	5.37	8.46	-8.53	2.9e-05	0.000505	ZNF860	zinc finger protein 860	Coding
TC06000889.hg.1	5.51	8.6	-8.51	2e-06	0.000108	SLC16A10	solute carrier family 16 (aromatic amino acid transporter), member 10	Coding
TC06000226.hg.1	7.02	10.11	-8.51	1.2e-05	0.000299	MIR3143	microRNA 3143	Coding
TC14000608.hg.1	9.43	12.51	-8.49	1e-06	9.8e-05	VRK1	vaccinia related kinase 1	Coding
TC02000582.hg.1	7.84	10.93	-8.49	3e-06	0.000127	NCAPH	non-SMC condensin I complex subunit H	Coding
TC01004013.hg.1	5.03	8.12	-8.49	0.000469	0.003551	LINC01139	long intergenic non-protein coding RNA 1139	Coding
TC05002766.hg.1	9.83	12.92	-8.48	3e-06	0.000149	LOC728554	THO complex 3 pseudogene	NonCoding
TC02002011.hg.1	5.62	8.7	-8.47	1.6e-05	0.000354	LRRTM4	leucine rich repeat transmembrane neuronal 4	Coding
TC18000133.hg.1	8.93	12.01	-8.45	1.6e-05	0.000357	RNF138	ring finger protein 138, E3 ubiquitin protein ligase	Coding
TC05002418.hg.1	11.13	14.21	-8.45	2.2e-05	0.000424	CCNB1	cyclin B1	NonCoding
TC14001917.hg.1	7.99	11.06	-8.43	3.1e-05	0.000525	LINC00641	long intergenic non-protein coding RNA 641	NonCoding
TC0X000966.hg.1	11.59	14.67	-8.41	5.56e-07	6.6e-05	MED14	mediator complex subunit 14	Coding
TC03000844.hg.1	5.21	8.29	-8.41	5.7e-05	0.000788	ARHGEF26	Rho guanine nucleotide exchange factor 26	Coding
TC07000159.hg.1	6.95	10.02	-8.39	3.26e-07	5.2e-05	NFE2L3	nuclear factor, erythroid 2-like 3	Coding
TC09001920.hg.1	5.82	8.89	-8.36	2.2e-05	0.000423			NonCoding
TC19002372.hg.1	4.69	7.75	-8.36	0.000622	0.004398	UNC13A	unc-13 homolog A (C. elegans)	NonCoding
TC6_ssto_hap7000164.hg.1	6.36	9.42	-8.36	0.000782	0.005236	HLA-DRB1	major histocompatibility complex, class II, DR beta 1; major histocompatibility complex, class II, DR beta 5	Coding
TC01000388.hg.1	9.89	12.96	-8.35	2.9e-05	0.000502	RNU11	RNA, U11 small nuclear	Coding
TC07003110.hg.1	6.09	9.15	-8.34	5.6e-05	0.00078			NonCoding
TC01003679.hg.1	7.85	10.91	-8.31	5e-06	0.000182	KIF14	kinesin family member 14	Coding
TC02003666.hg.1	4.48	7.54	-8.31	8.5e-05	0.001031	CSRNP3	cysteine-serine-rich nuclear protein 3	NonCoding
TC20000169.hg.1	8.3	11.35	-8.3	2e-06	0.00011	GINS1	GINS complex subunit 1 (Psf1 homolog)	Coding
TC15000296.hg.1	5.8	8.85	-8.29	5e-06	0.000186	SPINT1	serine peptidase inhibitor, Kunitz type 1	Coding
TC10000140.hg.1	10.35	13.4	-8.28	3e-06	0.000143	ARL5B	ADP-ribosylation factor like GTPase 5B	Coding
TC08001853.hg.1	4.96	8.01	-8.28	0.000116	0.001283			NonCoding
TC15002115.hg.1	6.3	9.35	-8.28	0.000121	0.001322			NonCoding
TC04002964.hg.1	7.51	10.56	-8.27	2e-06	0.000108	ZNF718	zinc finger protein 718	Coding
TC18000009.hg.1	8.56	11.6	-8.25	5e-06	0.000183	NDC80	NDC80 kinetochore complex component	Coding
TC04000297.hg.1	6.06	9.1	-8.25	4.8e-05	0.000705	DANCR	differentiation antagonizing non-protein coding RNA	Coding
TC15002526.hg.1	5.42	8.46	-8.24	4e-06	0.00015			NonCoding
TC06001952.hg.1	5.41	8.45	-8.24	5e-06	0.00018	EPHA7	EPH receptor A7	Coding
TC18000465.hg.1	5.06	8.1	-8.24	0.000234	0.002124	MIR924HG	MIR924 host gene	Coding
TC08001843.hg.1	5.98	9.02	-8.23	1.7e-05	0.000367	NEFM	neurofilament, medium polypeptide	NonCoding
TC01001180.hg.1	5.43	8.47	-8.21	3.6e-05	0.000581	CA14	carbonic anhydrase XIV	Coding
TC06002946.hg.1	5.47	8.5	-8.19	0.000697	0.004803			NonCoding
TC14000194.hg.1	8.71	11.75	-8.18	9e-06	0.000248	G2E3	G2/M-phase specific E3 ubiquitin protein ligase	Coding
TC06001987.hg.1	5.07	8.1	-8.18	5.3e-05	0.000744	BEND3	BEN domain containing 3	Coding
TC14001751.hg.1	4.26	7.29	-8.17	8.1e-05	0.000998			NonCoding
TC16001206.hg.1	5.78	8.8	-8.15	1.2e-05	0.000299	ESRP2	epithelial splicing regulatory protein 2	Coding
TC15000062.hg.1	6.92	9.94	-8.15	9.8e-05	0.001137	SNORD116-16	small nucleolar RNA, C/D box 116-16	Coding
TC13000298.hg.1	5.42	8.44	-8.14	1.9e-05	0.000381	SLAIN1	SLAIN motif family member 1	Coding
TC06003580.hg.1	5.79	8.81	-8.11	1.6e-05	0.000346			NonCoding
TC11003187.hg.1	10.15	13.17	-8.1	6e-06	0.00019	SNHG1	small nucleolar RNA host gene 1	NonCoding
TC10002678.hg.1	8.75	11.77	-8.1	5.5e-05	0.000763			NonCoding
TC17001083.hg.1	7.17	10.18	-8.09	2.1e-05	0.000413	CLDN7	claudin 7	Coding
TC09002504.hg.1	5.35	8.36	-8.08	1e-05	0.000266			NonCoding
TC08000023.hg.1	6.09	9.11	-8.08	0.000187	0.001796	MIR4659A	microRNA 4659a	Coding
TC06000945.hg.1	13.46	16.47	-8.07	3.77e-08	2.7e-05	GJA1	gap junction protein alpha 1	Coding
TC05000298.hg.1	10.24	13.25	-8.06	1e-06	9.2e-05	CCNB1	cyclin B1	Coding
TC08000529.hg.1	6.11	9.12	-8.05	2.8e-05	0.000489	E2F5	E2F transcription factor 5, p130-binding	Coding
TC07001798.hg.1	5.2	8.2	-8.04	1.8e-05	0.000381	CTTNBP2	cortactin binding protein 2	Coding
TC0X001559.hg.1	6.78	9.78	-8.04	3.3e-05	0.000548			NonCoding
TC19001355.hg.1	7.49	10.49	-8.02	8e-06	0.00023	ZNF100	zinc finger protein 100	Coding
TC06001397.hg.1	4.1	7.1	-8.02	0.00151	0.00865			Coding
TC15000368.hg.1	5.81	8.81	-8.01	1.7e-05	0.000363	SEMA6D	sema domain, transmembrane domain (TM), and cytoplasmic domain, (semaphorin) 6D	Coding
TC07002231.hg.1	6.74	9.74	-8.01	7.4e-05	0.000937			NonCoding
TC03000050.hg.1	8.22	11.22	-8	3e-06	0.000143	EMC3-AS1	EMC3 antisense RNA 1	Coding
TC07000111.hg.1	8.35	11.35	-8	1.1e-05	0.00028	TSPAN13	tetraspanin 13	Coding
TC09002919.hg.1	4.93	7.92	-7.99	2.6e-05	0.000467	MIR600HG	MIR600 host gene; microRNA 600; spermatid perinuclear RNA binding protein	Coding
TC01000563.hg.1	8.04	11.03	-7.97	8e-06	0.000224	KIF2C	kinesin family member 2C	Coding
TC19000386.hg.1	7.3	10.3	-7.96	4e-06	0.00015	ZNF85	zinc finger protein 85	Coding
TC10002571.hg.1	5.21	8.21	-7.96	5.9e-05	0.000802			NonCoding
TC04001959.hg.1	4.56	7.55	-7.96	0.000102	0.00118			NonCoding
TC06001348.hg.1	8.62	11.61	-7.95	1.2e-05	0.000302	HIST1H4D	histone cluster 1, H4d	Coding
TC02003742.hg.1	5.37	8.36	-7.91	0.000355	0.00288			NonCoding
TC17001166.hg.1	7.65	10.64	-7.91	0.000277	0.002399	UBE2S	ubiquitin-conjugating enzyme E2S	Coding
TC17002877.hg.1	8.71	11.69	-7.9	1e-06	8.9e-05	CRHR1-IT1	CRHR1 intronic transcript 1	Coding
TC11001884.hg.1	9.92	12.91	-7.9	2e-06	0.00011	SNORD22	small nucleolar RNA, C/D box 22; small nucleolar RNA, C/D box 29; small nucleolar RNA, C/D box 31; small nucleolar RNA, C/D box 30; small nucleolar RNA, C/D box 28; small nucleolar RNA, C/D box 27; small nucleolar RNA, C/D box 26; small nucleolar RNA, C/D box 25; small nucleolar RNA host gene 1	Coding
TC08000695.hg.1	7.74	10.72	-7.89	2.6e-05	0.000467	MAL2	mal, T-cell differentiation protein 2 (gene/pseudogene)	Coding
TC04001497.hg.1	7.21	10.18	-7.86	0.000891	0.005776			Coding
TC06001343.hg.1	8.25	11.22	-7.84	5e-06	0.000173	HIST1H2AB	histone cluster 1, H2ab	Coding
TC07002332.hg.1	7.2	10.17	-7.84	0.000271	0.002369			NonCoding
TC06000633.hg.1	9.21	12.17	-7.83	3e-06	0.000126	CD2AP	CD2-associated protein	Coding
TC18000384.hg.1	6.6	9.57	-7.83	5e-06	0.000187			Coding
TC08000880.hg.1	8.12	11.09	-7.82	3e-06	0.000148	TDRP	testis development related protein	Coding
TC12000424.hg.1	7.38	10.35	-7.82	3.8e-05	0.000599	KRT18	keratin 18, type I	Coding
TC14001538.hg.1	6.77	9.74	-7.81	1.5e-05	0.000339	CKB	creatine kinase, brain	Coding
TC15002814.hg.1	4.93	7.89	-7.81	8.4e-05	0.00102	GATM	glycine amidinotransferase (L-arginine:glycine amidinotransferase)	Coding
TC08002168.hg.1	7.67	10.64	-7.8	0.000149	0.00153			NonCoding
TC05002146.hg.1	8.39	11.34	-7.77	3e-06	0.000143	GFPT2	glutamine-fructose-6-phosphate transaminase 2	Coding
TC03002366.hg.1	5.07	8.03	-7.76	4e-05	0.000623	LINC00698	long intergenic non-protein coding RNA 698	NonCoding
TC09002074.hg.1	10.88	13.84	-7.76	8.5e-05	0.00103	CKS2	CDC28 protein kinase regulatory subunit 2	NonCoding
TC19000976.hg.1	9.67	12.62	-7.74	2e-05	0.000397	LINC01002	long intergenic non-protein coding RNA 1002	Coding
TC15000061.hg.1	14.02	16.97	-7.74	8.3e-05	0.001018	SNORD116-15	small nucleolar RNA, C/D box 116-15	Coding
TC10000400.hg.1	10.89	13.84	-7.72	4.34e-07	5.9e-05	SIRT1	sirtuin 1	Coding
TC09001495.hg.1	6.66	9.6	-7.71	3e-05	0.000517	ZNF883	zinc finger protein 883	Coding
TC06000914.hg.1	3.54	6.49	-7.71	0.000434	0.003343			Coding
TC10000659.hg.1	10.23	13.18	-7.7	7e-06	0.000212	KIF11	kinesin family member 11	Coding
TC16001530.hg.1	7.44	10.39	-7.69	1e-05	0.000264	ORC6	origin recognition complex subunit 6	NonCoding
TC03000619.hg.1	8.25	11.19	-7.68	3e-06	0.000142	GTF2E1	general transcription factor IIE subunit 1	Coding
TC09000415.hg.1	10.2	13.14	-7.68	1.6e-05	0.00035	CKS2	CDC28 protein kinase regulatory subunit 2	Coding
TC14001994.hg.1	4.89	7.84	-7.68	1.6e-05	0.000357			NonCoding
TC04001507.hg.1	8.06	11	-7.67	6e-06	0.000206	MAD2L1	MAD2 mitotic arrest deficient-like 1 (yeast)	Coding
TC15001203.hg.1	9.29	12.23	-7.65	3e-06	0.000142	ZNF770	zinc finger protein 770	Coding
TC01006253.hg.1	6.49	9.43	-7.65	3e-06	0.000142	ZNF695	zinc finger protein 695; ZNF670-ZNF695 readthrough (NMD candidate)	NonCoding
TC03002442.hg.1	6.39	9.32	-7.65	3.5e-05	0.000564			NonCoding
TC20001451.hg.1	7.29	10.22	-7.65	0.000313	0.002629	SNORD17	small nucleolar RNA, C/D box 17	NonCoding
TC16001102.hg.1	6.06	8.99	-7.63	0.000118	0.001295	ZNF423	zinc finger protein 423	Coding
TC11000214.hg.1	5.39	8.32	-7.62	2e-06	0.000114	PDE3B	phosphodiesterase 3B, cGMP-inhibited	Coding
TC03002088.hg.1	8.15	11.08	-7.62	5e-06	0.000176	RFC4	replication factor C subunit 4	Coding
TC17001937.hg.1	7.37	10.3	-7.61	2e-05	0.000396	NPTX1	neuronal pentraxin I	Coding
TC0X000727.hg.1	7.15	10.08	-7.6	4e-06	0.000157	HMGB3	high mobility group box 3	Coding
TC11001998.hg.1	5.09	8.02	-7.6	0.000361	0.002914			Coding
TC19000404.hg.1	7.5	10.43	-7.58	6.09e-07	6.9e-05	RPSA	ribosomal protein SA; ribosomal protein SA pseudogene 58	Coding
TC17002118.hg.1	5.73	8.65	-7.58	7e-06	0.000218			NonCoding
TC01006223.hg.1	5.09	8.01	-7.58	0.000427	0.0033			NonCoding
TC08002233.hg.1	7.4	10.32	-7.57	5e-06	0.000186			NonCoding
TC15000058.hg.1	7.22	10.14	-7.57	0.00068	0.00472	SNORD116-12	small nucleolar RNA, C/D box 116-12	Coding
TC19001347.hg.1	8.55	11.47	-7.55	1e-06	8.8e-05	ZNF737	zinc finger protein 737	Coding
TC02003674.hg.1	4.88	7.8	-7.55	8e-06	0.000228			NonCoding
TC17_ctg5_hap1000029.hg.1	9.63	12.55	-7.55	1.4e-05	0.000327	MGC57346	ADP-ribosylation factor pseudogene	Coding
TC17002618.hg.1	10.99	13.91	-7.54	3e-05	0.000521	TOP2A	topoisomerase (DNA) II alpha	NonCoding
TC07001635.hg.1	7.79	10.7	-7.53	1.4e-05	0.000323	BAIAP2L1	BAI1-associated protein 2-like 1; brain protein I3	Coding
TC17000072.hg.1	7.64	10.55	-7.53	4.3e-05	0.000647	FAM64A	family with sequence similarity 64, member A	Coding
TC01004496.hg.1	6.13	9.04	-7.53	4.3e-05	0.000654			NonCoding
TC10002014.hg.1	4.86	7.77	-7.53	7e-05	0.000901			NonCoding
TC19002464.hg.1	6.76	9.67	-7.52	1.2e-05	0.000291	LINC00665	long intergenic non-protein coding RNA 665	NonCoding
TC05000279.hg.1	9.89	12.8	-7.51	2e-06	0.000105	NLN	neurolysin (metallopeptidase M3 family)	Coding
TC04002523.hg.1	6.91	9.82	-7.51	0.000177	0.001735	RBM47	RNA binding motif protein 47	NonCoding
TC02004654.hg.1	5.37	8.27	-7.5	6e-06	0.000195	LOC101929378	uncharacterized LOC101929378	NonCoding
TC05001829.hg.1	6.48	9.38	-7.49	3e-05	0.000521	CDC25C	cell division cycle 25C	Coding
TC13000102.hg.1	4.28	7.18	-7.48	0.000124	0.001341	LINC00545	long intergenic non-protein coding RNA 545	Coding
TC20000988.hg.1	4.46	7.36	-7.48	0.000268	0.002349	GNAS-AS1	GNAS antisense RNA 1	Coding
TC02002376.hg.1	10.24	13.14	-7.47	2e-06	0.000117	MCM6	minichromosome maintenance complex component 6	Coding
TC16001574.hg.1	6.64	9.54	-7.47	9.4e-05	0.001108	GNAO1	guanine nucleotide binding protein (G protein), alpha activating activity polypeptide O	NonCoding
TC02001878.hg.1	8.07	10.97	-7.46	6.3e-07	7e-05	FANCL	Fanconi anemia complementation group L	Coding
TC03000548.hg.1	9	11.9	-7.46	2e-06	0.000122	DZIP3	DAZ interacting zinc finger protein 3	Coding
TC10000258.hg.1	6.07	8.97	-7.46	1e-05	0.000262			Coding
TC02004798.hg.1	6.16	9.06	-7.46	4.5e-05	0.000673			NonCoding
TC06000933.hg.1	5.73	8.63	-7.45	2.7e-05	0.000484	SLC35F1	solute carrier family 35, member F1	Coding
TC13001425.hg.1	4.9	7.79	-7.41	0.000112	0.001252	CCDC169	coiled-coil domain containing 169	NonCoding
TC14001085.hg.1	9.2	12.09	-7.4	1.5e-05	0.000335	MIS18BP1	MIS18 binding protein 1	Coding
TC0X000376.hg.1	8.2	11.08	-7.39	3e-06	0.000129	KIF4A	kinesin family member 4A	Coding
TC11003331.hg.1	5.43	8.31	-7.38	6.9e-05	0.000892	EXPH5	exophilin 5	NonCoding
TC02004429.hg.1	5.09	7.97	-7.37	7.2e-05	0.000919			NonCoding
TC15002245.hg.1	10.57	13.45	-7.36	4e-06	0.000152	ZWILCH	zwilch kinetochore protein	NonCoding
TC01003331.hg.1	6.73	9.61	-7.35	9e-06	0.000245	MEX3A	mex-3 RNA binding family member A	Coding
TC07002868.hg.1	8.84	11.71	-7.35	2.2e-05	0.000424	GGCT	gamma-glutamylcyclotransferase	NonCoding
TC02001886.hg.1	5.7	8.58	-7.33	0.000226	0.002071			Coding
TC04000155.hg.1	10.47	13.34	-7.32	5.54e-07	6.6e-05	NCAPG	non-SMC condensin I complex subunit G	Coding
TC0X000454.hg.1	5.04	7.91	-7.32	8e-06	0.000233	PCDH11X	protocadherin 11 X-linked	Coding
TC19001361.hg.1	5.64	8.51	-7.32	2.4e-05	0.000444	ZNF99	zinc finger protein 99	Coding
TC15000846.hg.1	8.3	11.17	-7.31	2e-06	0.000105	FANCI	Fanconi anemia complementation group I	Coding
TC22000941.hg.1	5.43	8.3	-7.31	1.3e-05	0.000306			NonCoding
TC15002090.hg.1	6.6	9.47	-7.3	1e-06	8.7e-05	SNRPN	small nuclear ribonucleoprotein polypeptide N; Prader Willi/Angelman region RNA 6; imprinted in Prader-Willi syndrome (non-protein coding)	NonCoding
TC02002886.hg.1	8.23	11.1	-7.3	1.6e-05	0.000351	HJURP	Holliday junction recognition protein	Coding
TC06003052.hg.1	5.68	8.55	-7.3	0.000116	0.001282			NonCoding
TC15000187.hg.1	6.09	8.95	-7.29	0.00058	0.004168			Coding
TC15001138.hg.1	6.09	8.95	-7.29	0.00058	0.004168			Coding
TC17002398.hg.1	5.15	8.01	-7.28	1.7e-05	0.000358	CBX2	chromobox homolog 2	NonCoding
TC15001084.hg.1	7.07	9.93	-7.27	1.4e-05	0.000321	GABRB3	gamma-aminobutyric acid (GABA) A receptor, beta 3	Coding
TC01004760.hg.1	8.46	11.32	-7.27	7.6e-05	0.000952	CKS1B	CDC28 protein kinase regulatory subunit 1B	NonCoding
TC17000315.hg.1	10.51	13.37	-7.26	1e-06	9.3e-05	NLK	nemo-like kinase	Coding
TC10002078.hg.1	9.55	12.41	-7.25	7e-06	0.000219	TFAM	transcription factor A, mitochondrial	NonCoding
TC05002693.hg.1	8.95	11.81	-7.24	0.000188	0.001807			NonCoding
TC06001428.hg.1	6.3	9.15	-7.22	8e-05	0.000986	HIST1H4L	histone cluster 1, H4l	Coding
TC07000525.hg.1	5.64	8.49	-7.21	6e-06	0.000204	ADAM22	ADAM metallopeptidase domain 22	Coding
TC15001733.hg.1	6.27	9.12	-7.21	1.1e-05	0.000281			Coding
TC06000826.hg.1	4.79	7.64	-7.21	0.000222	0.002048			Coding
TC01003629.hg.1	9.26	12.11	-7.19	2.01e-07	4.7e-05	IVNS1ABP	influenza virus NS1A binding protein	Coding
TC0X000882.hg.1	8.68	11.52	-7.19	2.75e-07	5e-05	AP1S2	adaptor-related protein complex 1 sigma 2 subunit	Coding
TC19000406.hg.1	8.45	11.29	-7.18	3e-06	0.000143	ZNF254	zinc finger protein 254	Coding
TC02005048.hg.1	4.7	7.54	-7.18	1.4e-05	0.000321	CCDC141	coiled-coil domain containing 141	Coding
TC01003166.hg.1	10.72	13.56	-7.17	0.000192	0.001836			Coding
TC12000311.hg.1	5.54	8.38	-7.16	2.1e-05	0.000407	CNTN1	contactin 1	Coding
TC01000224.hg.1	6.4	9.24	-7.16	0.000392	0.003093			Coding
TC12000082.hg.1	10.18	13.01	-7.15	1e-06	8.9e-05	NCAPD2	non-SMC condensin I complex subunit D2	Coding
TC17001757.hg.1	10.73	13.57	-7.15	1.6e-05	0.000347	MIR4737	microRNA 4737	Coding
TC06000144.hg.1	9.04	11.88	-7.13	1.3e-05	0.000306	MRS2	MRS2 magnesium transporter	Coding
TC10001914.hg.1	7.82	10.65	-7.1	6e-06	0.000197	SUV39H2	suppressor of variegation 3-9 homolog 2 (Drosophila)	NonCoding
TC19002048.hg.1	5.65	8.47	-7.1	0.000102	0.00118			NonCoding
TC03001269.hg.1	6.85	9.67	-7.09	9.43e-07	8.2e-05	OSBPL10	oxysterol binding protein-like 10	Coding
TC13000322.hg.1	5.95	8.78	-7.09	1e-05	0.000259	MIR17HG	miR-17-92 cluster host gene; microRNA 17; microRNA 18a; microRNA 19a; microRNA 19b-1; microRNA 20a; microRNA 92a-1	Coding
TC17001462.hg.1	11.28	14.11	-7.09	1.7e-05	0.000361	TOP2A	topoisomerase (DNA) II alpha	Coding
TC07001143.hg.1	5.46	8.28	-7.08	2.56e-09	1.6e-05	ICA1	islet cell autoantigen 1	Coding
TC06002110.hg.1	5.95	8.78	-7.07	9.1e-05	0.001079	OR2A4	olfactory receptor, family 2, subfamily A, member 4	Coding
TC17001769.hg.1	8.35	11.17	-7.06	7e-06	0.000212	BRIP1	BRCA1 interacting protein C-terminal helicase 1	Coding
TC11001227.hg.1	6.13	8.95	-7.06	1.7e-05	0.000366			Coding
TC12001256.hg.1	4.95	7.77	-7.06	7.8e-05	0.000977	GPR19	G protein-coupled receptor 19	Coding
TC01002054.hg.1	6.54	9.36	-7.06	0.000115	0.00128			Coding
TC19000462.hg.1	6.39	9.21	-7.05	8.1e-05	0.001001	LSR	lipolysis stimulated lipoprotein receptor	Coding
TC22000953.hg.1	6.95	9.77	-7.04	0.000158	0.001597			NonCoding
TC12001765.hg.1	10.25	13.06	-7.03	4e-06	0.000154	PAWR	PRKC, apoptosis, WT1, regulator	Coding
TC0X000503.hg.1	5.56	8.37	-7.02	4.2e-05	0.000637	PLP1	proteolipid protein 1	Coding
TC09002940.hg.1	8.53	11.34	-7.01	4e-06	0.000152	ZNF322	zinc finger protein 322	Coding
TC19000971.hg.1	11.17	13.98	-7	5e-06	0.000177	TRIM28	tripartite motif containing 28	Coding
TC18000114.hg.1	6.62	9.43	-7	7e-06	0.000218	TAF4B	TAF4b RNA polymerase II, TATA box binding protein (TBP)-associated factor, 105kDa	Coding
TC01003821.hg.1	7.02	9.82	-7	0.001134	0.006938			Coding
TC22000859.hg.1	7.56	10.37	-6.99	2e-06	0.000123	TTLL12	tubulin tyrosine ligase-like family member 12	Coding
TC0X002140.hg.1	8.17	10.97	-6.98	4e-06	0.000154	BRWD3	bromodomain and WD repeat domain containing 3	NonCoding
TC6_cox_hap2000229.hg.1	5.77	8.57	-6.98	1.4e-05	0.00033	HLA-DPB2	major histocompatibility complex, class II, DP beta 2 (pseudogene)	Coding
TC04000003.hg.1	6.78	9.59	-6.98	2.3e-05	0.000438			Coding
TC19000416.hg.1	8.23	11.04	-6.98	4.4e-05	0.000665	CCNE1	cyclin E1	Coding
TC10001924.hg.1	8.56	11.36	-6.97	2.3e-05	0.000435			NonCoding
TC01000883.hg.1	9.66	12.46	-6.96	1e-06	8.4e-05	PTBP2	polypyrimidine tract binding protein 2	Coding
TC08002615.hg.1	6.01	8.81	-6.96	2e-06	0.000104	FBXO16	F-box protein 16	Coding
TC19001343.hg.1	7.4	10.2	-6.96	3e-06	0.000127	ZNF826P	zinc finger protein 826, pseudogene	Coding
TC02003668.hg.1	5.07	7.87	-6.96	6.5e-05	0.000858			NonCoding
TC01003662.hg.1	9.13	11.92	-6.94	6.8e-05	0.00089	ASPM	abnormal spindle microtubule assembly	Coding
TC12002937.hg.1	5.04	7.83	-6.93	9e-06	0.000244	GRIP1	glutamate receptor interacting protein 1	NonCoding
TC01000703.hg.1	7.21	10	-6.91	3e-06	0.000132	INADL	InaD-like (Drosophila)	Coding
TC01003017.hg.1	7.31	10.1	-6.9	7.65e-07	7.6e-05	TSPAN2	tetraspanin 2	Coding
TC12001170.hg.1	12.12	14.91	-6.9	3e-06	0.000142	SLC2A3	solute carrier family 2 (facilitated glucose transporter), member 3	Coding
TC06001379.hg.1	6.92	9.71	-6.89	0.00115	0.007016			Coding
TC06001839.hg.1	6.92	9.71	-6.89	0.00115	0.007016			Coding
TC06001577.hg.1	5.77	8.55	-6.88	9.8e-05	0.001142	HLA-DOA	major histocompatibility complex, class II, DO alpha	Coding
TC07001812.hg.1	5.38	8.16	-6.88	0.000262	0.00231	FEZF1	FEZ family zinc finger 1	Coding
TC08000196.hg.1	8.03	10.81	-6.87	3e-06	0.000131	CDCA2	cell division cycle associated 2	Coding
TC04001092.hg.1	7.5	10.28	-6.87	8e-06	0.000229	SEL1L3	sel-1 suppressor of lin-12-like 3 (C. elegans)	Coding
TC22000477.hg.1	8.32	11.1	-6.87	8.5e-05	0.001033	MIR3198-1	microRNA 3198-1	Coding
TC02000987.hg.1	5.44	8.22	-6.86	2.8e-05	0.000489			Coding
TC06001342.hg.1	7.07	9.85	-6.86	4e-05	0.000621	HIST1H3B	histone cluster 1, H3b	Coding
TC02002591.hg.1	6.2	8.98	-6.86	5.3e-05	0.000748	FRZB	frizzled-related protein	Coding
TC19002038.hg.1	6.65	9.43	-6.85	2.04e-08	2.2e-05			NonCoding
TC19000946.hg.1	6.9	9.67	-6.85	1e-06	9.2e-05	ZIK1	zinc finger protein interacting with K protein 1	Coding
TC10000679.hg.1	7.81	10.58	-6.85	0.000113	0.00126	CCNJ	cyclin J	Coding
TC19000088.hg.1	7.88	10.66	-6.84	2e-06	0.000125	CHAF1A	chromatin assembly factor 1, subunit A (p150)	Coding
TC01002055.hg.1	6.17	8.94	-6.84	3.1e-05	0.000525			Coding
TC01003865.hg.1	6.17	8.94	-6.84	3.1e-05	0.000525			Coding
TC04001502.hg.1	6.17	8.94	-6.84	3.1e-05	0.000525			Coding
TC09000858.hg.1	6.17	8.94	-6.84	3.1e-05	0.000525			Coding
TC16000715.hg.1	6.17	8.94	-6.84	3.1e-05	0.000525			Coding
TC19000980.hg.1	6.17	8.94	-6.84	3.1e-05	0.000525			Coding
TC10000663.hg.1	6.25	9.02	-6.83	0.000429	0.003311	CYP26A1	cytochrome P450, family 26, subfamily A, polypeptide 1	Coding
TC01005185.hg.1	7.08	9.84	-6.8	2.7e-05	0.000477			NonCoding
TC18000876.hg.1	3.97	6.74	-6.8	0.000171	0.001686	CHST9	carbohydrate (N-acetylgalactosamine 4-0) sulfotransferase 9	NonCoding
TC19001367.hg.1	10.44	13.2	-6.76	1.3e-05	0.000313	ZNF91	zinc finger protein 91	Coding
TC09001088.hg.1	5.66	8.42	-6.75	1.5e-05	0.000337	ANKRD18A	ankyrin repeat domain 18A; family with sequence similarity 95, member C	Coding
TC17000705.hg.1	7.48	10.24	-6.75	2.2e-05	0.000428	MSI2	musashi RNA binding protein 2	Coding
TC01002766.hg.1	8.47	11.22	-6.74	9e-06	0.000245	DEPDC1	DEP domain containing 1	Coding
TC03001632.hg.1	8.67	11.42	-6.74	1.4e-05	0.000322	KIAA1524	KIAA1524	Coding
TC0X002096.hg.1	9.9	12.65	-6.73	3e-06	0.000133	ZC4H2	zinc finger, C4H2 domain containing	NonCoding
TC07000524.hg.1	9.07	11.82	-6.73	4e-06	0.000161	DBF4	DBF4 zinc finger	Coding
TC09000551.hg.1	5.64	8.39	-6.73	0.000117	0.001289			Coding
TC0X002182.hg.1	4.62	7.37	-6.73	0.000252	0.002245	IRS4	insulin receptor substrate 4	NonCoding
TC01003575.hg.1	3.93	6.68	-6.72	0.001431	0.00831			Coding
TC11002269.hg.1	6.11	8.86	-6.71	3.99e-07	5.7e-05	EXPH5	exophilin 5	Coding
TC04001808.hg.1	6.74	9.49	-6.71	4e-06	0.000169	CENPU	centromere protein U	Coding
TC17002907.hg.1	7.58	10.33	-6.71	8e-06	0.000238	JUP	junction plakoglobin	Coding
TC10000089.hg.1	8.19	10.93	-6.7	1.2e-05	0.000293	DHTKD1	dehydrogenase E1 and transketolase domain containing 1	Coding
TC12003243.hg.1	5.93	8.68	-6.7	1.7e-05	0.00036	ERBB3	erb-b2 receptor tyrosine kinase 3	Coding
TC19001689.hg.1	6.86	9.6	-6.7	2e-05	0.000406	CA11	carbonic anhydrase XI	Coding
TC14000659.hg.1	9.59	12.33	-6.69	6e-06	0.000191	MEG8	maternally expressed 8 (non-protein coding); small nucleolar RNA, C/D box 112	Coding
TC19000216.hg.1	7.08	9.82	-6.69	8e-06	0.000234	ZNF788	zinc finger family member 788	Coding
TC12000918.hg.1	6.3	9.04	-6.69	2.5e-05	0.00046	RNFT2	ring finger protein, transmembrane 2	Coding
TC08002280.hg.1	5.29	8.03	-6.68	0.001319	0.007803			NonCoding
TC12001829.hg.1	8.05	10.78	-6.67	4e-06	0.000151	FGD6	FYVE, RhoGEF and PH domain containing 6	Coding
TC04001087.hg.1	6.36	9.1	-6.67	3e-05	0.000518	MIR573	microRNA 573	Coding
TC0X000383.hg.1	6.67	9.41	-6.66	9e-06	0.000253	NLGN3	neuroligin 3	Coding
TC06002746.hg.1	12.35	15.08	-6.65	2e-06	0.000123	HMGA1	high mobility group AT-hook 1	NonCoding
TC06000916.hg.1	9.86	12.59	-6.65	1e-05	0.000261	NT5DC1	5-nucleotidase domain containing 1	Coding
TC15001760.hg.1	4.81	7.54	-6.65	0.001385	0.008103			Coding
TC17001307.hg.1	7.78	10.51	-6.64	2.3e-05	0.000443	FAM222B	family with sequence similarity 222, member B	Coding
TC15000614.hg.1	10.47	13.2	-6.63	5e-06	0.000176	ZWILCH	zwilch kinetochore protein	Coding
TC10002299.hg.1	6.88	9.61	-6.63	4.8e-05	0.000705			NonCoding
TC02003819.hg.1	5.35	8.08	-6.63	0.00016	0.001608			NonCoding
TC19002054.hg.1	7.28	10.01	-6.63	0.001227	0.007382			NonCoding
TC20001661.hg.1	11.07	13.79	-6.61	3e-06	0.000146	AURKA	aurora kinase A	NonCoding
TC17001371.hg.1	5.59	8.31	-6.61	6e-06	0.000204	SLFN13	schlafen family member 13	Coding
TC19001345.hg.1	7.19	9.92	-6.6	6.1e-05	0.00082	MIR1270	microRNA 1270	Coding
TC19001346.hg.1	7.19	9.92	-6.6	6.1e-05	0.00082	MIR1270	microRNA 1270	Coding
TC01001369.hg.1	6.75	9.47	-6.6	6.8e-05	0.000887	VANGL2	VANGL planar cell polarity protein 2	Coding
TC13000021.hg.1	10.76	13.48	-6.59	8.53e-08	3.7e-05	ZMYM2	zinc finger, MYM-type 2	Coding
TC10000361.hg.1	8.51	11.24	-6.59	5e-06	0.000187	TFAM	transcription factor A, mitochondrial	Coding
TC19002523.hg.1	6.21	8.93	-6.59	0.000599	0.004274			NonCoding
TC02004778.hg.1	9.76	12.48	-6.58	1e-06	8.7e-05	ORC2	origin recognition complex subunit 2	NonCoding
TC15000064.hg.1	14.23	16.95	-6.58	6.7e-05	0.00088	SNORD116-18	small nucleolar RNA, C/D box 116-18	Coding
TC09000988.hg.1	5.68	8.4	-6.57	0.000164	0.001641	MOB3B	MOB kinase activator 3B	Coding
TC17001703.hg.1	7.77	10.48	-6.56	3.17e-09	1.6e-05	MBTD1	mbt domain containing 1	Coding
TC09001194.hg.1	10.69	13.4	-6.55	1e-06	8.9e-05	PTAR1	protein prenyltransferase alpha subunit repeat containing 1	Coding
TC05001706.hg.1	7.95	10.66	-6.54	8.85e-07	7.9e-05	DTWD2	DTW domain containing 2	Coding
TC22001490.hg.1	8.89	11.6	-6.54	9e-06	0.000248	PRR14L	proline rich 14-like	Coding
TC13000320.hg.1	6.43	9.14	-6.54	1.1e-05	0.000282	MIR622	microRNA 622	Coding
TC16000223.hg.1	5.7	8.41	-6.54	2.4e-05	0.000445	ACSM3	acyl-CoA synthetase medium-chain family member 3	Coding
TC10000772.hg.1	8.27	10.98	-6.54	2.6e-05	0.000473	TAF5	TAF5 RNA polymerase II, TATA box binding protein (TBP)-associated factor, 100kDa	Coding
TC12000193.hg.1	11.62	14.33	-6.53	2e-06	0.000104	ATF7IP	activating transcription factor 7 interacting protein	Coding
TC04000652.hg.1	7.54	10.24	-6.51	7e-06	0.000221	JADE1	jade family PHD finger 1	Coding
TC08000597.hg.1	12.3	15	-6.5	2e-06	0.000119	LAPTM4B	lysosomal protein transmembrane 4 beta	Coding
TC04001196.hg.1	5.19	7.89	-6.5	5e-06	0.000187	ERVMER34-1	endogenous retrovirus group MER34, member 1	Coding
TC03000160.hg.1	7.16	9.86	-6.5	0.000568	0.004098			Coding
TC06001724.hg.1	7.63	10.33	-6.48	0.000527	0.003873			Coding
TC04002887.hg.1	5.18	7.87	-6.47	1e-05	0.000273	SORBS2	sorbin and SH3 domain containing 2	NonCoding
TC12002734.hg.1	14.3	16.99	-6.47	1.1e-05	0.000273	SLC2A3	solute carrier family 2 (facilitated glucose transporter), member 3	NonCoding
TC01005067.hg.1	11.87	14.55	-6.45	1e-06	9.8e-05	H3F3AP4	H3 histone, family 3A, pseudogene 4	NonCoding
TC06003368.hg.1	11.9	14.58	-6.44	3.4e-05	0.000558	DXO	decapping exoribonuclease	NonCoding
TC06000176.hg.1	6.41	9.09	-6.43	0.000197	0.001868	HIST1H2BH	histone cluster 1, H2bh	Coding
TC17000718.hg.1	9.92	12.6	-6.42	9e-06	0.000249	PRR11	proline rich 11	Coding
TC03000242.hg.1	7.2	9.88	-6.41	1.8e-05	0.000381	KIF15	kinesin family member 15	Coding
TC19002665.hg.1	9.96	12.64	-6.4	5e-06	0.000173	ZNF134	zinc finger protein 134	Coding
TC04000351.hg.1	5.43	8.1	-6.4	9e-06	0.000248	ADGRL3	adhesion G protein-coupled receptor L3	Coding
TC06001429.hg.1	8.07	10.74	-6.4	9e-06	0.000255	HIST1H3J	histone cluster 1, H3j	Coding
TC16000425.hg.1	6.55	9.23	-6.4	1.9e-05	0.000384	ORC6	origin recognition complex subunit 6	Coding
TC20001119.hg.1	8.34	11.02	-6.39	1.8e-05	0.000373	MGME1	mitochondrial genome maintenance exonuclease 1	NonCoding
TC05000866.hg.1	7.6	10.28	-6.38	2.7e-05	0.000488	CYFIP2	cytoplasmic FMR1 interacting protein 2	Coding
TC6_dbb_hap3000187.hg.1	5.28	7.95	-6.38	6.7e-05	0.000877	HLA-DOA	major histocompatibility complex, class II, DO alpha	Coding
TC6_mann_hap4000169.hg.1	5.28	7.95	-6.38	6.7e-05	0.000877	HLA-DOA	major histocompatibility complex, class II, DO alpha	Coding
TC11001506.hg.1	5.88	8.55	-6.36	1.1e-05	0.00028	SLC5A12	solute carrier family 5 (sodium/monocarboxylate cotransporter), member 12	Coding
TC09001296.hg.1	5.22	7.89	-6.35	4e-06	0.000169	LOC440173	uncharacterized LOC440173	Coding
TC05003060.hg.1	9.6	12.26	-6.35	5.6e-05	0.000776			NonCoding
TC08001112.hg.1	5.06	7.72	-6.35	6.3e-05	0.000841	TEX15	testis expressed 15	Coding
TC05000450.hg.1	7.19	9.85	-6.35	0.000447	0.003416			Coding
TC02000299.hg.1	8.74	11.41	-6.34	1.1e-07	4e-05	MSH6	mutS homolog 6	Coding
TC06001773.hg.1	5.66	8.32	-6.34	5e-06	0.000176	PLA2G7	phospholipase A2, group VII (platelet-activating factor acetylhydrolase, plasma)	Coding
TC03001959.hg.1	5.81	8.47	-6.34	0.000463	0.003515	SPTSSB	serine palmitoyltransferase, small subunit B	Coding
TC0X000868.hg.1	6.18	8.84	-6.33	4e-06	0.000164	GPM6B	glycoprotein M6B	Coding
TC07002985.hg.1	10.63	13.29	-6.33	1.4e-05	0.000326	ZNF117	zinc finger protein 117	NonCoding
TC14000914.hg.1	8.27	10.93	-6.32	2e-06	0.000108	LINC00641	long intergenic non-protein coding RNA 641	Coding
TC06001351.hg.1	5.42	8.08	-6.32	0.000506	0.003759	HIST1H1D	histone cluster 1, H1d	Coding
TC12001783.hg.1	5.58	8.24	-6.32	9.6e-05	0.001123	SLC6A15	solute carrier family 6 (neutral amino acid transporter), member 15	Coding
TC02001835.hg.1	5.19	7.85	-6.31	1e-05	0.000273	NRXN1	neurexin 1	Coding
TC19002275.hg.1	9.03	11.69	-6.31	5e-05	0.000718	LINC01002	long intergenic non-protein coding RNA 1002	NonCoding
TC0X001385.hg.1	4.15	6.8	-6.31	0.000404	0.003163	MIR18B	microRNA 18b	Coding
TC19002669.hg.1	6.99	9.64	-6.29	2e-06	0.000111	ZNF551	zinc finger protein 551	Coding
TC05001693.hg.1	7	9.65	-6.29	4e-06	0.000168	CDO1	cysteine dioxygenase type 1	Coding
TC13000748.hg.1	5.91	8.56	-6.29	7e-06	0.000216	EDNRB	endothelin receptor type B	Coding
TC12002306.hg.1	6.14	8.8	-6.28	5e-06	0.000173	BICD1	bicaudal D homolog 1 (Drosophila)	NonCoding
TC05001110.hg.1	8.3	10.95	-6.28	2.4e-05	0.000445	LPCAT1	lysophosphatidylcholine acyltransferase 1	Coding
TC02003673.hg.1	5.83	8.48	-6.27	5.2e-05	0.000737			NonCoding
TC11001216.hg.1	5.37	8.01	-6.26	4.2e-05	0.000643	GLB1L3	galactosidase beta 1 like 3	Coding
TC02001030.hg.1	9.76	12.41	-6.25	3e-06	0.000138	ITGA6	integrin alpha 6	Coding
TC04001216.hg.1	5.36	8.01	-6.25	2.5e-05	0.000459	NMU	neuromedin U	Coding
TC09001466.hg.1	6.61	9.25	-6.24	0.000137	0.001442	EPB41L4B	erythrocyte membrane protein band 4.1 like 4B	Coding
TC02000274.hg.1	8.07	10.71	-6.23	3e-06	0.000145	PPM1B	protein phosphatase, Mg2+/Mn2+ dependent, 1B	Coding
TC20000903.hg.1	6.02	8.65	-6.23	3.6e-05	0.000574	ZNF334	zinc finger protein 334	Coding
TC05002649.hg.1	6.6	9.24	-6.23	0.000186	0.001795	SNORA74A	small nucleolar RNA, H/ACA box 74A	NonCoding
TC21000395.hg.1	7.81	10.45	-6.23	0.000181	0.001754	MIS18A	MIS18 kinetochore protein A	Coding
TC08001068.hg.1	6.21	8.85	-6.22	2e-06	0.000117	NEFL	neurofilament, light polypeptide	Coding
TC08002279.hg.1	4.96	7.6	-6.22	6.6e-05	0.00087			NonCoding
TC06003647.hg.1	7.66	10.29	-6.22	0.000502	0.003735	USP49	ubiquitin specific peptidase 49	NonCoding
TC05001024.hg.1	8.32	10.96	-6.21	5.08e-07	6.4e-05	THOC3	THO complex 3	Coding
TC02003781.hg.1	5.18	7.81	-6.2	5e-06	0.000179			NonCoding
TC07002686.hg.1	7.39	10.03	-6.2	0.000106	0.001211			NonCoding
TC09001769.hg.1	5.29	7.92	-6.19	0.001013	0.006348	NRARP	NOTCH-regulated ankyrin repeat protein	Coding
TC04001940.hg.1	5.18	7.81	-6.18	0.000114	0.001269			NonCoding
TC06002111.hg.1	5.25	7.88	-6.18	0.000135	0.001427	CTAGE9	CTAGE family, member 9	Coding
TC07001195.hg.1	9.19	11.82	-6.18	0.000255	0.002264			Coding
TC19002064.hg.1	5.74	8.37	-6.18	8.5e-05	0.001033			NonCoding
TC06003812.hg.1	12.85	15.48	-6.17	3e-06	0.000139	HDAC2	histone deacetylase 2	NonCoding
TC22000619.hg.1	5.18	7.8	-6.17	8e-06	0.000228			Coding
TC09000933.hg.1	10.14	12.76	-6.16	8e-06	0.000227	HAUS6	HAUS augmin like complex subunit 6	Coding
TC02000842.hg.1	4	6.63	-6.16	0.001774	0.009757			Coding
TC6_mcf_hap5000075.hg.1	5.67	8.29	-6.15	7e-06	0.000216	HLA-DRA	major histocompatibility complex, class II, DR alpha	Coding
TC6_qbl_hap6000081.hg.1	5.67	8.29	-6.15	7e-06	0.000216	HLA-DRA	major histocompatibility complex, class II, DR alpha	Coding
TC6_ssto_hap7000076.hg.1	5.67	8.29	-6.15	7e-06	0.000216	HLA-DRA	major histocompatibility complex, class II, DR alpha	Coding
TC6_mcf_hap5000176.hg.1	5.5	8.12	-6.15	2.3e-05	0.000438	HLA-DOA	major histocompatibility complex, class II, DO alpha	Coding
TC03002106.hg.1	7.79	10.41	-6.13	1.6e-05	0.000348	P3H2	prolyl 3-hydroxylase 2	Coding
TC16001280.hg.1	8.05	10.66	-6.11	2.14e-08	2.2e-05	TMEM170A	transmembrane protein 170A	Coding
TC16000477.hg.1	9.27	11.88	-6.11	3e-06	0.000131	NUP93	nucleoporin 93kDa	Coding
TC13000468.hg.1	8.85	11.46	-6.11	1.4e-05	0.000326	SKA3	spindle and kinetochore associated complex subunit 3	Coding
TC15002329.hg.1	5.65	8.27	-6.11	2.4e-05	0.000452	SH3GL3	SH3-domain GRB2-like 3	NonCoding
TC05000709.hg.1	7.18	9.79	-6.1	0.000565	0.004082	SNORA74A	small nucleolar RNA, H/ACA box 74A	Coding
TC19001348.hg.1	7.88	10.49	-6.09	1e-06	9.3e-05	ZNF626	zinc finger protein 626; zinc finger protein 100	Coding
TC0X002186.hg.1	4.95	7.55	-6.08	4e-06	0.000168			NonCoding
TC11002526.hg.1	8.79	11.39	-6.08	1.1e-05	0.000288			NonCoding
TC13000493.hg.1	7.36	9.96	-6.08	1.2e-05	0.000295	CENPJ	centromere protein J	Coding
TC04000416.hg.1	5.56	8.17	-6.08	0.000164	0.00164	PARM1	prostate androgen-regulated mucin-like protein 1	Coding
TC10002498.hg.1	5.75	8.35	-6.07	1.1e-05	0.000282			NonCoding
TC6_cox_hap2000201.hg.1	5.75	8.35	-6.07	4.5e-05	0.000673	HLA-DOA	major histocompatibility complex, class II, DO alpha	Coding
TC0X000212.hg.1	9.68	12.28	-6.06	4.61e-07	6.1e-05	KDM6A	lysine (K)-specific demethylase 6A	Coding
TC09000990.hg.1	7.14	9.74	-6.06	9.55e-07	8.2e-05	C9orf72	chromosome 9 open reading frame 72	Coding
TC04001830.hg.1	6.07	8.67	-6.06	3e-06	0.00013	TRIML2	tripartite motif family like 2	Coding
TC03000836.hg.1	5.02	7.62	-6.06	0.000644	0.004524			Coding
TC21000868.hg.1	4.84	7.44	-6.06	0.000263	0.002314			NonCoding
TC14000664.hg.1	11.42	14.02	-6.05	0.000141	0.001476	SNORD113-1	small nucleolar RNA, C/D box 113-1	Coding
TC06000173.hg.1	11.04	13.64	-6.04	5.6e-05	0.00078	HIST1H2AE	histone cluster 1, H2ae	Coding
TC6_dbb_hap3000083.hg.1	5.66	8.25	-6.02	6e-06	0.000189	HLA-DRA	major histocompatibility complex, class II, DR alpha	Coding
TC6_mann_hap4000074.hg.1	5.67	8.26	-6.02	7e-06	0.000223	HLA-DRA	major histocompatibility complex, class II, DR alpha	Coding
TC11000390.hg.1	6.4	8.99	-6.02	2.2e-05	0.000427	GYLTL1B	glycosyltransferase-like 1B	Coding
TC19001564.hg.1	6.48	9.07	-6.01	3.4e-05	0.000563	GRIK5	glutamate receptor, ionotropic, kainate 5	Coding
TC21000204.hg.1	6.13	8.72	-6	1.2e-05	0.000299	PDE9A	phosphodiesterase 9A	Coding
TC14001117.hg.1	6.9	9.48	-6	2.8e-05	0.000492	L2HGDH	L-2-hydroxyglutarate dehydrogenase	Coding
TC12002388.hg.1	4.81	7.4	-6	0.000561	0.004064	ERBB3	erb-b2 receptor tyrosine kinase 3	NonCoding
TC02002301.hg.1	5.25	7.83	-5.99	2e-06	0.000118	FAR2P1	fatty acyl-CoA reductase 2 pseudogene 1	Coding
TC01003107.hg.1	9.09	11.67	-5.99	5e-06	0.000173			Coding
TC01003431.hg.1	9.09	11.67	-5.99	5e-06	0.000173			Coding
TC01003434.hg.1	9.09	11.67	-5.99	5e-06	0.000173			Coding
TC01003437.hg.1	9.09	11.67	-5.99	5e-06	0.000173			Coding
TC01003440.hg.1	9.09	11.67	-5.99	5e-06	0.000173			Coding
TC06000305.hg.1	9.09	11.67	-5.99	5e-06	0.000173			Coding
TC06002082.hg.1	9.09	11.67	-5.99	5e-06	0.000173			Coding
TC01006300.hg.1	9.25	11.83	-5.98	2.08e-07	4.7e-05	STIL	SCL/TAL1 interrupting locus	Coding
TC04000006.hg.1	8.35	10.93	-5.98	1.3e-05	0.000311	ZNF141	zinc finger protein 141	Coding
TC6_ssto_hap7000171.hg.1	5.3	7.88	-5.97	7.2e-05	0.000917	HLA-DOA	major histocompatibility complex, class II, DO alpha	Coding
TC0X000378.hg.1	6.3	8.87	-5.96	9e-06	0.000246	GDPD2	glycerophosphodiester phosphodiesterase domain containing 2	Coding
TC01001957.hg.1	5.32	7.89	-5.95	2.6e-05	0.000467	RYR2	ryanodine receptor 2 (cardiac)	Coding
TC04002014.hg.1	6.38	8.95	-5.95	0.000469	0.003551	DANCR	differentiation antagonizing non-protein coding RNA	NonCoding
TC19000506.hg.1	6.1	8.68	-5.95	0.000857	0.005608	LOC728485	uncharacterized LOC728485	Coding
TC19001630.hg.1	6.27	8.84	-5.95	0.000774	0.005194			Coding
TC12002391.hg.1	10.39	12.96	-5.93	7.5e-05	0.000943			NonCoding
TC06001507.hg.1	8.01	10.57	-5.91	1.2e-05	0.000298	MDC1	mediator of DNA-damage checkpoint 1	Coding
TC22000322.hg.1	5.6	8.16	-5.91	0.00015	0.001539	LOC100130899	uncharacterized LOC100130899	Coding
TC22001116.hg.1	5.6	8.16	-5.91	0.00015	0.001539	LOC100130899	uncharacterized LOC100130899	NonCoding
TC16001269.hg.1	9.05	11.61	-5.9	9.52e-09	1.8e-05	RFWD3	ring finger and WD repeat domain 3	Coding
TC6_qbl_hap6000189.hg.1	5.43	7.99	-5.9	5.8e-05	0.000793	HLA-DOA	major histocompatibility complex, class II, DO alpha	Coding
TC02000263.hg.1	7.9	10.46	-5.89	5e-06	0.000179	MTA3	metastasis associated 1 family member 3	Coding
TC13001506.hg.1	4.88	7.44	-5.89	0.000355	0.002878			NonCoding
TC05001275.hg.1	11.07	13.63	-5.88	5.55e-08	3.2e-05	NUP155	nucleoporin 155kDa	Coding
TC15000160.hg.1	6.95	9.51	-5.88	0.000129	0.001382	ULK4P3	ULK4 pseudogene 3	Coding
TC13001312.hg.1	7.55	10.11	-5.87	7e-06	0.000212			NonCoding
TC0Y000001.hg.1	8.17	10.72	-5.87	1.7e-05	0.00037	PLCXD1	phosphatidylinositol-specific phospholipase C, X domain containing 1	Coding
TC6_mann_hap4000214.hg.1	5.88	8.43	-5.87	1.8e-05	0.000373	HLA-DPB2	major histocompatibility complex, class II, DP beta 2 (pseudogene)	Coding
TC6_qbl_hap6000211.hg.1	5.88	8.43	-5.87	1.8e-05	0.000373	HLA-DPB2	major histocompatibility complex, class II, DP beta 2 (pseudogene)	Coding
TC10001550.hg.1	5.85	8.4	-5.86	1.7e-05	0.000358	SORBS1	sorbin and SH3 domain containing 1	Coding
TC15002805.hg.1	6.93	9.48	-5.86	2.2e-05	0.000427	ULK4P1	ULK4 pseudogene 1; ULK4 pseudogene 3; ULK4 pseudogene 2	Coding
TC04001439.hg.1	4.93	7.47	-5.84	0.000169	0.001674	TACR3	tachykinin receptor 3	Coding
TC12001366.hg.1	7.88	10.42	-5.84	0.000196	0.001864	AK4P3	adenylate kinase 4 pseudogene 3	Coding
TC19001555.hg.1	9.25	11.79	-5.83	3.5e-05	0.000572	EXOSC5	exosome component 5	Coding
TC01002048.hg.1	9.16	11.7	-5.82	2e-06	0.000124			Coding
TC11001165.hg.1	6.03	8.57	-5.82	7e-06	0.00022	DDX25	DEAD (Asp-Glu-Ala-Asp) box helicase 25	Coding
TC01005580.hg.1	5.73	8.27	-5.81	4.6e-05	0.000684			NonCoding
TC17001379.hg.1	7.35	9.89	-5.81	0.000791	0.005281			Coding
TC20000660.hg.1	7.82	10.36	-5.81	0.000221	0.002038	SNORD17	small nucleolar RNA, C/D box 17	Coding
TC04000853.hg.1	8.06	10.6	-5.8	2.81e-07	5e-05	GALNT7	polypeptide N-acetylgalactosaminyltransferase 7	Coding
TC05001408.hg.1	8.37	10.91	-5.8	7.03e-07	7.3e-05	CENPK	centromere protein K	Coding
TC20000384.hg.1	13.41	15.95	-5.8	2e-06	0.000123	CSE1L	CSE1 chromosome segregation 1-like (yeast)	Coding
TC05003061.hg.1	8.38	10.92	-5.8	6e-06	0.000202			NonCoding
TC18000401.hg.1	8.87	11.4	-5.78	4e-06	0.000163	ESCO1	establishment of sister chromatid cohesion N-acetyltransferase 1	Coding
TC09000323.hg.1	6.85	9.38	-5.78	1.6e-05	0.000345	MAMDC2	MAM domain containing 2	Coding
TC02000758.hg.1	8.37	10.9	-5.78	2.8e-05	0.000493	EPB41L5	erythrocyte membrane protein band 4.1 like 5	Coding
TC6_apd_hap1000077.hg.1	7.75	10.28	-5.77	1.6e-05	0.00035	MDC1	mediator of DNA-damage checkpoint 1	Coding
TC6_dbb_hap3000130.hg.1	7.75	10.28	-5.77	1.6e-05	0.00035	MDC1	mediator of DNA-damage checkpoint 1	Coding
TC6_mcf_hap5000120.hg.1	7.75	10.28	-5.77	1.6e-05	0.00035	MDC1	mediator of DNA-damage checkpoint 1	Coding
TC6_ssto_hap7000121.hg.1	7.75	10.28	-5.77	1.6e-05	0.00035	MDC1	mediator of DNA-damage checkpoint 1	Coding
TC22000870.hg.1	5.46	7.99	-5.77	4.8e-05	0.000701	PHF21B	PHD finger protein 21B	Coding
TC04000779.hg.1	5.36	7.88	-5.77	0.000121	0.001322	RBM46	RNA binding motif protein 46	Coding
TC10000189.hg.1	8.91	11.44	-5.76	4e-06	0.000166	MASTL	microtubule associated serine/threonine kinase-like	Coding
TC19000443.hg.1	7.76	10.28	-5.75	9e-06	0.000243	PDCD2L	programmed cell death 2-like	Coding
TC16000822.hg.1	9.71	12.23	-5.75	9e-06	0.000245	TRAP1	TNF receptor-associated protein 1	Coding
TC03000438.hg.1	10.42	12.95	-5.75	0.001456	0.008414			Coding
TC04000053.hg.1	10.42	12.95	-5.75	0.001456	0.008414			Coding
TC0X002188.hg.1	5.03	7.55	-5.74	2e-06	0.000119			NonCoding
TC14001862.hg.1	8.57	11.09	-5.74	6e-06	0.000201	MEG8	maternally expressed 8 (non-protein coding)	NonCoding
TC6_mann_hap4000119.hg.1	7.68	10.2	-5.74	2.8e-05	0.000494	MDC1	mediator of DNA-damage checkpoint 1	Coding
TC17002163.hg.1	6.38	8.9	-5.74	6.1e-05	0.000819			NonCoding
TC18000908.hg.1	4.81	7.33	-5.74	6.9e-05	0.000894			NonCoding
TC05001527.hg.1	8.86	11.38	-5.73	2e-06	0.000108	SERINC5	serine incorporator 5	Coding
TC6_qbl_hap6000131.hg.1	7.91	10.43	-5.73	1.9e-05	0.000384	MDC1	mediator of DNA-damage checkpoint 1	Coding
TC06001370.hg.1	8.69	11.21	-5.73	2.1e-05	0.000419	ZNF322	zinc finger protein 322	Coding
TC14000386.hg.1	7.66	10.18	-5.73	2.3e-05	0.000436	SYNE2	spectrin repeat containing, nuclear envelope 2	Coding
TC15001172.hg.1	5.26	7.78	-5.73	3.8e-05	0.0006			Coding
TC08001561.hg.1	5.12	7.64	-5.72	0.000248	0.00222			Coding
TC08001012.hg.1	5.44	7.95	-5.71	1e-06	9.2e-05	MTMR7	myotubularin related protein 7	Coding
TC05001319.hg.1	6.79	9.3	-5.71	5e-06	0.000172	C5orf34	chromosome 5 open reading frame 34	Coding
TC04001698.hg.1	5.43	7.94	-5.7	8.66e-08	3.7e-05	NPY1R	neuropeptide Y receptor Y1	Coding
TC6_cox_hap2000141.hg.1	7.59	10.1	-5.7	2.9e-05	0.000502	MDC1	mediator of DNA-damage checkpoint 1	Coding
TC04000773.hg.1	7.08	9.59	-5.7	7.5e-05	0.000941	MND1	meiotic nuclear divisions 1	Coding
TC14001103.hg.1	6.53	9.04	-5.7	0.000213	0.001982	DNAAF2	dynein, axonemal, assembly factor 2	Coding
TC14001578.hg.1	9.06	11.57	-5.69	6.6e-08	3.3e-05			NonCoding
TC0Y000053.hg.1	10.89	13.4	-5.69	2e-06	0.000124	DDX3Y	DEAD (Asp-Glu-Ala-Asp) box helicase 3, Y-linked	Coding
TC20000908.hg.1	8.28	10.78	-5.69	4e-06	0.000164	ZMYND8	zinc finger, MYND-type containing 8	Coding
TC05002774.hg.1	12.13	14.63	-5.68	3e-06	0.000132	HNRNPAB	heterogeneous nuclear ribonucleoprotein A/B	NonCoding
TC14000988.hg.1	6.04	8.54	-5.68	2e-05	0.0004	NOVA1	neuro-oncological ventral antigen 1	Coding
TC11001508.hg.1	7.16	9.66	-5.68	3.9e-05	0.000609	CCDC34	coiled-coil domain containing 34	Coding
TC09002623.hg.1	5.1	7.61	-5.68	8.1e-05	0.000998			NonCoding
TC06000178.hg.1	6.42	8.93	-5.68	0.000221	0.002036	HIST1H2BI	histone cluster 1, H2bi	Coding
TC01004102.hg.1	10.5	13	-5.67	0.000713	0.004886			NonCoding
TC02003187.hg.1	6.42	8.92	-5.67	0.000107	0.001219			NonCoding
TC06002940.hg.1	4.76	7.26	-5.66	0.000542	0.003955	FUT9	fucosyltransferase 9 (alpha (1,3) fucosyltransferase)	NonCoding
TC02002428.hg.1	5.23	7.73	-5.65	3.3e-05	0.00055	NEB	nebulin	Coding
TC0X000017.hg.1	7.25	9.74	-5.64	1.2e-05	0.000294	GYG2	glycogenin 2	Coding
TC16000327.hg.1	7.39	9.89	-5.64	1.8e-05	0.000379	KIF22	kinesin family member 22	Coding
TC18000877.hg.1	5.45	7.95	-5.64	3.4e-05	0.000559			NonCoding
TC02004581.hg.1	6.2	8.69	-5.63	1e-06	9.4e-05			NonCoding
TC20000063.hg.1	9.79	12.29	-5.63	5e-06	0.000176	MCM8	minichromosome maintenance 8 homologous recombination repair factor	Coding
TC10002673.hg.1	12.05	14.54	-5.61	5e-06	0.000186	JMJD1C	jumonji domain containing 1C	NonCoding
TC15000664.hg.1	9.54	12.03	-5.6	5.98e-07	6.8e-05	NEO1	neogenin 1	Coding
TC06001353.hg.1	8.74	11.22	-5.6	2e-06	0.000116	HIST1H3F	histone cluster 1, H3f	Coding
TC04002753.hg.1	6.1	8.59	-5.6	1.7e-05	0.000357	CLGN	calmegin	NonCoding
TC06000399.hg.1	5.31	7.8	-5.6	3.1e-05	0.000532	HLA-DRA	major histocompatibility complex, class II, DR alpha	Coding
TC02000836.hg.1	3.93	6.42	-5.6	0.0003	0.00255			Coding
TC02000839.hg.1	3.93	6.42	-5.6	0.0003	0.00255			Coding
TC02002312.hg.1	3.93	6.42	-5.6	0.0003	0.00255			Coding
TC06002899.hg.1	5.18	7.66	-5.59	3.15e-07	5.2e-05	LOC101928714	uncharacterized LOC101928714	NonCoding
TC04002402.hg.1	10.51	12.99	-5.58	1.2e-05	0.000297	ABCA11P	ATP binding cassette subfamily A member 11, pseudogene	NonCoding
TC13001507.hg.1	4.96	7.44	-5.58	2.9e-05	0.000501			NonCoding
TC04000004.hg.1	6.31	8.79	-5.58	5.4e-05	0.000755	ZNF876P	zinc finger protein 876, pseudogene	Coding
TC02004168.hg.1	11.11	13.59	-5.57	5e-06	0.000174	ATL2	atlastin GTPase 2	NonCoding
TC14001864.hg.1	9.24	11.72	-5.57	8e-06	0.000231			NonCoding
TC12002307.hg.1	4.74	7.22	-5.57	1.3e-05	0.000306			NonCoding
TC02000819.hg.1	3.89	6.37	-5.57	0.000314	0.002632			Coding
TC02000822.hg.1	3.89	6.37	-5.57	0.000314	0.002632			Coding
TC02000823.hg.1	3.89	6.37	-5.57	0.000314	0.002632			Coding
TC02002333.hg.1	3.89	6.37	-5.57	0.000314	0.002632			Coding
TC02002335.hg.1	3.89	6.37	-5.57	0.000314	0.002632			Coding
TC02002336.hg.1	3.89	6.37	-5.57	0.000314	0.002632			Coding
TC14000665.hg.1	7.5	9.98	-5.57	0.000312	0.002625			Coding
TC02000357.hg.1	8.27	10.74	-5.56	2e-06	0.000117	B3GNT2	UDP-GlcNAc:betaGal beta-1,3-N-acetylglucosaminyltransferase 2	Coding
TC0X001037.hg.1	5.33	7.8	-5.55	6e-06	0.000199	DGKK	diacylglycerol kinase, kappa	Coding
TC18000446.hg.1	6.09	8.56	-5.55	1.6e-05	0.000357	GAREM1	GRB2 associated regulator of MAPK1 1	Coding
TC01003188.hg.1	7.72	10.2	-5.55	0.000249	0.002228	HIST2H3D	histone cluster 2, H3d	Coding
TC06001010.hg.1	5.6	8.07	-5.55	0.000226	0.002071	MYB	v-myb avian myeloblastosis viral oncogene homolog	Coding
TC15002122.hg.1	6.64	9.11	-5.54	3.2e-05	0.000536			NonCoding
TC05001087.hg.1	5.76	8.23	-5.54	0.000578	0.00416			Coding
TC07002198.hg.1	4.68	7.15	-5.54	0.000155	0.001573			NonCoding
TC04001963.hg.1	5.61	8.07	-5.53	4.1e-05	0.000636			NonCoding
TC05000697.hg.1	9.96	12.43	-5.52	1.4e-05	0.000331	KIF20A	kinesin family member 20A	Coding
TC12002063.hg.1	7.65	10.12	-5.51	4e-06	0.000166	KDM2B	lysine (K)-specific demethylase 2B	Coding
TC04000997.hg.1	7.05	9.52	-5.51	5e-06	0.000185	CRMP1	collapsin response mediator protein 1	Coding
TC19000790.hg.1	7.91	10.38	-5.51	1.5e-05	0.000341	ZNF613	zinc finger protein 613	Coding
TC14001091.hg.1	5.42	7.88	-5.51	2.6e-05	0.000476	LINC00648	long intergenic non-protein coding RNA 648	Coding
TC19001359.hg.1	8.83	11.29	-5.5	6.2e-05	0.000834	ZNF98	zinc finger protein 98	Coding
TC11002473.hg.1	8.71	11.17	-5.49	5e-06	0.000174	NCAPD3	non-SMC condensin II complex subunit D3	Coding
TC09002383.hg.1	5.92	8.38	-5.49	3.4e-05	0.000555	RFX3	regulatory factor X, 3 (influences HLA class II expression)	NonCoding
TC05001657.hg.1	7.31	9.77	-5.49	0.000217	0.002006	EFNA5	ephrin-A5	Coding
TC0X001381.hg.1	4.81	7.27	-5.49	0.000516	0.003811	MIR363	microRNA 363	Coding
TC14000667.hg.1	9.76	12.22	-5.49	0.000434	0.003338	SNORD113-3	small nucleolar RNA, C/D box 113-3	Coding
TC01000582.hg.1	6.16	8.61	-5.48	6.58e-08	3.3e-05	RAD54L	RAD54-like (S. cerevisiae)	Coding
TC01006392.hg.1	7.33	9.78	-5.48	4.4e-05	0.00066	ZNF695	zinc finger protein 695	Coding
TC14000663.hg.1	9.85	12.3	-5.48	0.000192	0.001834			Coding
TC04001634.hg.1	9.74	12.19	-5.46	6.11e-07	6.9e-05	LRBA	LPS-responsive vesicle trafficking, beach and anchor containing	Coding
TC10000749.hg.1	8.57	11.02	-5.46	2e-06	0.000113	NOLC1	nucleolar and coiled-body phosphoprotein 1	Coding
TC03000930.hg.1	10.49	12.93	-5.45	3.4e-07	5.3e-05	ECT2	epithelial cell transforming 2	Coding
TC6_apd_hap1000124.hg.1	6.36	8.81	-5.45	1e-06	9.5e-05	HLA-DPB2	major histocompatibility complex, class II, DP beta 2 (pseudogene)	Coding
TC10002247.hg.1	6.1	8.55	-5.45	1.9e-05	0.000384			NonCoding
TC08000650.hg.1	5.81	8.26	-5.45	1.9e-05	0.000388	RIMS2	regulating synaptic membrane exocytosis 2	Coding
TC20000293.hg.1	6.71	9.15	-5.45	0.000532	0.003908	FAM83D	family with sequence similarity 83, member D	Coding
TC22000525.hg.1	6.17	8.62	-5.45	0.000227	0.002075			Coding
TC22000536.hg.1	6.17	8.62	-5.45	0.000227	0.002075			Coding
TC22000586.hg.1	6.17	8.62	-5.45	0.000227	0.002075			Coding
TC0X001365.hg.1	5.23	7.67	-5.43	5.1e-05	0.000733	IGSF1	immunoglobulin superfamily, member 1	Coding
TC11001517.hg.1	8.84	11.28	-5.43	5.7e-05	0.000785	KIF18A	kinesin family member 18A	Coding
TC17001173.hg.1	6.64	9.09	-5.43	7.1e-05	0.000905	CENPV	centromere protein V	Coding
TC17001566.hg.1	7.56	10	-5.43	0.000266	0.002333			Coding
TC02002669.hg.1	8.74	11.17	-5.42	6e-06	0.000198	ORC2	origin recognition complex subunit 2	Coding
TC09000940.hg.1	5.35	7.78	-5.42	4.3e-05	0.000652	SLC24A2	solute carrier family 24 (sodium/potassium/calcium exchanger), member 2	Coding
TC19001394.hg.1	6.96	9.4	-5.42	7.8e-05	0.000971	RHPN2	rhophilin, Rho GTPase binding protein 2	Coding
TC0X001124.hg.1	8.36	10.79	-5.41	8.4e-05	0.001023	ZMYM3	zinc finger, MYM-type 3	Coding
TC17002650.hg.1	5.74	8.17	-5.4	9e-06	0.000246			NonCoding
TC22001012.hg.1	8.36	10.79	-5.4	1.7e-05	0.00036	BCR	breakpoint cluster region	NonCoding
TC11003427.hg.1	4.42	6.86	-5.4	0.000855	0.005599	MIR4697HG	MIR4697 host gene	NonCoding
TC14000951.hg.1	10.45	12.88	-5.39	1e-06	9e-05	SLC7A8	solute carrier family 7 (amino acid transporter light chain, L system), member 8	Coding
TC18000268.hg.1	10.1	12.54	-5.39	6e-06	0.000205	ADNP2	ADNP homeobox 2	Coding
TC07000815.hg.1	7.88	10.3	-5.38	4.58e-07	6.1e-05	MEST	mesoderm specific transcript	Coding
TC02001185.hg.1	9.64	12.07	-5.38	1.8e-05	0.000381	FZD7	frizzled class receptor 7	Coding
TC06001777.hg.1	7.94	10.37	-5.38	4e-05	0.000622	TNFRSF21	tumor necrosis factor receptor superfamily, member 21	Coding
TC07000957.hg.1	7.23	9.66	-5.38	5.5e-05	0.000764	ARHGEF5	Rho guanine nucleotide exchange factor 5	Coding
TC0X001662.hg.1	4.9	7.33	-5.38	0.000374	0.002993			NonCoding
TC17001298.hg.1	7.1	9.53	-5.37	1e-05	0.000262	SPAG5	sperm associated antigen 5	Coding
TC02000366.hg.1	6.08	8.51	-5.37	0.000102	0.001173	LGALSL	lectin, galactoside-binding-like	Coding
TC10001014.hg.1	5.38	7.81	-5.37	0.000159	0.001601	PRKCQ	protein kinase C, theta	Coding
TC12000187.hg.1	7.06	9.48	-5.36	2.1e-05	0.000408	FAM234B	family with sequence similarity 234, member B	Coding
TC6_ssto_hap7000086.hg.1	6.14	8.56	-5.35	3e-06	0.000138	HLA-DPB2	major histocompatibility complex, class II, DP beta 2 (pseudogene)	Coding
TC12001168.hg.1	7.76	10.18	-5.35	6e-06	0.000195	SLC2A14	solute carrier family 2 (facilitated glucose transporter), member 14	Coding
TC08000652.hg.1	5.7	8.12	-5.35	4.7e-05	0.000687			Coding
TC19000567.hg.1	10.7	13.11	-5.35	5.1e-05	0.000733	SNRPA	small nuclear ribonucleoprotein polypeptide A	Coding
TC22000685.hg.1	5.79	8.21	-5.34	2.4e-05	0.000445	SYN3	synapsin III	Coding
TC18000058.hg.1	6.35	8.77	-5.34	6.2e-05	0.00083	GNAL	guanine nucleotide binding protein (G protein), alpha activating activity polypeptide, olfactory type	Coding
TC11002123.hg.1	9.85	12.26	-5.33	3e-06	0.000143	PAK1	p21 protein (Cdc42/Rac)-activated kinase 1	Coding
TC01005541.hg.1	6.05	8.46	-5.33	0.000441	0.003379			NonCoding
TC03002300.hg.1	6.09	8.51	-5.33	0.000251	0.002237			NonCoding
TC12002540.hg.1	5.92	8.33	-5.33	0.000386	0.003057			NonCoding
TC10001756.hg.1	11.52	13.93	-5.32	7e-06	0.000209	MKI67	marker of proliferation Ki-67	Coding
TC18000088.hg.1	11.01	13.43	-5.32	3.6e-05	0.000582	SNRPD1	small nuclear ribonucleoprotein D1 polypeptide	Coding
TC13000413.hg.1	9.18	11.59	-5.32	0.000126	0.001364			Coding
TC09001366.hg.1	7.77	10.18	-5.31	7.83e-07	7.6e-05	PTCH1	patched 1	Coding
TC11000077.hg.1	9.65	12.06	-5.31	3.3e-05	0.000545	TSSC2	tumor suppressing subtransferable candidate 2 pseudogene	Coding
TC01003200.hg.1	10.01	12.42	-5.29	5e-06	0.000176	ANP32E	acidic nuclear phosphoprotein 32 family member E	Coding
TC09000322.hg.1	5.43	7.83	-5.29	4.2e-05	0.000645	C9orf135	chromosome 9 open reading frame 135	Coding
TC04000331.hg.1	10.35	12.74	-5.27	5e-06	0.000177	PAICS	phosphoribosylaminoimidazole carboxylase, phosphoribosylaminoimidazole succinocarboxamide synthetase	Coding
TC07002132.hg.1	8.53	10.92	-5.27	2.5e-05	0.000464			NonCoding
TC19001251.hg.1	5.73	8.13	-5.27	3.5e-05	0.000569	EPHX3	epoxide hydrolase 3	Coding
TC0X002160.hg.1	5.04	7.44	-5.27	0.000517	0.003819	ZMAT1	zinc finger, matrin-type 1	NonCoding
TC01006247.hg.1	8.8	11.2	-5.26	3e-06	0.000134	HNRNPU	heterogeneous nuclear ribonucleoprotein U (scaffold attachment factor A)	NonCoding
TC07000129.hg.1	5.13	7.52	-5.26	1.3e-05	0.000311	LINC01162	long intergenic non-protein coding RNA 1162	Coding
TC10000059.hg.1	5.56	7.95	-5.26	8.2e-05	0.001003	PRKCQ-AS1	PRKCQ antisense RNA 1	Coding
TC01003702.hg.1	7.43	9.82	-5.25	3e-06	0.000138	UBE2T	ubiquitin conjugating enzyme E2T	Coding
TC0X001098.hg.1	7.33	9.72	-5.24	3e-05	0.000515	LAS1L	LAS1-like, ribosome biogenesis factor	Coding
TC05000561.hg.1	11.58	13.97	-5.24	5.4e-05	0.000755	MIR1244-1	microRNA 1244-1; microRNA 1244-2; microRNA 1244-3	Coding
TC12000172.hg.1	11.58	13.97	-5.24	5.4e-05	0.000755	MIR1244-3	microRNA 1244-3; microRNA 1244-1; microRNA 1244-2	Coding
TC12001190.hg.1	11.58	13.97	-5.24	5.4e-05	0.000755	MIR1244-1	microRNA 1244-1; microRNA 1244-2; microRNA 1244-3	Coding
TC01004101.hg.1	11.53	13.92	-5.24	0.000255	0.002268			NonCoding
TC09001250.hg.1	8.31	10.7	-5.24	0.001453	0.0084			Coding
TC16000189.hg.1	6.44	8.83	-5.24	0.00072	0.00492	MPV17L	MPV17 mitochondrial membrane protein-like	Coding
TC0X001607.hg.1	6.16	8.55	-5.23	1.8e-05	0.000373			NonCoding
TC02002860.hg.1	6.89	9.27	-5.22	2.3e-05	0.000438	SNORA75	small nucleolar RNA, H/ACA box 75	Coding
TC02004330.hg.1	6.12	8.51	-5.22	9.2e-05	0.001088			NonCoding
TC01001079.hg.1	7.7	10.08	-5.21	5.5e-05	0.000766			Coding
TC06000238.hg.1	4.8	7.18	-5.21	0.000411	0.003204			Coding
TC05000002.hg.1	6.03	8.4	-5.2	6e-06	0.000203	PLEKHG4B	pleckstrin homology domain containing, family G (with RhoGef domain) member 4B	Coding
TC12002517.hg.1	11.31	13.69	-5.2	1.5e-05	0.000342	MRPL42	mitochondrial ribosomal protein L42	NonCoding
TC09002186.hg.1	6.01	8.39	-5.2	3.2e-05	0.000542			NonCoding
TC02005047.hg.1	5.01	7.39	-5.2	7.3e-05	0.000923	TTN	titin	Coding
TC15000394.hg.1	6.33	8.71	-5.2	0.000769	0.005166	MIR4712	microRNA 4712	Coding
TC22001287.hg.1	5.5	7.88	-5.19	3.1e-05	0.000532			NonCoding
TC01001430.hg.1	8.06	10.44	-5.19	3.6e-05	0.000582	NUF2	NUF2, NDC80 kinetochore complex component	Coding
TC19001987.hg.1	6.2	8.58	-5.19	0.000636	0.004477	ZNF788	zinc finger family member 788	NonCoding
TC12001617.hg.1	8.04	10.41	-5.18	2.54e-07	4.9e-05	ZBTB39	zinc finger and BTB domain containing 39	Coding
TC17000136.hg.1	7.35	9.72	-5.18	6.49e-07	7.1e-05	PFAS	phosphoribosylformylglycinamidine synthase	Coding
TC15002642.hg.1	8.59	10.96	-5.18	0.000164	0.001641	CIB2	calcium and integrin binding family member 2	NonCoding
TC17002324.hg.1	5.76	8.13	-5.18	0.000475	0.003587			NonCoding
TC15000635.hg.1	5.55	7.92	-5.17	0.000138	0.001453	PAQR5	progestin and adipoQ receptor family member V	Coding
TC0X000885.hg.1	8.47	10.84	-5.16	1e-06	8.6e-05	CTPS2	CTP synthase 2	Coding
TC07000732.hg.1	5.76	8.13	-5.16	2e-06	0.000124	KCND2	potassium channel, voltage gated Shal related subfamily D, member 2	Coding
TC02000503.hg.1	4.98	7.35	-5.15	0.000283	0.002436			Coding
TC06004153.hg.1	5.41	7.77	-5.15	0.000679	0.004714	LOC101927768	uncharacterized LOC101927768	NonCoding
TC11003224.hg.1	5.01	7.38	-5.15	0.000107	0.001215			NonCoding
TC07001654.hg.1	8.29	10.65	-5.14	1.84e-07	4.6e-05	MCM7	minichromosome maintenance complex component 7	Coding
TC0X000088.hg.1	8.22	10.58	-5.14	8e-06	0.000238	CDKL5	cyclin-dependent kinase-like 5	Coding
TC03000455.hg.1	5.39	7.75	-5.13	5e-06	0.000178	CADM2	cell adhesion molecule 2	Coding
TC10001329.hg.1	11.05	13.41	-5.13	2.2e-05	0.000423	JMJD1C	jumonji domain containing 1C	Coding
TC06001341.hg.1	5.39	7.75	-5.13	9.1e-05	0.001084	HIST1H4B	histone cluster 1, H4b	Coding
TC06002662.hg.1	6.68	9.04	-5.13	9.5e-05	0.001113	ZNF391	zinc finger protein 391	NonCoding
TC12000387.hg.1	8.74	11.1	-5.12	1.3e-05	0.000312	SMARCD1	SWI/SNF related, matrix associated, actin dependent regulator of chromatin, subfamily d, member 1	Coding
TC09001205.hg.1	7.9	10.26	-5.12	1.9e-05	0.000385	ABHD17B	abhydrolase domain containing 17B	Coding
TC12001657.hg.1	6.08	8.44	-5.12	2.6e-05	0.000474	PPM1H	protein phosphatase, Mg2+/Mn2+ dependent, 1H	Coding
TC01006110.hg.1	4.85	7.2	-5.12	6e-05	0.000816	ESRRG	estrogen-related receptor gamma	NonCoding
TC15000056.hg.1	5.25	7.6	-5.12	0.000293	0.002504	SNORD116-10	small nucleolar RNA, C/D box 116-10	Coding
TC20001756.hg.1	6.11	8.46	-5.11	4e-06	0.000164	ANKEF1	ankyrin repeat and EF-hand domain containing 1	Coding
TC03002899.hg.1	7.69	10.04	-5.11	0.001734	0.009599			NonCoding
TC01000292.hg.1	12.04	14.39	-5.1	5e-06	0.000177	KDM1A	lysine (K)-specific demethylase 1A	Coding
TC01002500.hg.1	7.63	9.98	-5.1	2.3e-05	0.000435	CLSPN	claspin	Coding
TC02004313.hg.1	6	8.35	-5.1	0.001754	0.009685			NonCoding
TC07001734.hg.1	8.84	11.19	-5.09	2.62e-07	4.9e-05	PUS7	pseudouridylate synthase 7 (putative)	Coding
TC19000387.hg.1	8.57	10.92	-5.09	1.6e-05	0.000356	ZNF430	zinc finger protein 430	Coding
TC15002137.hg.1	9.45	11.8	-5.09	6.3e-05	0.00084			NonCoding
TC19002518.hg.1	7.77	10.12	-5.09	6.6e-05	0.00087	ERCC2	excision repair cross-complementation group 2	NonCoding
TC07002464.hg.1	5.35	7.69	-5.09	8.6e-05	0.001037	PPP1R9A	protein phosphatase 1, regulatory subunit 9A	NonCoding
TC21000388.hg.1	5.53	7.88	-5.08	6.9e-05	0.000894	TIAM1	T-cell lymphoma invasion and metastasis 1	Coding
TC10000820.hg.1	9.27	11.61	-5.07	6e-06	0.000197	TCF7L2	transcription factor 7-like 2 (T-cell specific, HMG-box)	Coding
TC15000638.hg.1	11.19	13.53	-5.07	7e-06	0.000208	KIF23	kinesin family member 23	Coding
TC09001842.hg.1	6.06	8.41	-5.07	6.9e-05	0.000894			NonCoding
TC20000389.hg.1	9.66	12.01	-5.07	0.000304	0.002572	SNORD12	small nucleolar RNA, C/D box 12	Coding
TC17000026.hg.1	5.91	8.25	-5.06	5e-06	0.000176	RAP1GAP2	RAP1 GTPase activating protein 2	Coding
TC06000149.hg.1	7.49	9.83	-5.06	6e-06	0.000188	GMNN	geminin, DNA replication inhibitor	Coding
TC08001120.hg.1	6.51	8.85	-5.06	1.9e-05	0.000393	RNF122	ring finger protein 122	Coding
TC06002060.hg.1	5.28	7.62	-5.06	6.3e-05	0.000846	FAM184A	family with sequence similarity 184, member A	Coding
TC01003194.hg.1	8.05	10.39	-5.06	0.000313	0.002629	HIST2H2AB	histone cluster 2, H2ab	Coding
TC11000741.hg.1	6.02	8.36	-5.06	0.001286	0.00765			Coding
TC11002451.hg.1	9.27	11.6	-5.05	1.61e-08	2.2e-05	ZBTB44	zinc finger and BTB domain containing 44	Coding
TC05001909.hg.1	11.19	13.53	-5.05	2.17e-07	4.8e-05	DPYSL3	dihydropyrimidinase-like 3	Coding
TC12000761.hg.1	10.08	12.42	-5.05	2e-06	0.000119	TMPO	thymopoietin	Coding
TC04000547.hg.1	7.46	9.8	-5.05	3e-06	0.000142	GSTCD	glutathione S-transferase, C-terminal domain containing	Coding
TC15002195.hg.1	7.34	9.68	-5.05	6e-06	0.000194	GABPB1-AS1	GABPB1 antisense RNA 1	NonCoding
TC11001478.hg.1	7.27	9.6	-5.05	1.1e-05	0.000273	E2F8	E2F transcription factor 8	Coding
TC11001384.hg.1	5.08	7.41	-5.04	5.9e-05	0.000807	RIC3	RIC3 acetylcholine receptor chaperone	Coding
TC07000425.hg.1	5.61	7.94	-5.04	7.5e-05	0.000942	WBSCR17	Williams-Beuren syndrome chromosome region 17	Coding
TC05002031.hg.1	5.31	7.65	-5.04	0.001254	0.007512			Coding
TC06001974.hg.1	5.98	8.31	-5.03	5.3e-05	0.00075	LINC00577	long intergenic non-protein coding RNA 577	Coding
TC20000829.hg.1	10.85	13.18	-5.02	1.99e-07	4.7e-05	TTI1	TELO2 interacting protein 1	Coding
TC07000283.hg.1	6.26	8.59	-5.02	5e-06	0.000173	ADCY1	adenylate cyclase 1 (brain)	Coding
TC12000795.hg.1	7.76	10.08	-5.02	1e-05	0.000261	PARPBP	PARP1 binding protein	Coding
TC11002185.hg.1	9.76	12.08	-5.01	2e-06	0.000117	CHORDC1	cysteine and histidine rich domain containing 1	Coding
TC01000087.hg.1	5.25	7.58	-5.01	0.000333	0.002747	HES3	hes family bHLH transcription factor 3	Coding
TC01003533.hg.1	11.57	13.89	-5.01	9.2e-05	0.00109	SNORD78	small nucleolar RNA, C/D box 78	Coding
TC19002122.hg.1	5.58	7.9	-5.01	0.000694	0.004787	LOC644554	uncharacterized LOC644554	NonCoding
TC01001921.hg.1	5.31	7.63	-5	0.000273	0.002377			Coding
TC08002430.hg.1	6.33	8.65	-5	0.000997	0.00627	FSBP	fibrinogen silencer binding protein	NonCoding
TC06001696.hg.1	5.33	7.65	-4.99	1.6e-05	0.000353	KCNK5	potassium channel, two pore domain subfamily K, member 5	Coding
TC06001430.hg.1	6.08	8.4	-4.99	3.5e-05	0.000566	HIST1H2AM	histone cluster 1, H2am	Coding
TC10001136.hg.1	5.83	8.15	-4.99	6e-05	0.000817	MPP7	membrane protein, palmitoylated 7	Coding
TC03001519.hg.1	4.84	7.16	-4.99	0.000255	0.002264	SYNPR-AS1	SYNPR antisense RNA 1	Coding
TC01005520.hg.1	7.49	9.81	-4.98	9e-06	0.000248			NonCoding
TC06000501.hg.1	9.1	11.42	-4.98	1.7e-05	0.000362	HMGA1	high mobility group AT-hook 1	Coding
TC13001585.hg.1	6.23	8.55	-4.98	1.8e-05	0.000375	EDNRB	endothelin receptor type B	NonCoding
TC08000318.hg.1	6.54	8.86	-4.98	2.6e-05	0.000469	GINS4	GINS complex subunit 4 (Sld5 homolog)	Coding
TC11003441.hg.1	6.45	8.77	-4.98	4.9e-05	0.000715	TRIM6	tripartite motif containing 6	Coding
TC08001334.hg.1	6.53	8.84	-4.98	0.000408	0.003183	JPH1	junctophilin 1	Coding
TC11002629.hg.1	4.56	6.88	-4.98	0.000542	0.003955			NonCoding
TC07000155.hg.1	8.84	11.16	-4.97	3e-06	0.000148	MPP6	membrane protein, palmitoylated 6	Coding
TC02000986.hg.1	5.17	7.49	-4.97	8e-06	0.000228	CSRNP3	cysteine-serine-rich nuclear protein 3	Coding
TC01001857.hg.1	9.8	12.12	-4.97	9e-06	0.000244	H3F3A	H3 histone, family 3A; H3 histone, family 3B (H3.3B); H3 histone, family 3A, pseudogene 4	Coding
TC06000224.hg.1	5.98	8.29	-4.97	8.9e-05	0.001066	HIST1H4I	histone cluster 1, H4i	Coding
TC06002724.hg.1	10.29	12.61	-4.97	0.000224	0.002055	RNF5P1	ring finger protein 5, E3 ubiquitin protein ligase pseudogene 1	NonCoding
TC19000405.hg.1	7.37	9.68	-4.96	4e-06	0.000152	ZNF726	zinc finger protein 726	Coding
TC0X001181.hg.1	5.38	7.69	-4.96	1.6e-05	0.000347	CHMP1B2P	charged multivesicular body protein 1B2, pseudogene	Coding
TC02001151.hg.1	6.06	8.37	-4.96	1.6e-05	0.000352	MARS2	methionyl-tRNA synthetase 2, mitochondrial	Coding
TC16001161.hg.1	4.92	7.23	-4.96	7.7e-05	0.000963	CDH8	cadherin 8, type 2	Coding
TC11000482.hg.1	7.7	10	-4.95	4.2e-05	0.000644	FAM111B	family with sequence similarity 111, member B	Coding
TC10000821.hg.1	6.84	9.15	-4.95	0.000272	0.002371			Coding
TC01000339.hg.1	7.36	9.67	-4.94	7.43e-07	7.5e-05	CEP85	centrosomal protein 85kDa	Coding
TC15002680.hg.1	9.16	11.47	-4.94	8.87e-07	7.9e-05			NonCoding
TC02000944.hg.1	5.44	7.75	-4.94	1.6e-05	0.000356	GALNT13	polypeptide N-acetylgalactosaminyltransferase 13	Coding
TC01003229.hg.1	5.83	8.14	-4.94	2.9e-05	0.000505	TDRKH	tudor and KH domain containing	Coding
TC05002689.hg.1	5.85	8.16	-4.94	0.000313	0.002632	PPARGC1B	peroxisome proliferator-activated receptor gamma, coactivator 1 beta	NonCoding
TC18000106.hg.1	8.14	10.44	-4.94	8.3e-05	0.001012	CABYR	calcium binding tyrosine-(Y)-phosphorylation regulated	Coding
TC01006036.hg.1	5.39	7.69	-4.93	1.1e-05	0.000279	TNNT2	troponin T type 2 (cardiac)	NonCoding
TC6_cox_hap2000090.hg.1	5.62	7.93	-4.93	2e-05	0.000401	HLA-DRA	major histocompatibility complex, class II, DR alpha	Coding
TC14001663.hg.1	10.28	12.58	-4.93	3.9e-05	0.000606	PNN	pinin, desmosome associated protein	NonCoding
TC12001892.hg.1	5.16	7.47	-4.93	9.2e-05	0.001089	PAH	phenylalanine hydroxylase	Coding
TC13000584.hg.1	10.04	12.34	-4.92	2e-06	0.000117	PROSER1	proline and serine rich 1	Coding
TC03003338.hg.1	7.4	9.7	-4.92	5e-06	0.000183	SATB1	SATB homeobox 1	Coding
TC07001534.hg.1	8.54	10.84	-4.92	1.1e-05	0.00028	HIP1	huntingtin interacting protein 1	Coding
TC01005249.hg.1	9.05	11.35	-4.92	1.2e-05	0.000294	RERE	arginine-glutamic acid dipeptide (RE) repeats	NonCoding
TC01001880.hg.1	9.17	11.47	-4.92	0.000539	0.00394			Coding
TC03000892.hg.1	6.06	8.35	-4.92	0.000213	0.001978	SERPINI1	serpin peptidase inhibitor, clade I (neuroserpin), member 1	Coding
TC06000751.hg.1	5.17	7.47	-4.92	0.000151	0.001548			Coding
TC07001379.hg.1	9.17	11.47	-4.92	0.000539	0.00394			Coding
TC07001411.hg.1	9.17	11.47	-4.92	0.000539	0.00394			Coding
TC07001421.hg.1	9.17	11.47	-4.92	0.000539	0.00394			Coding
TC14000684.hg.1	9.91	12.2	-4.91	0.000286	0.002461	SNORD114-7	small nucleolar RNA, C/D box 114-7	Coding
TC16001281.hg.1	5.53	7.83	-4.91	0.000162	0.001622	CHST6	carbohydrate (N-acetylglucosamine 6-O) sulfotransferase 6	Coding
TC16000797.hg.1	8.62	10.91	-4.9	0.000883	0.005736	CLDN6	claudin 6	Coding
TC22001371.hg.1	7.95	10.24	-4.9	0.000175	0.001721	TTLL12	tubulin tyrosine ligase-like family member 12	NonCoding
TC20000198.hg.1	11.68	13.97	-4.89	3e-06	0.000149	TPX2	TPX2, microtubule-associated	Coding
TC05000896.hg.1	6.12	8.41	-4.89	4.2e-05	0.000641	PTTG1	pituitary tumor-transforming 1	Coding
TC06000640.hg.1	7.29	9.58	-4.89	0.000135	0.001425	CENPQ	centromere protein Q	Coding
TC06001937.hg.1	5.19	7.48	-4.89	9.2e-05	0.00109	SRSF12	serine/arginine-rich splicing factor 12	Coding
TC02000996.hg.1	9.31	11.6	-4.88	4e-06	0.000163	CERS6	ceramide synthase 6	Coding
TC02000235.hg.1	9.45	11.74	-4.88	1.8e-05	0.000378	NDUFAF7	NADH dehydrogenase (ubiquinone) complex I, assembly factor 7	Coding
TC01005792.hg.1	4.67	6.95	-4.88	0.000726	0.00495			NonCoding
TC09000015.hg.1	9.8	12.09	-4.87	9e-06	0.000252	VLDLR	very low density lipoprotein receptor	Coding
TC13000211.hg.1	6.25	8.53	-4.87	4.7e-05	0.000687	FAM124A	family with sequence similarity 124 member A	Coding
TC04000902.hg.1	6.79	9.07	-4.86	3e-06	0.000142	SLC25A4	solute carrier family 25 (mitochondrial carrier; adenine nucleotide translocator), member 4	Coding
TC08002367.hg.1	6.12	8.4	-4.86	2.7e-05	0.000487	PTTG3P	pituitary tumor-transforming 3, pseudogene	NonCoding
TC01000127.hg.1	9.49	11.77	-4.86	4e-05	0.00062	KIF1B	kinesin family member 1B	Coding
TC20000387.hg.1	8.64	10.93	-4.86	5.2e-05	0.000742	SNORD12C	small nucleolar RNA, C/D box 12C	Coding
TC06000108.hg.1	8.7	10.98	-4.85	5e-06	0.000178	MYLIP	myosin regulatory light chain interacting protein; microRNA 4639	Coding
TC08002294.hg.1	10.25	12.52	-4.85	0.000152	0.001553			NonCoding
TC02001658.hg.1	7.73	10.01	-4.84	8e-06	0.000233	DNMT3A	DNA (cytosine-5-)-methyltransferase 3 alpha	Coding
TC14000196.hg.1	5.96	8.23	-4.84	1.6e-05	0.000347	COCH	cochlin	Coding
TC11003013.hg.1	7.44	9.71	-4.84	4.6e-05	0.000685	ZNF195	zinc finger protein 195	NonCoding
TC04002400.hg.1	5.85	8.12	-4.84	0.000222	0.002045			NonCoding
TC06001350.hg.1	6.26	8.54	-4.84	9.2e-05	0.001092	HIST1H2BG	histone cluster 1, H2bg	Coding
TC09002496.hg.1	5.69	7.97	-4.84	0.001206	0.007283			NonCoding
TC0X001892.hg.1	5.19	7.47	-4.84	8.9e-05	0.001063			NonCoding
TC12002740.hg.1	6.86	9.14	-4.84	0.000107	0.001216			NonCoding
TC0X001182.hg.1	9.26	11.53	-4.83	2.58e-07	4.9e-05	BRWD3	bromodomain and WD repeat domain containing 3	Coding
TC08002357.hg.1	6.29	8.57	-4.83	3.9e-05	0.000611			NonCoding
TC02000104.hg.1	6.33	8.6	-4.83	0.000171	0.001687	VSNL1	visinin like 1	Coding
TC08001152.hg.1	7.86	10.14	-4.83	0.000208	0.001943	RNF5P1	ring finger protein 5, E3 ubiquitin protein ligase pseudogene 1	Coding
TC19001466.hg.1	7.44	9.71	-4.83	0.000133	0.001407	LINC00665	long intergenic non-protein coding RNA 665	Coding
TC07001250.hg.1	7.76	10.03	-4.82	2.2e-05	0.00043	GGCT	gamma-glutamylcyclotransferase	Coding
TC05000541.hg.1	6.33	8.6	-4.82	0.0001	0.001161	KCNN2	potassium channel, calcium activated intermediate/small conductance subfamily N alpha, member 2	Coding
TC0X000446.hg.1	5.17	7.44	-4.82	0.00014	0.001464	KLHL4	kelch-like family member 4	Coding
TC10000413.hg.1	11.35	13.62	-4.81	6e-06	0.000193	DDX21	DEAD (Asp-Glu-Ala-Asp) box helicase 21	Coding
TC11001089.hg.1	10.79	13.05	-4.81	7e-06	0.000209	CBL	Cbl proto-oncogene, E3 ubiquitin protein ligase	Coding
TC07000688.hg.1	8.76	11.03	-4.81	7e-06	0.000218	PRKAR2B	protein kinase, cAMP-dependent, regulatory, type II, beta	Coding
TC10001674.hg.1	8.86	11.12	-4.81	2.4e-05	0.000443	CCDC186	coiled-coil domain containing 186; microRNA 2110	Coding
TC21000113.hg.1	5.32	7.59	-4.81	0.000925	0.005929	HUNK	hormonally up-regulated Neu-associated kinase	Coding
TC01003706.hg.1	11.35	13.61	-4.8	9.56e-07	8.2e-05	KDM5B	lysine (K)-specific demethylase 5B	Coding
TC12000602.hg.1	10.22	12.48	-4.8	3e-06	0.000148	NUP107	nucleoporin 107kDa	Coding
TC19001278.hg.1	5.68	7.94	-4.8	5.6e-05	0.000779	UNC13A	unc-13 homolog A (C. elegans)	Coding
TC01000802.hg.1	6.07	8.34	-4.8	7.4e-05	0.000933			Coding
TC09000274.hg.1	5.35	7.61	-4.8	0.00026	0.0023	CNTNAP3B	contactin associated protein-like 3B	Coding
TC01002071.hg.1	5.85	8.11	-4.79	4e-05	0.000625			Coding
TC03001532.hg.1	8.33	10.59	-4.78	2e-06	0.000114	LRIG1	leucine-rich repeats and immunoglobulin-like domains 1	Coding
TC14000687.hg.1	9.43	11.69	-4.78	2.1e-05	0.000415	SNORD114-10	small nucleolar RNA, C/D box 114-10	Coding
TC0X001226.hg.1	5.54	7.79	-4.78	4.5e-05	0.000672	ZMAT1	zinc finger, matrin-type 1	Coding
TC0X000708.hg.1	6.35	8.6	-4.78	6.8e-05	0.000886	AFF2	AF4/FMR2 family, member 2	Coding
TC15001594.hg.1	10.46	12.71	-4.77	5.36e-07	6.5e-05	ANP32A	acidic nuclear phosphoprotein 32 family member A	Coding
TC19000182.hg.1	11.8	14.06	-4.77	1e-06	9.3e-05	ILF3	interleukin enhancer binding factor 3	Coding
TC08002212.hg.1	5.24	7.49	-4.77	0.000147	0.00152	LINC00599	long intergenic non-protein coding RNA 599	NonCoding
TC14000710.hg.1	7.6	9.86	-4.76	1.4e-05	0.000319	SNORD114-30	small nucleolar RNA, C/D box 114-30	Coding
TC17002044.hg.1	8.36	10.61	-4.76	3.3e-05	0.000549	PFAS	phosphoribosylformylglycinamidine synthase	NonCoding
TC19000522.hg.1	5.96	8.21	-4.76	4.2e-05	0.000644	SPINT2	serine peptidase inhibitor, Kunitz type, 2	Coding
TC01003164.hg.1	3.79	6.04	-4.76	0.000775	0.005199			Coding
TC09000320.hg.1	5.35	7.6	-4.76	0.000222	0.002048	FAM189A2	family with sequence similarity 189, member A2	Coding
TC12001566.hg.1	11.68	13.93	-4.75	3e-06	0.000136	CBX5	chromobox homolog 5; microRNA 3198-2	Coding
TC17000795.hg.1	11.29	13.54	-4.75	3e-06	0.000137	NOL11	nucleolar protein 11	Coding
TC01004312.hg.1	9.77	12.02	-4.75	3e-06	0.000143	ZMYM1	zinc finger, MYM-type 1	NonCoding
TC19000108.hg.1	6.34	8.59	-4.75	0.000698	0.004809	LOC101928844	uncharacterized LOC101928844	Coding
TC02000695.hg.1	7.06	9.31	-4.74	1.5e-05	0.000335	BCL2L11	BCL2-like 11 (apoptosis facilitator)	Coding
TC11002905.hg.1	8.66	10.9	-4.74	4.4e-05	0.000659	CBL	Cbl proto-oncogene, E3 ubiquitin protein ligase	NonCoding
TC04002679.hg.1	4.46	6.7	-4.74	0.000386	0.003057			NonCoding
TC18000939.hg.1	5.26	7.5	-4.74	0.000475	0.003591			NonCoding
TC07001184.hg.1	11.04	13.28	-4.73	8e-06	0.000225	CDCA7L	cell division cycle associated 7-like	Coding
TC09000330.hg.1	5.89	8.13	-4.73	9e-06	0.000246	GDA	guanine deaminase	Coding
TC20000968.hg.1	9.08	11.33	-4.73	1.4e-05	0.000327	AURKA	aurora kinase A	Coding
TC06003537.hg.1	9.84	12.08	-4.73	0.000252	0.002248			NonCoding
TC10002300.hg.1	7.34	9.58	-4.73	0.000943	0.006017	TCF7L2	transcription factor 7-like 2 (T-cell specific, HMG-box)	NonCoding
TC15002563.hg.1	6.51	8.76	-4.73	0.000236	0.00214	RORA	RAR-related orphan receptor A	NonCoding
TC16000072.hg.1	7.41	9.65	-4.73	0.000291	0.002489	CCNF	cyclin F	Coding
TC6_cox_hap2000087.hg.1	10.55	12.79	-4.73	0.000178	0.001742	RNF5	ring finger protein 5, E3 ubiquitin protein ligase; ring finger protein 5, E3 ubiquitin protein ligase pseudogene 1	Coding
TC12000925.hg.1	8.31	10.55	-4.72	1e-06	8.9e-05	RFC5	replication factor C subunit 5	Coding
TC04000893.hg.1	5.67	7.91	-4.72	3e-06	0.000134	STOX2	storkhead box 2	Coding
TC02001310.hg.1	7.94	10.17	-4.72	1.7e-05	0.00037	TTLL4	tubulin tyrosine ligase-like family member 4	Coding
TC10000113.hg.1	8.24	10.48	-4.72	1.9e-05	0.000384	SUV39H2	suppressor of variegation 3-9 homolog 2 (Drosophila)	Coding
TC04001638.hg.1	5.46	7.7	-4.72	0.000108	0.001221			Coding
TC0X000963.hg.1	8.3	10.54	-4.71	6e-06	0.000197	BCOR	BCL6 corepressor	Coding
TC01002861.hg.1	10.04	12.28	-4.71	6e-06	0.000204	ZNF644	zinc finger protein 644	Coding
TC14001105.hg.1	7.23	9.46	-4.71	2.3e-05	0.000438	POLE2	polymerase (DNA directed), epsilon 2, accessory subunit	Coding
TC04001433.hg.1	6.91	9.15	-4.71	0.000179	0.001743			Coding
TC10000393.hg.1	6.46	8.69	-4.71	0.000432	0.003329			Coding
TC16001318.hg.1	6.73	8.97	-4.71	0.000219	0.002024	GINS2	GINS complex subunit 2 (Psf2 homolog)	Coding
TC22000789.hg.1	6.71	8.95	-4.71	0.000139	0.001459			Coding
TC01006091.hg.1	8.78	11.01	-4.7	2e-06	0.000114	NEK2	NIMA-related kinase 2	NonCoding
TC02004578.hg.1	5.48	7.71	-4.7	5e-06	0.000183			NonCoding
TC04001741.hg.1	9.07	11.31	-4.7	2.9e-05	0.000508	HMGB2	high mobility group box 2	Coding
TC09001960.hg.1	5.55	7.78	-4.7	0.000103	0.00118			NonCoding
TC04000632.hg.1	6.19	8.42	-4.69	7e-06	0.000218	SPRY1	sprouty RTK signaling antagonist 1	Coding
TC16000476.hg.1	10.58	12.81	-4.69	9e-06	0.000255	MT1X	metallothionein 1X	Coding
TC19000038.hg.1	10	12.23	-4.69	2.4e-05	0.000453	DAZAP1	DAZ associated protein 1	Coding
TC01001175.hg.1	7.86	10.09	-4.69	0.000197	0.001867	HIST2H3A	histone cluster 2, H3a; histone cluster 2, H3c	Coding
TC03000117.hg.1	4.58	6.81	-4.69	0.000583	0.004184	ZNF385D-AS1	ZNF385D antisense RNA 1	Coding
TC17000715.hg.1	5.61	7.84	-4.69	0.000166	0.00165	PPM1E	protein phosphatase, Mg2+/Mn2+ dependent, 1E	Coding
TC01001198.hg.1	8.11	10.34	-4.68	5e-06	0.000179	PRUNE	prune exopolyphosphatase	Coding
TC01000394.hg.1	8.77	11	-4.68	9e-06	0.000251	EPB41	erythrocyte membrane protein band 4.1	Coding
TC12002153.hg.1	7.35	9.57	-4.68	7.9e-05	0.000983	POLE	polymerase (DNA directed), epsilon, catalytic subunit	Coding
TC05001875.hg.1	6.39	8.61	-4.68	0.000339	0.002787	PCDH1	protocadherin 1	Coding
TC17001290.hg.1	4.38	6.61	-4.68	0.000501	0.003729			Coding
TC02000694.hg.1	5.53	7.75	-4.67	5.4e-05	0.00076	ACOXL	acyl-CoA oxidase-like	Coding
TC09001404.hg.1	6.11	8.34	-4.67	0.000106	0.001206	CORO2A	coronin, actin binding protein, 2A	Coding
TC15000847.hg.1	6.54	8.76	-4.67	0.000199	0.001883			Coding
TC03001420.hg.1	6.48	8.7	-4.66	5.48e-07	6.6e-05	CAMKV	CaM kinase-like vesicle-associated	Coding
TC0X000081.hg.1	9.03	11.25	-4.66	2.8e-05	0.000492	TXLNG	taxilin gamma	Coding
TC07001240.hg.1	4.73	6.95	-4.66	0.000175	0.001722			Coding
TC06002035.hg.1	7.94	10.15	-4.65	2e-06	0.000123	HDAC2	histone deacetylase 2	Coding
TC02000756.hg.1	8.47	10.69	-4.65	4e-06	0.000163	PTPN4	protein tyrosine phosphatase, non-receptor type 4 (megakaryocyte)	Coding
TC09001420.hg.1	8.28	10.5	-4.65	4e-06	0.000164	MRPL50	mitochondrial ribosomal protein L50	Coding
TC04001029.hg.1	10.97	13.19	-4.65	4.6e-05	0.000685			Coding
TC11000698.hg.1	10.97	13.19	-4.65	4.6e-05	0.000685			Coding
TC11001897.hg.1	5.94	8.15	-4.65	4.7e-05	0.000692	RCOR2	REST corepressor 2	Coding
TC15002658.hg.1	4.51	6.73	-4.65	0.000109	0.001233			NonCoding
TC15002754.hg.1	6.97	9.18	-4.64	1e-05	0.000272	ULK4P1	ULK4 pseudogene 1; ULK4 pseudogene 2; ULK4 pseudogene 3	Coding
TC05002682.hg.1	5.27	7.48	-4.64	2.4e-05	0.000444			NonCoding
TC07001031.hg.1	7.24	9.45	-4.64	3e-05	0.000515	ACTR3B	ARP3 actin-related protein 3 homolog B (yeast); ARP3 actin-related protein 3 homolog C (yeast)	Coding
TC17000047.hg.1	9.73	11.95	-4.64	3.1e-05	0.000523	ARRB2	arrestin, beta 2	Coding
TC03000865.hg.1	7.3	9.51	-4.64	3.8e-05	0.000603	MLF1	myeloid leukemia factor 1	Coding
TC21000154.hg.1	8.69	10.91	-4.64	4.1e-05	0.000631	CHAF1B	chromatin assembly factor 1, subunit B (p60)	Coding
TC09002109.hg.1	5.1	7.31	-4.64	7.1e-05	0.00091	PCAT7	prostate cancer associated transcript 7 (non-protein coding)	NonCoding
TC0X001230.hg.1	5.52	7.73	-4.63	4.9e-05	0.000713	TMSB15A	thymosin beta 15a	Coding
TC10001330.hg.1	7.83	10.05	-4.63	0.000222	0.002048			Coding
TC14000666.hg.1	8.63	10.85	-4.63	0.000759	0.005113	SNORD113-2	small nucleolar RNA, C/D box 113-2	Coding
TC02001753.hg.1	10.2	12.4	-4.62	7.07e-07	7.3e-05	ATL2	atlastin GTPase 2	Coding
TC08000213.hg.1	9.25	11.45	-4.62	4e-06	0.000163	ESCO2	establishment of sister chromatid cohesion N-acetyltransferase 2	Coding
TC0M000019.hg.1	10.45	12.66	-4.62	3.5e-05	0.000573			Coding
TC19002683.hg.1	8.47	10.68	-4.62	4.9e-05	0.000712	ZNF625	zinc finger protein 625	Coding
TC14001207.hg.1	8.2	10.4	-4.61	1.6e-05	0.000349	WDR89	WD repeat domain 89	Coding
TC11000807.hg.1	8.95	11.15	-4.61	5.2e-05	0.000735	SNORD15A	small nucleolar RNA, C/D box 15A	Coding
TC08000528.hg.1	8.17	10.37	-4.61	0.000131	0.001394	LRRCC1	leucine rich repeat and coiled-coil centrosomal protein 1	Coding
TC08002343.hg.1	4.99	7.19	-4.61	0.000301	0.002558			NonCoding
TC0X000127.hg.1	10.84	13.04	-4.61	9.1e-05	0.001083	HMGA1P1	high mobility group AT-hook 1 pseudogene 1	Coding
TC12001931.hg.1	7.17	9.37	-4.61	0.000819	0.005418	LOC728739	programmed cell death 2 pseudogene	Coding
TC19001365.hg.1	6.58	8.78	-4.61	0.000152	0.001555	IPO5P1	importin 5 pseudogene 1	Coding
TC07000161.hg.1	5.33	7.53	-4.6	2e-06	0.000116	SNX10	sorting nexin 10	Coding
TC11001461.hg.1	8.42	10.62	-4.6	1.3e-05	0.000303	SAAL1	serum amyloid A-like 1	Coding
TC10000179.hg.1	5.03	7.24	-4.6	1.7e-05	0.000362	MYO3A	myosin IIIA	Coding
TC14000248.hg.1	10.61	12.81	-4.6	2.8e-05	0.000491	PNN	pinin, desmosome associated protein	Coding
TC13000677.hg.1	5	7.2	-4.59	0.001196	0.00724			Coding
TC12001330.hg.1	10.05	12.25	-4.58	6e-06	0.000195	ASUN	asunder spermatogenesis regulator	Coding
TC07000383.hg.1	6.11	8.31	-4.58	4.5e-05	0.000668	LOC641746	glycine cleavage system protein H (aminomethyl carrier) pseudogene	Coding
TC07001485.hg.1	5.14	7.33	-4.58	0.001105	0.006791			Coding
TC17_ctg5_hap1000002.hg.1	9.59	11.79	-4.58	0.000372	0.00298	ARL17A	ADP-ribosylation factor like GTPase 17A	Coding
TC05001011.hg.1	9.41	11.6	-4.57	2.75e-07	5e-05	NSD1	nuclear receptor binding SET domain protein 1	Coding
TC10000252.hg.1	7.82	10.02	-4.57	5e-06	0.000183	ZNF33A	zinc finger protein 33A; zinc finger protein 25	Coding
TC07001152.hg.1	7.72	9.92	-4.57	1e-05	0.000266	ETV1	ets variant 1	Coding
TC11000903.hg.1	5.64	7.84	-4.57	1.1e-05	0.000276	FAT3	FAT atypical cadherin 3	Coding
TC10002961.hg.1	7.45	9.64	-4.56	4e-06	0.000157	NSUN6	NOP2/Sun domain family, member 6	Coding
TC14001051.hg.1	5.04	7.22	-4.56	0.000142	0.001481	SLC25A21	solute carrier family 25 (mitochondrial oxoadipate carrier), member 21	Coding
TC17002737.hg.1	8.82	11.01	-4.55	2e-06	0.000122	INTS2	integrator complex subunit 2	NonCoding
TC10002230.hg.1	7.23	9.41	-4.55	4e-06	0.000165	ZNF518A	zinc finger protein 518A	NonCoding
TC0X000001.hg.1	7.62	9.8	-4.55	5e-06	0.000173	PLCXD1	phosphatidylinositol-specific phospholipase C, X domain containing 1	Coding
TC01003497.hg.1	7.91	10.09	-4.55	1.4e-05	0.000319	SLC19A2	solute carrier family 19 (thiamine transporter), member 2	Coding
TC18000383.hg.1	5.79	7.98	-4.55	4.9e-05	0.000713	ZNF519	zinc finger protein 519	Coding
TC11001294.hg.1	7.58	9.76	-4.55	0.000119	0.001306	ZNF195	zinc finger protein 195	Coding
TC11002003.hg.1	5.29	7.48	-4.55	0.000796	0.005304			Coding
TC12001689.hg.1	5.53	7.71	-4.54	9e-06	0.000243	GRIP1	glutamate receptor interacting protein 1	Coding
TC04002539.hg.1	5.88	8.07	-4.54	8.1e-05	0.000994	CNGA1	cyclic nucleotide gated channel alpha 1	NonCoding
TC04001740.hg.1	6.04	8.22	-4.54	0.000278	0.002409			Coding
TC02001093.hg.1	6.58	8.75	-4.53	3e-06	0.000144	NUP35	nucleoporin 35kDa	Coding
TC01001113.hg.1	8.7	10.88	-4.53	4.3e-05	0.000656	BCL9	B-cell CLL/lymphoma 9	Coding
TC01003189.hg.1	7.25	9.42	-4.53	7.3e-05	0.000925	HIST2H3A	histone cluster 2, H3a; histone cluster 2, H3c	Coding
TC12001977.hg.1	8.96	11.14	-4.52	6e-06	0.000197	NAA25	N(alpha)-acetyltransferase 25, NatB auxiliary subunit	Coding
TC02001860.hg.1	10.34	12.52	-4.52	2.4e-05	0.000444	CCDC88A	coiled-coil domain containing 88A	Coding
TC02004263.hg.1	6.96	9.14	-4.52	0.000174	0.001712	FAM161A	family with sequence similarity 161, member A	NonCoding
TC09000968.hg.1	5.26	7.43	-4.52	8.6e-05	0.001037	ELAVL2	ELAV like neuron-specific RNA binding protein 2	Coding
TC12001547.hg.1	9.23	11.4	-4.52	0.000113	0.001265	AAAS	achalasia, adrenocortical insufficiency, alacrimia	Coding
TC03001370.hg.1	11.7	13.87	-4.5	2.45e-07	4.9e-05	SMARCC1	SWI/SNF related, matrix associated, actin dependent regulator of chromatin, subfamily c, member 1	Coding
TC01000549.hg.1	9.27	11.44	-4.5	1e-06	9.6e-05	KDM4A	lysine (K)-specific demethylase 4A	Coding
TC10000681.hg.1	7.77	9.94	-4.5	2e-06	0.000106	ZNF518A	zinc finger protein 518A	Coding
TC09000207.hg.1	9.78	11.95	-4.5	4e-06	0.000164	MELK	maternal embryonic leucine zipper kinase	Coding
TC17001753.hg.1	7.75	9.93	-4.5	8e-06	0.000229	TUBD1	tubulin, delta 1	Coding
TC07002863.hg.1	4.77	6.94	-4.5	2.6e-05	0.000466			NonCoding
TC02000696.hg.1	5.25	7.42	-4.5	4.7e-05	0.000691	BCL2L11	BCL2-like 11 (apoptosis facilitator)	Coding
TC09000589.hg.1	9.54	11.71	-4.5	0.000103	0.001184			Coding
TC16000542.hg.1	10.87	13.04	-4.49	3.06e-07	5.2e-05	CTCF	CCCTC-binding factor (zinc finger protein)	Coding
TC03003336.hg.1	9.01	11.18	-4.49	2.3e-05	0.000441	HACL1	2-hydroxyacyl-CoA lyase 1	Coding
TC02000993.hg.1	6.03	8.19	-4.49	0.000205	0.001922			Coding
TC09000876.hg.1	6.88	9.04	-4.48	3e-06	0.000127	RFX3	regulatory factor X, 3 (influences HLA class II expression)	Coding
TC05002087.hg.1	7.15	9.31	-4.48	1e-05	0.000258	THOC3	THO complex 3	Coding
TC17002645.hg.1	7.62	9.78	-4.48	1.4e-05	0.000321	BRCA1	breast cancer 1, early onset	NonCoding
TC02000150.hg.1	9.28	11.44	-4.47	1.5e-05	0.000341	EPT1	ethanolaminephosphotransferase 1	Coding
TC11000854.hg.1	6.96	9.12	-4.47	2.4e-05	0.000451	DDIAS	DNA damage-induced apoptosis suppressor	Coding
TC13000331.hg.1	5.53	7.69	-4.47	5.9e-05	0.000801	SOX21-AS1	SOX21 antisense RNA 1 (head to head)	Coding
TC09000526.hg.1	9.37	11.53	-4.47	6.8e-05	0.000888	SMC2	structural maintenance of chromosomes 2	Coding
TC19001250.hg.1	7.29	9.45	-4.47	8.6e-05	0.001039	NOTCH3	notch 3	Coding
TC6_dbb_hap3000208.hg.1	7.67	9.83	-4.47	0.000511	0.003785			NonCoding
TC14000922.hg.1	9.56	11.71	-4.46	2e-06	0.000118	METTL3	methyltransferase like 3	Coding
TC08001683.hg.1	10.87	13.03	-4.46	2.6e-05	0.000469			Coding
TC06000223.hg.1	7.45	9.61	-4.46	4.8e-05	0.000705	HIST1H2AG	histone cluster 1, H2ag	Coding
TC01006162.hg.1	10.69	12.84	-4.46	0.000128	0.001376			NonCoding
TC09000232.hg.1	7.94	10.1	-4.46	0.001364	0.008006			Coding
TC06000251.hg.1	6.14	8.29	-4.45	2.1e-05	0.000409			Coding
TC04000606.hg.1	6.47	8.62	-4.45	6.9e-05	0.000894			Coding
TC01004530.hg.1	8.18	10.33	-4.45	0.000302	0.002562	CCDC18	coiled-coil domain containing 18	NonCoding
TC0X000120.hg.1	8.7	10.85	-4.44	2e-06	0.000103	POLA1	polymerase (DNA directed), alpha 1, catalytic subunit	Coding
TC12000725.hg.1	11.06	13.21	-4.44	2e-06	0.000105	MRPL42	mitochondrial ribosomal protein L42	Coding
TC05000805.hg.1	5.73	7.88	-4.44	2e-05	0.000403	SPINK5	serine peptidase inhibitor, Kazal type 5	Coding
TC01001585.hg.1	6.11	8.26	-4.44	3.3e-05	0.000545	LAMC2	laminin, gamma 2	Coding
TC13001100.hg.1	11.11	13.26	-4.44	0.000114	0.001268	CKAP2	cytoskeleton associated protein 2	NonCoding
TC11001750.hg.1	9.47	11.61	-4.43	6.24e-07	7e-05	NUP160	nucleoporin 160kDa	Coding
TC02000642.hg.1	9.5	11.65	-4.43	2.4e-05	0.000449	MRPS9	mitochondrial ribosomal protein S9	Coding
TC02003036.hg.1	5.26	7.41	-4.43	0.000121	0.001317	GREB1	growth regulation by estrogen in breast cancer 1	NonCoding
TC05002382.hg.1	9.89	12.03	-4.43	0.000699	0.004816	SKIV2L2	superkiller viralicidic activity 2-like 2 (S. cerevisiae)	NonCoding
TC11000622.hg.1	7.75	9.9	-4.43	0.000163	0.001635	POLA2	polymerase (DNA directed), alpha 2, accessory subunit	Coding
TC12000804.hg.1	8.58	10.73	-4.42	2e-06	0.000122	TDG	thymine DNA glycosylase	Coding
TC06001896.hg.1	8.33	10.48	-4.42	2.6e-05	0.000469	HMGN3	high mobility group nucleosomal binding domain 3	Coding
TC01003120.hg.1	5.63	7.77	-4.42	5.1e-05	0.000734			Coding
TC13000411.hg.1	7.7	9.84	-4.41	1.7e-05	0.000361	ATP11A	ATPase, class VI, type 11A	Coding
TC03001622.hg.1	8.61	10.75	-4.41	0.00011	0.001239			Coding
TC07001813.hg.1	6.04	8.18	-4.4	2.1e-05	0.00041	CADPS2	Ca++-dependent secretion activator 2	Coding
TC07001185.hg.1	5.48	7.62	-4.4	2.8e-05	0.000495	RAPGEF5	Rap guanine nucleotide exchange factor 5	Coding
TC19001155.hg.1	8.53	10.66	-4.4	0.000377	0.003008	OLFM2	olfactomedin 2	Coding
TC06000164.hg.1	4.96	7.09	-4.39	1.4e-05	0.000327	HIST1H3C	histone cluster 1, H3c	Coding
TC01000685.hg.1	8.62	10.76	-4.39	2.4e-05	0.000451	PRKAA2	protein kinase, AMP-activated, alpha 2 catalytic subunit	Coding
TC04000214.hg.1	7.32	9.46	-4.39	2.6e-05	0.000476	TBC1D1	TBC1 (tre-2/USP6, BUB2, cdc16) domain family, member 1	Coding
TC02003973.hg.1	5.89	8.02	-4.39	0.000992	0.006248			NonCoding
TC19000078.hg.1	5.86	8	-4.39	0.000192	0.001835	ATCAY	ataxia, cerebellar, Cayman type	Coding
TC01006390.hg.1	9.95	12.08	-4.38	9e-06	0.000245	HNRNPU	heterogeneous nuclear ribonucleoprotein U (scaffold attachment factor A)	Coding
TC05001558.hg.1	8.07	10.21	-4.38	1.1e-05	0.000287	EDIL3	EGF-like repeats and discoidin I-like domains 3	Coding
TC0X000512.hg.1	5.02	7.15	-4.38	5.5e-05	0.000768	NRK	Nik related kinase	Coding
TC03002845.hg.1	5.84	7.97	-4.38	0.000744	0.005039			NonCoding
TC0X000542.hg.1	5.57	7.7	-4.38	0.001482	0.00853	TDGF1P3	teratocarcinoma-derived growth factor 1 pseudogene 3	Coding
TC01002803.hg.1	10.27	12.4	-4.37	2.02e-08	2.2e-05	FUBP1	far upstream element (FUSE) binding protein 1	Coding
TC19000497.hg.1	11.79	13.92	-4.37	1.8e-05	0.000373	ZNF146	zinc finger protein 146	Coding
TC04002830.hg.1	4.84	6.96	-4.37	4.1e-05	0.000634	LOC105377538	uncharacterized LOC105377538	NonCoding
TC02003533.hg.1	5.29	7.42	-4.37	0.00015	0.00154	PTPN4	protein tyrosine phosphatase, non-receptor type 4 (megakaryocyte)	NonCoding
TC07001400.hg.1	9.05	11.18	-4.37	0.000367	0.002952			Coding
TC12001968.hg.1	13.31	15.43	-4.36	3.71e-07	5.5e-05	PPP1CC	protein phosphatase 1, catalytic subunit, gamma isozyme	Coding
TC06001207.hg.1	10.71	12.83	-4.36	6.19e-07	6.9e-05	EXOC2	exocyst complex component 2	Coding
TC17001057.hg.1	7.76	9.88	-4.36	6e-06	0.000194	DHX33	DEAH (Asp-Glu-Ala-His) box polypeptide 33	Coding
TC14000662.hg.1	8.99	11.12	-4.36	4.8e-05	0.000701			Coding
TC19002165.hg.1	10.17	12.29	-4.36	5.8e-05	0.000792	TOMM40	translocase of outer mitochondrial membrane 40 homolog (yeast)	NonCoding
TC05001676.hg.1	5.26	7.38	-4.35	7e-06	0.000218	EPB41L4A	erythrocyte membrane protein band 4.1 like 4A	Coding
TC12002285.hg.1	7.71	9.83	-4.35	2.2e-05	0.000431	ETNK1	ethanolamine kinase 1	NonCoding
TC09000740.hg.1	8.55	10.67	-4.35	3.8e-05	0.000595	EXOSC2	exosome component 2	Coding
TC05001424.hg.1	6.53	8.65	-4.35	9.7e-05	0.001136			Coding
TC15001826.hg.1	5.13	7.25	-4.35	0.000191	0.001827	MFGE8	milk fat globule-EGF factor 8 protein	Coding
TC17002457.hg.1	9.14	11.26	-4.35	0.00017	0.00168	C1QBP	complement component 1, q subcomponent binding protein	NonCoding
TC02000939.hg.1	9.83	11.95	-4.34	2.9e-05	0.000506	RIF1	replication timing regulatory factor 1	Coding
TC01000447.hg.1	5.77	7.89	-4.34	0.000118	0.001299	C1orf94	chromosome 1 open reading frame 94	Coding
TC05001033.hg.1	11.22	13.34	-4.33	2e-06	0.000111	HNRNPAB	heterogeneous nuclear ribonucleoprotein A/B	Coding
TC06001679.hg.1	9.93	12.05	-4.33	2e-05	0.000394	PPIL1	peptidylprolyl isomerase (cyclophilin)-like 1	Coding
TC07001761.hg.1	5.86	7.97	-4.33	3.6e-05	0.000574	DOCK4	dedicator of cytokinesis 4	Coding
TC06001354.hg.1	6.97	9.09	-4.33	4.8e-05	0.000701	HIST1H3G	histone cluster 1, H3g	Coding
TC01003179.hg.1	3.47	5.58	-4.33	0.001152	0.007026			Coding
TC15002789.hg.1	6.95	9.06	-4.33	0.001417	0.008252	SNRPN	small nuclear ribonucleoprotein polypeptide N; imprinted in Prader-Willi syndrome (non-protein coding)	Coding
TC19002415.hg.1	6.26	8.38	-4.33	0.000912	0.005874			NonCoding
TC02004201.hg.1	5.88	7.99	-4.32	4e-06	0.000163			NonCoding
TC01002400.hg.1	7.08	9.19	-4.32	0.00019	0.001818	FAM46B	family with sequence similarity 46, member B	Coding
TC01005350.hg.1	13.81	15.92	-4.32	0.000102	0.001176	STMN1	stathmin 1	NonCoding
TC06001652.hg.1	8.23	10.34	-4.32	0.001063	0.006599			Coding
TC12000686.hg.1	7.9	10.01	-4.32	0.000721	0.004927			Coding
TC15001792.hg.1	9.21	11.32	-4.32	0.00127	0.007582			Coding
TC02000978.hg.1	6.22	8.33	-4.31	1.3e-05	0.000302	GCA	grancalcin, EF-hand calcium binding protein	Coding
TC19001563.hg.1	6.48	8.59	-4.31	3.6e-05	0.000577	ATP1A3	ATPase, Na+/K+ transporting, alpha 3 polypeptide	Coding
TC06001962.hg.1	6.51	8.62	-4.31	4.8e-05	0.000697	FAXC	failed axon connections homolog	Coding
TC0X001260.hg.1	4.88	6.99	-4.31	0.000134	0.001423	NUP62CL	nucleoporin 62kDa C-terminal like	Coding
TC10002146.hg.1	9.78	11.89	-4.31	0.001083	0.00669			NonCoding
TC03002864.hg.1	5.47	7.58	-4.3	0.000457	0.003478	SCN5A	sodium channel, voltage gated, type V alpha subunit	NonCoding
TC10002674.hg.1	7.85	9.95	-4.29	5e-06	0.000184			NonCoding
TC01005714.hg.1	6.98	9.08	-4.29	0.000134	0.001421			NonCoding
TC14000604.hg.1	5.61	7.71	-4.29	0.000381	0.003026	AK7	adenylate kinase 7	Coding
TC02001188.hg.1	12.04	14.13	-4.28	9e-06	0.000255	NOP58	NOP58 ribonucleoprotein	Coding
TC18000567.hg.1	7.61	9.71	-4.28	1.5e-05	0.00034	RTTN	rotatin	Coding
TC02003580.hg.1	6.19	8.29	-4.28	0.000153	0.001561	LOC440910	uncharacterized LOC440910	NonCoding
TC03002609.hg.1	5.16	7.25	-4.28	0.000355	0.002878	P2RY1	purinergic receptor P2Y, G-protein coupled, 1	NonCoding
TC17001301.hg.1	6.7	8.8	-4.28	9e-05	0.001075	ALDOC	aldolase C, fructose-bisphosphate	Coding
TC02001139.hg.1	10.59	12.69	-4.27	6.56e-07	7.1e-05	SLC39A10	solute carrier family 39 (zinc transporter), member 10	Coding
TC15001205.hg.1	8.45	10.54	-4.27	1e-06	8.5e-05	DPH6	diphthamine biosynthesis 6	Coding
TC19002123.hg.1	4.55	6.65	-4.27	0.000529	0.003885			NonCoding
TC04001171.hg.1	8.49	10.58	-4.26	5e-06	0.000187	NFXL1	nuclear transcription factor, X-box binding-like 1	Coding
TC0X001707.hg.1	8.45	10.54	-4.26	8e-06	0.000225	H3F3AP5	H3 histone, family 3A, pseudogene 5	NonCoding
TC03001433.hg.1	5.9	8	-4.26	0.000272	0.002371	CACNA2D2	calcium channel, voltage-dependent, alpha 2/delta subunit 2	Coding
TC0X001165.hg.1	5.4	7.49	-4.26	0.000109	0.001233	ZDHHC15	zinc finger, DHHC-type containing 15	Coding
TC16001409.hg.1	5.52	7.61	-4.26	0.000408	0.003187			NonCoding
TC01002707.hg.1	10.28	12.37	-4.25	1e-06	9e-05	MYSM1	Myb-like, SWIRM and MPN domains 1	Coding
TC06001959.hg.1	7.33	9.42	-4.25	2e-06	0.000106	MMS22L	MMS22-like, DNA repair protein	Coding
TC03002091.hg.1	7.66	9.74	-4.25	3e-06	0.000139	RPL39L	ribosomal protein L39-like	Coding
TC13000128.hg.1	8.45	10.54	-4.25	3.1e-05	0.000529	EXOSC8	exosome component 8	Coding
TC16001171.hg.1	7.62	9.71	-4.25	3.7e-05	0.000594	CMTM4	CKLF-like MARVEL transmembrane domain containing 4	Coding
TC02000505.hg.1	5.08	7.16	-4.25	0.000289	0.002475			Coding
TC15001028.hg.1	4.31	6.39	-4.25	0.00034	0.002789	CXADRP2	coxsackie virus and adenovirus receptor pseudogene 2	Coding
TC12001405.hg.1	7.1	9.18	-4.24	2e-06	0.00012	PRICKLE1	prickle homolog 1	Coding
TC02002486.hg.1	5.41	7.5	-4.24	1e-05	0.000262	GRB14	growth factor receptor bound protein 14	Coding
TC12002221.hg.1	7.1	9.18	-4.24	1.2e-05	0.000297			NonCoding
TC05002698.hg.1	10.26	12.34	-4.24	1.4e-05	0.000331	G3BP1	GTPase activating protein (SH3 domain) binding protein 1	NonCoding
TC06003204.hg.1	5.56	7.64	-4.24	1.8e-05	0.000381			NonCoding
TC16000169.hg.1	6.17	8.25	-4.24	3.8e-05	0.000597	SHISA9	shisa family member 9	Coding
TC19000015.hg.1	12.96	15.04	-4.23	5e-06	0.000176	PTBP1	polypyrimidine tract binding protein 1; microRNA 4745	Coding
TC17000328.hg.1	9.03	11.11	-4.23	3e-05	0.00052	SNORD4B	small nucleolar RNA, C/D box 4B	Coding
TC06003365.hg.1	11.44	13.52	-4.23	0.000213	0.001982			NonCoding
TC08000415.hg.1	7.06	9.14	-4.23	0.000475	0.003592	KRT8	keratin 8	Coding
TC11002362.hg.1	8.26	10.34	-4.23	0.00033	0.002727	H2AFX	H2A histone family, member X	Coding
TC12001295.hg.1	5.48	7.56	-4.22	2.21e-07	4.8e-05	SLCO1A2	solute carrier organic anion transporter family, member 1A2	Coding
TC02000443.hg.1	8.36	10.43	-4.22	4e-06	0.000153	ALMS1	Alstrom syndrome protein 1	Coding
TC03000586.hg.1	7.71	9.79	-4.22	3.2e-05	0.000539	QTRTD1	queuine tRNA-ribosyltransferase domain containing 1	Coding
TC0X001090.hg.1	7.61	9.69	-4.22	3.3e-05	0.000552	SPIN4	spindlin family, member 4	Coding
TC05001450.hg.1	7.37	9.45	-4.22	7e-05	0.000896			Coding
TC08000967.hg.1	6.14	8.22	-4.22	0.000386	0.003053			Coding
TC14001436.hg.1	6.18	8.25	-4.22	0.000173	0.001704	CCDC88C	coiled-coil domain containing 88C	Coding
TC17000249.hg.1	6.08	8.16	-4.22	0.000563	0.00407			Coding
TC18000430.hg.1	5.9	7.98	-4.21	3e-06	0.000127	CHST9	carbohydrate (N-acetylgalactosamine 4-0) sulfotransferase 9	Coding
TC01001476.hg.1	7.12	9.2	-4.21	6e-06	0.000193	C1orf112	chromosome 1 open reading frame 112	Coding
TC18000506.hg.1	11.25	13.32	-4.21	5.8e-05	0.000792	ACAA2	acetyl-CoA acyltransferase 2	Coding
TC07002229.hg.1	8.66	10.73	-4.2	1.3e-05	0.000306	PLEKHA8	pleckstrin homology domain containing, family A (phosphoinositide binding specific) member 8	NonCoding
TC06001400.hg.1	5.64	7.71	-4.2	4.4e-05	0.000664	ZNF204P	zinc finger protein 204, pseudogene	Coding
TC06000789.hg.1	11.23	13.3	-4.2	6.2e-05	0.00083	ORC3	origin recognition complex subunit 3	Coding
TC06000949.hg.1	5.38	7.46	-4.2	8.8e-05	0.001054	FABP7	fatty acid binding protein 7, brain	Coding
TC08002551.hg.1	11.49	13.55	-4.19	1.2e-05	0.000295			NonCoding
TC10002105.hg.1	9.78	11.84	-4.19	2.2e-05	0.000429	DDX21	DEAD (Asp-Glu-Ala-Asp) box helicase 21	NonCoding
TC13000563.hg.1	7.55	9.62	-4.19	7.7e-05	0.000963	DCLK1	doublecortin-like kinase 1	Coding
TC12001619.hg.1	10.02	12.09	-4.18	8.57e-07	7.9e-05	NEMP1	nuclear envelope integral membrane protein 1	Coding
TC0X000613.hg.1	8.39	10.45	-4.18	1.9e-05	0.000393	LOC101928495	uncharacterized LOC101928495	Coding
TC17001760.hg.1	6.53	8.6	-4.18	3.4e-05	0.000558	AP1S2	adaptor-related protein complex 1 sigma 2 subunit	Coding
TC19000519.hg.1	5.78	7.85	-4.18	5.3e-05	0.000749	LOC644554	uncharacterized LOC644554	Coding
TC01001280.hg.1	7.11	9.17	-4.18	8.7e-05	0.001046	CKS1B	CDC28 protein kinase regulatory subunit 1B	Coding
TC19002199.hg.1	11.42	13.48	-4.17	7.75e-07	7.6e-05	PRMT1	protein arginine methyltransferase 1	NonCoding
TC07000562.hg.1	9.16	11.22	-4.17	1e-06	9.4e-05	PEG10	paternally expressed 10	Coding
TC0X001097.hg.1	7.07	9.13	-4.17	2e-06	0.000123	ZC4H2	zinc finger, C4H2 domain containing	Coding
TC03001699.hg.1	8.68	10.74	-4.17	8e-06	0.000238	IQCB1	IQ motif containing B1	Coding
TC09000182.hg.1	8.82	10.88	-4.17	1.2e-05	0.000295	UNC13B	unc-13 homolog B (C. elegans)	Coding
TC09000745.hg.1	5.68	7.74	-4.17	2.2e-05	0.000431	AIF1L	allograft inflammatory factor 1-like	Coding
TC0X001164.hg.1	10.22	12.28	-4.16	2e-06	0.000106	ABCB7	ATP binding cassette subfamily B member 7	Coding
TC19002564.hg.1	7.95	10.01	-4.16	5.2e-05	0.000742	ZNF577	zinc finger protein 577	NonCoding
TC15001329.hg.1	5.64	7.7	-4.16	0.000423	0.003277			Coding
TC17001770.hg.1	8.78	10.83	-4.15	5e-06	0.000184	INTS2	integrator complex subunit 2	Coding
TC03001702.hg.1	7.09	9.14	-4.15	3.4e-05	0.000562	CCDC58	coiled-coil domain containing 58	Coding
TC06000409.hg.1	5.79	7.84	-4.15	0.001076	0.006659	HLA-DPB2	major histocompatibility complex, class II, DP beta 2 (pseudogene)	Coding
TC06003649.hg.1	6.71	8.76	-4.15	0.000189	0.00181			NonCoding
TC12000227.hg.1	5.81	7.87	-4.15	0.000142	0.001481	PDE3A	phosphodiesterase 3A, cGMP-inhibited	Coding
TC12002524.hg.1	8.28	10.33	-4.15	0.001341	0.007902			NonCoding
TC02001682.hg.1	8.09	10.14	-4.14	1e-06	9.4e-05	GTF3C2	general transcription factor IIIC subunit 2	Coding
TC01001563.hg.1	9.51	11.56	-4.14	2e-06	0.000109	XPR1	xenotropic and polytropic retrovirus receptor 1	Coding
TC03001751.hg.1	8.3	10.35	-4.14	4.4e-05	0.000656	RUVBL1	RuvB-like AAA ATPase 1	Coding
TC02001509.hg.1	6.35	8.39	-4.14	0.000581	0.004174			Coding
TC20000114.hg.1	9.28	11.33	-4.13	6e-06	0.000199	MGME1	mitochondrial genome maintenance exonuclease 1	Coding
TC02004281.hg.1	4.66	6.71	-4.13	0.000113	0.001258			NonCoding
TC06001349.hg.1	8.23	10.28	-4.13	0.000153	0.001559	HIST1H3D	histone cluster 1, H3d; histone cluster 1, H3f; histone cluster 1, H2ad	Coding
TC12000006.hg.1	6.84	8.88	-4.12	7e-06	0.000216	CCDC77	coiled-coil domain containing 77	Coding
TC04000874.hg.1	7.88	9.93	-4.12	9e-06	0.000255	NEIL3	nei-like DNA glycosylase 3	Coding
TC0X000635.hg.1	10.78	12.82	-4.12	2e-05	0.000399	PHF6	PHD finger protein 6	Coding
TC02004352.hg.1	5.49	7.54	-4.12	0.000935	0.005976			NonCoding
TC03002752.hg.1	9.64	11.69	-4.12	9.4e-05	0.001105			NonCoding
TC06000169.hg.1	5.99	8.03	-4.12	0.000845	0.005544	HIST1H2BD	histone cluster 1, H2bd	Coding
TC0X000910.hg.1	9.14	11.18	-4.12	0.000674	0.004687	SCARNA9L	small Cajal body-specific RNA 9-like	Coding
TC21000132.hg.1	6.87	8.91	-4.11	4e-06	0.000157	LINC00649	long intergenic non-protein coding RNA 649	Coding
TC05001249.hg.1	9.43	11.47	-4.11	3.2e-05	0.000538			Coding
TC02001141.hg.1	5.73	7.77	-4.11	4.6e-05	0.000677	CCDC150	coiled-coil domain containing 150	Coding
TC13000023.hg.1	7.29	9.33	-4.11	7.4e-05	0.000935			Coding
TC02000168.hg.1	7.6	9.64	-4.11	8.9e-05	0.001066	CAD	carbamoyl-phosphate synthetase 2, aspartate transcarbamylase, and dihydroorotase	Coding
TC08001630.hg.1	5.17	7.21	-4.11	0.000493	0.003688	POU5F1B	POU class 5 homeobox 1B	Coding
TC0X001723.hg.1	6.54	8.58	-4.11	0.000113	0.001263	KLF8	Kruppel-like factor 8	NonCoding
TC18000904.hg.1	5.34	7.38	-4.11	0.000736	0.004996	MIR924HG	MIR924 host gene	NonCoding
TC12000610.hg.1	10.52	12.55	-4.1	2e-06	0.000122	CPSF6	cleavage and polyadenylation specific factor 6	Coding
TC04000701.hg.1	12.4	14.44	-4.1	5e-06	0.000171	SMARCA5	SWI/SNF related, matrix associated, actin dependent regulator of chromatin, subfamily a, member 5	Coding
TC06001034.hg.1	6.57	8.6	-4.1	0.000119	0.001304	ABRACL	ABRA C-terminal like	Coding
TC14002123.hg.1	4.54	6.57	-4.1	0.000824	0.00544			NonCoding
TC18000208.hg.1	10.74	12.77	-4.09	4.06e-07	5.8e-05	ZNF532	zinc finger protein 532	Coding
TC05003062.hg.1	6.79	8.82	-4.09	3.2e-05	0.00054			NonCoding
TC12002735.hg.1	6.83	8.86	-4.09	0.000117	0.00129			NonCoding
TC19002063.hg.1	5.67	7.7	-4.09	0.000353	0.002866			NonCoding
TC19002211.hg.1	6.45	8.49	-4.09	0.000211	0.001964			NonCoding
TC06002175.hg.1	7.35	9.38	-4.08	5e-06	0.000177			Coding
TC16002067.hg.1	9.3	11.33	-4.08	6e-06	0.000193	HN1L	hematological and neurological expressed 1-like	Coding
TC08001623.hg.1	5.6	7.63	-4.08	2.6e-05	0.000469	FAM84B	family with sequence similarity 84, member B	Coding
TC10001855.hg.1	9.92	11.95	-4.08	4.7e-05	0.000696	NET1	neuroepithelial cell transforming 1	NonCoding
TC01005581.hg.1	5.76	7.79	-4.08	0.000106	0.001212			NonCoding
TC15000161.hg.1	6.58	8.61	-4.08	0.000671	0.004672			Coding
TC08001427.hg.1	8.38	10.4	-4.07	1e-06	0.000101	RBM12B	RNA binding motif protein 12B	Coding
TC19002650.hg.1	7.19	9.21	-4.07	1.2e-05	0.000288	ZNF525	zinc finger protein 525	Coding
TC02003737.hg.1	5.09	7.11	-4.07	2.9e-05	0.000509			NonCoding
TC05000743.hg.1	6.75	8.78	-4.07	0.000416	0.003234	PCDHB2	protocadherin beta 2	Coding
TC06003135.hg.1	4.44	6.46	-4.07	0.000136	0.001437			NonCoding
TC0X000923.hg.1	9.38	11.4	-4.07	0.000137	0.001442	APOO	apolipoprotein O	Coding
TC01002450.hg.1	7.29	9.32	-4.06	2e-05	0.000395	SNRNP40	small nuclear ribonucleoprotein, U5 40kDa subunit	Coding
TC05001788.hg.1	9.49	11.51	-4.06	0.000246	0.002213	CDKN2AIPNL	CDKN2A interacting protein N-terminal like	Coding
TC07000581.hg.1	5.91	7.93	-4.06	0.000209	0.001955	MGC72080	MGC72080 pseudogene	Coding
TC19001526.hg.1	10.98	13	-4.06	8.2e-05	0.001006	FBL	fibrillarin	Coding
TC12000263.hg.1	9.51	11.52	-4.05	7e-06	0.000223	STK38L	serine/threonine kinase 38 like	Coding
TC06001895.hg.1	11.02	13.03	-4.05	1.5e-05	0.000341	PHIP	pleckstrin homology domain interacting protein	Coding
TC02002693.hg.1	10.28	12.29	-4.04	5.29e-07	6.5e-05	INO80D	INO80 complex subunit D	Coding
TC0X001208.hg.1	10.31	12.33	-4.04	2e-06	0.000119	TSPAN6	tetraspanin 6	Coding
TC01005194.hg.1	6.63	8.65	-4.04	3e-06	0.000133			NonCoding
TC02002510.hg.1	7.99	10.01	-4.04	5e-06	0.000173	FASTKD1	FAST kinase domains 1	Coding
TC03000021.hg.1	5.6	7.61	-4.04	7e-06	0.00021			Coding
TC04000268.hg.1	10.33	12.35	-4.04	5.1e-05	0.000733	GUF1	GUF1 homolog, GTPase	Coding
TC16001335.hg.1	9.83	11.84	-4.04	5.5e-05	0.000762	SLC7A5	solute carrier family 7 (amino acid transporter light chain, L system), member 5	Coding
TC01002780.hg.1	7.12	9.13	-4.04	0.000279	0.002413			Coding
TC01003142.hg.1	5.98	8	-4.04	0.001029	0.006433			Coding
TC11000217.hg.1	5.19	7.21	-4.04	0.00015	0.001539			Coding
TC12001462.hg.1	6.37	8.38	-4.04	0.000437	0.003355			Coding
TC17002597.hg.1	8.03	10.04	-4.04	0.000333	0.002747	MYO19	myosin XIX	NonCoding
TC01005793.hg.1	4.52	6.53	-4.03	0.00091	0.005869			NonCoding
TC21000077.hg.1	5.95	7.96	-4.03	0.000657	0.004597	JAM2	junctional adhesion molecule 2	Coding
TC21000227.hg.1	4.69	6.7	-4.03	0.00067	0.004666			Coding
TC06002544.hg.1	9.1	11.11	-4.02	1.9e-05	0.000381	CDYL	chromodomain protein, Y-like	NonCoding
TC04002963.hg.1	7.78	9.79	-4.02	2.3e-05	0.000435	ZNF595	zinc finger protein 595; zinc finger protein 718	Coding
TC13000692.hg.1	5.11	7.11	-4.02	7.1e-05	0.00091	LECT1	leukocyte cell derived chemotaxin 1	Coding
TC02000477.hg.1	4.91	6.91	-4.02	0.000233	0.002122			Coding
TC02003372.hg.1	5.13	7.14	-4.02	0.000234	0.002122			NonCoding
TC05000744.hg.1	5.87	7.88	-4.02	0.000361	0.002914	PCDHB3	protocadherin beta 3	Coding
TC0X001384.hg.1	4.32	6.33	-4.02	0.000564	0.00408	MIR20B	microRNA 20b	Coding
TC16000540.hg.1	4.87	6.88	-4.02	0.000374	0.002994	HSD11B2	hydroxysteroid (11-beta) dehydrogenase 2	Coding
TC17000363.hg.1	5.96	7.96	-4.01	6.7e-05	0.000882	RAB11FIP4	RAB11 family interacting protein 4 (class II); microRNA 4724	Coding
TC14002203.hg.1	12.94	14.95	-4.01	7.4e-05	0.000932	SLIRP	SRA stem-loop interacting RNA binding protein	Coding
TC06000136.hg.1	5.76	7.76	-4.01	0.000117	0.001292	CASC15	cancer susceptibility candidate 15 (non-protein coding)	Coding
TC11000697.hg.1	7.74	9.74	-4.01	0.001493	0.008576	ERV9-1	endogenous retrovirus group 9, member 1	Coding
TC17002859.hg.1	11.91	13.91	-4	5e-06	0.000179	BPTF	bromodomain PHD finger transcription factor	Coding
TC04001467.hg.1	8.32	10.32	-4	1e-05	0.000261	ELOVL6	ELOVL fatty acid elongase 6	Coding
TC01001043.hg.1	8.59	10.59	-4	1e-05	0.00027	PHGDH	phosphoglycerate dehydrogenase	Coding
TC05000427.hg.1	8.93	10.93	-4	1.5e-05	0.000341	COX7C	cytochrome c oxidase subunit VIIc; microRNA 3607	Coding
TC07002187.hg.1	4.99	6.99	-4	7.4e-05	0.000935			NonCoding
TC0X000809.hg.1	8.27	10.27	-4	9e-05	0.001074	PRKX	protein kinase, X-linked	Coding
TC06004123.hg.1	6.05	8.04	-3.99	0.000108	0.001226	HLA-DRB1	major histocompatibility complex, class II, DR beta 1	Coding
TC06003996.hg.1	6.21	8.21	-3.98	2e-06	0.000116			NonCoding
TC19001342.hg.1	6.16	8.16	-3.98	3.2e-05	0.00054	ZNF682	zinc finger protein 682	Coding
TC01002608.hg.1	7.08	9.08	-3.98	4.1e-05	0.00063	TESK2	testis-specific kinase 2	Coding
TC16001357.hg.1	6.51	8.51	-3.98	5e-05	0.00072	FANCA	Fanconi anemia complementation group A	Coding
TC17000069.hg.1	5.81	7.81	-3.98	8.6e-05	0.001035	WSCD1	WSC domain containing 1	Coding
TC19001796.hg.1	9.46	11.45	-3.98	0.000111	0.001242	ZNF616	zinc finger protein 616	Coding
TC20001195.hg.1	8.65	10.64	-3.98	0.00019	0.001818			NonCoding
TC19000190.hg.1	9.77	11.76	-3.97	3e-06	0.000149	SMARCA4	SWI/SNF related, matrix associated, actin dependent regulator of chromatin, subfamily a, member 4	Coding
TC16001494.hg.1	12	13.99	-3.97	8e-06	0.000236	FUS	FUS RNA binding protein	NonCoding
TC01003136.hg.1	4.96	6.95	-3.97	0.000452	0.003449	LOC101927468	uncharacterized LOC101927468	Coding
[truncated: 6,261 more rows]
