# Supplementary material for: An integrative proteomics method identifies a regulator of translation during stem cell maintenance and differentiation
Source: Nat Commun. 2021 Nov 12;12:6558. doi: 10.1038/s41467-021-26879-4 (PMC8590018; doi:10.1038/s41467-021-26879-4)
Supplement: Supplementary file 9 — Source Data [file 41467_2021_26879_MOESM9_ESM.xlsx]

## Sheet: Fig. 2a
Sample	Group	M1.t[1]	M1.t[2]
pisa_A_rep1	pisa_A_rep	-43.7641	-48.7258
pisa_A_rep2	pisa_A_rep	-42.9853	-53.2018
pisa_A_rep3	pisa_A_rep	-40.4778	-55.2716
pisa_B_rep1	pisa_B_rep	-52.7225	64.3101
pisa_B_rep2	pisa_B_rep	-49.7204	47.068
pisa_B_rep3	pisa_B_rep	-54.8315	48.486
pisa_C_rep1	pisa_C_rep	36.8132	15.955
pisa_C_rep2	pisa_C_rep	37.7205	14.6547
pisa_C_rep3	pisa_C_rep	37.7143	8.14181
pisa_D_rep1	pisa_D_rep	2.83024	-3.47233
pisa_D_rep2	pisa_D_rep	14.8622	-43.0034
pisa_D_rep3	pisa_D_rep	6.78115	-17.7589
pisa_E_rep1	pisa_E_rep	45.8013	15.2963
pisa_E_rep2	pisa_E_rep	55.6027	0.579126
pisa_E_rep3	pisa_E_rep	46.3759	6.94269

## Sheet: Fig. 2b
Sample	Group	M1.t[1]	M1.t[2]
exp_A_rep1	exp_A_rep	-86.2289	-15.4094
exp_A_rep2	exp_A_rep	-91.8345	-15.567
exp_A_rep3	exp_A_rep	-84.0253	-15.0261
exp_B_rep1	exp_B_rep	-1.71035	86.3727
exp_B_rep2	exp_B_rep	2.06839	93.5966
exp_B_rep3	exp_B_rep	5.11329	89.8087
exp_C_rep1	exp_C_rep	50.7439	-19.7735
exp_C_rep2	exp_C_rep	53.1653	-18.0807
exp_C_rep3	exp_C_rep	51.5133	-16.1903
exp_D_rep1	exp_D_rep	-21.1298	-32.7742
exp_D_rep2	exp_D_rep	-20.3326	-34.3565
exp_D_rep3	exp_D_rep	-19.6469	-33.0289
exp_E_rep1	exp_E_rep	52.9098	-22.9516
exp_E_rep2	exp_E_rep	55.2996	-26.0216
exp_E_rep3	exp_E_rep	54.0947	-20.598

## Sheet: Fig. 2c_1
ID	Comparison	Mean FC
A0A024RBG1	Sm hFF vs iPSC	0.437338
A0A140G945;P02489	Sm hFF vs iPSC	-0.0141096
A0AV96	Sm hFF vs iPSC	-1.36955
A0AVF1	Sm hFF vs iPSC	-0.797481
A0AVT1	Sm hFF vs iPSC	0.380406
A0FGR8	Sm hFF vs iPSC	0.28515
A0JLT2	Sm hFF vs iPSC	-0.563048
A0JNW5	Sm hFF vs iPSC	0.042497
A0MZ66	Sm hFF vs iPSC	-0.235617
A1A4S6	Sm hFF vs iPSC	0.638645
A1L020	Sm hFF vs iPSC	-0.570224
A1L0T0	Sm hFF vs iPSC	-0.2056
A1L170	Sm hFF vs iPSC	-0.981018
A1L390	Sm hFF vs iPSC	-0.350436
A1L4H1	Sm hFF vs iPSC	-0.379426
A1X283	Sm hFF vs iPSC	-0.025303
A1XBS5	Sm hFF vs iPSC	0.476608
A2RRP1	Sm hFF vs iPSC	0.452758
A2RTX5	Sm hFF vs iPSC	-0.477307
A2RU67	Sm hFF vs iPSC	0.186958
A2RUC4	Sm hFF vs iPSC	-0.195154
A3KMH1	Sm hFF vs iPSC	-0.0944784
A3KN83	Sm hFF vs iPSC	0.0576743
A4D161	Sm hFF vs iPSC	0.220176
A4D1E9	Sm hFF vs iPSC	-0.743693
A4D1P6	Sm hFF vs iPSC	0.217876
A4D1S0	Sm hFF vs iPSC	0.577209
A4D1U4	Sm hFF vs iPSC	-0.14682
A5D8V6	Sm hFF vs iPSC	0.0137705
A5PLN9	Sm hFF vs iPSC	-0.240416
A5YKK6	Sm hFF vs iPSC	-0.259862
A5YM69	Sm hFF vs iPSC	0.470837
A6NCL7	Sm hFF vs iPSC	0.678737
A6ND36	Sm hFF vs iPSC	0.473785
A6NDB9	Sm hFF vs iPSC	0.936731
A6NDG6	Sm hFF vs iPSC	0.142884
A6NDU8	Sm hFF vs iPSC	-0.301044
A6NGB9	Sm hFF vs iPSC	0.756387
A6NGN9	Sm hFF vs iPSC	0.531769
A6NHR9	Sm hFF vs iPSC	-0.72336
A6NHX0	Sm hFF vs iPSC	0.0797569
A6NI28	Sm hFF vs iPSC	-0.661075
A6NIH7	Sm hFF vs iPSC	0.606026
A6NJ78;P0C7V9	Sm hFF vs iPSC	0.17812
A6NKD9	Sm hFF vs iPSC	-0.295909
A6NKN8	Sm hFF vs iPSC	-0.369672
A6NKT7	Sm hFF vs iPSC	-0.439439
A6ZKI3;Q17RB0;Q9BWD3	Sm hFF vs iPSC	0.796211
A7E2V4	Sm hFF vs iPSC	0.470823
A7KAX9	Sm hFF vs iPSC	0.171263
A8CG34;Q96HA1	Sm hFF vs iPSC	0.294032
A8MT69	Sm hFF vs iPSC	0.280976
A8MVW0	Sm hFF vs iPSC	0.263065
A8MXV4	Sm hFF vs iPSC	0.231314
A9UHW6	Sm hFF vs iPSC	-0.0575238
B1AK53	Sm hFF vs iPSC	0.759112
B5ME19	Sm hFF vs iPSC	-0.418527
B7ZAP0	Sm hFF vs iPSC	-0.302813
B7ZC32	Sm hFF vs iPSC	0.1164
C9J7I0	Sm hFF vs iPSC	0.104669
C9JLW8	Sm hFF vs iPSC	-0.0459536
E7ETH6;Q9H707	Sm hFF vs iPSC	0.664864
E9PRG8	Sm hFF vs iPSC	-0.320772
L0R6Q1	Sm hFF vs iPSC	0.107989
L0R819	Sm hFF vs iPSC	0.160348
L0R8F8	Sm hFF vs iPSC	0.373492
O00115	Sm hFF vs iPSC	-0.117471
O00116	Sm hFF vs iPSC	-0.234603
O00124	Sm hFF vs iPSC	0.351711
O00139	Sm hFF vs iPSC	-0.480043
O00148	Sm hFF vs iPSC	-0.490445
O00151	Sm hFF vs iPSC	0.377466
O00154	Sm hFF vs iPSC	0.166224
O00159	Sm hFF vs iPSC	1.13228
O00161	Sm hFF vs iPSC	0.308375
O00165	Sm hFF vs iPSC	0.0871501
O00170	Sm hFF vs iPSC	0.0838286
O00178	Sm hFF vs iPSC	-0.75306
O00186	Sm hFF vs iPSC	-0.196097
O00189	Sm hFF vs iPSC	0.205041
O00192	Sm hFF vs iPSC	-0.215457
O00193	Sm hFF vs iPSC	0.305024
O00194	Sm hFF vs iPSC	-0.446527
O00203	Sm hFF vs iPSC	0.23619
O00213	Sm hFF vs iPSC	0.143356
O00214	Sm hFF vs iPSC	0.517648
O00217	Sm hFF vs iPSC	-0.0943678
O00220	Sm hFF vs iPSC	0.283872
O00221	Sm hFF vs iPSC	-0.0330803
O00231	Sm hFF vs iPSC	-0.0547561
O00232	Sm hFF vs iPSC	-0.0357634
O00233	Sm hFF vs iPSC	-0.155943
O00244	Sm hFF vs iPSC	-0.129789
O00255	Sm hFF vs iPSC	-0.752338
O00258	Sm hFF vs iPSC	0.23556
O00264	Sm hFF vs iPSC	0.251053
O00267	Sm hFF vs iPSC	-0.385805
O00268	Sm hFF vs iPSC	-0.214258
O00273	Sm hFF vs iPSC	0.192773
O00287	Sm hFF vs iPSC	0.173942
O00291	Sm hFF vs iPSC	0.0962563
O00299	Sm hFF vs iPSC	0.0460317
O00303	Sm hFF vs iPSC	-0.257537
O00308	Sm hFF vs iPSC	-0.36327
O00330	Sm hFF vs iPSC	-0.115052
O00339	Sm hFF vs iPSC	0.00722964
O00391	Sm hFF vs iPSC	0.057392
O00399	Sm hFF vs iPSC	0.22202
O00400	Sm hFF vs iPSC	0.158041
O00401	Sm hFF vs iPSC	-0.0608277
O00410	Sm hFF vs iPSC	-0.0637925
O00411	Sm hFF vs iPSC	-1.24303
O00418	Sm hFF vs iPSC	0.0194726
O00422	Sm hFF vs iPSC	0.0329625
O00423	Sm hFF vs iPSC	-0.0536093
O00425	Sm hFF vs iPSC	-1.42156
O00429	Sm hFF vs iPSC	0.0528414
O00442	Sm hFF vs iPSC	-0.519756
O00443	Sm hFF vs iPSC	-0.402896
O00458	Sm hFF vs iPSC	-0.295194
O00459	Sm hFF vs iPSC	0.0421857
O00461	Sm hFF vs iPSC	0.257309
O00462	Sm hFF vs iPSC	-0.0518871
O00463	Sm hFF vs iPSC	0.178208
O00468	Sm hFF vs iPSC	0.332775
O00469	Sm hFF vs iPSC	0.120566
O00470;O14770	Sm hFF vs iPSC	0.211112
O00471	Sm hFF vs iPSC	0.120634
O00472	Sm hFF vs iPSC	-0.755812
O00479	Sm hFF vs iPSC	-1.13755
O00483	Sm hFF vs iPSC	0.0544736
O00487	Sm hFF vs iPSC	-0.250074
O00488	Sm hFF vs iPSC	0.15902
O00499	Sm hFF vs iPSC	0.182711
O00505	Sm hFF vs iPSC	0.294418
O00506	Sm hFF vs iPSC	0.343004
O00507	Sm hFF vs iPSC	-0.340671
O00512	Sm hFF vs iPSC	0.134722
O00515	Sm hFF vs iPSC	0.602054
O00519	Sm hFF vs iPSC	0.0454499
O00534	Sm hFF vs iPSC	0.107013
O00541	Sm hFF vs iPSC	-0.315714
O00559	Sm hFF vs iPSC	0.327628
O00560	Sm hFF vs iPSC	-0.506505
O00562	Sm hFF vs iPSC	-0.0828804
O00566	Sm hFF vs iPSC	0.483037
O00567	Sm hFF vs iPSC	-0.183393
O00571	Sm hFF vs iPSC	-0.141594
O00584	Sm hFF vs iPSC	0.228124
O00592	Sm hFF vs iPSC	1.34674
O00622	Sm hFF vs iPSC	-0.419838
O00625	Sm hFF vs iPSC	0.195157
O00628	Sm hFF vs iPSC	-0.409281
O00629	Sm hFF vs iPSC	0.0417147
O00635	Sm hFF vs iPSC	2.57291
O00743	Sm hFF vs iPSC	0.0641656
O00746	Sm hFF vs iPSC	-0.538449
O00748	Sm hFF vs iPSC	-0.623303
O00750	Sm hFF vs iPSC	-0.512779
O00754	Sm hFF vs iPSC	0.130271
O00762	Sm hFF vs iPSC	-0.469477
O00764	Sm hFF vs iPSC	-0.0507925
O00767	Sm hFF vs iPSC	-0.227058
O14493	Sm hFF vs iPSC	0.529766
O14494	Sm hFF vs iPSC	-0.176553
O14495	Sm hFF vs iPSC	0.210941
O14497	Sm hFF vs iPSC	-0.309964
O14508	Sm hFF vs iPSC	-0.213476
O14519	Sm hFF vs iPSC	0.473322
O14521	Sm hFF vs iPSC	0.341787
O14523	Sm hFF vs iPSC	0.314691
O14524	Sm hFF vs iPSC	-0.361553
O14530	Sm hFF vs iPSC	-0.0634983
O14531	Sm hFF vs iPSC	0.251304
O14544	Sm hFF vs iPSC	0.32325
O14545	Sm hFF vs iPSC	0.157528
O14548	Sm hFF vs iPSC	0.284206
O14558	Sm hFF vs iPSC	-0.247599
O14561	Sm hFF vs iPSC	0.444525
O14562	Sm hFF vs iPSC	0.285243
O14576	Sm hFF vs iPSC	-0.835045
O14578	Sm hFF vs iPSC	-0.351926
O14579	Sm hFF vs iPSC	0.225628
O14593	Sm hFF vs iPSC	-0.296975
O14595	Sm hFF vs iPSC	-0.231622
O14613	Sm hFF vs iPSC	0.405061
O14617	Sm hFF vs iPSC	0.25318
O14618	Sm hFF vs iPSC	0.0493384
O14628	Sm hFF vs iPSC	-1.12299
O14639	Sm hFF vs iPSC	0.295831
O14641	Sm hFF vs iPSC	-0.116563
O14646	Sm hFF vs iPSC	-0.326167
O14647	Sm hFF vs iPSC	0.0390534
O14653	Sm hFF vs iPSC	-0.1274
O14656	Sm hFF vs iPSC	0.0358987
O14657	Sm hFF vs iPSC	0.216164
O14662	Sm hFF vs iPSC	-0.144568
O14668	Sm hFF vs iPSC	0.00801813
O14672	Sm hFF vs iPSC	0.199092
O14678	Sm hFF vs iPSC	-0.315392
O14681	Sm hFF vs iPSC	-0.505946
O14683	Sm hFF vs iPSC	0.649486
O14686	Sm hFF vs iPSC	-0.560191
O14715	Sm hFF vs iPSC	-0.693706
O14717	Sm hFF vs iPSC	-0.627345
O14727	Sm hFF vs iPSC	0.109215
O14730	Sm hFF vs iPSC	0.088388
O14732	Sm hFF vs iPSC	0.762524
O14733	Sm hFF vs iPSC	-0.781106
O14734	Sm hFF vs iPSC	0.0958098
O14737	Sm hFF vs iPSC	0.263581
O14744	Sm hFF vs iPSC	0.073575
O14745	Sm hFF vs iPSC	0.728822
O14757	Sm hFF vs iPSC	-0.279048
O14763	Sm hFF vs iPSC	0.0366524
O14772	Sm hFF vs iPSC	0.154483
O14773	Sm hFF vs iPSC	-0.317653
O14775	Sm hFF vs iPSC	0.0247735
O14776	Sm hFF vs iPSC	-0.308945
O14777	Sm hFF vs iPSC	-0.838581
O14782	Sm hFF vs iPSC	-0.187098
O14786	Sm hFF vs iPSC	-0.172479
O14787	Sm hFF vs iPSC	-0.0995891
O14795	Sm hFF vs iPSC	-0.434189
O14798	Sm hFF vs iPSC	-0.455398
O14802	Sm hFF vs iPSC	-0.681964
O14810	Sm hFF vs iPSC	-0.240398
O14817	Sm hFF vs iPSC	-0.194822
O14818	Sm hFF vs iPSC	0.0827794
O14828	Sm hFF vs iPSC	0.240225
O14832	Sm hFF vs iPSC	0.608747
O14841	Sm hFF vs iPSC	0.00945752
O14867	Sm hFF vs iPSC	-0.048496
O14874	Sm hFF vs iPSC	0.0280066
O14879	Sm hFF vs iPSC	1.68992
O14880	Sm hFF vs iPSC	-0.29052
O14893	Sm hFF vs iPSC	-0.201526
O14896	Sm hFF vs iPSC	-0.714445
O14907	Sm hFF vs iPSC	0.275477
O14908	Sm hFF vs iPSC	0.525183
O14910	Sm hFF vs iPSC	-0.57145
O14920	Sm hFF vs iPSC	0.309085
O14925;Q5SRD1	Sm hFF vs iPSC	0.435489
O14929	Sm hFF vs iPSC	-0.447189
O14933	Sm hFF vs iPSC	-0.0425027
O14936	Sm hFF vs iPSC	0.205149
O14939	Sm hFF vs iPSC	-0.126359
O14949	Sm hFF vs iPSC	0.229609
O14964	Sm hFF vs iPSC	0.170852
O14965	Sm hFF vs iPSC	-0.18346
O14966	Sm hFF vs iPSC	0.15771
O14967	Sm hFF vs iPSC	0.0682565
O14972	Sm hFF vs iPSC	0.193597
O14974	Sm hFF vs iPSC	0.539744
O14975	Sm hFF vs iPSC	-2.15427
O14976	Sm hFF vs iPSC	-0.0764856
O14979	Sm hFF vs iPSC	0.180932
O14980	Sm hFF vs iPSC	-0.382406
O14981	Sm hFF vs iPSC	-0.563753
O14994	Sm hFF vs iPSC	-0.36305
O15013	Sm hFF vs iPSC	0.0306514
O15014	Sm hFF vs iPSC	0.0347069
O15020	Sm hFF vs iPSC	-0.653566
O15021	Sm hFF vs iPSC	0.0165553
O15027	Sm hFF vs iPSC	0.346428
O15031	Sm hFF vs iPSC	0.203087
O15037	Sm hFF vs iPSC	0.275867
O15040	Sm hFF vs iPSC	-0.0436629
O15042	Sm hFF vs iPSC	-0.0978052
O15047	Sm hFF vs iPSC	-1.03844
O15056	Sm hFF vs iPSC	0.889228
O15061	Sm hFF vs iPSC	-0.169231
O15066	Sm hFF vs iPSC	0.10512
O15067	Sm hFF vs iPSC	-0.0858095
O15069	Sm hFF vs iPSC	-0.231222
O15075	Sm hFF vs iPSC	0.733306
O15078	Sm hFF vs iPSC	-0.981099
O15083	Sm hFF vs iPSC	0.932718
O15084	Sm hFF vs iPSC	0.435849
O15085	Sm hFF vs iPSC	0.23422
O15091	Sm hFF vs iPSC	-1.08327
O15111	Sm hFF vs iPSC	0.28752
O15116	Sm hFF vs iPSC	0.181746
O15118	Sm hFF vs iPSC	-0.139751
O15119	Sm hFF vs iPSC	0.37796
O15120	Sm hFF vs iPSC	0.326772
O15121	Sm hFF vs iPSC	0.216207
O15126	Sm hFF vs iPSC	0.314118
O15127	Sm hFF vs iPSC	0.329938
O15143	Sm hFF vs iPSC	-0.0692602
O15144	Sm hFF vs iPSC	-0.0857154
O15145	Sm hFF vs iPSC	0.303256
O15151	Sm hFF vs iPSC	-1.23974
O15155	Sm hFF vs iPSC	0.362074
O15160	Sm hFF vs iPSC	-0.175134
O15164	Sm hFF vs iPSC	-1.37111
O15173	Sm hFF vs iPSC	0.184186
O15182	Sm hFF vs iPSC	0.0361764
O15194	Sm hFF vs iPSC	-0.379194
O15211	Sm hFF vs iPSC	0.167672
O15212	Sm hFF vs iPSC	0.203966
O15213	Sm hFF vs iPSC	-0.522384
O15226	Sm hFF vs iPSC	-0.597009
O15228	Sm hFF vs iPSC	0.130096
O15230	Sm hFF vs iPSC	0.137419
O15231	Sm hFF vs iPSC	0.170831
O15232	Sm hFF vs iPSC	-0.228608
O15234	Sm hFF vs iPSC	0.00260297
O15235	Sm hFF vs iPSC	-0.67311
O15240	Sm hFF vs iPSC	0.0187825
O15254	Sm hFF vs iPSC	-0.189329
O15258	Sm hFF vs iPSC	-0.0850698
O15260	Sm hFF vs iPSC	-0.0820251
O15264	Sm hFF vs iPSC	-0.0791787
O15269	Sm hFF vs iPSC	-0.118773
O15270	Sm hFF vs iPSC	0.0830382
O15287	Sm hFF vs iPSC	-0.609285
O15294	Sm hFF vs iPSC	-0.379902
O15305	Sm hFF vs iPSC	0.493866
O15318	Sm hFF vs iPSC	0.294253
O15321	Sm hFF vs iPSC	0.28969
O15327	Sm hFF vs iPSC	1.21381
O15344	Sm hFF vs iPSC	0.0119774
O15347	Sm hFF vs iPSC	0.0462668
O15355	Sm hFF vs iPSC	-0.519044
O15357	Sm hFF vs iPSC	-0.276854
O15360	Sm hFF vs iPSC	0.467528
O15371	Sm hFF vs iPSC	-0.891196
O15372	Sm hFF vs iPSC	-0.120402
O15379	Sm hFF vs iPSC	-0.167957
O15381	Sm hFF vs iPSC	-0.496704
O15382	Sm hFF vs iPSC	0.210595
O15392	Sm hFF vs iPSC	0.255356
O15397	Sm hFF vs iPSC	-0.0257664
O15400	Sm hFF vs iPSC	0.108814
O15427	Sm hFF vs iPSC	0.0272077
O15439	Sm hFF vs iPSC	-0.0630711
O15440	Sm hFF vs iPSC	-0.249269
O15446	Sm hFF vs iPSC	0.233351
O15460	Sm hFF vs iPSC	-0.337614
O15484	Sm hFF vs iPSC	-0.40754
O15498	Sm hFF vs iPSC	0.126431
O15504	Sm hFF vs iPSC	-0.0111474
O15511	Sm hFF vs iPSC	-0.0495467
O15514	Sm hFF vs iPSC	0.377605
O15523	Sm hFF vs iPSC	-0.158972
O15530;Q6A1A2	Sm hFF vs iPSC	0.203756
O15533	Sm hFF vs iPSC	0.0464766
O15540	Sm hFF vs iPSC	-0.155346
O15541	Sm hFF vs iPSC	0.343986
O15550	Sm hFF vs iPSC	-0.641781
O43143	Sm hFF vs iPSC	0.0536341
O43148	Sm hFF vs iPSC	0.31583
O43149	Sm hFF vs iPSC	-0.0328623
O43150	Sm hFF vs iPSC	0.260338
O43156	Sm hFF vs iPSC	-0.606389
O43157	Sm hFF vs iPSC	-0.0590156
O43159	Sm hFF vs iPSC	0.841793
O43164	Sm hFF vs iPSC	-0.0240289
O43166	Sm hFF vs iPSC	0.0606111
O43169	Sm hFF vs iPSC	0.40232
O43172	Sm hFF vs iPSC	-0.0318035
O43175	Sm hFF vs iPSC	0.169487
O43181	Sm hFF vs iPSC	0.553258
O43237	Sm hFF vs iPSC	-0.0703684
O43242	Sm hFF vs iPSC	-0.0841895
O43251;A6NFN3	Sm hFF vs iPSC	0.105678
O43252	Sm hFF vs iPSC	0.184735
O43264	Sm hFF vs iPSC	0.0461318
O43272	Sm hFF vs iPSC	-0.655266
O43278	Sm hFF vs iPSC	0.567692
O43286	Sm hFF vs iPSC	1.47048
O43290	Sm hFF vs iPSC	0.313662
O43291	Sm hFF vs iPSC	0.647011
O43292	Sm hFF vs iPSC	0.117044
O43293	Sm hFF vs iPSC	0.0805552
O43294	Sm hFF vs iPSC	0.0117692
O43299	Sm hFF vs iPSC	0.176384
O43301	Sm hFF vs iPSC	0.668628
O43303	Sm hFF vs iPSC	0.0869384
O43310	Sm hFF vs iPSC	0.58124
O43314	Sm hFF vs iPSC	0.165844
O43318	Sm hFF vs iPSC	-0.0506359
O43324	Sm hFF vs iPSC	-0.31618
O43325	Sm hFF vs iPSC	-0.312518
O43347	Sm hFF vs iPSC	-1.14838
O43353	Sm hFF vs iPSC	0.225958
O43379	Sm hFF vs iPSC	-0.566817
O43390	Sm hFF vs iPSC	-0.364602
O43395	Sm hFF vs iPSC	-0.281402
O43396	Sm hFF vs iPSC	0.189248
O43399	Sm hFF vs iPSC	0.141307
O43402	Sm hFF vs iPSC	-0.209343
O43405	Sm hFF vs iPSC	0.0708623
O43414	Sm hFF vs iPSC	0.0851323
O43422	Sm hFF vs iPSC	-0.525446
O43426	Sm hFF vs iPSC	0.51266
O43427	Sm hFF vs iPSC	0.16456
O43432	Sm hFF vs iPSC	0.16795
O43439	Sm hFF vs iPSC	0.420212
O43447	Sm hFF vs iPSC	0.14857
O43464	Sm hFF vs iPSC	0.261724
O43482	Sm hFF vs iPSC	0.318286
O43488	Sm hFF vs iPSC	0.0321736
O43490	Sm hFF vs iPSC	0.339723
O43491	Sm hFF vs iPSC	0.178403
O43493	Sm hFF vs iPSC	0.250039
O43504	Sm hFF vs iPSC	-0.187683
O43505	Sm hFF vs iPSC	0.0169689
O43513	Sm hFF vs iPSC	0.260934
O43516	Sm hFF vs iPSC	-0.347111
O43520	Sm hFF vs iPSC	0.0797637
O43521	Sm hFF vs iPSC	-0.018828
O43524	Sm hFF vs iPSC	-0.148061
O43529	Sm hFF vs iPSC	-0.0777022
O43556	Sm hFF vs iPSC	-0.178239
O43570	Sm hFF vs iPSC	0.0446918
O43572	Sm hFF vs iPSC	0.393648
O43583	Sm hFF vs iPSC	0.0632641
O43592	Sm hFF vs iPSC	0.0413965
O43598	Sm hFF vs iPSC	-0.260536
O43615	Sm hFF vs iPSC	0.0876849
O43617	Sm hFF vs iPSC	0.135538
O43633	Sm hFF vs iPSC	0.0984086
O43639	Sm hFF vs iPSC	-0.429993
O43657	Sm hFF vs iPSC	-0.334733
O43660	Sm hFF vs iPSC	0.296878
O43663	Sm hFF vs iPSC	-0.865512
O43665	Sm hFF vs iPSC	0.066223
O43670	Sm hFF vs iPSC	0.534732
O43674	Sm hFF vs iPSC	-0.029606
O43676	Sm hFF vs iPSC	0.216091
O43677	Sm hFF vs iPSC	0.0312817
O43678	Sm hFF vs iPSC	0.47026
O43681	Sm hFF vs iPSC	0.0892737
O43683	Sm hFF vs iPSC	-0.936208
O43684	Sm hFF vs iPSC	0.0869526
O43707	Sm hFF vs iPSC	-0.0281167
O43709	Sm hFF vs iPSC	-0.118117
O43715	Sm hFF vs iPSC	0.312257
O43716	Sm hFF vs iPSC	0.49394
O43719	Sm hFF vs iPSC	0.00357641
O43741	Sm hFF vs iPSC	0.116366
O43747	Sm hFF vs iPSC	-0.182223
O43752	Sm hFF vs iPSC	0.251758
O43760	Sm hFF vs iPSC	0.368683
O43765	Sm hFF vs iPSC	-0.0124506
O43766	Sm hFF vs iPSC	0.190016
O43768	Sm hFF vs iPSC	0.288047
O43772	Sm hFF vs iPSC	0.0208788
O43776	Sm hFF vs iPSC	0.103461
O43795	Sm hFF vs iPSC	0.426431
O43805	Sm hFF vs iPSC	0.300562
O43809	Sm hFF vs iPSC	0.244715
O43813	Sm hFF vs iPSC	0.0359082
O43815	Sm hFF vs iPSC	0.11753
O43818	Sm hFF vs iPSC	0.256609
O43819	Sm hFF vs iPSC	-0.0585342
O43823	Sm hFF vs iPSC	-0.0358281
O43824	Sm hFF vs iPSC	-0.457233
O43826	Sm hFF vs iPSC	0.728312
O43837	Sm hFF vs iPSC	-0.269953
O43847	Sm hFF vs iPSC	0.226101
O43852	Sm hFF vs iPSC	0.0997645
O43854	Sm hFF vs iPSC	0.69509
O43861	Sm hFF vs iPSC	-0.045702
O43865	Sm hFF vs iPSC	0.026089
O43896	Sm hFF vs iPSC	0.357651
O43909	Sm hFF vs iPSC	-0.488421
O43913	Sm hFF vs iPSC	-1.03032
O43920	Sm hFF vs iPSC	0.170092
O43924	Sm hFF vs iPSC	0.216787
O43929	Sm hFF vs iPSC	-0.699304
O43933	Sm hFF vs iPSC	-0.469327
O43934	Sm hFF vs iPSC	0.0990318
O60216	Sm hFF vs iPSC	0.0307602
O60218	Sm hFF vs iPSC	-0.274864
O60220	Sm hFF vs iPSC	0.416243
O60229	Sm hFF vs iPSC	0.758238
O60231	Sm hFF vs iPSC	-0.023541
O60232	Sm hFF vs iPSC	0.0624405
O60238	Sm hFF vs iPSC	-0.130092
O60239	Sm hFF vs iPSC	-0.12255
O60244	Sm hFF vs iPSC	-0.752554
O60256	Sm hFF vs iPSC	0.302288
O60262	Sm hFF vs iPSC	-0.18207
O60264	Sm hFF vs iPSC	-0.859931
O60268	Sm hFF vs iPSC	0.771664
O60271	Sm hFF vs iPSC	0.0569568
O60282	Sm hFF vs iPSC	-1.06454
O60291	Sm hFF vs iPSC	0.0189331
O60292	Sm hFF vs iPSC	0.26329
O60293	Sm hFF vs iPSC	-0.439799
O60294	Sm hFF vs iPSC	-0.30234
O60299	Sm hFF vs iPSC	-0.552057
O60306	Sm hFF vs iPSC	-0.308973
O60313	Sm hFF vs iPSC	-0.259088
O60318	Sm hFF vs iPSC	-0.630635
O60331	Sm hFF vs iPSC	0.607794
O60333	Sm hFF vs iPSC	-0.152448
O60337	Sm hFF vs iPSC	0.229774
O60341	Sm hFF vs iPSC	-0.517433
O60343	Sm hFF vs iPSC	-0.0390928
O60346	Sm hFF vs iPSC	-0.415374
O60353	Sm hFF vs iPSC	0.0626282
O60427	Sm hFF vs iPSC	-0.428157
O60437	Sm hFF vs iPSC	-0.291348
O60443	Sm hFF vs iPSC	0.275889
O60447	Sm hFF vs iPSC	0.380102
O60462	Sm hFF vs iPSC	0.117339
O60469	Sm hFF vs iPSC	-0.243956
O60476	Sm hFF vs iPSC	0.368496
O60488	Sm hFF vs iPSC	-0.348298
O60493	Sm hFF vs iPSC	0.773297
O60499	Sm hFF vs iPSC	0.0898059
O60502	Sm hFF vs iPSC	0.0526891
O60503	Sm hFF vs iPSC	0.312196
O60504	Sm hFF vs iPSC	0.218022
O60506	Sm hFF vs iPSC	-0.336573
O60507	Sm hFF vs iPSC	0.0140942
O60508	Sm hFF vs iPSC	-0.0195107
O60513	Sm hFF vs iPSC	0.146796
O60518	Sm hFF vs iPSC	0.22777
O60524	Sm hFF vs iPSC	-0.376963
O60547	Sm hFF vs iPSC	0.127004
O60551	Sm hFF vs iPSC	0.17151
O60563	Sm hFF vs iPSC	-0.117122
O60566	Sm hFF vs iPSC	-1.09863
O60568	Sm hFF vs iPSC	0.144675
O60573	Sm hFF vs iPSC	0.0730416
O60583	Sm hFF vs iPSC	-0.49694
O60610	Sm hFF vs iPSC	-0.157767
O60613	Sm hFF vs iPSC	0.314294
O60645	Sm hFF vs iPSC	0.17966
O60664	Sm hFF vs iPSC	0.0273879
O60669	Sm hFF vs iPSC	-0.0231659
O60671	Sm hFF vs iPSC	0.0986343
O60678	Sm hFF vs iPSC	-0.148973
O60684	Sm hFF vs iPSC	0.0276107
O60701	Sm hFF vs iPSC	-0.246111
O60711	Sm hFF vs iPSC	0.979859
O60716	Sm hFF vs iPSC	-0.123502
O60739	Sm hFF vs iPSC	0.0813869
O60749	Sm hFF vs iPSC	0.17321
O60762	Sm hFF vs iPSC	-0.298208
O60763	Sm hFF vs iPSC	0.0355031
O60779	Sm hFF vs iPSC	0.414999
O60783	Sm hFF vs iPSC	0.0506056
O60784	Sm hFF vs iPSC	0.226173
O60825	Sm hFF vs iPSC	0.0679456
O60826	Sm hFF vs iPSC	0.358258
O60828	Sm hFF vs iPSC	0.426771
O60830	Sm hFF vs iPSC	0.513007
O60831	Sm hFF vs iPSC	-0.0669905
O60832	Sm hFF vs iPSC	-0.405386
O60841	Sm hFF vs iPSC	0.0200015
O60858	Sm hFF vs iPSC	-0.622898
O60869	Sm hFF vs iPSC	0.312438
O60870	Sm hFF vs iPSC	-0.440673
O60879	Sm hFF vs iPSC	0.616917
O60884	Sm hFF vs iPSC	0.183347
O60885	Sm hFF vs iPSC	-0.327073
O60888	Sm hFF vs iPSC	0.0728836
O60906	Sm hFF vs iPSC	0.238437
O60907	Sm hFF vs iPSC	0.318328
O60911	Sm hFF vs iPSC	-0.189582
O60925	Sm hFF vs iPSC	0.0310473
O60927	Sm hFF vs iPSC	0.0220915
O60930	Sm hFF vs iPSC	0.510992
O60934	Sm hFF vs iPSC	0.247965
O60936	Sm hFF vs iPSC	-0.581503
O60941	Sm hFF vs iPSC	0.0275777
O60942	Sm hFF vs iPSC	-0.391318
O75027	Sm hFF vs iPSC	-0.563169
O75037	Sm hFF vs iPSC	-0.246709
O75044;P0DMP2;P0DJJ0	Sm hFF vs iPSC	0.441672
O75051	Sm hFF vs iPSC	0.157944
O75052	Sm hFF vs iPSC	-0.285521
O75054	Sm hFF vs iPSC	0.20661
O75061	Sm hFF vs iPSC	0.205944
O75063	Sm hFF vs iPSC	0.200739
O75071	Sm hFF vs iPSC	-0.00861537
O75083	Sm hFF vs iPSC	-0.25137
O75084	Sm hFF vs iPSC	-0.262051
O75094	Sm hFF vs iPSC	-0.411896
O75096	Sm hFF vs iPSC	0.425189
O75110	Sm hFF vs iPSC	-0.287924
O75113	Sm hFF vs iPSC	-0.254839
O75116	Sm hFF vs iPSC	0.236317
O75122	Sm hFF vs iPSC	-0.0859774
O75127	Sm hFF vs iPSC	-1.44796
O75128	Sm hFF vs iPSC	-0.534493
O75131	Sm hFF vs iPSC	0.0630224
O75143	Sm hFF vs iPSC	-0.0838602
O75145	Sm hFF vs iPSC	-0.443437
O75146	Sm hFF vs iPSC	0.309106
O75147	Sm hFF vs iPSC	-0.632363
O75150	Sm hFF vs iPSC	-0.454552
O75152	Sm hFF vs iPSC	-0.165544
O75153	Sm hFF vs iPSC	-0.197597
O75155	Sm hFF vs iPSC	-0.617328
O75157	Sm hFF vs iPSC	0.152748
O75164	Sm hFF vs iPSC	-0.634143
O75165	Sm hFF vs iPSC	0.184448
O75167	Sm hFF vs iPSC	0.17126
O75170	Sm hFF vs iPSC	0.179496
O75175	Sm hFF vs iPSC	0.244845
O75179	Sm hFF vs iPSC	-0.282215
O75182	Sm hFF vs iPSC	-0.139415
O75190	Sm hFF vs iPSC	-0.180976
O75191	Sm hFF vs iPSC	0.769946
O75208	Sm hFF vs iPSC	0.382684
O75223	Sm hFF vs iPSC	0.274858
O75251	Sm hFF vs iPSC	-0.265112
O75298	Sm hFF vs iPSC	-0.446131
O75306	Sm hFF vs iPSC	0.198747
O75312	Sm hFF vs iPSC	0.0172354
O75323	Sm hFF vs iPSC	-0.708982
O75326	Sm hFF vs iPSC	-0.412136
O75330	Sm hFF vs iPSC	-1.40135
O75340	Sm hFF vs iPSC	0.531382
O75347	Sm hFF vs iPSC	0.144649
O75348	Sm hFF vs iPSC	-0.110978
O75351	Sm hFF vs iPSC	0.0680535
O75352	Sm hFF vs iPSC	0.111937
O75356	Sm hFF vs iPSC	-0.036708
O75362	Sm hFF vs iPSC	-0.351571
O75367	Sm hFF vs iPSC	-0.78726
O75368	Sm hFF vs iPSC	0.170577
O75369	Sm hFF vs iPSC	0.276109
O75376	Sm hFF vs iPSC	0.0504743
O75380	Sm hFF vs iPSC	0.475237
O75381	Sm hFF vs iPSC	0.176516
O75385	Sm hFF vs iPSC	-0.184268
O75390	Sm hFF vs iPSC	0.237861
O75391	Sm hFF vs iPSC	0.350231
O75396	Sm hFF vs iPSC	0.490866
O75400	Sm hFF vs iPSC	-0.109687
O75410	Sm hFF vs iPSC	0.0866998
O75414	Sm hFF vs iPSC	-0.38008
O75419	Sm hFF vs iPSC	-0.403993
O75420	Sm hFF vs iPSC	-0.394146
O75427	Sm hFF vs iPSC	-0.128843
O75431	Sm hFF vs iPSC	0.0251047
O75436	Sm hFF vs iPSC	0.145616
O75438	Sm hFF vs iPSC	0.0658852
O75439	Sm hFF vs iPSC	-0.120317
O75446	Sm hFF vs iPSC	-0.804357
O75448	Sm hFF vs iPSC	-0.149343
O75449	Sm hFF vs iPSC	-0.223128
O75475	Sm hFF vs iPSC	0.305612
O75477	Sm hFF vs iPSC	-0.0279138
O75487	Sm hFF vs iPSC	0.108068
O75489	Sm hFF vs iPSC	-0.0471554
O75494	Sm hFF vs iPSC	-0.588
O75496	Sm hFF vs iPSC	0.571677
O75503	Sm hFF vs iPSC	0.488178
O75506	Sm hFF vs iPSC	0.411153
O75521	Sm hFF vs iPSC	0.220534
O75525	Sm hFF vs iPSC	-0.2077
O75528	Sm hFF vs iPSC	0.0258937
O75530	Sm hFF vs iPSC	-0.132576
O75531	Sm hFF vs iPSC	0.0360578
O75533	Sm hFF vs iPSC	-0.313391
O75534	Sm hFF vs iPSC	-0.261621
O75553	Sm hFF vs iPSC	-0.0722632
O75554	Sm hFF vs iPSC	0.313
O75569	Sm hFF vs iPSC	-0.179018
O75570	Sm hFF vs iPSC	-0.31223
O75575	Sm hFF vs iPSC	0.171929
O75581	Sm hFF vs iPSC	-0.116253
O75586	Sm hFF vs iPSC	0.0762332
O75600	Sm hFF vs iPSC	0.0422369
O75607	Sm hFF vs iPSC	0.261723
O75608	Sm hFF vs iPSC	0.0551143
O75610;O00292	Sm hFF vs iPSC	-0.135293
O75616	Sm hFF vs iPSC	-0.653272
O75629	Sm hFF vs iPSC	-0.0962971
O75635	Sm hFF vs iPSC	-0.218529
O75643	Sm hFF vs iPSC	-0.191756
O75648	Sm hFF vs iPSC	0.0384783
O75663	Sm hFF vs iPSC	0.101539
O75665	Sm hFF vs iPSC	-0.464434
O75674	Sm hFF vs iPSC	0.0657873
O75676	Sm hFF vs iPSC	0.805267
O75683	Sm hFF vs iPSC	-1.05111
O75688	Sm hFF vs iPSC	0.195138
O75691	Sm hFF vs iPSC	-1.02497
O75694	Sm hFF vs iPSC	-0.314509
O75695	Sm hFF vs iPSC	0.190034
O75717	Sm hFF vs iPSC	-0.529124
O75718	Sm hFF vs iPSC	0.594223
O75746	Sm hFF vs iPSC	0.0768371
O75771	Sm hFF vs iPSC	-0.387321
O75781	Sm hFF vs iPSC	0.26417
O75787	Sm hFF vs iPSC	0.197669
O75792	Sm hFF vs iPSC	-0.0946805
O75794	Sm hFF vs iPSC	-0.207966
O75808	Sm hFF vs iPSC	0.139209
O75815	Sm hFF vs iPSC	1.66921
O75817	Sm hFF vs iPSC	-0.20169
O75818	Sm hFF vs iPSC	0.0867093
O75821	Sm hFF vs iPSC	0.0423735
O75822	Sm hFF vs iPSC	0.0175805
O75828	Sm hFF vs iPSC	0.0751566
O75829	Sm hFF vs iPSC	0.153518
O75832	Sm hFF vs iPSC	0.0781948
O75843	Sm hFF vs iPSC	-1.18215
O75844	Sm hFF vs iPSC	0.286048
O75845	Sm hFF vs iPSC	0.192247
O75864	Sm hFF vs iPSC	0.334623
O75874	Sm hFF vs iPSC	0.285875
O75879	Sm hFF vs iPSC	-0.51786
O75880	Sm hFF vs iPSC	-0.504195
O75882	Sm hFF vs iPSC	0.323
O75884	Sm hFF vs iPSC	-0.17281
O75886	Sm hFF vs iPSC	0.385642
O75891	Sm hFF vs iPSC	1.10275
O75896	Sm hFF vs iPSC	-1.13031
O75909	Sm hFF vs iPSC	0.168921
O75915	Sm hFF vs iPSC	0.00838653
O75923	Sm hFF vs iPSC	-0.290794
O75928	Sm hFF vs iPSC	-0.19003
O75934	Sm hFF vs iPSC	0.222285
O75935	Sm hFF vs iPSC	0.163569
O75937	Sm hFF vs iPSC	0.00669771
O75940	Sm hFF vs iPSC	0.413108
O75947	Sm hFF vs iPSC	0.26735
O75952	Sm hFF vs iPSC	0.473615
O75953	Sm hFF vs iPSC	-0.338698
O75955	Sm hFF vs iPSC	-0.0266101
O75962	Sm hFF vs iPSC	0.706569
O75964	Sm hFF vs iPSC	0.178561
O75970	Sm hFF vs iPSC	0.26938
O75971	Sm hFF vs iPSC	-0.19703
O75976	Sm hFF vs iPSC	0.220534
O76003	Sm hFF vs iPSC	0.127185
O76021	Sm hFF vs iPSC	-0.783547
O76024	Sm hFF vs iPSC	0.814037
O76031	Sm hFF vs iPSC	-0.354882
O76041	Sm hFF vs iPSC	0.113216
O76054	Sm hFF vs iPSC	0.786422
O76061	Sm hFF vs iPSC	0.274577
O76064	Sm hFF vs iPSC	-0.257541
O76070	Sm hFF vs iPSC	0.739823
O76071	Sm hFF vs iPSC	0.0598088
O76074	Sm hFF vs iPSC	0.263956
O76075	Sm hFF vs iPSC	0.0593421
O76080	Sm hFF vs iPSC	0.31553
O76094	Sm hFF vs iPSC	-0.281413
O94760	Sm hFF vs iPSC	0.286967
O94762	Sm hFF vs iPSC	-0.700557
O94763	Sm hFF vs iPSC	-0.000930212
O94766	Sm hFF vs iPSC	-0.33453
O94772	Sm hFF vs iPSC	0.549812
O94776	Sm hFF vs iPSC	-0.0643586
O94782	Sm hFF vs iPSC	-0.689362
O94788	Sm hFF vs iPSC	-0.734524
O94804	Sm hFF vs iPSC	0.61439
O94806	Sm hFF vs iPSC	-0.0883129
O94808	Sm hFF vs iPSC	-0.526549
O94817	Sm hFF vs iPSC	0.037687
O94819	Sm hFF vs iPSC	-0.329675
O94822	Sm hFF vs iPSC	-0.280756
O94826	Sm hFF vs iPSC	0.172688
O94829	Sm hFF vs iPSC	0.406999
O94830	Sm hFF vs iPSC	-0.0717073
O94832	Sm hFF vs iPSC	0.706959
O94842;O15405	Sm hFF vs iPSC	0.00681779
O94851	Sm hFF vs iPSC	1.41123
O94854	Sm hFF vs iPSC	0.134813
O94855	Sm hFF vs iPSC	0.371972
O94856	Sm hFF vs iPSC	-0.0661095
O94864	Sm hFF vs iPSC	0.149402
O94868	Sm hFF vs iPSC	0.703951
O94874	Sm hFF vs iPSC	0.488476
O94875	Sm hFF vs iPSC	0.142358
O94880	Sm hFF vs iPSC	0.309291
O94885	Sm hFF vs iPSC	0.495027
O94886	Sm hFF vs iPSC	-0.148266
O94888	Sm hFF vs iPSC	0.108888
O94898	Sm hFF vs iPSC	0.345006
O94901	Sm hFF vs iPSC	0.0984698
O94903	Sm hFF vs iPSC	0.277937
O94905	Sm hFF vs iPSC	-0.143306
O94906	Sm hFF vs iPSC	-0.113464
O94913	Sm hFF vs iPSC	-0.196002
O94915	Sm hFF vs iPSC	-0.143209
O94916	Sm hFF vs iPSC	0.223155
O94919	Sm hFF vs iPSC	-0.229569
O94925	Sm hFF vs iPSC	0.655415
O94927	Sm hFF vs iPSC	-0.657159
O94929	Sm hFF vs iPSC	2.74795
O94953	Sm hFF vs iPSC	-0.34643
O94955	Sm hFF vs iPSC	1.27936
O94964	Sm hFF vs iPSC	-0.0269792
O94966	Sm hFF vs iPSC	0.218274
O94967	Sm hFF vs iPSC	-0.0363118
O94973	Sm hFF vs iPSC	-0.00625434
O94979	Sm hFF vs iPSC	0.514945
O94985	Sm hFF vs iPSC	-0.0661748
O94992	Sm hFF vs iPSC	0.377424
O95049	Sm hFF vs iPSC	-0.607622
O95059	Sm hFF vs iPSC	0.0111191
O95067	Sm hFF vs iPSC	-0.358895
O95070	Sm hFF vs iPSC	-0.287336
O95071	Sm hFF vs iPSC	-0.483389
O95084	Sm hFF vs iPSC	0.387072
O95104	Sm hFF vs iPSC	0.0235786
O95139	Sm hFF vs iPSC	0.0546967
O95140	Sm hFF vs iPSC	-0.274184
O95149	Sm hFF vs iPSC	0.453029
O95154	Sm hFF vs iPSC	0.145849
O95155	Sm hFF vs iPSC	-0.0954708
O95159	Sm hFF vs iPSC	0.291637
O95163	Sm hFF vs iPSC	0.262581
O95164	Sm hFF vs iPSC	0.154664
O95166	Sm hFF vs iPSC	0.542868
O95168	Sm hFF vs iPSC	-0.412677
O95169	Sm hFF vs iPSC	0.202408
O95182	Sm hFF vs iPSC	0.275668
O95183	Sm hFF vs iPSC	-0.275334
O95197	Sm hFF vs iPSC	0.239428
O95202	Sm hFF vs iPSC	-0.140839
O95208	Sm hFF vs iPSC	0.276056
O95210	Sm hFF vs iPSC	0.516522
O95218	Sm hFF vs iPSC	0.41718
O95219	Sm hFF vs iPSC	0.0107102
O95229	Sm hFF vs iPSC	-0.169682
O95232	Sm hFF vs iPSC	-0.14846
O95235	Sm hFF vs iPSC	-0.823967
O95239	Sm hFF vs iPSC	-0.818161
O95248	Sm hFF vs iPSC	0.251119
O95249	Sm hFF vs iPSC	0.0451955
O95251	Sm hFF vs iPSC	-0.0278349
O95260	Sm hFF vs iPSC	-0.0808699
O95273	Sm hFF vs iPSC	0.515303
O95292	Sm hFF vs iPSC	0.33051
O95295	Sm hFF vs iPSC	0.0289451
O95297	Sm hFF vs iPSC	0.292048
O95298;E9PQ53	Sm hFF vs iPSC	0.298827
O95299	Sm hFF vs iPSC	-0.0437528
O95302	Sm hFF vs iPSC	0.117215
O95319	Sm hFF vs iPSC	0.736432
O95336	Sm hFF vs iPSC	-0.00665245
O95340	Sm hFF vs iPSC	0.236788
O95347	Sm hFF vs iPSC	-0.444006
O95352	Sm hFF vs iPSC	0.0284946
O95359	Sm hFF vs iPSC	0.273923
O95361;Q309B1	Sm hFF vs iPSC	1.25425
O95363	Sm hFF vs iPSC	-0.313885
O95365	Sm hFF vs iPSC	-0.680868
O95372	Sm hFF vs iPSC	0.26947
O95373	Sm hFF vs iPSC	-0.156395
O95376	Sm hFF vs iPSC	-0.213657
O95379	Sm hFF vs iPSC	0.0169748
O95391	Sm hFF vs iPSC	-0.238796
O95394	Sm hFF vs iPSC	0.161344
O95396	Sm hFF vs iPSC	-0.00240938
O95400	Sm hFF vs iPSC	0.175525
O95402	Sm hFF vs iPSC	-0.0462938
O95405	Sm hFF vs iPSC	0.322558
O95425	Sm hFF vs iPSC	0.00746748
O95429	Sm hFF vs iPSC	0.0504187
O95433	Sm hFF vs iPSC	-0.12782
O95453	Sm hFF vs iPSC	0.0595947
O95456	Sm hFF vs iPSC	0.133902
O95470	Sm hFF vs iPSC	-0.571377
O95477	Sm hFF vs iPSC	0.270292
O95478	Sm hFF vs iPSC	-1.00647
O95479	Sm hFF vs iPSC	0.169767
O95486	Sm hFF vs iPSC	0.331147
O95487	Sm hFF vs iPSC	-0.362088
O95490	Sm hFF vs iPSC	0.537004
O95528	Sm hFF vs iPSC	-0.491075
O95544	Sm hFF vs iPSC	0.228484
O95551	Sm hFF vs iPSC	-0.531201
O95562	Sm hFF vs iPSC	0.0265128
O95563	Sm hFF vs iPSC	0.219421
O95568	Sm hFF vs iPSC	0.013732
O95571	Sm hFF vs iPSC	-0.486713
O95573	Sm hFF vs iPSC	-0.478757
O95602	Sm hFF vs iPSC	-0.436513
O95613	Sm hFF vs iPSC	-0.545466
O95619	Sm hFF vs iPSC	-0.291236
O95628	Sm hFF vs iPSC	0.0084016
O95630	Sm hFF vs iPSC	0.0488667
O95639	Sm hFF vs iPSC	-0.832353
O95671	Sm hFF vs iPSC	-0.156577
O95674	Sm hFF vs iPSC	0.0875831
O95684	Sm hFF vs iPSC	-0.0328439
O95685	Sm hFF vs iPSC	0.207147
O95707	Sm hFF vs iPSC	-0.161477
O95714	Sm hFF vs iPSC	-0.17448
O95716	Sm hFF vs iPSC	0.326021
O95721	Sm hFF vs iPSC	-0.0897639
O95747	Sm hFF vs iPSC	0.147799
O95749	Sm hFF vs iPSC	0.274613
O95757	Sm hFF vs iPSC	-0.101493
O95758	Sm hFF vs iPSC	-0.203371
O95772	Sm hFF vs iPSC	0.297681
O95777	Sm hFF vs iPSC	0.441601
O95782	Sm hFF vs iPSC	0.193673
O95785	Sm hFF vs iPSC	1.00974
O95786	Sm hFF vs iPSC	-0.115337
O95793	Sm hFF vs iPSC	-0.101699
O95801	Sm hFF vs iPSC	-0.201355
O95813	Sm hFF vs iPSC	-0.282408
O95816	Sm hFF vs iPSC	-0.286012
O95817	Sm hFF vs iPSC	-0.107413
O95819	Sm hFF vs iPSC	-0.0303921
O95822	Sm hFF vs iPSC	0.0615946
O95825	Sm hFF vs iPSC	0.0831061
O95831	Sm hFF vs iPSC	0.254168
O95833	Sm hFF vs iPSC	0.610172
O95834	Sm hFF vs iPSC	-0.190768
O95835	Sm hFF vs iPSC	0.0266192
O95848	Sm hFF vs iPSC	-0.693863
O95857	Sm hFF vs iPSC	0.319203
O95861	Sm hFF vs iPSC	0.0347892
O95864	Sm hFF vs iPSC	-0.463093
O95865	Sm hFF vs iPSC	0.218985
O95870	Sm hFF vs iPSC	-0.24115
O95881	Sm hFF vs iPSC	0.217442
O95897	Sm hFF vs iPSC	0.168012
O95905	Sm hFF vs iPSC	-0.213345
O95926	Sm hFF vs iPSC	0.499375
O95936	Sm hFF vs iPSC	-0.45004
O95980	Sm hFF vs iPSC	-0.284903
O95983	Sm hFF vs iPSC	-0.560469
O95985	Sm hFF vs iPSC	0.021719
O95989	Sm hFF vs iPSC	0.206368
O95997;Q9NZH5;Q9NZH4	Sm hFF vs iPSC	0.0994356
O95999	Sm hFF vs iPSC	0.132395
O96000	Sm hFF vs iPSC	-0.260987
O96005	Sm hFF vs iPSC	0.230657
O96006	Sm hFF vs iPSC	-0.56112
O96007	Sm hFF vs iPSC	-0.114822
O96008	Sm hFF vs iPSC	0.40045
O96011	Sm hFF vs iPSC	0.072234
O96013	Sm hFF vs iPSC	-0.318806
O96017	Sm hFF vs iPSC	-0.452963
O96018	Sm hFF vs iPSC	-0.592225
O96019	Sm hFF vs iPSC	0.183576
O96028	Sm hFF vs iPSC	-0.474682
O96033	Sm hFF vs iPSC	0.193903
P00167	Sm hFF vs iPSC	0.475082
P00338	Sm hFF vs iPSC	0.00830505
P00352	Sm hFF vs iPSC	-0.941476
P00367	Sm hFF vs iPSC	0.127118
P00374	Sm hFF vs iPSC	-0.38646
P00387	Sm hFF vs iPSC	-0.00428583
P00390	Sm hFF vs iPSC	0.15287
P00395	Sm hFF vs iPSC	0.301516
P00403	Sm hFF vs iPSC	0.0450085
P00441	Sm hFF vs iPSC	-0.0157812
P00491	Sm hFF vs iPSC	0.156855
P00492	Sm hFF vs iPSC	0.182963
P00505	Sm hFF vs iPSC	0.363099
P00519	Sm hFF vs iPSC	-0.133804
P00533	Sm hFF vs iPSC	0.0420302
P00558	Sm hFF vs iPSC	0.187382
P00568	Sm hFF vs iPSC	0.075751
P00738	Sm hFF vs iPSC	1.1481
P00749	Sm hFF vs iPSC	0.180589
P00750	Sm hFF vs iPSC	-0.089959
P00813	Sm hFF vs iPSC	0.0693438
P00918	Sm hFF vs iPSC	0.0889172
P00966	Sm hFF vs iPSC	0.096428
P01011	Sm hFF vs iPSC	0.805592
P01033	Sm hFF vs iPSC	-0.316922
P01034	Sm hFF vs iPSC	-0.274066
P01111	Sm hFF vs iPSC	0.226323
P01112	Sm hFF vs iPSC	0.0355198
P01116	Sm hFF vs iPSC	0.276279
P01130	Sm hFF vs iPSC	-0.0624928
P01137	Sm hFF vs iPSC	-0.0735187
P02452	Sm hFF vs iPSC	-0.677115
P02458	Sm hFF vs iPSC	-0.33533
P02461	Sm hFF vs iPSC	-0.373225
P02462	Sm hFF vs iPSC	-0.0438091
P02511	Sm hFF vs iPSC	1.63874
P02545	Sm hFF vs iPSC	-0.386223
P02647	Sm hFF vs iPSC	0.188872
P02649	Sm hFF vs iPSC	0.264381
P02654	Sm hFF vs iPSC	0.994099
P02686	Sm hFF vs iPSC	0.774039
P02749	Sm hFF vs iPSC	0.698916
P02751	Sm hFF vs iPSC	-0.192719
P02763	Sm hFF vs iPSC	0.516397
P02765	Sm hFF vs iPSC	0.103223
P02766	Sm hFF vs iPSC	0.797577
P02771	Sm hFF vs iPSC	-0.0375095
P02786	Sm hFF vs iPSC	0.111868
P02787	Sm hFF vs iPSC	0.702294
P02790	Sm hFF vs iPSC	0.596781
P02792	Sm hFF vs iPSC	-0.87006
P02794	Sm hFF vs iPSC	-0.709372
P02795	Sm hFF vs iPSC	-0.376344
P03886	Sm hFF vs iPSC	0.198475
P03905	Sm hFF vs iPSC	0.250804
P03928	Sm hFF vs iPSC	0.252411
P04035	Sm hFF vs iPSC	-0.307799
P04040	Sm hFF vs iPSC	-0.160603
P04049	Sm hFF vs iPSC	-0.489957
P04062	Sm hFF vs iPSC	-0.218233
P04066	Sm hFF vs iPSC	0.106623
P04075	Sm hFF vs iPSC	0.205139
P04080	Sm hFF vs iPSC	0.11716
P04083	Sm hFF vs iPSC	0.969787
P04114	Sm hFF vs iPSC	0.903843
P04150	Sm hFF vs iPSC	1.32499
P04156	Sm hFF vs iPSC	-0.429698
P04179	Sm hFF vs iPSC	0.202316
P04181	Sm hFF vs iPSC	-0.119009
P04183	Sm hFF vs iPSC	0.364292
P04216	Sm hFF vs iPSC	0.119419
P04217	Sm hFF vs iPSC	0.54725
P04233	Sm hFF vs iPSC	0.492898
P04350	Sm hFF vs iPSC	0.0180364
P04406	Sm hFF vs iPSC	0.140321
P04424	Sm hFF vs iPSC	-0.0831513
P04439;P13746;P30455;P30443	Sm hFF vs iPSC	-0.233319
P04626	Sm hFF vs iPSC	-0.753298
P04632	Sm hFF vs iPSC	-0.519192
P04732	Sm hFF vs iPSC	-0.316753
P04733	Sm hFF vs iPSC	0.154726
P04792	Sm hFF vs iPSC	0.862769
P04818	Sm hFF vs iPSC	-0.132176
P04843	Sm hFF vs iPSC	-0.0318686
P04844	Sm hFF vs iPSC	0.237784
P04899	Sm hFF vs iPSC	0.171123
P04920	Sm hFF vs iPSC	0.156619
P05023	Sm hFF vs iPSC	0.428527
P05026	Sm hFF vs iPSC	0.604363
P05067	Sm hFF vs iPSC	0.298015
P05089	Sm hFF vs iPSC	0.352419
P05091	Sm hFF vs iPSC	-0.237413
P05106	Sm hFF vs iPSC	-0.370369
P05114	Sm hFF vs iPSC	0.335299
P05120	Sm hFF vs iPSC	-0.805335
P05121	Sm hFF vs iPSC	0.148681
P05141	Sm hFF vs iPSC	0.138682
P05155	Sm hFF vs iPSC	0.42175
P05161	Sm hFF vs iPSC	0.0809565
P05165	Sm hFF vs iPSC	0.204684
P05166	Sm hFF vs iPSC	0.424305
P05186	Sm hFF vs iPSC	0.831833
P05198	Sm hFF vs iPSC	0.0462943
P05204	Sm hFF vs iPSC	0.0738789
P05362	Sm hFF vs iPSC	-0.107316
P05386	Sm hFF vs iPSC	-0.397517
P05387	Sm hFF vs iPSC	-0.259055
P05388;Q8NHW5	Sm hFF vs iPSC	-0.772884
P05412	Sm hFF vs iPSC	0.0652306
P05413	Sm hFF vs iPSC	-0.206455
P05423	Sm hFF vs iPSC	-0.604872
P05455	Sm hFF vs iPSC	0.185876
P05556	Sm hFF vs iPSC	-0.0978603
P05771	Sm hFF vs iPSC	-1.25661
P05783	Sm hFF vs iPSC	-0.221741
P05813	Sm hFF vs iPSC	0.220843
P05937	Sm hFF vs iPSC	0.146378
P05997	Sm hFF vs iPSC	-0.316301
P06132	Sm hFF vs iPSC	0.105399
P06213	Sm hFF vs iPSC	-0.399032
P06239	Sm hFF vs iPSC	-0.672594
P06241	Sm hFF vs iPSC	-0.213148
P06280	Sm hFF vs iPSC	0.239686
P06396	Sm hFF vs iPSC	0.343859
P06400	Sm hFF vs iPSC	0.13147
P06454	Sm hFF vs iPSC	0.314144
P06493	Sm hFF vs iPSC	-0.128075
P06576	Sm hFF vs iPSC	0.335179
P06702	Sm hFF vs iPSC	0.588192
P06703	Sm hFF vs iPSC	-0.875853
P06727	Sm hFF vs iPSC	0.245346
P06730	Sm hFF vs iPSC	-0.0218698
P06733	Sm hFF vs iPSC	0.0868451
P06737	Sm hFF vs iPSC	0.246938
P06744	Sm hFF vs iPSC	0.33408
P06746	Sm hFF vs iPSC	-0.514736
P06748	Sm hFF vs iPSC	0.0554145
P06753	Sm hFF vs iPSC	0.319522
P06756	Sm hFF vs iPSC	0.130788
P06865	Sm hFF vs iPSC	-0.238288
P07093	Sm hFF vs iPSC	-0.297327
P07099	Sm hFF vs iPSC	0.36147
P07108	Sm hFF vs iPSC	0.105688
P07148	Sm hFF vs iPSC	-0.16364
P07195	Sm hFF vs iPSC	0.410004
P07197	Sm hFF vs iPSC	-0.513289
P07203	Sm hFF vs iPSC	-0.0803295
P07204	Sm hFF vs iPSC	-0.109106
P07237	Sm hFF vs iPSC	0.218404
P07305	Sm hFF vs iPSC	-0.939106
P07311	Sm hFF vs iPSC	0.0548269
P07339	Sm hFF vs iPSC	0.11837
P07355;A6NMY6	Sm hFF vs iPSC	0.20092
P07384	Sm hFF vs iPSC	-0.241383
P07437	Sm hFF vs iPSC	0.100692
P07451	Sm hFF vs iPSC	0.0885425
P07585	Sm hFF vs iPSC	0.369043
P07602	Sm hFF vs iPSC	0.240976
P07686	Sm hFF vs iPSC	-0.0830227
P07711	Sm hFF vs iPSC	-0.153742
P07737	Sm hFF vs iPSC	-0.196882
P07738	Sm hFF vs iPSC	-0.0877558
P07741	Sm hFF vs iPSC	0.358296
P07814	Sm hFF vs iPSC	-0.245629
P07858	Sm hFF vs iPSC	-0.470311
P07900	Sm hFF vs iPSC	-0.0531241
P07902	Sm hFF vs iPSC	0.313036
P07910	Sm hFF vs iPSC	0.0986887
P07919;A0A096LP55	Sm hFF vs iPSC	0.771278
P07942	Sm hFF vs iPSC	-0.0279793
P07947	Sm hFF vs iPSC	-0.388279
P07948	Sm hFF vs iPSC	-0.191412
P07951	Sm hFF vs iPSC	0.017745
P07954	Sm hFF vs iPSC	0.00952922
P07992	Sm hFF vs iPSC	-0.146754
P08047	Sm hFF vs iPSC	0.401685
P08069	Sm hFF vs iPSC	0.0804836
P08123	Sm hFF vs iPSC	-0.456617
P08133	Sm hFF vs iPSC	0.720159
P08134	Sm hFF vs iPSC	0.0441627
P08138	Sm hFF vs iPSC	0.58371
P08174	Sm hFF vs iPSC	-0.0934882
P08195	Sm hFF vs iPSC	0.554332
P08236	Sm hFF vs iPSC	0.110071
P08237	Sm hFF vs iPSC	0.12466
P08238	Sm hFF vs iPSC	-0.17315
P08240	Sm hFF vs iPSC	0.643441
P08243	Sm hFF vs iPSC	-0.00806399
P08253	Sm hFF vs iPSC	-0.0538379
P08254	Sm hFF vs iPSC	-0.59104
P08397	Sm hFF vs iPSC	0.419744
P08473	Sm hFF vs iPSC	-0.234138
P08559	Sm hFF vs iPSC	-0.717897
P08572	Sm hFF vs iPSC	-0.072725
P08574	Sm hFF vs iPSC	0.282003
P08579	Sm hFF vs iPSC	0.284718
P08581	Sm hFF vs iPSC	0.282678
P08582	Sm hFF vs iPSC	-0.0850978
P08590	Sm hFF vs iPSC	-0.364888
P08621	Sm hFF vs iPSC	0.0260404
P08631	Sm hFF vs iPSC	-0.611478
P08648	Sm hFF vs iPSC	-0.220223
P08670	Sm hFF vs iPSC	-1.29898
P08708	Sm hFF vs iPSC	-0.734593
P08754	Sm hFF vs iPSC	0.0441663
P08758	Sm hFF vs iPSC	0.453034
P08842	Sm hFF vs iPSC	-0.0976978
P08865	Sm hFF vs iPSC	0.181936
P08962	Sm hFF vs iPSC	0.00526432
P09001	Sm hFF vs iPSC	-0.65027
P09012	Sm hFF vs iPSC	0.296767
P09038	Sm hFF vs iPSC	-0.218419
P09104	Sm hFF vs iPSC	-0.168782
P09110	Sm hFF vs iPSC	0.0563073
P09132	Sm hFF vs iPSC	-0.0288064
P09211	Sm hFF vs iPSC	0.256749
P09234	Sm hFF vs iPSC	0.370484
P09327	Sm hFF vs iPSC	-1.54853
P09382	Sm hFF vs iPSC	-0.663368
P09417	Sm hFF vs iPSC	-0.0535302
P09429;B2RPK0	Sm hFF vs iPSC	0.254257
P09455	Sm hFF vs iPSC	-0.293143
P09471	Sm hFF vs iPSC	0.258368
P09486	Sm hFF vs iPSC	-0.0674735
P09488	Sm hFF vs iPSC	-0.0491138
P09493	Sm hFF vs iPSC	0.249198
P09496	Sm hFF vs iPSC	0.0795173
P09497	Sm hFF vs iPSC	-0.0406353
P09525	Sm hFF vs iPSC	0.716679
P09543	Sm hFF vs iPSC	0.193036
P09601	Sm hFF vs iPSC	0.127693
P09619	Sm hFF vs iPSC	0.509155
P09622	Sm hFF vs iPSC	0.260835
P09651;Q32P51	Sm hFF vs iPSC	0.106776
P09661	Sm hFF vs iPSC	0.179532
P09668	Sm hFF vs iPSC	-0.0167689
P09669	Sm hFF vs iPSC	-0.0688649
P09758	Sm hFF vs iPSC	0.133267
P09871	Sm hFF vs iPSC	0.395814
P09874	Sm hFF vs iPSC	-0.393959
P09884	Sm hFF vs iPSC	-0.529353
P09914	Sm hFF vs iPSC	1.39013
P09936	Sm hFF vs iPSC	0.230933
P09958	Sm hFF vs iPSC	0.140379
P09960	Sm hFF vs iPSC	0.156243
P09972	Sm hFF vs iPSC	0.394601
P0C7T5	Sm hFF vs iPSC	-0.00306775
P0C870	Sm hFF vs iPSC	0.407029
P0CAP2;Q9BZD3	Sm hFF vs iPSC	0.106011
P0CG08;B7ZAQ6	Sm hFF vs iPSC	-0.0786854
P0CG12	Sm hFF vs iPSC	0.311243
P0CG13	Sm hFF vs iPSC	-0.635999
P0CG30;P0CG29	Sm hFF vs iPSC	-0.32891
P0CG35;P0CG34	Sm hFF vs iPSC	0.335844
P0CG38	Sm hFF vs iPSC	-0.0979572
P0CW20;P0CW19	Sm hFF vs iPSC	0.104546
P0DI82;P0DI81	Sm hFF vs iPSC	0.186981
P0DI83	Sm hFF vs iPSC	0.285281
P0DJ07	Sm hFF vs iPSC	-0.0482706
P0DJ93	Sm hFF vs iPSC	-0.150604
P0DMV9;P0DMV8	Sm hFF vs iPSC	-0.0344318
P0DN76;Q01081	Sm hFF vs iPSC	-0.536657
P0DN79;P35520	Sm hFF vs iPSC	0.268289
P0DP91;Q03468	Sm hFF vs iPSC	0.165583
P10109	Sm hFF vs iPSC	0.385276
P10114	Sm hFF vs iPSC	0.167695
P10155	Sm hFF vs iPSC	-0.0680257
P10253	Sm hFF vs iPSC	-0.0553197
P10301	Sm hFF vs iPSC	0.116287
P10319;P18465	Sm hFF vs iPSC	-0.523447
P10321	Sm hFF vs iPSC	-0.894085
P10398	Sm hFF vs iPSC	-0.0710583
P10412	Sm hFF vs iPSC	-2.01648
P10451	Sm hFF vs iPSC	0.315442
P10515	Sm hFF vs iPSC	-0.230448
P10586	Sm hFF vs iPSC	0.00720671
P10588	Sm hFF vs iPSC	-0.755618
P10599	Sm hFF vs iPSC	0.180168
P10606	Sm hFF vs iPSC	0.0340713
P10619	Sm hFF vs iPSC	-0.0267675
P10620	Sm hFF vs iPSC	0.318498
P10644	Sm hFF vs iPSC	0.462861
P10646	Sm hFF vs iPSC	-0.139265
P10746	Sm hFF vs iPSC	0.3278
P10768	Sm hFF vs iPSC	-0.0270899
P10809	Sm hFF vs iPSC	0.490553
P10909	Sm hFF vs iPSC	0.280954
P10915	Sm hFF vs iPSC	0.531602
P11021	Sm hFF vs iPSC	0.134545
P11047	Sm hFF vs iPSC	0.434516
P11117	Sm hFF vs iPSC	0.191855
P11137	Sm hFF vs iPSC	0.041304
P11142	Sm hFF vs iPSC	0.0668668
P11166	Sm hFF vs iPSC	0.405937
P11169;Q8TDB8	Sm hFF vs iPSC	0.81405
P11171	Sm hFF vs iPSC	-0.282282
P11172	Sm hFF vs iPSC	0.278296
P11177	Sm hFF vs iPSC	-0.647477
P11182	Sm hFF vs iPSC	-0.0528185
P11216	Sm hFF vs iPSC	0.211756
P11217	Sm hFF vs iPSC	0.168457
P11233	Sm hFF vs iPSC	0.189541
P11234	Sm hFF vs iPSC	-0.210551
P11274	Sm hFF vs iPSC	-0.188283
P11279	Sm hFF vs iPSC	0.086211
P11310	Sm hFF vs iPSC	-0.225571
P11362	Sm hFF vs iPSC	-0.183081
P11387	Sm hFF vs iPSC	-0.166938
P11388	Sm hFF vs iPSC	-0.261016
P11413	Sm hFF vs iPSC	0.0665245
P11441	Sm hFF vs iPSC	-0.0412742
P11498	Sm hFF vs iPSC	-0.170803
P11511	Sm hFF vs iPSC	0.122886
P11532	Sm hFF vs iPSC	-0.495815
P11586	Sm hFF vs iPSC	0.174938
P11717	Sm hFF vs iPSC	0.14673
P11766	Sm hFF vs iPSC	0.119826
P11802	Sm hFF vs iPSC	-0.0817177
P11831	Sm hFF vs iPSC	-0.496392
P11908	Sm hFF vs iPSC	-0.166231
P11926	Sm hFF vs iPSC	-0.121171
P11940	Sm hFF vs iPSC	-0.322596
P12004	Sm hFF vs iPSC	0.264866
P12074	Sm hFF vs iPSC	-0.47
P12081	Sm hFF vs iPSC	-0.145136
P12107	Sm hFF vs iPSC	-0.470897
P12109	Sm hFF vs iPSC	-0.0840292
P12110	Sm hFF vs iPSC	-0.291461
P12111	Sm hFF vs iPSC	-0.372522
P12235	Sm hFF vs iPSC	0.0705086
P12236	Sm hFF vs iPSC	0.0291298
P12268	Sm hFF vs iPSC	0.00703624
P12270	Sm hFF vs iPSC	0.639596
P12273	Sm hFF vs iPSC	0.556977
P12277	Sm hFF vs iPSC	-0.286817
P12429	Sm hFF vs iPSC	0.0521865
P12532	Sm hFF vs iPSC	0.692842
P12694	Sm hFF vs iPSC	0.223744
P12814	Sm hFF vs iPSC	-0.0411589
P12821	Sm hFF vs iPSC	0.13876
P12829	Sm hFF vs iPSC	0.362443
P12830	Sm hFF vs iPSC	0.745785
P12931	Sm hFF vs iPSC	-0.0233373
P12955	Sm hFF vs iPSC	0.0203158
P12956	Sm hFF vs iPSC	-0.263455
P13010	Sm hFF vs iPSC	-0.0365277
P13051	Sm hFF vs iPSC	-0.214645
P13073	Sm hFF vs iPSC	0.203337
P13196	Sm hFF vs iPSC	-0.14976
P13385;P51864	Sm hFF vs iPSC	0.545204
P13473	Sm hFF vs iPSC	-0.150348
P13489	Sm hFF vs iPSC	-0.0285883
P13497	Sm hFF vs iPSC	-0.372246
P13498	Sm hFF vs iPSC	0.210103
P13591	Sm hFF vs iPSC	0.639582
P13611	Sm hFF vs iPSC	0.309728
P13612	Sm hFF vs iPSC	-0.110105
P13637	Sm hFF vs iPSC	0.472873
P13639	Sm hFF vs iPSC	0.241824
P13640	Sm hFF vs iPSC	0.951867
P13667	Sm hFF vs iPSC	0.300724
P13674	Sm hFF vs iPSC	-0.353049
P13686	Sm hFF vs iPSC	-0.107648
P13693	Sm hFF vs iPSC	0.0522921
P13716	Sm hFF vs iPSC	-0.056432
P13726	Sm hFF vs iPSC	0.0374097
P13747	Sm hFF vs iPSC	0.267807
P13796	Sm hFF vs iPSC	0.332979
P13797	Sm hFF vs iPSC	0.161034
P13798	Sm hFF vs iPSC	0.371812
P13804	Sm hFF vs iPSC	0.196199
P13807	Sm hFF vs iPSC	0.0788027
P13861	Sm hFF vs iPSC	-0.128277
P13929	Sm hFF vs iPSC	-0.141743
P13984	Sm hFF vs iPSC	0.032033
P13987	Sm hFF vs iPSC	-0.222078
P13995	Sm hFF vs iPSC	-0.193155
P14060	Sm hFF vs iPSC	-0.0390011
P14174	Sm hFF vs iPSC	0.0662519
P14209	Sm hFF vs iPSC	0.0903256
P14314	Sm hFF vs iPSC	0.277126
P14317	Sm hFF vs iPSC	0.121722
P14324	Sm hFF vs iPSC	-0.130999
P14373	Sm hFF vs iPSC	-0.647998
P14384	Sm hFF vs iPSC	-0.214672
P14406	Sm hFF vs iPSC	0.297399
P14543	Sm hFF vs iPSC	0.298899
P14550	Sm hFF vs iPSC	0.0636207
P14618	Sm hFF vs iPSC	0.0550728
P14621	Sm hFF vs iPSC	-0.0830487
P14625	Sm hFF vs iPSC	0.252368
P14635	Sm hFF vs iPSC	0.455725
P14649	Sm hFF vs iPSC	0.0751055
P14672	Sm hFF vs iPSC	0.807345
P14735	Sm hFF vs iPSC	0.213027
P14780	Sm hFF vs iPSC	0.0948853
P14854	Sm hFF vs iPSC	0.221258
P14859;Q9UKI9	Sm hFF vs iPSC	-0.41211
P14866	Sm hFF vs iPSC	-0.251127
P14868	Sm hFF vs iPSC	-0.00138309
P14921	Sm hFF vs iPSC	0.24489
P14923	Sm hFF vs iPSC	0.219562
P14927	Sm hFF vs iPSC	0.550066
P15056	Sm hFF vs iPSC	0.0628201
P15104	Sm hFF vs iPSC	0.152097
P15121	Sm hFF vs iPSC	0.0515574
P15144	Sm hFF vs iPSC	-0.754455
P15151	Sm hFF vs iPSC	-0.20395
P15170	Sm hFF vs iPSC	0.0573285
P15260	Sm hFF vs iPSC	0.552623
P15289	Sm hFF vs iPSC	-0.297415
P15291	Sm hFF vs iPSC	0.365185
P15309	Sm hFF vs iPSC	-0.0789278
P15311	Sm hFF vs iPSC	0.341911
P15336	Sm hFF vs iPSC	0.138791
P15374	Sm hFF vs iPSC	0.162161
P15407	Sm hFF vs iPSC	-0.16417
P15428	Sm hFF vs iPSC	0.0261069
P15529	Sm hFF vs iPSC	-0.0753515
P15531	Sm hFF vs iPSC	0.221158
P15559	Sm hFF vs iPSC	0.397218
P15586	Sm hFF vs iPSC	-0.0334713
P15735	Sm hFF vs iPSC	-0.272325
P15848	Sm hFF vs iPSC	-0.13813
P15880	Sm hFF vs iPSC	-1.38778
P15882	Sm hFF vs iPSC	0.297141
P15884	Sm hFF vs iPSC	-0.0286693
P15907	Sm hFF vs iPSC	-0.286483
P15923	Sm hFF vs iPSC	-0.205084
P15924	Sm hFF vs iPSC	0.0618117
P15927	Sm hFF vs iPSC	0.222451
P16035	Sm hFF vs iPSC	-0.111012
P16050	Sm hFF vs iPSC	-0.161854
P16070	Sm hFF vs iPSC	-0.709237
P16083	Sm hFF vs iPSC	0.241914
P16104;Q96QV6	Sm hFF vs iPSC	-1.63215
P16144	Sm hFF vs iPSC	-0.262501
P16152	Sm hFF vs iPSC	0.0726536
P16157	Sm hFF vs iPSC	-1.24879
P16188	Sm hFF vs iPSC	-0.723752
P16219	Sm hFF vs iPSC	0.078759
P16220	Sm hFF vs iPSC	0.277794
P16234	Sm hFF vs iPSC	-0.998498
P16278	Sm hFF vs iPSC	0.0822081
P16284	Sm hFF vs iPSC	-0.320917
P16298	Sm hFF vs iPSC	0.135917
P16333	Sm hFF vs iPSC	0.145241
P16383	Sm hFF vs iPSC	-0.651184
P16401	Sm hFF vs iPSC	-1.22643
P16402	Sm hFF vs iPSC	-1.87835
P16403	Sm hFF vs iPSC	-1.5491
P16422	Sm hFF vs iPSC	0.849542
P16435	Sm hFF vs iPSC	0.118063
P16455	Sm hFF vs iPSC	0.191732
P16591	Sm hFF vs iPSC	0.227888
P16615	Sm hFF vs iPSC	-0.100909
P16870	Sm hFF vs iPSC	0.429537
P16885	Sm hFF vs iPSC	-0.379703
P16930	Sm hFF vs iPSC	-0.0909014
P16949	Sm hFF vs iPSC	0.550456
P16989	Sm hFF vs iPSC	-0.396713
P17026	Sm hFF vs iPSC	-0.2435
P17028	Sm hFF vs iPSC	-0.203421
P17050	Sm hFF vs iPSC	0.387271
P17066;P48741	Sm hFF vs iPSC	0.0143572
P17096	Sm hFF vs iPSC	-0.426367
P17098	Sm hFF vs iPSC	-0.591399
P17152	Sm hFF vs iPSC	0.044452
P17174	Sm hFF vs iPSC	0.122039
P17252	Sm hFF vs iPSC	0.8926
P17275	Sm hFF vs iPSC	0.143123
P17301	Sm hFF vs iPSC	-0.190815
P17302	Sm hFF vs iPSC	0.33658
P17405	Sm hFF vs iPSC	-0.474331
P17480	Sm hFF vs iPSC	0.453976
P17535	Sm hFF vs iPSC	0.361403
P17540	Sm hFF vs iPSC	0.101845
P17544	Sm hFF vs iPSC	0.296456
P17568	Sm hFF vs iPSC	-0.227179
P17600	Sm hFF vs iPSC	-0.206505
P17612	Sm hFF vs iPSC	0.137193
P17655	Sm hFF vs iPSC	-0.500263
P17661	Sm hFF vs iPSC	-0.237941
P17677	Sm hFF vs iPSC	0.69617
P17693	Sm hFF vs iPSC	-0.786631
P17706	Sm hFF vs iPSC	-0.206123
P17707	Sm hFF vs iPSC	0.0278396
P17812	Sm hFF vs iPSC	0.36271
P17813	Sm hFF vs iPSC	-0.537584
P17844	Sm hFF vs iPSC	-0.626115
P17858	Sm hFF vs iPSC	0.0243744
P17900	Sm hFF vs iPSC	0.181695
P17931	Sm hFF vs iPSC	-0.171626
P17936	Sm hFF vs iPSC	-0.226492
P17948	Sm hFF vs iPSC	0.30576
P17980	Sm hFF vs iPSC	-0.263429
P17987	Sm hFF vs iPSC	0.0944446
P18031	Sm hFF vs iPSC	0.414039
P18065	Sm hFF vs iPSC	0.631109
P18074	Sm hFF vs iPSC	-0.297195
P18077	Sm hFF vs iPSC	-2.43993
P18084	Sm hFF vs iPSC	0.0715665
P18085	Sm hFF vs iPSC	0.301073
P18124	Sm hFF vs iPSC	-2.11452
P18206	Sm hFF vs iPSC	0.148293
P18433	Sm hFF vs iPSC	-0.0816381
P18440	Sm hFF vs iPSC	0.316798
P18564	Sm hFF vs iPSC	-0.212217
P18583	Sm hFF vs iPSC	-0.79197
P18615	Sm hFF vs iPSC	-0.0643788
P18621	Sm hFF vs iPSC	-1.81213
P18669	Sm hFF vs iPSC	-0.500653
P18754	Sm hFF vs iPSC	-0.364509
P18827	Sm hFF vs iPSC	0.553749
P18846	Sm hFF vs iPSC	0.119408
P18850	Sm hFF vs iPSC	0.187721
P18858	Sm hFF vs iPSC	-0.816951
P18859	Sm hFF vs iPSC	0.447903
P18887	Sm hFF vs iPSC	-0.0756399
P19021	Sm hFF vs iPSC	-0.0418722
P19022	Sm hFF vs iPSC	0.0335431
P19105;O14950	Sm hFF vs iPSC	-0.114838
P19174	Sm hFF vs iPSC	0.0627881
P19256	Sm hFF vs iPSC	0.216179
P19338	Sm hFF vs iPSC	0.196743
P19367	Sm hFF vs iPSC	0.0959534
P19387	Sm hFF vs iPSC	0.1139
P19388	Sm hFF vs iPSC	0.252433
P19404	Sm hFF vs iPSC	0.380209
P19419	Sm hFF vs iPSC	-0.173522
P19440;A6NGU5	Sm hFF vs iPSC	0.356034
P19447	Sm hFF vs iPSC	-0.978804
P19474	Sm hFF vs iPSC	0.0299084
P19525	Sm hFF vs iPSC	0.0533795
P19532	Sm hFF vs iPSC	0.117229
P19623	Sm hFF vs iPSC	-0.273636
P19634	Sm hFF vs iPSC	0.186666
P19652	Sm hFF vs iPSC	0.632958
P19784	Sm hFF vs iPSC	-0.207501
P19838	Sm hFF vs iPSC	0.729656
P19883	Sm hFF vs iPSC	0.201648
P19971	Sm hFF vs iPSC	-0.150018
P20020	Sm hFF vs iPSC	0.172654
P20042	Sm hFF vs iPSC	-0.0142566
P20073	Sm hFF vs iPSC	0.246886
P20248	Sm hFF vs iPSC	0.513546
P20290	Sm hFF vs iPSC	0.230521
P20336	Sm hFF vs iPSC	0.394088
P20337	Sm hFF vs iPSC	0.248838
P20338	Sm hFF vs iPSC	0.178283
P20339	Sm hFF vs iPSC	0.334047
P20340	Sm hFF vs iPSC	0.253501
P20585	Sm hFF vs iPSC	-0.0232874
P20591	Sm hFF vs iPSC	-0.57838
P20594	Sm hFF vs iPSC	0.143027
P20618	Sm hFF vs iPSC	-0.0616553
P20645	Sm hFF vs iPSC	-0.0779582
P20674	Sm hFF vs iPSC	0.211363
P20700	Sm hFF vs iPSC	0.808457
P20774	Sm hFF vs iPSC	-0.117512
P20810	Sm hFF vs iPSC	-0.283279
P20839	Sm hFF vs iPSC	-0.00228735
P20908	Sm hFF vs iPSC	-0.514237
P20936	Sm hFF vs iPSC	0.51297
P20962	Sm hFF vs iPSC	0.0410195
P21127	Sm hFF vs iPSC	-0.41613
P21246	Sm hFF vs iPSC	0.102453
P21266	Sm hFF vs iPSC	0.613838
P21281	Sm hFF vs iPSC	-0.136245
P21283	Sm hFF vs iPSC	-0.0857194
P21291	Sm hFF vs iPSC	-0.162739
P21333	Sm hFF vs iPSC	0.224625
P21359	Sm hFF vs iPSC	-0.0451775
P21397	Sm hFF vs iPSC	0.565366
P21399	Sm hFF vs iPSC	1.1829
P21453	Sm hFF vs iPSC	-0.397251
P21579	Sm hFF vs iPSC	-0.377892
P21580	Sm hFF vs iPSC	-0.213304
P21589	Sm hFF vs iPSC	-0.762886
P21675	Sm hFF vs iPSC	-0.398736
P21709	Sm hFF vs iPSC	-1.96462
P21741	Sm hFF vs iPSC	0.268165
P21796	Sm hFF vs iPSC	0.424117
P21810	Sm hFF vs iPSC	0.431827
P21860	Sm hFF vs iPSC	-0.608481
P21912	Sm hFF vs iPSC	0.13736
P21926	Sm hFF vs iPSC	0.200253
P21953	Sm hFF vs iPSC	-0.11009
P21964	Sm hFF vs iPSC	0.133039
P21980	Sm hFF vs iPSC	-0.216687
P22033	Sm hFF vs iPSC	0.479502
P22059	Sm hFF vs iPSC	0.158462
P22061	Sm hFF vs iPSC	0.107741
P22087	Sm hFF vs iPSC	-1.23447
P22090	Sm hFF vs iPSC	-1.55734
P22102	Sm hFF vs iPSC	-0.205156
P22223	Sm hFF vs iPSC	0.371057
P22234	Sm hFF vs iPSC	0.321682
P22307	Sm hFF vs iPSC	0.283964
P22314	Sm hFF vs iPSC	0.259365
P22392	Sm hFF vs iPSC	-0.116582
P22413	Sm hFF vs iPSC	0.256405
P22415	Sm hFF vs iPSC	0.299954
P22466	Sm hFF vs iPSC	0.253476
P22570	Sm hFF vs iPSC	0.152806
P22626	Sm hFF vs iPSC	0.0989924
P22670	Sm hFF vs iPSC	-0.118917
P22676	Sm hFF vs iPSC	0.0443154
P22681	Sm hFF vs iPSC	0.291199
P22692	Sm hFF vs iPSC	-0.169164
P22694	Sm hFF vs iPSC	0.102408
P22695	Sm hFF vs iPSC	0.326381
P22830	Sm hFF vs iPSC	-0.148845
P22914	Sm hFF vs iPSC	-0.0431255
P23025	Sm hFF vs iPSC	0.163733
P23141	Sm hFF vs iPSC	0.700842
P23142	Sm hFF vs iPSC	0.641952
P23193	Sm hFF vs iPSC	0.242829
P23219	Sm hFF vs iPSC	-0.301264
P23229	Sm hFF vs iPSC	0.197958
P23246	Sm hFF vs iPSC	0.158003
P23258;Q9NRH3	Sm hFF vs iPSC	-0.119399
P23284	Sm hFF vs iPSC	0.364707
P23352	Sm hFF vs iPSC	0.350868
P23368	Sm hFF vs iPSC	0.221158
P23378	Sm hFF vs iPSC	0.592854
P23381	Sm hFF vs iPSC	0.121619
P23396	Sm hFF vs iPSC	-0.489514
P23434	Sm hFF vs iPSC	0.449303
P23443	Sm hFF vs iPSC	0.358575
P23458	Sm hFF vs iPSC	0.0592993
P23468	Sm hFF vs iPSC	-0.0145277
P23471	Sm hFF vs iPSC	-0.0673106
P23497	Sm hFF vs iPSC	0.118322
P23511	Sm hFF vs iPSC	0.25148
P23526	Sm hFF vs iPSC	0.280325
P23528	Sm hFF vs iPSC	-0.160706
P23588	Sm hFF vs iPSC	0.308048
P23610	Sm hFF vs iPSC	-0.472933
P23634	Sm hFF vs iPSC	-0.133304
P23743	Sm hFF vs iPSC	0.793184
P23786	Sm hFF vs iPSC	-0.820488
P23919	Sm hFF vs iPSC	0.18275
P23921	Sm hFF vs iPSC	0.193471
P24043	Sm hFF vs iPSC	-0.249139
P24385	Sm hFF vs iPSC	0.850785
P24386	Sm hFF vs iPSC	0.0906527
P24387	Sm hFF vs iPSC	-0.537273
P24534	Sm hFF vs iPSC	-0.104473
P24539	Sm hFF vs iPSC	0.10497
P24592	Sm hFF vs iPSC	-0.278523
P24666	Sm hFF vs iPSC	-0.236404
P24723	Sm hFF vs iPSC	-1.27925
P24752	Sm hFF vs iPSC	0.0383296
P24821	Sm hFF vs iPSC	0.434614
P24844	Sm hFF vs iPSC	-0.0912618
P24928	Sm hFF vs iPSC	-0.109966
P24941	Sm hFF vs iPSC	0.458161
P25054	Sm hFF vs iPSC	0.122445
P25098	Sm hFF vs iPSC	0.209279
P25205	Sm hFF vs iPSC	-0.0577597
P25311	Sm hFF vs iPSC	0.653441
P25325	Sm hFF vs iPSC	0.0878433
P25391	Sm hFF vs iPSC	0.320546
P25398	Sm hFF vs iPSC	0.192058
P25440	Sm hFF vs iPSC	-0.164137
P25445	Sm hFF vs iPSC	-0.352404
P25490	Sm hFF vs iPSC	0.00559343
P25685	Sm hFF vs iPSC	-0.340868
P25686	Sm hFF vs iPSC	0.373177
P25705	Sm hFF vs iPSC	0.208511
P25786	Sm hFF vs iPSC	0.0532535
P25787	Sm hFF vs iPSC	-0.100373
P25788	Sm hFF vs iPSC	0.09202
P25789	Sm hFF vs iPSC	0.030963
P25815	Sm hFF vs iPSC	-0.50157
P25942	Sm hFF vs iPSC	0.577123
P26006	Sm hFF vs iPSC	-0.369371
P26038	Sm hFF vs iPSC	0.255793
P26196	Sm hFF vs iPSC	0.101824
P26232	Sm hFF vs iPSC	0.0793196
P26358	Sm hFF vs iPSC	0.0168221
P26368	Sm hFF vs iPSC	-0.160233
P26373	Sm hFF vs iPSC	-2.24028
P26374	Sm hFF vs iPSC	0.315238
P26440	Sm hFF vs iPSC	0.509046
P26447	Sm hFF vs iPSC	-0.505299
P26572	Sm hFF vs iPSC	0.159973
P26583	Sm hFF vs iPSC	0.192753
P26599	Sm hFF vs iPSC	0.00515489
P26639	Sm hFF vs iPSC	-0.0277
P26640	Sm hFF vs iPSC	-0.11109
P26641	Sm hFF vs iPSC	-0.132196
P26885	Sm hFF vs iPSC	0.387547
P26998	Sm hFF vs iPSC	0.29169
P27105	Sm hFF vs iPSC	-0.26595
P27144	Sm hFF vs iPSC	-0.644068
P27338	Sm hFF vs iPSC	-0.0347082
P27348	Sm hFF vs iPSC	0.00289752
P27361	Sm hFF vs iPSC	0.082535
P27448	Sm hFF vs iPSC	0.100891
P27469	Sm hFF vs iPSC	-0.298264
P27487	Sm hFF vs iPSC	-0.825942
P27540	Sm hFF vs iPSC	-0.229255
P27635	Sm hFF vs iPSC	-1.19119
P27694	Sm hFF vs iPSC	0.351284
P27695	Sm hFF vs iPSC	-0.0588108
P27707	Sm hFF vs iPSC	0.225092
P27708	Sm hFF vs iPSC	-0.554957
P27797	Sm hFF vs iPSC	0.331137
P27816	Sm hFF vs iPSC	0.0248915
P27824	Sm hFF vs iPSC	0.207994
P27986	Sm hFF vs iPSC	0.0984806
P28062	Sm hFF vs iPSC	-0.210723
P28065	Sm hFF vs iPSC	-0.661203
P28066	Sm hFF vs iPSC	0.166417
P28070	Sm hFF vs iPSC	0.261843
P28072	Sm hFF vs iPSC	0.212131
P28074	Sm hFF vs iPSC	0.207568
P28161	Sm hFF vs iPSC	0.316878
P28288	Sm hFF vs iPSC	0.126526
P28290	Sm hFF vs iPSC	1.07123
P28300	Sm hFF vs iPSC	0.144266
P28331	Sm hFF vs iPSC	0.0161199
P28340	Sm hFF vs iPSC	-1.07951
P28370	Sm hFF vs iPSC	-0.383502
P28482	Sm hFF vs iPSC	-0.0718643
P28676	Sm hFF vs iPSC	-0.033681
P28702	Sm hFF vs iPSC	0.166926
P28715	Sm hFF vs iPSC	0.113574
P28799	Sm hFF vs iPSC	0.160607
P28827	Sm hFF vs iPSC	0.329216
P28838	Sm hFF vs iPSC	0.113594
P28908	Sm hFF vs iPSC	0.586267
P29034	Sm hFF vs iPSC	-1.50821
P29083	Sm hFF vs iPSC	-0.526978
P29084	Sm hFF vs iPSC	-0.283886
P29144	Sm hFF vs iPSC	0.0166533
P29218	Sm hFF vs iPSC	-0.0985714
P29279	Sm hFF vs iPSC	-0.0725936
P29317	Sm hFF vs iPSC	0.184583
P29323	Sm hFF vs iPSC	0.112381
P29350	Sm hFF vs iPSC	-1.75069
P29353	Sm hFF vs iPSC	0.200021
P29372	Sm hFF vs iPSC	-0.0601302
P29373	Sm hFF vs iPSC	0.403159
P29374	Sm hFF vs iPSC	-0.40086
P29401	Sm hFF vs iPSC	0.341912
P29466	Sm hFF vs iPSC	1.76829
P29508	Sm hFF vs iPSC	0.709755
P29536	Sm hFF vs iPSC	1.342
P29558	Sm hFF vs iPSC	0.243997
P29590	Sm hFF vs iPSC	0.52972
P29692	Sm hFF vs iPSC	0.22319
P29762	Sm hFF vs iPSC	-1.06301
P29966	Sm hFF vs iPSC	0.116492
P29972	Sm hFF vs iPSC	0.509926
P29992	Sm hFF vs iPSC	0.426014
P30038	Sm hFF vs iPSC	-0.587398
P30039	Sm hFF vs iPSC	-0.653209
P30040	Sm hFF vs iPSC	0.31453
P30041	Sm hFF vs iPSC	0.257063
P30043	Sm hFF vs iPSC	0.336019
P30044	Sm hFF vs iPSC	0.28517
P30046;A6NHG4	Sm hFF vs iPSC	0.0514457
P30047	Sm hFF vs iPSC	0.760876
P30048	Sm hFF vs iPSC	0.272235
P30049	Sm hFF vs iPSC	0.229921
P30050	Sm hFF vs iPSC	-1.37332
P30084	Sm hFF vs iPSC	0.351386
P30085	Sm hFF vs iPSC	0.22362
P30086	Sm hFF vs iPSC	0.320963
P30101	Sm hFF vs iPSC	0.41972
P30153	Sm hFF vs iPSC	0.100111
P30154	Sm hFF vs iPSC	-0.513132
P30260	Sm hFF vs iPSC	0.092608
P30279	Sm hFF vs iPSC	-0.807334
P30291	Sm hFF vs iPSC	-0.557814
P30307	Sm hFF vs iPSC	-0.456122
P30405	Sm hFF vs iPSC	0.112303
P30414	Sm hFF vs iPSC	-0.440422
P30419	Sm hFF vs iPSC	0.120474
P30447	Sm hFF vs iPSC	-0.291457
P30491;P30685;P30495;P30487;P30488;P30483;P03989	Sm hFF vs iPSC	-0.275388
P30504	Sm hFF vs iPSC	-0.201603
P30519	Sm hFF vs iPSC	0.258452
P30520	Sm hFF vs iPSC	0.36442
P30530	Sm hFF vs iPSC	0.16388
P30533	Sm hFF vs iPSC	0.170221
P30536	Sm hFF vs iPSC	-0.156701
P30559	Sm hFF vs iPSC	-0.385017
P30566	Sm hFF vs iPSC	0.27877
P30622	Sm hFF vs iPSC	-0.310239
P30626	Sm hFF vs iPSC	0.0422223
P30740	Sm hFF vs iPSC	0.0660624
P30825	Sm hFF vs iPSC	0.277516
P30837	Sm hFF vs iPSC	-0.452512
P30876	Sm hFF vs iPSC	0.0593696
P30990	Sm hFF vs iPSC	-0.0586753
P31040	Sm hFF vs iPSC	0.192233
P31146	Sm hFF vs iPSC	-0.744107
P31150	Sm hFF vs iPSC	0.0302841
P31153	Sm hFF vs iPSC	0.0403518
P31321	Sm hFF vs iPSC	0.0605929
P31323	Sm hFF vs iPSC	-0.312474
P31327	Sm hFF vs iPSC	-0.0199583
P31350	Sm hFF vs iPSC	0.300081
P31431	Sm hFF vs iPSC	0.0422816
P31483	Sm hFF vs iPSC	0.39866
P31641	Sm hFF vs iPSC	0.529088
P31689	Sm hFF vs iPSC	0.0808518
P31749	Sm hFF vs iPSC	0.822309
P31751	Sm hFF vs iPSC	0.248295
P31930	Sm hFF vs iPSC	0.414837
P31937	Sm hFF vs iPSC	0.134149
P31939	Sm hFF vs iPSC	0.670613
P31942	Sm hFF vs iPSC	-0.175298
P31943	Sm hFF vs iPSC	-0.351142
P31944	Sm hFF vs iPSC	0.507927
P31946	Sm hFF vs iPSC	0.199899
P31947	Sm hFF vs iPSC	0.13094
P31948	Sm hFF vs iPSC	0.192047
P31949	Sm hFF vs iPSC	-0.0415767
P32004	Sm hFF vs iPSC	0.328417
P32019	Sm hFF vs iPSC	-0.448762
P32119	Sm hFF vs iPSC	0.192859
P32121	Sm hFF vs iPSC	-0.42185
P32189;Q14409	Sm hFF vs iPSC	0.0659944
P32320	Sm hFF vs iPSC	-0.395127
P32321	Sm hFF vs iPSC	0.193073
P32322	Sm hFF vs iPSC	0.240554
P32455	Sm hFF vs iPSC	1.01456
P32456	Sm hFF vs iPSC	0.967021
P32519	Sm hFF vs iPSC	-0.0921761
P32780	Sm hFF vs iPSC	0.296447
P32856	Sm hFF vs iPSC	0.377611
P32929	Sm hFF vs iPSC	0.283955
P32969	Sm hFF vs iPSC	-0.909763
P33121	Sm hFF vs iPSC	0.618138
P33151	Sm hFF vs iPSC	0.33047
P33176	Sm hFF vs iPSC	0.0371887
P33240	Sm hFF vs iPSC	-0.011915
P33316	Sm hFF vs iPSC	0.403248
P33527	Sm hFF vs iPSC	-0.0438577
P33552	Sm hFF vs iPSC	-0.326932
P33764	Sm hFF vs iPSC	-0.849412
P33897	Sm hFF vs iPSC	0.0977767
P33908	Sm hFF vs iPSC	0.176534
P33981	Sm hFF vs iPSC	-1.42882
P33991	Sm hFF vs iPSC	-0.496672
P33992	Sm hFF vs iPSC	-0.224625
P33993	Sm hFF vs iPSC	-0.738204
P34059	Sm hFF vs iPSC	0.0812891
P34741	Sm hFF vs iPSC	0.0288851
P34896	Sm hFF vs iPSC	0.274978
P34897	Sm hFF vs iPSC	0.211279
P34913	Sm hFF vs iPSC	0.645127
P34932	Sm hFF vs iPSC	0.155424
P34949	Sm hFF vs iPSC	0.434987
P35052	Sm hFF vs iPSC	-0.147455
P35080	Sm hFF vs iPSC	0.185031
P35221	Sm hFF vs iPSC	0.220225
P35222	Sm hFF vs iPSC	0.156771
P35226	Sm hFF vs iPSC	1.24641
P35227	Sm hFF vs iPSC	-0.0951314
P35232	Sm hFF vs iPSC	0.209782
P35236	Sm hFF vs iPSC	-0.819259
P35237	Sm hFF vs iPSC	-0.169474
P35240	Sm hFF vs iPSC	0.517866
P35241	Sm hFF vs iPSC	0.313502
P35244	Sm hFF vs iPSC	0.13959
P35249	Sm hFF vs iPSC	0.0196744
P35250	Sm hFF vs iPSC	-0.432212
P35251	Sm hFF vs iPSC	0.697849
P35268	Sm hFF vs iPSC	-0.797835
P35269	Sm hFF vs iPSC	0.0328635
P35270	Sm hFF vs iPSC	-0.129406
P35354	Sm hFF vs iPSC	-0.0780398
P35414	Sm hFF vs iPSC	0.042407
P35442	Sm hFF vs iPSC	-0.151975
P35475	Sm hFF vs iPSC	-0.390749
P35555	Sm hFF vs iPSC	-0.218319
P35556	Sm hFF vs iPSC	0.000152098
P35568	Sm hFF vs iPSC	0.52003
P35573	Sm hFF vs iPSC	0.0854165
P35579	Sm hFF vs iPSC	-0.146345
P35580	Sm hFF vs iPSC	-0.548675
P35606	Sm hFF vs iPSC	0.184012
P35610	Sm hFF vs iPSC	0.265509
P35611	Sm hFF vs iPSC	0.295707
P35612	Sm hFF vs iPSC	0.710637
P35613	Sm hFF vs iPSC	0.404118
P35637	Sm hFF vs iPSC	0.258116
P35658	Sm hFF vs iPSC	0.274151
P35659	Sm hFF vs iPSC	0.129033
P35670	Sm hFF vs iPSC	-0.821166
P35711;P35712	Sm hFF vs iPSC	-0.293943
P35754	Sm hFF vs iPSC	-0.417327
P35790	Sm hFF vs iPSC	0.22012
P35813	Sm hFF vs iPSC	0.177856
P35908	Sm hFF vs iPSC	0.320241
P35914	Sm hFF vs iPSC	-0.0318473
P35968	Sm hFF vs iPSC	0.146925
P35998	Sm hFF vs iPSC	-0.0815358
P36021	Sm hFF vs iPSC	-0.239693
P36404	Sm hFF vs iPSC	0.0682258
P36405	Sm hFF vs iPSC	0.164269
P36406	Sm hFF vs iPSC	0.221751
P36507	Sm hFF vs iPSC	0.085625
P36542	Sm hFF vs iPSC	-0.0783068
P36543	Sm hFF vs iPSC	-0.0458576
P36551	Sm hFF vs iPSC	0.107624
P36578	Sm hFF vs iPSC	-2.09252
P36639	Sm hFF vs iPSC	0.131906
P36776	Sm hFF vs iPSC	0.0117842
P36871	Sm hFF vs iPSC	0.325336
P36873	Sm hFF vs iPSC	0.215926
P36894	Sm hFF vs iPSC	-0.889385
P36897	Sm hFF vs iPSC	-0.0950472
P36915	Sm hFF vs iPSC	-0.0560638
P36954	Sm hFF vs iPSC	0.432344
P36955	Sm hFF vs iPSC	0.0504686
P36957	Sm hFF vs iPSC	0.0685655
P36959	Sm hFF vs iPSC	-0.164321
P36969	Sm hFF vs iPSC	0.156754
P37108	Sm hFF vs iPSC	-0.339996
P37198	Sm hFF vs iPSC	0.490769
P37268	Sm hFF vs iPSC	-0.314217
P37275	Sm hFF vs iPSC	0.0685487
P37287	Sm hFF vs iPSC	0.246306
P37802	Sm hFF vs iPSC	0.0168871
P37837	Sm hFF vs iPSC	-0.0637286
P37840	Sm hFF vs iPSC	0.440797
P38117	Sm hFF vs iPSC	0.161136
P38159	Sm hFF vs iPSC	-0.0785193
P38398	Sm hFF vs iPSC	-0.224254
P38432	Sm hFF vs iPSC	-0.472328
P38571	Sm hFF vs iPSC	-0.220486
P38606	Sm hFF vs iPSC	-0.0847581
P38646	Sm hFF vs iPSC	0.468573
P38919	Sm hFF vs iPSC	0.0289242
P38935	Sm hFF vs iPSC	0.433285
P38936	Sm hFF vs iPSC	0.781651
P39019	Sm hFF vs iPSC	-1.02804
P39023	Sm hFF vs iPSC	-1.65691
P39059	Sm hFF vs iPSC	0.183491
P39060	Sm hFF vs iPSC	0.228588
P39656	Sm hFF vs iPSC	0.0911281
P39687	Sm hFF vs iPSC	0.348562
P39748	Sm hFF vs iPSC	-0.65954
P40121	Sm hFF vs iPSC	0.23977
P40123	Sm hFF vs iPSC	0.317398
P40189	Sm hFF vs iPSC	0.210696
P40222	Sm hFF vs iPSC	0.249738
P40227	Sm hFF vs iPSC	0.0657543
P40261	Sm hFF vs iPSC	-0.34466
P40306	Sm hFF vs iPSC	-0.0608986
P40337	Sm hFF vs iPSC	0.480893
P40424	Sm hFF vs iPSC	-0.922729
P40426	Sm hFF vs iPSC	0.573427
P40429	Sm hFF vs iPSC	-1.9197
P40616	Sm hFF vs iPSC	0.366576
P40692	Sm hFF vs iPSC	-0.909042
P40763	Sm hFF vs iPSC	-0.0680269
P40818	Sm hFF vs iPSC	-0.28552
P40855	Sm hFF vs iPSC	0.0718672
P40925	Sm hFF vs iPSC	0.280102
P40926	Sm hFF vs iPSC	0.169765
P40937	Sm hFF vs iPSC	-0.331469
P40938	Sm hFF vs iPSC	-0.0242395
P40939	Sm hFF vs iPSC	-0.0730635
P40967	Sm hFF vs iPSC	0.617138
P41091;Q2VIR3	Sm hFF vs iPSC	-0.090709
P41134	Sm hFF vs iPSC	0.138635
P41162	Sm hFF vs iPSC	0.44247
P41208	Sm hFF vs iPSC	0.329821
P41214	Sm hFF vs iPSC	-0.110745
P41221	Sm hFF vs iPSC	-0.158806
P41223	Sm hFF vs iPSC	0.496356
P41226	Sm hFF vs iPSC	1.61438
P41227	Sm hFF vs iPSC	0.15093
P41229	Sm hFF vs iPSC	-0.207026
P41236	Sm hFF vs iPSC	0.15028
P41240	Sm hFF vs iPSC	0.201933
P41247	Sm hFF vs iPSC	0.0182087
P41250	Sm hFF vs iPSC	0.105303
P41252	Sm hFF vs iPSC	-0.174688
P41440	Sm hFF vs iPSC	0.462495
P41567	Sm hFF vs iPSC	0.198441
P41743	Sm hFF vs iPSC	-0.087282
P42025	Sm hFF vs iPSC	-0.0410038
P42126	Sm hFF vs iPSC	0.201277
P42166	Sm hFF vs iPSC	-0.153566
P42167	Sm hFF vs iPSC	0.1593
P42224	Sm hFF vs iPSC	0.681807
P42226	Sm hFF vs iPSC	0.916332
P42285	Sm hFF vs iPSC	-0.214143
P42330	Sm hFF vs iPSC	0.112052
P42336	Sm hFF vs iPSC	0.463543
P42338	Sm hFF vs iPSC	-0.124638
P42345	Sm hFF vs iPSC	-0.205271
P42356	Sm hFF vs iPSC	0.259514
P42566	Sm hFF vs iPSC	0.339196
P42574	Sm hFF vs iPSC	0.246572
P42575	Sm hFF vs iPSC	-0.040024
P42677	Sm hFF vs iPSC	-0.525857
P42684	Sm hFF vs iPSC	0.00847064
P42694	Sm hFF vs iPSC	-0.146813
P42695	Sm hFF vs iPSC	-1.0579
P42696	Sm hFF vs iPSC	0.0158419
P42704	Sm hFF vs iPSC	-0.188893
P42765	Sm hFF vs iPSC	0.433457
P42766	Sm hFF vs iPSC	-2.19911
P42771	Sm hFF vs iPSC	0.0822433
P42785	Sm hFF vs iPSC	-0.0590691
P42830	Sm hFF vs iPSC	0.064988
P42858	Sm hFF vs iPSC	-0.196804
P42892	Sm hFF vs iPSC	0.259629
P42898	Sm hFF vs iPSC	-0.259164
P43003	Sm hFF vs iPSC	0.305456
P43005	Sm hFF vs iPSC	0.681967
P43007	Sm hFF vs iPSC	0.0236686
P43034	Sm hFF vs iPSC	0.0101753
P43121	Sm hFF vs iPSC	0.210984
P43155	Sm hFF vs iPSC	0.397186
P43235	Sm hFF vs iPSC	-0.678994
P43243	Sm hFF vs iPSC	-0.00756359
P43246	Sm hFF vs iPSC	-0.749621
P43250	Sm hFF vs iPSC	-0.692783
P43251	Sm hFF vs iPSC	0.32364
P43304	Sm hFF vs iPSC	0.178728
P43307	Sm hFF vs iPSC	0.23778
P43320	Sm hFF vs iPSC	0.338958
P43378	Sm hFF vs iPSC	0.137854
P43405	Sm hFF vs iPSC	-0.563061
P43487	Sm hFF vs iPSC	0.0509282
P43490	Sm hFF vs iPSC	0.069891
P43652	Sm hFF vs iPSC	0.689878
P43686	Sm hFF vs iPSC	-0.0619376
P43897	Sm hFF vs iPSC	-0.40953
P45877	Sm hFF vs iPSC	-0.180609
P45880	Sm hFF vs iPSC	0.195521
P45954	Sm hFF vs iPSC	-0.0990987
P45973	Sm hFF vs iPSC	0.563442
P45974	Sm hFF vs iPSC	0.0400853
P45983	Sm hFF vs iPSC	-0.211594
P45984	Sm hFF vs iPSC	0.0980991
P45985	Sm hFF vs iPSC	-0.0632583
P46013	Sm hFF vs iPSC	0.528562
P46019	Sm hFF vs iPSC	-0.341458
P46020	Sm hFF vs iPSC	-0.231322
P46060	Sm hFF vs iPSC	-0.0806824
P46063	Sm hFF vs iPSC	0.156641
[truncated: 60,225 more rows]

## Sheet: Fig. 2c_2
Comparison	Number of sigma >3*sd
Exp hFF vs iPSC	694
Exp RKO vs iPSC	546
Exp EB vs iPSC	307
Exp ESC vs iPSC	15
Sm hFF vs iPSC	508
Sm RKO vs iPSC	502
Sm EB vs iPSC	209
Sm ESC vs iPSC	51

## Sheet: Fig. 2d
ID	Gene names	Peptides	Sm EB vs iPSC	Sm hFF vs EB	Sm iPSC vs hFF	Exp EB vs iPSC	Exp hFF vs EB	Exp iPSC vs hFF	PTTG
O00116	AGPS	26	0.110704	0.122944	-0.233648	-0.829766	0.185678	0.644089	b_a
O14524	TMEM194A	6	0.275977	0.080036	-0.356013	-0.73219	0.107536	0.624654	b_a
O15484	CAPN5	12	0.135022	0.269521	-0.404542	-0.511425	0.46081	0.0506145	b_a
O75683	SURF6	13	0.701984	0.348153	-1.05014	-1.01314	0.56349	0.449652	b_a
O75896	TUSC2	4	0.446603	0.683387	-1.12999	-0.79661	0.618293	0.178317	b_a
O76021	RSL1D1	22	0.357764	0.42343	-0.781194	-1.93014	1.10319	0.826952	b_a
P02792	FTL	11	0.334959	0.522041	-0.857	-1.77319	1.05918	0.714017	b_a
P02794	FTH1	13	0.161784	0.537936	-0.69972	-1.15537	0.748451	0.406921	b_a
P04181	OAT	23	0.0509935	0.0669679	-0.117961	-0.842085	0.149086	0.692999	b_a
P05388;Q8NHW5	RPLP0;RPLP0P6	13	0.174682	0.597903	-0.772585	-0.810926	0.602299	0.208627	b_a
P08708	RPS17	12	0.0515846	0.682049	-0.733634	-0.766268	0.463651	0.302618	b_a
P09104	ENO2	26	0.0682052	0.097641	-0.165846	-0.521033	0.550258	-0.0292247	b_a
P10412	HIST1H1E	13	1.02821	0.983937	-2.01215	-1.44503	1.32643	0.118599	b_a
P13995	MTHFD2	17	0.0358594	0.157122	-0.192981	-1.55564	0.61437	0.941268	b_a
P15880	RPS2	13	0.351203	1.03538	-1.38658	-1.09318	0.686607	0.406576	b_a
P16104;Q96QV6	H2AFX;HIST1H2AA	8	0.351901	1.27858	-1.63048	-1.00803	1.02832	-0.0202929	b_a
P16401	HIST1H1B	13	0.854377	0.330248	-1.18463	-1.02022	1.11818	-0.0979576	b_a
P16402	HIST1H1D	14	0.875697	1.00222	-1.87792	-1.50538	0.825884	0.679494	b_a
P16403	HIST1H1C	10	1.08295	0.464577	-1.54753	-0.819746	0.78156	0.0381859	b_a
P16615	ATP2A2	45	0.0136884	0.0865657	-0.100254	-0.418563	0.387414	0.0311491	b_a
P18077	RPL35A	7	0.759364	1.67832	-2.43768	-2.01685	1.73646	0.280391	b_a
P18124	RPL7	17	0.946496	1.16689	-2.11338	-1.54631	1.35203	0.194283	b_a
P18621	RPL17	8	0.796	1.01348	-1.80948	-1.36707	1.0984	0.268671	b_a
P19623	SRM	17	0.0546613	0.218809	-0.27347	-0.342065	0.778412	-0.436346	b_a
P26373	RPL13	9	1.03227	1.20698	-2.23925	-1.77419	1.4967	0.277481	b_a
P27635	RPL10	10	0.244646	0.944204	-1.18885	-1.00462	0.589022	0.415594	b_a
P30050	RPL12	9	0.729452	0.642114	-1.37157	-0.922322	0.585622	0.3367	b_a
P30837	ALDH1B1	29	0.398712	0.0526913	-0.451403	-1.07647	0.322352	0.754119	b_a
P32969	RPL9	8	0.0456524	0.86349	-0.909142	-0.934201	0.824188	0.110013	b_a
P33527	ABCC1	35	0.0127327	0.029308	-0.0420407	-0.365558	0.687256	-0.321698	b_a
P35268	RPL22	7	0.499185	0.296757	-0.795942	-1.0694	0.725755	0.343644	b_a
P36578	RPL4	25	0.891808	1.19981	-2.09162	-1.55876	1.30609	0.252668	b_a
P39019	RPS19	12	0.200776	0.821643	-1.02242	-0.807744	0.451857	0.355887	b_a
P39023	RPL3	22	0.19366	1.46262	-1.65628	-1.41218	1.0104	0.401779	b_a
P42766	RPL35	4	0.711511	1.48675	-2.19826	-1.78217	1.53847	0.243709	b_a
P46087	NOP2	19	0.313853	0.352343	-0.666196	-1.47824	0.643631	0.834609	b_a
P46776	RPL27A	5	1.24057	0.589291	-1.82986	-0.908345	0.949347	-0.0410017	b_a
P46778	RPL21	7	0.705525	1.04996	-1.75548	-1.28604	1.1787	0.107341	b_a
P46779	RPL28	9	0.581387	0.929173	-1.51056	-1.47146	1.13255	0.338911	b_a
P46781	RPS9	18	0.541437	0.761439	-1.30288	-1.44677	1.20586	0.240909	b_a
P47914	RPL29	4	0.491891	1.51166	-2.00355	-1.44966	1.33791	0.111746	b_a
P49207	RPL34	5	1.0008	1.2698	-2.27061	-1.82088	1.45316	0.367723	b_a
P49418	AMPH	8	0.0462498	0.238314	-0.284564	-1.16134	1.27884	-0.117493	b_a
P50914	RPL14	8	0.786164	1.79692	-2.58308	-1.7511	1.58719	0.163907	b_a
P52429	DGKE	5	2.37293	1.16059	-3.53351	-2.07106	0.274316	1.79674	b_a
P61247	RPS3A	30	0.37465	1.32385	-1.6985	-1.3803	1.10769	0.272607	b_a
P61254	RPL26	10	0.528968	1.05355	-1.58252	-1.31206	1.07474	0.237315	b_a
P61353	RPL27	7	0.797466	1.09731	-1.89478	-1.49627	1.15703	0.339245	b_a
P61513	RPL37A	4	0.626951	0.93351	-1.56046	-0.697104	0.902936	-0.205831	b_a
P62081	RPS7	13	0.223913	0.444585	-0.668498	-0.663516	0.490255	0.17326	b_a
P62241	RPS8	14	0.60632	1.45757	-2.06389	-1.38727	1.16879	0.218482	b_a
P62244	RPS15A	9	0.693911	0.552922	-1.24683	-1.38028	1.15414	0.226137	b_a
P62249	RPS16	17	0.461077	0.80904	-1.27012	-1.18977	0.696199	0.493573	b_a
P62263	RPS14	8	0.452301	0.732722	-1.18502	-1.00315	0.974864	0.0282904	b_a
P62266	RPS23	9	0.568405	1.08923	-1.65764	-1.00695	0.774007	0.232938	b_a
P62269	RPS18	18	0.148009	1.18252	-1.33053	-0.959961	0.625743	0.334218	b_a
P62277	RPS13	8	1.03121	0.744318	-1.77553	-1.71354	1.51773	0.195806	b_a
P62280	RPS11	14	0.475114	1.05794	-1.53306	-1.51118	1.13735	0.373829	b_a
P62424	RPL7A	19	1.33249	1.07237	-2.40487	-1.88472	1.64713	0.237582	b_a
P62701	RPS4X	21	0.616126	1.04841	-1.66454	-1.49	1.26952	0.220478	b_a
P62750	RPL23A	11	0.451893	0.942521	-1.39441	-1.38762	1.0234	0.364218	b_a
P62753	RPS6	17	0.710976	1.16325	-1.87422	-1.65805	1.49472	0.163331	b_a
P62805	HIST1H4A	13	0.524012	0.85	-1.37401	-1.08003	0.819192	0.260841	b_a
P62829	RPL23	10	0.427907	0.554351	-0.982258	-0.887708	0.549028	0.33868	b_a
P62841	RPS15	3	0.190987	0.917675	-1.10866	-0.880075	0.615543	0.264532	b_a
P62847	RPS24	6	0.256339	0.834851	-1.09119	-0.867387	0.738782	0.128605	b_a
P62851	RPS25	6	0.190114	1.01999	-1.21011	-0.94265	0.572352	0.370298	b_a
P62854;Q5JNZ5	RPS26;RPS26P11	3	0.603268	1.19278	-1.79605	-1.42018	1.0001	0.420082	b_a
P62861	FAU	4	0.507956	0.729205	-1.23716	-1.285	0.525927	0.759072	b_a
P62888	RPL30	7	0.686802	1.29871	-1.98551	-1.63013	1.24117	0.388955	b_a
P62899	RPL31	10	0.404106	1.49168	-1.89578	-1.3949	1.32019	0.07471	b_a
P62906	RPL10A	11	0.905101	1.5242	-2.4293	-1.58631	1.3366	0.249716	b_a
P62910	RPL32	6	0.637381	1.04129	-1.67867	-1.31971	1.10841	0.2113	b_a
P62917	RPL8	11	1.04384	1.33879	-2.38263	-2.17643	2.02674	0.149693	b_a
P68431;Q71DI3;Q16695	HIST1H3A;HIST2H3A;HIST3H3	6	0.335082	1.33051	-1.66559	-1.29242	0.277355	1.01506	b_a
P83731	RPL24	11	0.329291	1.46888	-1.79817	-1.30682	0.927958	0.378862	b_a
P84098	RPL19	8	0.495269	0.944974	-1.44024	-1.15888	0.82473	0.334152	b_a
Q02543	RPL18A	11	0.957961	0.730172	-1.68813	-1.467	1.16648	0.300519	b_a
Q02878	RPL6	16	0.671988	1.4016	-2.07359	-1.25468	0.984248	0.270428	b_a
Q07020	RPL18	9	0.567267	1.56367	-2.13093	-1.84175	1.60438	0.237369	b_a
Q15050	RRS1	14	0.885304	0.282449	-1.16775	-1.80752	0.96227	0.845246	b_a
Q15813	TBCE	31	0.134865	0.0617072	-0.196572	-0.432667	0.134114	0.298553	b_a
Q4J6C6	PREPL	23	0.36368	0.116255	-0.479935	-0.146619	0.388664	-0.242045	b_a
Q6L8Q7	PDE12	22	0.0422236	0.0117328	-0.0539564	-0.220051	0.137158	0.0828928	b_a
Q6PK04	CCDC137	3	0.212051	0.70538	-0.917431	-1.32985	0.787125	0.542721	b_a
Q6PKG0	LARP1	43	0.140097	0.208111	-0.348208	-0.702537	0.318582	0.383955	b_a
Q71UM5	RPS27L	5	0.142169	0.278017	-0.420185	-0.522384	0.417263	0.105121	b_a
Q7Z2K8	GPRIN1	27	0.102082	0.151714	-0.253796	-0.850246	0.597798	0.252448	b_a
Q8IUE6	HIST2H2AB	4	0.148754	1.1051	-1.25386	-1.06749	0.510025	0.557466	b_a
Q8N257;Q16778;P33778;P23527;P06899;Q96A08	HIST3H2BB;HIST2H2BE;HIST1H2BB;HIST1H2BO;HIST1H2BJ;HIST1H2BA	7	0.382868	1.62847	-2.01134	-1.12764	0.972407	0.155234	b_a
Q92522	H1FX	10	0.902116	1.10977	-2.01189	-0.969015	0.324252	0.644763	b_a
Q969Q0	RPL36AL	12	0.640682	1.19107	-1.83176	-1.32817	1.40953	-0.0813587	b_a
Q96B36	AKT1S1	10	0.117815	0.108984	-0.226799	-0.129529	0.470697	-0.341169	b_a
Q96DV4	MRPL38	14	0.452052	0.502323	-0.954375	-0.64449	0.0232041	0.621286	b_a
Q99880;Q99879;Q99877;Q93079;Q5QNW6;P62807;P58876;P57053;O60814	HIST1H2BL;HIST1H2BM;HIST1H2BN;HIST1H2BH;HIST2H2BF;HIST1H2BC;HIST1H2BD;H2BFS;HIST1H2BK	7	0.44159	1.59947	-2.04106	-1.32866	1.11897	0.209695	b_a
Q9BXJ9	NAA15	50	0.12231	0.0353634	-0.157674	-0.541266	0.15265	0.388616	b_a
Q9H7B2	RPF2	9	0.99645	0.280269	-1.27672	-2.16789	1.12839	1.03949	b_a
Q9HC36	RNMTL1	10	0.738836	0.295473	-1.03431	-1.62828	0.146146	1.48214	b_a
Q9NWT1	PAK1IP1	7	0.582315	0.708538	-1.29085	-1.26751	0.306859	0.960654	b_a
Q9NX58	LYAR	15	0.557881	0.215498	-0.773379	-1.64857	0.559248	1.08932	b_a
Q9NY12	GAR1	4	0.133822	0.310444	-0.444266	-0.82544	0.543772	0.281668	b_a
Q9NZM5	GLTSCR2	13	0.460222	0.332801	-0.793023	-1.30182	0.313564	0.988255	b_a
Q9UHA3	RSL24D1	3	0.751788	0.935951	-1.68774	-1.68013	0.497342	1.18279	b_a
Q9UNX3	RPL26L1	10	0.0563439	1.29842	-1.35477	-0.948533	1.27456	-0.326025	b_a
Q9UNZ5	C19orf53	6	0.365761	0.48327	-0.84903	-0.599796	0.165598	0.434198	b_a
Q9UQN3	CHMP2B	9	0.00683961	0.00776132	-0.0146009	-0.319407	0.232659	0.086748	b_a
Q9Y2R9	MRPS7	8	0.602715	0.204687	-0.807402	-1.2112	0.0920503	1.11915	b_a
Q9Y3C1	NOP16	7	0.40943	0.450099	-0.859529	-1.3472	0.507359	0.839842	b_a
Q9Y3U8	RPL36	5	0.650507	1.88363	-2.53414	-1.46942	1.24513	0.224295	b_a
Q9Y5Q0	FADS3	6	0.239427	0.0907044	-0.330131	-0.434648	1.54013	-1.10549	b_a
A0A024RBG1	NUDT4	11	-0.369635	-0.0734553	0.44309	0.163277	-0.152821	-0.0104565	d_e
A0A140G945;P02489	CRYAA	15	-0.162169	0.157817	0.0043522	3.36905	-2.94458	-0.424475	d_b
A0AV96	RBM47	11	-0.447609	1.81638	-1.36877	0.371584	-1.98953	1.61794	d_b
A0AVF1	TTC26	4	0.0467674	0.687602	-0.734369	-0.292392	-0.118355	0.410748	e_e
A0AVT1	UBA6	52	-0.091251	-0.289281	0.380532	0.187095	0.506402	-0.693496	d_d
A0FGR8	ESYT2	25	-0.357143	0.0669651	0.290178	1.02384	-0.52096	-0.502875	d_e
A0JLT2	MED19	2	0.00311683	0.555495	-0.558612	-0.252118	-0.549945	0.802063	e_b
A0JNW5	UHRF1BP1L	19	-0.168655	0.124905	0.0437501	-0.509029	0.283846	0.225182	e_e
A0MZ66	KIAA1598	29	-0.302005	0.497259	-0.195254	1.71993	-2.63153	0.911601	d_b
A1A4S6	ARHGAP10	5	-0.64953	0.00229596	0.647234	1.34773	-0.055467	-1.29226	d_e
A1L020	MEX3A	5	-0.2805	0.841647	-0.561147	-0.158771	-0.424659	0.583429	e_b
A1L0T0	ILVBL	21	0.0513122	0.153061	-0.204373	0.375213	-0.346722	-0.0284912	a_b
A1L170	C1orf226	4	0.126081	0.396659	-0.52274	-0.359632	-0.898386	1.25802	e_e
A1L390	PLEKHG3	12	-0.123554	0.442514	-0.318961	0.594337	-1.78128	1.18694	d_b
A1L4H1	SSC5D	7	0.632754	-0.267015	-0.365739	0.880735	0.171927	-1.05266	a_e
A1X283	SH3PXD2B	35	-0.0592455	0.0776918	-0.0184464	-0.111877	-0.420876	0.532753	c_b
A1XBS5	FAM92A1	5	-0.277319	-0.23757	0.514888	-0.0458291	0.162545	-0.116716	e_e
A2RRP1	NBAS	31	-0.236206	-0.217738	0.453943	0.37982	0.0724586	-0.452278	d_e
A2RTX5	TARSL2	8	0.429841	0.026703	-0.456544	-0.0902408	-0.20121	0.29145	e_e
A2RU67	KIAA1467	5	-0.333752	0.146403	0.187349	-0.452084	-0.23141	0.683494	c_e
A2RUC4	TYW5	11	-0.0837558	0.27635	-0.192595	-0.379669	-0.281481	0.661151	c_b
A3KMH1	VWA8	35	0.210786	-0.118159	-0.092627	-0.47366	0.188915	0.284744	b_d
A3KN83	SBNO1	24	0.104254	-0.196751	0.0924964	-0.0740163	-0.511984	0.586001	e_e
A4D161	FAM221A	6	-0.229541	-0.163748	0.393289	-0.7089	-0.622825	1.33173	e_e
A4D1E9	GTPBP10	8	0.535867	0.191249	-0.727115	-0.747649	-0.291347	1.039	b_e
A4D1P6	WDR91	15	0.0278541	-0.255858	0.228004	0.536433	-0.484727	-0.0517059	a_c
A4D1S0	KLRG2	9	-0.273459	-0.307811	0.58127	-0.915026	-0.826091	1.74112	c_c
A4D1U4	LCHN	4	0.0372022	0.0738358	-0.111038	-0.746535	-0.74387	1.49041	b_b
A5D8V6	VPS37C	5	-0.0219664	0.00622359	0.0157428	0.434037	-0.465984	0.0319467	d_b
A5PLN9	TRAPPC13	8	0.011662	0.194649	-0.206311	0.0772941	-0.386713	0.309419	e_b
A5YKK6	CNOT1	57	0.15558	0.103718	-0.259299	-0.337001	-0.465329	0.802329	b_b
A5YM69	ARHGEF35	16	0.222341	-0.72046	0.498119	0.119192	-0.737002	0.61781	e_c
A6NCL7	ANKRD33B	2	-0.679964	-0.167113	0.847077	-1.10954	-0.647555	1.75709	c_e
A6ND36	FAM83G	8	0.237952	-0.724452	0.4865	-0.518083	0.821525	-0.303442	b_d
A6NDB9	PALM3	18	-0.463798	-0.483061	0.946859	-1.11975	-0.566574	1.68633	c_c
A6NDG6	PGP	14	-0.101156	-0.0440431	0.145199	0.0712028	-0.545203	0.474001	e_c
A6NDU8	C5orf51	11	0.146923	0.151948	-0.298871	0.405845	-0.175937	-0.229907	a_e
A6NGB9	WIPF3	4	-0.0914616	-0.739069	0.830531	-0.057664	-1.26972	1.32738	e_c
A6NGN9	IGLON5	3	-0.497952	-0.09166	0.589612	0.0736859	0.0233923	-0.0970783	e_e
A6NHR9	SMCHD1	53	0.0498639	0.659241	-0.709105	0.0833603	-0.798901	0.71554	e_b
A6NHX0	GATSL2	6	-0.0977236	0.0157731	0.0819505	-0.0320512	-0.240935	0.272986	e_e
A6NI28	ARHGAP42	6	0.0423803	0.585834	-0.628215	0.028532	-1.87364	1.84511	e_b
A6NIH7	UNC119B	10	-0.441226	-0.165459	0.606685	0.0403592	-0.0572843	0.0169252	d_c
A6NJ78;P0C7V9	METTL15;METTL15P1	6	-0.192799	0.0075799	0.185219	-0.489364	-0.261979	0.751342	c_e
A6NKD9	CCDC85C	12	-0.0795279	0.332323	-0.252795	0.303182	-0.714791	0.411609	e_b
A6NKN8	PCP4L1	2	0.102347	0.259793	-0.36214	-0.48673	-0.232785	0.719515	b_e
A6NKT7	RGPD3	43	0.0311723	0.404972	-0.436144	-0.386594	-0.686928	1.07352	e_b
A6ZKI3;Q17RB0;Q9BWD3	FAM127A;FAM127C;FAM127B	5	-0.704832	-0.0991153	0.803948	0.542996	0.281137	-0.824134	d_e
A7E2V4	ZSWIM8	8	-0.324997	-0.153217	0.478214	0.26408	0.176732	-0.440812	d_e
A7KAX9	ARHGAP32	8	-0.0815684	-0.0925527	0.174121	0.500742	-0.931683	0.430942	d_c
A8CG34;Q96HA1	POM121C;POM121	9	-0.029393	-0.265166	0.294559	-0.401239	-0.341707	0.742946	c_c
A8MT69	STRA13	2	-0.201583	-0.079955	0.281538	-0.724271	-0.565283	1.28955	c_c
A8MVW0	FAM171A2	9	0.00135111	-0.289609	0.288258	0.262036	-0.395489	0.133453	e_e
A8MXV4	NUDT19	4	-0.107322	-0.138971	0.246293	0.167578	0.151721	-0.319299	e_e
A9UHW6	MIF4GD	8	-0.0555593	0.0914171	-0.0358578	-0.250559	-0.122751	0.37331	e_e
B1AK53	ESPN	8	-0.51016	-0.273115	0.783275	-1.32395	-0.793549	2.11749	c_c
B5ME19	EIF3CL	49	0.0748095	0.330835	-0.405644	-0.352674	-0.47669	0.829364	e_e
B7ZAP0	RABGAP1L	6	0.365054	-0.067111	-0.297943	-0.319739	-1.53934	1.85907	b_c
B7ZC32	KIF28P	2	-0.0921632	-0.0364241	0.128587	0.0854991	0.527899	-0.613398	e_e
C9J7I0	UMAD1	4	0.247143	-0.373968	0.126825	0.71233	-0.271269	-0.441061	a_e
C9JLW8	FAM195B	6	0.0290663	0.00251626	-0.0315826	-0.0171264	-0.123863	0.140989	e_e
E7ETH6;Q9H707	ZNF587B;ZNF552	2	-0.516191	-0.156056	0.672247	-2.90842	-0.0363236	2.94474	c_e
E9PRG8	C11orf98	6	0.243245	0.0684711	-0.311716	-0.908715	0.0995992	0.809115	b_e
L0R6Q1	SLC35A4	5	-0.413855	0.185059	0.228796	-0.174768	-0.456132	0.630901	e_e
L0R819	ASNSD1	5	0.00163581	-0.1919	0.190264	-0.307317	-0.121242	0.428559	e_e
L0R8F8	SMCR7L	6	-0.102073	-0.271664	0.373737	-0.66256	-0.253323	0.915884	c_c
O00115	DNASE2	5	0.115811	-0.00496003	-0.110851	-0.511911	0.645308	-0.133397	e_d
O00124	UBXN8	6	-0.0717856	-0.305259	0.377045	-0.460624	0.449954	0.0106694	c_d
O00139	KIF2A	28	0.00475936	0.473344	-0.478104	-0.269426	-0.479314	0.74874	e_b
O00148	DDX39A	28	0.250404	0.215399	-0.465803	-0.515598	-0.447728	0.963326	b_b
O00151	PDLIM1	24	-0.0833667	-0.295057	0.378423	0.71636	-1.4223	0.705942	d_c
O00154	ACOT7	20	-0.29074	0.12398	0.16676	-0.536974	0.320034	0.21694	c_a
O00159	MYO1C	35	-0.341311	-0.791033	1.13234	0.365431	1.4548	-1.82024	d_d
O00161	SNAP23	16	-0.0839612	-0.224552	0.308513	0.33297	-0.492305	0.159334	d_c
O00165	HAX1	7	-0.0291172	-0.0604469	0.0895642	-1.26434	0.0300587	1.23428	c_e
O00170	AIP	17	-0.172228	0.0845168	0.0877113	0.462357	-0.0952866	-0.36707	d_e
O00178	GTPBP1	16	0.210918	0.498929	-0.709848	-0.228875	-0.506239	0.735114	e_b
O00186	STXBP3	21	0.166866	0.0119678	-0.178834	0.0560002	0.126972	-0.182973	e_a
O00189	AP4M1	4	0.00624912	-0.240808	0.234559	0.242894	0.0813438	-0.324237	e_e
O00192	ARVCF	14	0.19206	0.0206415	-0.212701	-0.184977	-0.737786	0.922763	e_b
O00193	SMAP	9	-0.0807355	-0.227635	0.308371	0.0267074	-0.717651	0.690943	e_c
O00194	RAB27B	4	0.295779	0.107913	-0.403691	1.78619	-0.749344	-1.03685	a_e
O00203	AP3B1	39	-0.150751	-0.0891368	0.239888	0.411642	0.403169	-0.814811	d_d
O00213	APBB1	10	-0.185671	0.0351029	0.150568	0.0600497	-0.307598	0.247548	e_e
O00214	LGALS8	6	-0.0192806	-0.510312	0.529593	0.399428	0.582953	-0.982381	e_d
O00217	NDUFS8	8	-0.0448654	0.136791	-0.0919257	-0.00962064	-0.314435	0.324056	e_b
O00220	TNFRSF10A	6	-0.319974	0.0317659	0.288208	-0.432201	-0.349428	0.781629	c_e
O00221	NFKBIE	6	-0.214763	0.238681	-0.0239181	0.57382	-0.16958	-0.40424	d_e
O00231	PSMD11	29	-0.349594	0.40378	-0.0541863	-0.254766	-0.16475	0.419516	c_b
O00232	PSMD12	29	-0.283376	0.318494	-0.035118	-0.179229	-0.180639	0.359868	c_b
O00233	PSMD9	14	0.151407	0.00252361	-0.15393	0.433033	0.634129	-1.06716	a_a
O00244	ATOX1	9	0.601235	-0.472918	-0.128317	0.678085	0.258209	-0.936295	a_d
O00255	MEN1	5	0.308765	0.139342	-0.448107	-0.581286	-0.421885	1.00317	e_e
O00258	WRB	2	-0.445928	0.197464	0.248464	-3.65e-06	-0.238811	0.238814	e_e
O00264	PGRMC1	16	-0.190844	-0.0611115	0.251956	-0.36165	-0.414224	0.775874	c_c
O00267	SUPT5H	40	0.229016	0.147605	-0.37662	-0.462119	-0.251294	0.713414	b_e
O00268	TAF4	15	0.0259995	0.125776	-0.151775	-0.253662	-0.761245	1.01491	b_b
O00273	DFFA	24	0.0656648	-0.259154	0.19349	-0.0090048	-0.03036	0.0393648	e_e
O00287	RFXAP	2	-0.0512946	-0.14853	0.199825	-0.0152606	-0.323163	0.338424	e_e
O00291	HIP1	45	0.0981648	-0.195009	0.0968441	-0.222451	0.229413	-0.00696191	b_d
O00299	CLIC1	15	0.0569693	-0.103663	0.0466942	0.499041	0.617742	-1.11678	a_d
O00303	EIF3F	14	0.257102	-0.00100981	-0.256092	-0.304625	-0.11887	0.423495	b_e
O00308	WWP2	9	0.255115	0.101349	-0.356464	-0.788609	0.2785	0.510109	b_e
O00330	PDHX	15	-0.139365	0.252792	-0.113427	-0.42915	-0.736458	1.16561	c_b
O00339	MATN2	9	0.655549	-0.6804	0.0248502	1.91739	-1.99799	0.0806009	a_c
O00391	QSOX1	10	-0.0223588	-0.0350628	0.0574216	-0.0433933	0.816475	-0.773082	e_d
O00399	DCTN6	5	-0.141166	-0.0852977	0.226463	0.471104	-0.135509	-0.335595	d_e
O00400	SLC33A1	6	-0.0831516	-0.077755	0.160907	0.279537	0.344226	-0.623763	e_e
O00401	WASL	22	0.192046	-0.131359	-0.0606867	0.471913	-0.549237	0.0773238	a_c
O00410	IPO5	52	0.266254	-0.202795	-0.0634591	-0.619563	0.179734	0.439828	b_d
O00411	POLRMT	9	1.32133	-0.0790928	-1.24223	-1.37942	0.163341	1.21608	b_e
O00418	EEF2K	12	0.374344	-0.395644	0.0212996	-0.270536	0.457197	-0.186661	b_d
O00422	SAP18	9	-0.0268282	-0.00788928	0.0347175	-0.223386	-0.140014	0.3634	e_e
O00423	EML1	20	-0.0343484	0.0836613	-0.0493129	0.462788	0.0948343	-0.557622	e_e
O00425	IGF2BP3	30	0.34128	0.983151	-1.32443	-0.451292	-0.882892	1.33418	e_b
O00429	DNM1L	41	-0.118765	0.061331	0.0574335	-0.171215	0.164666	0.0065487	c_e
O00442	RTCA	17	-0.179906	0.69963	-0.519724	0.253691	0.482321	-0.736013	d_a
O00443	PIK3C2A	33	0.106866	0.290705	-0.397571	-0.265148	-0.348299	0.613447	e_b
O00458	IFRD1	2	-1.00491	1.23756	-0.232648	0.629524	-0.649734	0.0202098	e_b
O00459	PIK3R2	11	0.15239	-0.2082	0.0558104	-0.00622408	0.254288	-0.248064	e_e
O00461	GOLIM4	20	-0.155232	-0.103834	0.259066	0.444959	0.494739	-0.939698	d_d
O00462	MANBA	25	0.0597961	-0.0105541	-0.049242	0.997243	-0.390534	-0.606709	a_e
O00463	TRAF5	7	0.14437	-0.363884	0.219514	-0.140603	0.198132	-0.0575286	e_e
O00468	AGRN	33	0.141822	-0.476309	0.334487	0.492378	-0.981101	0.488724	a_c
O00469	PLOD2	25	-0.0936272	-0.0276359	0.121263	0.933766	0.250631	-1.1844	d_d
O00470;O14770	MEIS1;MEIS2	3	-0.540763	0.329215	0.211548	1.53334	-0.577822	-0.95552	d_b
O00471	EXOC5	19	-0.141328	0.0197238	0.121604	0.307001	-0.128923	-0.178077	d_e
O00472	ELL2	13	0.877767	-0.185715	-0.692053	-0.543314	0.281973	0.261341	e_e
O00479	HMGN4	4	0.769213	0.283655	-1.05287	-0.264136	0.442618	-0.178482	e_e
O00483	NDUFA4	5	0.0384198	-0.0960277	0.0576079	0.998979	-0.355865	-0.643114	a_c
O00487	PSMD14	10	-0.63457	0.872129	-0.237558	0.382577	-0.309563	-0.0730143	e_e
O00488	ZNF593	4	-0.0719412	-0.0917751	0.163716	-0.460141	-0.255818	0.715959	e_e
O00499	BIN1	21	-0.100344	-0.0830225	0.183367	0.608367	0.457339	-1.06571	d_d
O00505	KPNA3	12	-0.0601874	-0.239907	0.300094	-0.312925	0.200722	0.112203	e_e
O00506	STK25	6	-0.383621	0.0400529	0.343568	0.590522	0.804112	-1.39463	d_a
O00507	USP9Y	34	-0.19022	0.523917	-0.333697	-0.16776	-0.44757	0.615329	e_b
O00512	BCL9	15	0.173359	-0.375592	0.202233	-0.204166	-1.13761	1.34178	e_c
O00515	LAD1	19	-0.0512853	-0.555372	0.606657	-0.00994845	-1.48034	1.49029	e_c
O00519	FAAH	4	-0.179107	0.107236	0.0718711	-0.407132	-0.398447	0.805579	c_e
O00534	VWA5A	21	0.0836042	-0.198199	0.114594	1.37126	-2.00742	0.636168	a_c
O00541	PES1	22	0.324797	-0.0123741	-0.312423	-1.10635	-0.0949392	1.20129	b_e
O00559	EBAG9	2	0.087788	-0.427832	0.340044	-0.0252755	-0.406815	0.432091	e_e
O00560	SDCBP	12	-0.220777	0.721413	-0.500636	0.806335	-0.16503	-0.641305	d_b
O00562	PITPNM1	9	-0.267664	0.340965	-0.0733005	0.512466	-0.609825	0.0973585	e_b
O00566	MPHOSPH10	10	0.207017	-0.707659	0.500642	-1.25974	0.551966	0.707779	b_d
O00567	NOP56	21	0.0960131	0.0818999	-0.177913	-0.838936	-0.0343726	0.873308	b_e
O00571	DDX3X	54	0.297989	-0.215025	-0.0829645	-0.157468	-0.133192	0.29066	e_e
O00584	RNASET2	9	-0.221768	-0.00668087	0.228449	0.174613	-0.20981	0.0351975	e_e
O00592	PODXL	27	-0.408641	-0.986738	1.39538	-0.117844	-1.84596	1.9638	e_c
O00622	CYR61	15	-0.063926	0.470965	-0.407039	-0.631474	1.28084	-0.649366	e_a
O00625	PIR	8	0.0806373	-0.280037	0.1994	-0.64097	0.0205825	0.620388	b_e
O00628	PEX7	3	0.74021	-0.351115	-0.389094	-1.09026	0.510271	0.579987	b_e
O00629	KPNA4	16	0.1523	-0.204222	0.0519219	-0.156004	0.479578	-0.323574	e_d
O00635	TRIM38	4	-1.61934	-1.09611	2.71545	0.0973341	1.02973	-1.12706	e_e
O00743	PPP6C	13	-0.0068804	-0.0629128	0.0697932	-0.181008	-0.396474	0.577481	c_c
O00746	NME4	7	0.0925794	0.43101	-0.523589	-0.173713	-0.391972	0.565686	e_e
O00748	CES2	5	0.258707	0.336665	-0.595373	-0.129519	0.58052	-0.451	e_a
O00750	PIK3C2B	5	0.139147	0.362068	-0.501215	-0.243374	-0.309327	0.552702	e_b
O00754	MAN2B1	30	-0.460074	0.325947	0.134127	0.496164	-0.49254	-0.00362394	d_b
O00762	UBE2C	11	0.0214658	0.440497	-0.461963	-0.665457	-0.808562	1.47402	b_b
O00764	PDXK	19	-0.113333	0.163266	-0.0499326	0.178883	0.572755	-0.751638	d_a
O00767	SCD	6	0.513376	-0.316654	-0.196723	-1.54139	0.0162476	1.52514	e_e
O14493	CLDN4	2	0.334281	-0.891633	0.557352	1.08365	-1.158	0.0743543	a_c
O14494	PPAP2A	2	0.422303	-0.256489	-0.165815	0.322486	0.294116	-0.616602	e_e
O14495	PPAP2B	10	-0.127958	-0.0889532	0.216911	0.866868	-0.595391	-0.271476	d_c
O14497	ARID1A	43	-0.0976497	0.405212	-0.307563	-0.143076	-1.15092	1.294	e_b
O14508	SOCS2	2	0.142691	0.0599653	-0.202656	0.338382	-1.28495	0.946567	e_b
O14519	CDK2AP1	4	-0.21482	-0.27865	0.49347	-0.26445	-0.361597	0.626047	c_e
O14521	SDHD	2	0.0366855	-0.435543	0.398858	-0.416016	0.0072917	0.408725	e_e
O14523	C2CD2L	4	-0.0616186	-0.381228	0.442847	0.185846	0.29567	-0.481516	e_e
O14530	TXNDC9	13	0.0299281	0.0260535	-0.0559816	-0.23705	-0.240037	0.477087	e_e
O14531	DPYSL4	8	-0.0150191	-0.256404	0.271423	-0.411778	0.201823	0.209954	e_e
O14544	SOCS6	4	0.0460382	-0.452852	0.406814	0.233671	0.202256	-0.435927	e_e
O14545	TRAFD1	17	-0.086208	-0.0717859	0.157994	-0.0367121	-0.291281	0.327993	e_e
O14548	COX7A2L	3	-0.128355	-0.162167	0.290522	0.0855944	-0.513844	0.42825	e_c
O14558	HSPB6	6	0.122661	0.104974	-0.227635	0.886838	1.82111	-2.70795	e_a
O14561	NDUFAB1	5	-0.343768	-0.104058	0.447826	-0.375067	-0.530509	0.905575	c_c
O14562	UBFD1	14	-0.186556	-0.0988879	0.285444	0.397981	-0.710674	0.312693	d_c
O14576	DYNC1I1	7	0.23517	0.586837	-0.822008	-0.32396	-0.460889	0.784849	b_b
O14578	CIT	42	0.414351	-0.0772136	-0.337138	-0.475759	-0.213692	0.689451	b_e
O14579	COPE	17	-0.0914953	-0.135224	0.226719	0.330495	0.17743	-0.507925	e_e
O14593	RFXANK	2	-0.436179	0.711763	-0.275584	0.541472	-0.312961	-0.228511	d_b
O14595	CTDSP2	2	0.178785	0.0304761	-0.209261	0.107905	-0.246701	0.138795	e_e
O14613	CDC42EP2	2	0.0748048	-0.530072	0.455267	0.569165	1.03896	-1.60812	e_d
O14617	AP3D1	34	-0.205044	-0.0490575	0.254102	0.293498	0.360198	-0.653696	d_d
O14618	CCS	8	-0.12004	0.069763	0.0502766	0.563253	-0.43215	-0.131103	d_e
O14628	ZNF195	4	0.660331	0.403188	-1.06352	-1.20962	-1.51514	2.72476	b_b
O14639	ABLIM1	16	-0.259899	-0.037047	0.296946	0.825396	-1.05778	0.232381	d_c
O14641	DVL2	15	0.352359	-0.278878	-0.0734808	0.364337	-0.190658	-0.173679	a_e
O14646	CHD1	29	0.513416	-0.19877	-0.314646	-0.747789	0.0191947	0.728594	b_e
O14647	CHD2	10	0.13613	-0.359275	0.223145	-0.457889	-0.4457	0.903589	e_e
O14653	GOSR2	10	0.00150151	0.118856	-0.120358	0.420736	0.284406	-0.705142	e_e
O14656	TOR1A	9	-0.144963	0.0964086	0.048554	0.215838	0.334548	-0.550387	e_e
O14657	TOR1B	6	-0.193774	-0.0224264	0.2162	-0.176409	0.583505	-0.407096	e_d
O14662	STX16	8	-0.111834	0.238666	-0.126832	0.0872388	-0.239217	0.151978	e_e
O14668	PRRG1	2	0.348682	-0.434337	0.0856553	-0.00376627	0.752141	-0.748375	e_e
O14672	ADAM10	19	-0.0333344	-0.170911	0.204246	0.357767	-0.337318	-0.0204492	d_c
O14678	ABCD4	4	-0.100867	0.411361	-0.310494	-0.478673	0.315707	0.162966	c_a
O14681	EI24	3	0.4643	0.0410954	-0.505396	-0.251767	-0.141792	0.393559	e_e
O14683	TP53I11	3	-0.135634	-0.522258	0.657892	-0.630862	-0.724463	1.35533	c_c
O14686	KMT2D	18	0.203712	0.352712	-0.556424	-0.631159	-0.939886	1.57105	e_e
O14715	RGPD8	41	0.241424	0.38233	-0.623754	-0.560633	-0.618532	1.17917	b_b
O14717	TRDMT1	6	0.275991	0.349114	-0.625105	-0.664612	-0.192318	0.856929	b_e
O14727	APAF1	19	-0.567093	0.443966	0.123127	0.687767	-0.615597	-0.07217	d_b
O14730	RIOK3	12	-0.15301	0.0551064	0.097904	-0.0550655	0.451227	-0.396162	e_e
O14732	IMPA2	7	-0.386481	-0.391756	0.778237	-1.07031	-0.88164	1.95195	c_e
O14733	MAP2K7	7	-0.384323	1.08966	-0.705339	-0.248049	-1.17398	1.42203	c_b
O14734	ACOT8	6	-0.395541	0.2879	0.107641	-0.593151	0.301098	0.292053	c_e
O14737	PDCD5	10	-0.200058	-0.0655376	0.265595	0.00663334	0.127424	-0.134057	e_e
O14744	PRMT5	33	-0.0623888	-0.0138068	0.0761956	-0.326169	-0.197967	0.524136	c_e
O14745	SLC9A3R1	33	0.155071	-0.884011	0.72894	1.26668	-2.20975	0.943074	a_c
O14757	CHEK1	16	0.0978477	0.164872	-0.262719	-1.00068	-0.831812	1.8325	b_b
O14763	TNFRSF10B	9	0.0920186	-0.133242	0.0412231	-0.284096	0.177847	0.106248	b_e
O14772	FPGT	6	0.0359038	-0.193914	0.15801	0.619898	-0.239235	-0.380663	e_e
O14773	TPP1	9	0.205199	0.0950092	-0.300208	0.751759	-0.121376	-0.630383	a_e
O14775	GNB5	3	-0.0955804	0.0645503	0.0310301	-0.119984	0.0596717	0.0603123	e_e
O14776	TCERG1	42	-0.039905	0.342216	-0.302311	-0.272495	-0.88349	1.15599	e_b
O14777	NDC80	24	0.387003	0.448409	-0.835411	-0.616071	-0.541654	1.15773	b_b
O14782	KIF3C	11	-0.282662	0.374159	-0.0914966	-0.484085	-0.00194233	0.486027	e_e
O14786	NRP1	16	0.353194	-0.201397	-0.151797	0.986382	1.24056	-2.22694	a_d
O14787	TNPO2	17	0.544657	-0.452467	-0.09219	-0.233091	0.0728001	0.160291	e_e
O14795	UNC13B	10	0.0608717	0.346874	-0.407746	-0.330047	-0.329551	0.659598	e_e
O14798	TNFRSF10C	3	0.503066	-0.0489289	-0.454137	0.0941217	-0.402172	0.30805	e_e
O14802	POLR3A	28	0.356811	0.324831	-0.681642	-0.571573	-0.429488	1.00106	b_b
O14810	CPLX1	4	0.0624498	0.0638369	-0.126287	0.033068	-0.419794	0.386726	e_e
O14817	TSPAN4	2	0.520403	-0.337722	-0.182681	-0.20974	1.10215	-0.892406	e_d
O14818	PSMA7	18	-0.0299185	-0.053724	0.0836424	-0.294429	-0.34062	0.635049	c_c
O14828	SCAMP3	12	0.122901	-0.368577	0.245676	0.152521	0.309002	-0.461523	e_e
O14832	PHYH	6	-0.7754	0.161648	0.613752	-1.16049	0.490099	0.670393	c_e
O14841	OPLAH	36	-0.202082	0.189264	0.0128183	0.27806	-0.312787	0.0347278	d_b
O14867	BACH1	25	0.342139	-0.3094	-0.0327383	0.378474	-0.795425	0.416951	a_c
O14874	BCKDK	8	0.0650875	-0.12033	0.0552428	-0.266606	-0.6319	0.898506	e_e
O14879	IFIT3	14	0.220146	-1.92198	1.70184	0.23145	2.28699	-2.51844	e_d
O14880	MGST3	4	0.444988	-0.157655	-0.287334	0.45741	-0.00505734	-0.452352	a_e
O14893	GEMIN2	6	0.0107616	0.163807	-0.174569	-0.226128	-0.787283	1.01341	e_b
O14896	IRF6	2	-0.0419981	0.635429	-0.593431	0.707993	-1.63548	0.927488	e_b
O14907	TAX1BP3	7	-0.220914	-0.0562872	0.277201	0.41124	0.217513	-0.628753	d_e
O14908	GIPC1	13	-0.135217	-0.391297	0.526513	0.292244	0.508902	-0.801145	d_d
O14910	LIN7A	4	0.243239	0.32551	-0.568749	-0.428489	-0.757096	1.18558	b_b
O14920	IKBKB	21	-0.216657	-0.147475	0.364132	-0.0502279	0.294359	-0.244131	e_e
O14925;Q5SRD1	TIMM23;TIMM23B	9	-0.28553	-0.151382	0.436912	-0.567343	-0.316438	0.88378	c_c
O14929	HAT1	15	0.0196753	0.425162	-0.444837	-0.261447	-0.829995	1.09144	b_b
O14933	UBE2L6	3	0.173011	-0.133513	-0.0394974	-0.506128	0.576363	-0.0702345	b_d
O14936	CASK	28	-0.0977817	-0.115055	0.212837	0.259965	-0.752508	0.492543	d_c
O14939	PLD2	8	0.0795788	0.0419913	-0.12157	0.17011	-0.518189	0.34808	e_e
O14949	UQCRQ	6	-0.032707	-0.205814	0.238521	-0.435042	-0.420128	0.85517	c_c
O14964	HGS	23	0.173475	-0.344725	0.171249	0.239643	0.504165	-0.743808	e_d
O14965	AURKA	7	0.259176	-0.113347	-0.145829	-0.90772	-0.191435	1.09915	b_e
O14966	RAB29	5	-0.289162	0.120192	0.168971	0.112946	1.27665	-1.3896	e_a
O14967	CLGN	7	-0.512316	0.312299	0.200018	-0.114265	-0.0376919	0.151957	e_e
O14972	DSCR3	6	-0.0885991	-0.107303	0.195903	0.470398	0.319078	-0.789476	d_d
O14974	PPP1R12A	57	0.0681585	-0.60795	0.539791	-0.14975	0.477952	-0.328202	b_d
O14975	SLC27A2	2	0.470586	1.6456	-2.11619	-0.727443	-1.83293	2.56037	b_b
O14976	GAK	28	0.139512	-0.0666928	-0.0728193	0.312148	-0.143573	-0.168575	a_e
O14979	HNRNPDL	16	-0.193436	0.00737305	0.186063	-0.0559865	-0.644175	0.700161	e_b
O14980	XPO1	44	0.425369	-0.045082	-0.380287	-0.504717	-0.310314	0.815031	b_e
O14981	BTAF1	27	0.292621	0.249557	-0.542178	-0.248092	-0.351304	0.599395	b_b
O14994	SYN3	6	0.428932	-0.208084	-0.220848	-1.59464	-0.670223	2.26486	b_e
O15013	ARHGEF10	24	0.259382	-0.292139	0.0327575	-0.34572	0.25546	0.0902603	b_d
O15014	ZNF609	21	-0.265165	0.230133	0.0350318	-0.00937627	-1.55961	1.56898	e_b
O15020	SPTBN2	74	-1.24334	1.8965	-0.653164	1.78629	-2.69263	0.906336	d_b
O15021	MAST4	18	0.200114	-0.218474	0.0183607	0.487619	-0.269548	-0.218071	a_c
O15027	SEC16A	52	0.037207	-0.387588	0.350381	0.166593	0.239068	-0.405661	e_e
O15031	PLXNB2	36	-0.0976784	-0.105712	0.20339	0.366887	0.166413	-0.5333	d_d
O15037	KHNYN	7	-0.621514	0.33877	0.282744	0.851025	-0.797794	-0.0532307	d_b
O15040	TECPR2	7	0.122174	-0.0853254	-0.0368483	0.151838	-0.0948397	-0.0569987	e_e
O15042	U2SURP	36	-0.0051381	0.0942159	-0.0890778	-0.365469	-0.841031	1.2065	e_b
O15047	SETD1A	13	0.308269	0.675405	-0.983674	-0.226918	-0.634271	0.86119	e_b
O15056	SYNJ2	15	-0.0937435	-0.82921	0.922954	0.176902	0.951008	-1.12791	e_d
O15061	SYNM	3	-0.241779	0.378795	-0.137016	-1.6218	0.611302	1.0105	c_e
O15066	KIF3B	22	-0.0703841	-0.0454086	0.115793	0.0359345	0.28809	-0.324024	e_e
O15067	PFAS	56	-0.256379	0.333367	-0.0769889	-0.523472	-0.43766	0.961132	c_b
O15069	NACAD	4	0.318681	-0.0927892	-0.225892	0.112357	-0.222408	0.11005	e_e
O15075	DCLK1	8	0.262913	-1.08389	0.82098	-0.748263	-0.406581	1.15484	b_e
O15078	CEP290	5	0.998729	-0.120272	-0.878457	-0.760135	0.644383	0.115753	b_e
O15083	ERC2	12	-0.375422	-0.576447	0.951869	0.391027	-0.151793	-0.239234	d_e
O15084	ANKRD28	20	-0.00301428	-0.434594	0.437608	-0.205283	0.221886	-0.0166027	e_d
O15085	ARHGEF11	23	-0.0674531	-0.174064	0.241517	0.313337	-0.12551	-0.187827	d_c
O15091	KIAA0391	14	0.914647	0.141064	-1.05571	-1.12733	-0.0457122	1.17304	b_e
O15111	CHUK	15	-0.140995	-0.14866	0.289656	0.0317396	0.210091	-0.241831	e_e
O15116	LSM1	7	-0.0371394	-0.144744	0.181883	-0.052578	-0.155273	0.207851	e_e
O15118	NPC1	12	0.0374477	0.100499	-0.137947	0.0548285	1.15685	-1.21168	e_a
O15119	TBX3	3	-0.423813	0.0437369	0.380076	0.412022	-0.239069	-0.172953	d_e
O15120	AGPAT2	3	-0.248105	-0.088134	0.336239	-0.0565009	-0.0613794	0.11788	e_e
O15121	DEGS1	7	-0.0775592	-0.143922	0.221481	0.642585	-0.34967	-0.292916	d_c
O15126	SCAMP1	12	-0.154295	-0.160487	0.314782	0.021928	-0.0355421	0.013614	e_e
O15127	SCAMP2	6	-0.0142317	-0.323516	0.337748	0.420799	-0.181142	-0.239657	e_e
O15143	ARPC1B	18	0.147493	-0.0791543	-0.0683389	0.65211	0.919725	-1.57184	a_d
O15144	ARPC2	19	-0.377944	0.463514	-0.0855702	0.590052	0.407541	-0.997593	d_a
O15145	ARPC3	13	-0.217017	-0.0903697	0.307386	0.66339	0.500174	-1.16356	d_d
O15151	MDM4	4	0.217844	0.65537	-0.873214	-0.0607983	-1.18977	1.25057	e_e
O15155	BET1	3	-0.234691	-0.130102	0.364793	-0.118149	0.0330493	0.0851002	e_e
O15160	POLR1C	13	0.192506	-0.0182806	-0.174225	-0.350589	-0.00913129	0.35972	b_e
O15164	TRIM24	35	0.342062	1.01331	-1.35538	-0.778408	-1.47454	2.25294	b_b
O15173	PGRMC2	14	-0.00844935	-0.176088	0.184537	0.786234	-0.0408088	-0.745425	d_e
O15182	CETN3	6	0.00381101	-0.0512061	0.0473951	-0.645951	-1.10513	1.75108	b_c
O15194	CTDSPL	5	0.561156	-0.192806	-0.36835	0.219482	-0.76773	0.548248	a_c
O15211	RGL2	7	-0.512556	0.329253	0.183303	0.66234	-0.544266	-0.118074	d_b
O15212	PFDN6	12	-0.0201345	-0.184872	0.205006	-0.0308015	-0.243302	0.274103	e_c
O15213	WDR46	8	-0.429165	0.920536	-0.491372	-0.782153	0.0953404	0.686812	e_e
O15226	NKRF	13	0.383208	0.176573	-0.559781	-0.0645233	-0.415725	0.480248	e_e
O15228	GNPAT	16	0.0854815	-0.216894	0.131412	-0.277667	0.388214	-0.110548	b_d
O15230	LAMA5	39	0.0556171	-0.197726	0.142109	0.575765	-1.24876	0.672994	a_c
O15231	ZNF185	41	0.0626953	-0.233551	0.170856	1.60978	-1.33814	-0.271641	a_c
O15232	MATN3	3	0.0807816	0.145626	-0.226407	0.508624	-1.4289	0.920275	a_b
O15234	CASC3	9	-0.000612	-0.00498264	0.00559498	-0.0791231	-0.345428	0.424551	e_c
O15235	MRPS12	3	0.81693	-0.14515	-0.671781	-1.06187	0.469966	0.591906	b_d
O15240	VGF	7	-0.0252533	-0.00545016	0.0307035	-0.0759052	-0.208933	0.284838	e_e
O15254	ACOX3	9	0.162947	0.0258881	-0.188835	0.123969	-0.0262186	-0.0977504	e_e
O15258	RER1	7	0.277186	-0.201954	-0.0752323	0.417279	0.298086	-0.715365	e_e
O15260	SURF4	5	0.087555	-0.00787691	-0.0796781	0.19401	0.187376	-0.381387	e_e
O15264	MAPK13	9	-0.212957	0.265161	-0.0522042	0.576022	-1.23628	0.660261	d_b
O15269	SPTLC1	21	-0.148101	0.265698	-0.117597	-0.0622824	-0.192177	0.254459	e_b
O15270	SPTLC2	17	-0.0697308	-0.013346	0.0830769	-0.118756	0.0713386	0.0474169	e_e
O15287	FANCG	3	0.495994	0.0815751	-0.577569	-0.0731448	-0.199302	0.272447	e_e
O15294	OGT	39	0.107589	0.271576	-0.379165	-0.330189	-0.333819	0.664008	b_b
O15305	PMM2	16	-0.284477	-0.209881	0.494358	0.101568	0.148028	-0.249596	d_d
O15318	POLR3G	11	-0.0671235	-0.232957	0.300081	-1.49848	-0.590611	2.08909	c_c
O15321	TM9SF1	6	-0.0664682	-0.228339	0.294807	0.413724	0.224209	-0.637933	d_e
O15327	INPP4B	4	-0.102057	-1.12312	1.22518	0.214429	1.57475	-1.78918	e_d
O15344	MID1	19	-0.396658	0.38404	0.0126178	0.972307	-0.976154	0.00384736	d_b
O15347	HMGB3	13	0.256254	-0.319421	0.0631668	-0.51643	-0.878577	1.39501	b_c
O15355	PPM1G	30	0.392902	0.113558	-0.50646	-0.641719	-0.564296	1.20602	b_b
O15357	INPPL1	27	-0.165239	0.346885	-0.181646	0.422731	0.184487	-0.607219	d_e
O15360	FANCA	2	-0.607472	0.0621445	0.545328	0.0408863	-0.208884	0.167998	e_e
O15371	EIF3D	32	0.472263	0.369108	-0.841371	-0.302617	-0.0991823	0.401799	b_e
O15372	EIF3H	16	0.0296665	0.0884926	-0.118159	-0.318352	-0.150829	0.469181	e_e
O15379	HDAC3	5	-0.184964	0.350834	-0.16587	0.128097	-0.51952	0.391424	e_b
O15381	NVL	12	0.329577	0.158932	-0.488509	-0.51577	-0.565697	1.08147	b_b
O15382	BCAT2	14	0.0406424	-0.251407	0.210764	0.0215786	-0.0416527	0.020074	e_e
O15392	BIRC5	6	-0.183295	-0.0745666	0.257862	-1.28387	-0.136632	1.4205	c_e
O15397	IPO8	14	0.0893275	-0.0726545	-0.016673	-0.208651	-0.0550263	0.263678	e_e
O15400	STX7	12	-0.102982	-0.00769522	0.110677	0.456221	-0.0518371	-0.404384	d_e
O15427	SLC16A3	8	0.207565	-0.239423	0.0318577	1.41253	0.870973	-2.2835	a_d
O15439	ABCC4	23	-0.128814	0.191677	-0.062863	-0.0381141	0.679751	-0.641637	e_a
O15440	ABCC5	12	0.0498993	0.183189	-0.233089	-0.331557	-0.706695	1.03825	b_b
O15446	CD3EAP	12	-0.151527	-0.12229	0.273817	-0.971373	0.132145	0.839228	e_e
O15460	P4HA2	25	-0.0456236	0.38293	-0.337307	1.01476	1.89681	-2.91157	d_a
O15498	YKT6	12	0.0217521	-0.15336	0.131608	0.168395	0.439878	-0.608273	a_d
O15504	NUPL2	7	-0.0469924	0.0445072	0.0024852	-0.804667	-0.0834496	0.888117	c_e
O15511	ARPC5	10	-0.12011	0.168741	-0.0486306	0.633908	0.396707	-1.03061	d_a
O15514	POLR2D	8	-0.112532	-0.27132	0.383852	-0.299177	-0.349308	0.648484	e_e
O15523	DDX3Y	44	0.393964	-0.238247	-0.155718	-0.44572	-0.0127812	0.458502	b_e
O15530;Q6A1A2	PDPK1;PDPK2P	14	-0.442801	0.234905	0.207896	0.409636	-0.191066	-0.21857	d_b
O15533	TAPBP	5	-0.13768	0.0894925	0.048187	0.0477482	0.903123	-0.950872	e_a
O15540	FABP7	5	0.442747	-0.294184	-0.148563	0.747042	-2.71283	1.96578	a_c
O15541	RNF113A	16	-0.430676	0.0816692	0.349006	0.151299	-0.29166	0.140361	d_e
O15550	KDM6A	8	0.2368	0.363951	-0.600751	-0.326663	-1.00945	1.33611	b_b
O43143	DHX15	49	-0.258791	0.204313	0.0544785	-0.554074	-0.5015	1.05557	c_b
O43148	RNMT	31	-0.259808	-0.0575656	0.317373	-0.135703	-0.58789	0.723592	c_c
O43149	ZZEF1	38	-0.164273	0.196087	-0.0318134	0.253901	-0.19056	-0.0633409	d_b
O43150	ASAP2	13	-0.0915042	-0.174128	0.265632	0.388207	0.306141	-0.694348	e_d
O43156	TTI1	10	0.749781	-0.154362	-0.595419	-0.536132	-0.24075	0.776882	b_c
O43157	PLXNB1	12	0.0640628	-0.0155466	-0.0485163	0.104068	-0.561597	0.457529	e_c
O43159	RRP8	5	-0.143437	-0.751802	0.895239	-0.703631	0.351817	0.351814	e_e
O43164	PJA2	12	0.0895588	-0.0773997	-0.0121591	0.143074	-0.351556	0.208482	a_c
O43166	SIPA1L1	17	-0.115584	0.0526935	0.0628909	-0.064789	-0.210542	0.275331	e_e
O43169	CYB5B	11	-0.0660145	-0.336639	0.402653	-0.200927	-0.0310959	0.232023	e_e
O43172	PRPF4	25	-0.421732	0.436563	-0.0148307	-0.107795	-0.652985	0.76078	c_b
O43175	PHGDH	27	-0.157219	-0.0177092	0.174929	-0.682125	-0.455451	1.13758	c_e
O43181	NDUFS4	7	-0.229679	-0.323764	0.553443	0.333895	-0.519051	0.185155	d_c
O43237	DYNC1LI2	23	-0.203165	0.273059	-0.0698937	0.492469	-0.0301139	-0.462355	d_e
O43242	PSMD3	36	-0.264169	0.347689	-0.0835194	-0.157731	-0.234963	0.392694	c_b
O43251;A6NFN3	RBFOX2;RBFOX3	8	-0.11943	-0.0662757	0.185705	0.0441187	-0.273712	0.229593	e_e
O43252	PAPSS1	38	-0.114364	-0.0719012	0.186265	0.86217	-0.906567	0.0443976	d_c
O43264	ZW10	23	0.101276	-0.154765	0.0534887	-0.243527	-0.127046	0.370572	e_e
O43272	PRODH	16	0.26179	0.38937	-0.65116	0.0262708	-0.815252	0.788981	e_b
O43278	SPINT1	20	0.0908507	-0.664918	0.574068	0.402579	-1.54132	1.13875	a_c
O43286	B4GALT5	3	-1.21227	-0.405148	1.61741	-3.50518	0.184661	3.32052	c_e
O43290	SART1	33	0.242854	-0.560526	0.317672	-0.367461	-0.158937	0.526398	b_c
O43291	SPINT2	9	-0.235217	-0.421835	0.657052	-0.155028	-1.84214	1.99717	c_c
O43292	GPAA1	6	-0.297545	0.179367	0.118178	0.17846	-0.187612	0.00915191	e_b
O43293	DAPK3	12	-0.139605	0.0480649	0.0915401	0.0770059	0.165688	-0.242694	e_e
O43294	TGFB1I1	18	-0.528262	0.516471	0.0117908	1.21314	2.09697	-3.31012	d_a
O43299	AP5Z1	4	-0.036923	-0.154087	0.19101	0.196296	0.10094	-0.297236	e_e
O43301	HSPA12A	12	-0.196521	-0.472401	0.668921	-0.100677	1.18375	-1.08307	e_d
O43303	CCP110	4	0.236151	-0.348537	0.112386	-0.381065	0.229889	0.151176	e_e
O43310	CTIF	10	-0.170941	-0.410811	0.581752	0.475535	0.931659	-1.40719	e_d
O43314	PPIP5K2	31	-0.430566	0.264349	0.166218	0.401814	-0.297194	-0.104619	d_b
O43318	MAP3K7	16	0.0389375	0.00548166	-0.0444192	0.0221588	-0.318959	0.2968	e_e
O43324	EEF1E1	9	0.104082	0.208083	-0.312165	-0.661286	-0.273465	0.934752	b_e
O43325	LYRM1	2	0.707022	-0.428687	-0.278335	-0.0703884	0.0783663	-0.0079779	e_e
O43347	MSI1	4	-0.220014	1.27062	-1.05061	0.230579	-1.76251	1.53193	e_b
O43353	RIPK2	18	0.0246892	-0.252182	0.227493	0.0762236	0.291616	-0.36784	e_d
O43379	WDR62	8	0.4919	0.0663475	-0.558247	-0.864061	-0.207934	1.072	b_e
O43390	HNRNPR	34	-0.00286028	0.366719	-0.363859	-0.204531	-0.481905	0.686436	e_b
O43395	PRPF3	21	-0.24747	0.526025	-0.278555	-0.204101	-0.641603	0.845704	c_b
O43396	TXNL1	18	0.135123	-0.328531	0.193408	-0.399974	-0.0999753	0.499949	b_c
O43399	TPD52L2	18	-0.0564095	-0.0856808	0.14209	0.365853	0.646221	-1.01207	d_d
O43402	EMC8	11	0.0858098	0.12198	-0.20779	-0.209531	-0.234606	0.444138	e_b
O43405	COCH	2	-0.507654	0.38982	0.117834	-0.477042	-0.0155149	0.492557	e_e
O43414	ERI3	6	-0.282465	0.196305	0.0861601	0.218501	-0.0511341	-0.167367	d_e
O43422	PRKRIR	7	0.111268	0.4051	-0.516369	-0.0347672	-0.308677	0.343444	e_b
O43426	SYNJ1	17	-0.350256	-0.162919	0.513175	0.734767	0.495151	-1.22992	d_d
O43427	FIBP	9	-0.630091	0.457028	0.173063	0.0716892	-0.487619	0.41593	e_e
O43432	EIF4G3	39	0.137548	-0.328527	0.19098	-0.12288	0.235228	-0.112348	e_d
O43439	CBFA2T2	9	0.259059	-0.700143	0.441084	0.842391	-1.00538	0.162992	e_c
O43447	PPIH	12	-0.207265	0.0551726	0.152092	0.0606986	-0.587741	0.527043	e_b
O43464	HTRA2	12	-0.0202264	-0.242172	0.262399	0.554299	-0.335899	-0.2184	d_c
O43482	OIP5	6	-0.230123	-0.107396	0.337519	-1.30844	-0.612216	1.92066	c_e
O43488	AKR7A2	14	-0.000877	-0.0313249	0.032202	0.884277	0.236489	-1.12077	d_d
O43490	PROM1	10	-0.305276	-0.0613899	0.366666	-0.369127	-0.411238	0.780365	c_e
O43491	EPB41L2	63	0.0614461	-0.242967	0.181521	-0.145522	-0.700711	0.846233	e_c
O43493	TGOLN2	27	-0.00499264	-0.245204	0.250197	-0.120515	0.551413	-0.430898	e_d
O43504	LAMTOR5	5	0.155303	0.0276778	-0.182981	0.265677	0.0887914	-0.354468	a_e
O43505	B4GAT1	7	-0.469727	0.445341	0.0243858	-0.0887741	-0.468582	0.557356	e_e
O43513	MED7	5	-0.199164	-0.0892161	0.28838	0.174447	-0.27692	0.102473	e_e
O43516	WIPF1	7	0.573991	-0.247185	-0.326806	1.49832	-0.48583	-1.01249	a_c
O43520	ATP8B1	6	0.0684031	-0.191527	0.123123	0.331507	0.818404	-1.14991	e_e
O43521	BCL2L11	4	0.481078	-0.534409	0.0533309	-0.416188	-1.03008	1.44627	b_c
O43524	FOXO3	9	0.381889	-0.284015	-0.0978736	-0.264419	-0.702644	0.967063	e_c
O43529	CHST10	3	0.0342158	0.0410571	-0.0752728	-0.842084	-0.716133	1.55822	b_b
O43556	SGCE	2	-0.0543712	0.232474	-0.178103	0.645305	1.63441	-2.27971	e_a
O43570	CA12	3	-0.375185	0.299171	0.0760144	0.680871	-0.237621	-0.44325	d_e
O43572	AKAP10	6	-0.254329	-0.167471	0.4218	0.305026	0.196736	-0.501761	e_e
O43583	DENR	12	0.186729	-0.250723	0.0639935	-0.0280114	-0.162724	0.190735	e_c
O43592	XPOT	18	0.490988	-0.537655	0.0466672	-0.574955	0.709223	-0.134268	b_d
O43598	DNPH1	10	0.0344809	0.221655	-0.256136	0.128381	-0.0314773	-0.0969036	e_e
O43615	TIMM44	27	0.023088	-0.113254	0.0901662	-0.974291	-0.286909	1.2612	b_c
O43617	TRAPPC3	9	0.191555	-0.329156	0.137601	0.154212	0.147047	-0.301259	e_e
O43633	CHMP2A	12	-0.321858	0.219805	0.102053	0.263219	-0.158315	-0.104904	d_e
O43639	NCK2	17	0.0403811	0.384775	-0.425156	-0.039287	-0.902049	0.941336	e_b
O43657	TSPAN6	3	0.105654	0.227826	-0.33348	0.377515	-0.809241	0.431726	e_e
O43660	PLRG1	18	0.0284858	-0.334666	0.306181	-0.479322	-0.525116	1.00444	b_c
O43663	PRC1	15	0.485056	0.37832	-0.863376	-0.513879	-0.42102	0.934898	b_b
O43665	RGS10	11	0.156288	-0.222542	0.0662536	0.0542101	1.01945	-1.07366	e_d
O43670	ZNF207	8	-0.463342	-0.0838987	0.54724	0.234123	-1.00523	0.77111	e_c
O43674	NDUFB5	6	-0.0458266	0.070826	-0.0249994	-0.0840101	-0.275651	0.359661	e_e
O43676	NDUFB3	3	-0.0369333	-0.181962	0.218896	0.171219	-0.336515	0.165297	e_e
O43677	NDUFC1	2	0.114712	-0.18467	0.0699583	-0.310329	-0.158365	0.468695	e_e
O43678	NDUFA2	8	-0.402393	-0.072625	0.475018	0.106921	-0.497067	0.390146	d_c
O43681	ASNA1	11	-0.152905	0.0612531	0.0916516	0.00356172	0.0348553	-0.038417	e_e
O43683	BUB1	15	0.603861	0.328899	-0.93276	-1.05752	-0.430604	1.48813	b_b
O43684	BUB3	19	-0.0315441	-0.0590927	0.0906368	-0.430469	-0.501861	0.93233	c_c
O43707	ACTN4	83	0.161689	-0.134008	-0.0276814	0.793238	0.576264	-1.3695	a_d
O43709	WBSCR22	4	0.021905	0.0778581	-0.0997631	-0.530849	-0.605313	1.13616	e_e
O43715	TRIAP1	3	-0.691467	0.33339	0.358077	-0.355336	-0.491281	0.846617	c_e
O43716	GATC	9	-0.449123	-0.0577109	0.506834	-0.607318	-0.341707	0.949025	c_c
O43719	HTATSF1	49	0.111758	-0.125824	0.0140658	0.13556	-1.25947	1.12391	e_c
O43741	PRKAB2	6	-0.226638	0.106415	0.120223	0.483404	0.161406	-0.64481	d_e
O43747	AP1G1	19	0.334145	-0.152395	-0.181751	0.273894	-0.33768	0.063786	a_c
O43752	STX6	11	-0.127063	-0.128585	0.255648	-0.433047	-0.202077	0.635124	c_e
O43760	SYNGR2	5	-0.102148	-0.26897	0.371117	0.302972	-0.621968	0.318996	e_c
O43765	SGTA	17	0.313424	-0.302524	-0.0109006	-0.175248	-0.2405	0.415749	b_c
O43766	LIAS	6	-0.126809	-0.0658245	0.192634	-0.636337	-0.680304	1.31664	c_c
O43768	ENSA	10	0.123972	-0.412554	0.288583	-0.0630866	-0.611037	0.674123	e_c
O43772	SLC25A20	15	0.106968	-0.133618	0.0266504	0.671421	0.105681	-0.777102	a_e
O43776	NARS	29	-0.310534	0.206991	0.103543	-0.312177	0.398243	-0.0860657	c_a
O43795	MYO1B	27	0.0614702	-0.48915	0.42768	-0.0893025	0.941923	-0.85262	e_d
O43805	SSNA1	13	-0.34805	0.0393654	0.308684	-0.832119	-0.360449	1.19257	c_e
O43809	NUDT21	11	-0.371194	0.125457	0.245736	-0.297894	-0.86406	1.16195	c_b
O43813	LANCL1	10	0.021176	-0.0574276	0.0362516	0.852947	0.016546	-0.869493	e_e
O43815	STRN	31	-0.0759618	-0.0443061	0.120268	0.129448	-0.577984	0.448537	e_c
O43818	RRP9	22	-0.460423	0.197934	0.262489	-0.436997	-0.203284	0.640281	c_e
O43819	SCO2	6	0.157024	-0.114519	-0.0425053	0.228655	0.0598066	-0.288462	a_e
O43823	AKAP8	12	0.000708	0.0329916	-0.0336992	-0.135535	-1.16848	1.30401	e_b
O43824	GTPBP6	8	0.313426	0.143687	-0.457113	-0.0634511	-0.427363	0.490814	e_b
O43826	SLC37A4	2	-0.557292	-0.415707	0.972999	0.135328	-0.610184	0.474856	e_e
O43837	IDH3B	19	0.360502	-0.092641	-0.267861	-0.22211	0.364097	-0.141988	b_e
O43847	NRD1	37	-0.148022	-0.0790466	0.227069	-0.650969	0.534517	0.116452	c_d
O43852	CALU	42	-0.0562713	-0.0438974	0.100169	0.444343	1.0672	-1.51154	d_d
O43854	EDIL3	9	-0.00959707	-0.698756	0.708353	0.312573	-0.431741	0.119168	e_c
O43861	ATP9B	8	0.118796	-0.0820878	-0.0367084	0.10338	0.385919	-0.489299	e_e
O43865	AHCYL1	26	-0.161712	0.135202	0.0265099	0.00945871	-0.0373417	0.027883	e_e
O43896	KIF1C	22	0.0909216	-0.473464	0.382542	0.0799055	0.502835	-0.58274	e_d
O43909	EXTL3	7	0.133587	0.350843	-0.48443	-0.702934	-0.558567	1.2615	b_b
O43913	ORC5	8	0.18143	0.806189	-0.987619	-0.830443	-0.905211	1.73565	b_b
O43920	NDUFS5	9	0.00554143	-0.181067	0.175525	0.131898	-0.354207	0.22231	e_c
O43924	PDE6D	3	0.0792281	-0.296364	0.217136	-0.250657	0.133761	0.116896	e_e
O43929	ORC4	11	0.333602	0.361957	-0.695558	-0.632973	-0.515165	1.14814	b_b
O43933	PEX1	12	0.236423	0.220053	-0.456476	-0.695332	0.0643825	0.63095	b_e
O43934	MFSD11	2	0.0246077	-0.138244	0.113636	0.628579	0.348484	-0.977063	e_e
O60216	RAD21	22	-0.0919275	0.0603678	0.0315597	-0.348561	-0.805964	1.15453	c_b
O60218	AKR1B10	7	-0.32327	0.464239	-0.14097	0.347455	-0.854981	0.507526	e_e
O60220	TIMM8A	5	-0.340259	-0.0812196	0.421478	-0.473145	-0.0445659	0.517711	c_e
O60229	KALRN	5	0.0787459	-0.845262	0.766516	0.540737	0.445302	-0.986039	e_e
O60231	DHX16	25	-0.14723	0.169138	-0.0219079	-0.257089	-0.342197	0.599287	c_b
O60232	SSSCA1	6	-0.408787	0.345982	0.0628058	-0.243944	-0.0826356	0.32658	c_b
O60238	BNIP3L	3	0.225142	-0.0986161	-0.126526	0.187701	0.57843	-0.766131	e_d
O60239	SH3BP5	6	0.1033	0.0106266	-0.113926	0.583202	-0.557577	-0.0256245	e_e
O60244	MED14	7	0.0797568	0.670433	-0.75019	-0.503597	-0.646855	1.15045	b_b
O60256	PRPSAP2	18	-0.277528	-0.0275509	0.305079	-0.21807	-0.238029	0.456099	c_e
O60262	GNG7	3	0.134701	0.0435151	-0.178216	-0.328268	-0.947289	1.27556	e_e
O60264	SMARCA5	53	0.457548	0.402016	-0.859564	-1.18465	-0.581406	1.76605	b_b
O60268	KIAA0513	3	-0.299491	-0.477167	0.776658	0.786903	0.694823	-1.48173	d_d
O60271	SPAG9	49	0.0414463	-0.0995869	0.0581406	0.323666	0.19748	-0.521146	a_d
O60282	KIF5C	50	0.430163	0.608774	-1.03894	-1.21795	-1.09651	2.31446	b_b
O60291	MGRN1	10	0.0649479	-0.0868008	0.0218529	0.0280643	0.136997	-0.165062	e_e
O60292	SIPA1L3	5	-0.386291	0.111413	0.274878	0.194161	-0.11449	-0.0796713	e_e
O60293	ZFC3H1	12	0.744023	-0.333442	-0.410582	-0.483276	-0.36502	0.848296	b_e
O60294	LCMT2	5	0.242135	0.0438753	-0.28601	-0.268167	0.187783	0.0803839	e_e
O60299	LZTS3	6	0.143137	0.363369	-0.506506	-0.797184	-0.661854	1.45904	b_e
O60306	AQR	22	-0.0377141	0.344781	-0.307067	-0.0998235	-0.723663	0.823486	e_b
O60313	OPA1	51	0.0357256	0.221179	-0.256905	-0.379825	-0.0753721	0.455197	b_e
O60318	MCM3AP	7	-0.0850587	0.701664	-0.616605	-0.486334	-0.61535	1.10168	c_b
O60331	PIP5K1C	5	-1.17792	0.458815	0.719109	0.81419	0.637037	-1.45123	d_e
O60333	KIF1B	30	-0.173226	0.308678	-0.135452	0.255391	-0.0466126	-0.208778	e_e
O60337	2021-03-06	4	-0.276525	0.04372	0.232805	-0.339536	0.18261	0.156926	c_a
O60341	KDM1A	27	0.169513	0.341908	-0.511421	-0.508426	-0.997885	1.50631	b_b
O60343	TBC1D4	32	-0.00463331	0.0414012	-0.0367679	-0.100784	-0.628567	0.729352	e_b
O60346	PHLPP1	15	0.15618	0.249728	-0.405908	-0.537699	-0.489221	1.02692	e_e
O60353	FZD6	6	0.520208	-0.583526	0.063318	1.42066	-0.471644	-0.949013	a_c
O60427	FADS1	7	0.325455	0.0991405	-0.424595	-0.721672	-0.250704	0.972376	b_e
O60437	PPL	98	0.0868073	0.203893	-0.2907	1.40648	-2.22795	0.821474	a_b
O60443	DFNA5	15	-0.101249	-0.179268	0.280517	1.39916	-0.127856	-1.27131	d_e
O60447	EVI5	11	-0.40212	0.0128698	0.38925	0.862712	0.020707	-0.883419	d_e
O60462	NRP2	10	-0.0172918	-0.107115	0.124406	0.278875	-0.154195	-0.12468	e_e
O60469	DSCAM	2	0.67903	-0.448243	-0.230787	-0.462299	-0.162821	0.62512	b_e
O60476	MAN1A2	13	-0.370867	-0.00349113	0.374358	0.793705	-0.217586	-0.576119	d_e
O60488	ACSL4	30	0.797945	-0.449841	-0.348104	-1.08716	1.00789	0.0792646	b_d
O60493	SNX3	15	-0.457133	-0.3187	0.775833	0.608494	0.788484	-1.39698	d_d
O60499	STX10	7	-0.161252	0.0699779	0.0912738	-0.0619877	0.0864836	-0.0244959	e_e
O60502	MGEA5	39	0.152669	-0.205559	0.05289	-0.547206	0.0322664	0.51494	b_d
O60503	ADCY9	11	-0.0725488	-0.252201	0.32475	-0.109149	1.1542	-1.04505	e_d
O60504	SORBS3	16	0.0333728	-0.251505	0.218133	0.831857	-0.0663399	-0.765517	a_c
O60506	SYNCRIP	39	-0.0553332	0.391459	-0.336126	-0.508643	0.0162117	0.492431	c_e
O60507	TPST1	2	-0.223359	0.185321	0.0380378	0.429048	0.304287	-0.733335	d_e
O60508	CDC40	14	0.0580894	-0.0387475	-0.0193419	-0.468743	-0.769364	1.23811	b_c
O60513	B4GALT4	6	-0.178352	0.0141018	0.16425	-0.0136771	-0.185109	0.198786	e_e
O60518	RANBP6	16	-0.296926	0.0595158	0.237411	0.389203	-0.0544992	-0.334704	d_e
O60524	NEMF	18	-0.245182	0.622137	-0.376955	0.338525	0.045487	-0.384012	d_a
O60547	GMDS	19	-0.298408	0.167362	0.131046	-0.908407	-0.133056	1.04146	c_e
O60551	NMT2	9	0.0279887	-0.204439	0.17645	0.492859	0.133906	-0.626765	a_e
O60563	CCNT1	9	-0.0623284	0.166617	-0.104288	-0.0774683	-0.214302	0.291771	e_b
O60566	BUB1B	43	0.782373	0.29589	-1.07826	-1.35748	-0.647944	2.00543	b_b
O60568	PLOD3	35	-0.0379684	-0.106827	0.144796	0.643844	0.760221	-1.40406	d_d
O60573	EIF4E2	10	0.13827	-0.226191	0.0879207	-0.436621	-0.098399	0.53502	b_e
O60583	CCNT2	4	0.110019	0.321864	-0.431883	0.31039	-0.856192	0.545802	e_b
O60610	DIAPH1	62	0.0640315	0.0931963	-0.157228	-0.113829	-0.428235	0.542064	e_b
O60613	2021-09-15	5	-0.554745	0.21663	0.338115	0.0650107	0.0138159	-0.0788266	d_e
O60645	EXOC3	16	-0.123593	-0.0620598	0.185653	0.304613	-0.0292138	-0.2754	e_e
O60664	PLIN3	28	0.0986555	-0.127366	0.0287108	0.527612	1.1186	-1.64622	a_d
O60669	SLC16A7	3	-0.0364704	0.0595131	-0.0230427	-0.170641	1.52512	-1.35448	e_a
O60671	RAD1	7	0.164247	-0.274452	0.110205	-0.252093	-0.0975029	0.349596	b_e
O60678	PRMT3	12	0.376309	-0.230192	-0.146116	-0.559233	-0.185825	0.745057	b_e
O60684	KPNA6	23	0.283832	-0.315002	0.0311702	-0.18224	-0.0326561	0.214896	b_c
O60701	UGDH	37	-0.395976	0.641813	-0.245837	0.767663	0.320804	-1.08847	d_a
O60711	LPXN	7	-0.356764	-0.627799	0.984563	0.207218	2.56309	-2.77031	e_d
O60716	CTNND1	50	-0.0469801	0.170009	-0.123029	0.46006	-0.580713	0.120653	d_b
O60739	EIF1B	11	-0.0503351	-0.0311817	0.0815169	-0.432452	0.269339	0.163113	c_e
O60749	SNX2	28	-0.192655	0.0183856	0.174269	0.780301	-0.731926	-0.0483754	d_b
O60762	DPM1	7	0.235976	0.0535165	-0.289493	-0.0924703	0.192155	-0.0996847	e_e
O60763	USO1	41	0.297904	-0.334322	0.0364186	-0.366116	0.0669679	0.299148	b_d
O60779	SLC19A2	4	-0.0330858	-0.400232	0.433318	-0.243471	-0.537352	0.780823	c_c
O60783	MRPS14	3	0.342115	-0.603966	0.261851	0.00559751	-0.428596	0.422999	e_e
O60784	TOM1	20	0.124895	-0.351632	0.226737	0.816626	0.676904	-1.49353	a_d
O60825	PFKFB2	18	-0.102821	0.034386	0.068435	-0.22417	-0.184498	0.408669	c_e
O60826	CCDC22	25	-0.263926	-0.104325	0.368251	0.265006	0.164857	-0.429863	e_e
O60828	PQBP1	9	-0.215384	-0.212372	0.427755	-0.0789198	-0.716578	0.795498	e_c
O60830	TIMM17B	7	-0.0859192	-0.438949	0.524868	-0.253854	-0.465866	0.719721	e_c
O60831	PRAF2	5	0.127596	-0.0625659	-0.0650299	0.586922	0.794607	-1.38153	a_d
O60832	DKC1	20	0.189774	0.21476	-0.404534	-0.806137	-0.0782934	0.88443	b_e
O60841	EIF5B	58	-0.0970793	0.0754352	0.0216441	-0.180532	0.0134692	0.167063	e_e
O60858	TRIM13	2	0.369029	0.213808	-0.582837	-0.206876	-0.25363	0.460506	b_e
O60869	EDF1	19	-0.114383	-0.198505	0.312888	-0.303951	-0.381973	0.685924	c_c
O60870	KIN	14	-0.23436	0.625469	-0.391109	-0.421237	-0.551402	0.972639	e_b
O60879	DIAPH2	18	-0.692107	0.0576068	0.6345	1.03294	-0.112287	-0.920651	d_e
O60884	DNAJA2	22	-0.257649	0.0741897	0.183459	-0.410183	-0.361678	0.77186	c_b
O60885	BRD4	30	0.072184	0.247947	-0.320131	-0.243226	-0.852623	1.09585	b_b
O60888	CUTA	6	-0.0290876	-0.0521573	0.0812449	-0.165868	0.300725	-0.134857	e_e
O60906	SMPD2	8	-0.37405	0.130479	0.243571	-0.178986	-0.302849	0.481835	e_e
O60907	TBL1X	14	-0.108535	-0.210698	0.319233	1.45959	-1.39161	-0.0679826	d_c
O60911	CTSV	14	0.0274515	-0.0291206	0.00166908	-0.00565978	-1.13813	1.14379	e_e
O60925	PFDN1	10	-0.237535	0.20324	0.0342953	0.0629504	-0.252944	0.189994	e_e
O60927	PPP1R11	6	-0.00141635	-0.0224171	0.0238335	0.178802	0.115614	-0.294416	e_e
O60930	RNASEH1	5	-0.154528	-0.357484	0.512011	-0.22067	-0.00632681	0.226997	e_e
O60934	NBN	22	-0.201493	-0.046545	0.248038	-0.0110978	-0.611674	0.622772	e_c
O60936	NOL3	7	0.183631	0.396551	-0.580182	0.553308	0.300751	-0.854059	e_a
O60941	DTNB	7	0.434371	-0.467693	0.033322	-0.14461	0.0648182	0.0797918	e_e
O60942	RNGTT	14	0.0463294	0.304852	-0.351182	-0.367604	-0.431183	0.798787	e_b
O75027	ABCB7	18	0.170941	0.389739	-0.56068	-0.8878	-0.487644	1.37544	e_b
O75037	KIF21B	7	0.268538	-0.0357033	-0.232834	-0.240831	-0.670492	0.911323	e_e
O75044;P0DMP2;P0DJJ0	SRGAP2;SRGAP2B;SRGAP2C	22	-0.168191	-0.273825	0.442017	0.396571	0.546972	-0.943543	d_d
O75051	PLXNA2	11	-0.608281	0.409029	0.199252	1.79597	-1.57621	-0.219757	d_b
O75052	NOS1AP	6	0.0688791	0.191284	-0.260164	-0.851004	-0.872144	1.72315	b_b
O75054	IGSF3	26	0.367364	-0.601219	0.233854	1.41477	-2.04425	0.629483	a_c
O75061	DNAJC6	5	-0.165799	-0.0435152	0.209314	0.871155	-0.0904419	-0.780713	d_e
O75063	FAM20B	9	-0.457791	0.246549	0.211241	0.246091	-0.00248244	-0.243609	d_e
O75071	EFCAB14	5	0.138793	-0.132146	-0.00664756	0.470197	-0.382681	-0.0875157	a_c
O75083	WDR1	38	-0.10408	0.355187	-0.251107	0.448256	0.307684	-0.75594	d_a
O75084	FZD7	10	0.348054	-0.0914461	-0.256608	-0.753972	0.101626	0.652347	b_e
O75094	SLIT3	12	0.265565	0.0802623	-0.345827	-0.0616803	-0.41701	0.47869	e_e
O75096	LRP4	9	-0.0633738	-0.414409	0.477783	0.456212	-0.856182	0.39997	e_c
O75110	ATP9A	6	-0.0464882	0.302351	-0.255863	0.506731	0.197763	-0.704494	e_e
O75113	N4BP1	25	0.13956	0.106717	-0.246277	0.0570325	-0.620312	0.56328	e_b
O75116	ROCK2	70	-0.230247	-0.00818933	0.238437	0.808424	-0.259537	-0.548887	d_c
O75122	CLASP2	31	-0.0301453	0.0984171	-0.0682718	-0.136217	-0.213826	0.350043	e_e
O75127	PTCD1	7	1.31786	0.0778493	-1.39571	-0.944905	-0.24686	1.19176	b_e
O75128	COBL	12	0.118082	0.41576	-0.533842	-0.762621	-1.20441	1.96703	b_b
O75131	CPNE3	31	0.0145215	-0.0789781	0.0644566	0.176552	0.160242	-0.336794	e_e
O75143	ATG13	10	0.375993	-0.296924	-0.0790687	-0.338617	0.125495	0.213121	b_d
O75145	PPFIA3	11	0.364755	0.0655022	-0.430257	-1.00937	-0.33538	1.34475	b_e
O75146	HIP1R	28	-0.0982871	-0.211962	0.310249	0.317845	0.0302275	-0.348072	e_e
O75147	OBSL1	14	-0.411917	1.03633	-0.624413	0.915358	-1.42711	0.511749	d_b
O75150	RNF40	43	0.142281	0.308315	-0.450596	-0.0651024	-0.582503	0.647605	e_b
O75152	ZC3H11A	26	-0.127	0.261969	-0.134969	-0.409192	-1.17237	1.58156	c_b
O75153	CLUH	51	0.243992	-0.0466172	-0.197375	-0.629175	0.011242	0.617933	b_e
O75155	CAND2	8	0.392348	0.110778	-0.503125	-0.822457	-0.452111	1.27457	b_e
O75157	TSC22D2	12	0.209542	-0.368673	0.159132	0.552043	-0.196637	-0.355406	a_c
O75164	KDM4A	9	0.261504	0.359332	-0.620836	-0.561524	-0.344339	0.905864	b_b
O75165	DNAJC13	42	0.11997	-0.304554	0.184584	0.291113	0.544515	-0.835628	a_d
O75167	PHACTR2	14	0.215535	-0.391469	0.175934	0.518701	-0.420052	-0.098649	a_c
O75170	PPP6R2	21	-0.0798362	-0.107158	0.186994	0.564014	-0.180504	-0.38351	d_e
O75175	CNOT3	18	-0.055429	-0.189424	0.244852	-0.230285	-0.573942	0.804227	c_c
O75179	ANKRD17	43	0.261896	0.0188915	-0.280787	-0.40163	-0.217889	0.619519	b_b
O75182	SIN3B	7	0.0693416	-0.028835	-0.0405066	-0.100532	-0.254824	0.355357	e_e
O75190	DNAJB6	10	0.25967	-0.082391	-0.177279	-0.708872	-0.141622	0.850494	b_e
O75191	XYLB	5	-0.435842	-0.347383	0.783225	0.185912	0.131207	-0.317119	d_e
O75208	COQ9	7	0.189511	-0.576419	0.386908	-0.381841	-0.258149	0.63999	b_c
O75223	GGCT	18	-0.0982391	-0.178747	0.276986	-0.153525	-0.785665	0.93919	c_c
O75251	NDUFS7	5	-0.0123375	0.268104	-0.255766	-0.0713678	-0.225966	0.297333	e_b
O75298	RTN2	4	0.44357	-0.0116736	-0.431896	0.251469	-0.553872	0.302402	a_e
O75306	NDUFS2	21	-0.245998	0.0465871	0.199411	0.0318784	-0.393436	0.361558	e_b
O75312	ZPR1	22	0.0163803	-0.0336342	0.0172539	-0.348294	0.22522	0.123074	e_d
O75323	GBAS	11	0.268528	0.43896	-0.707489	0.234905	-0.776074	0.541169	a_b
O75326	SEMA7A	18	0.212639	0.19152	-0.404159	0.278962	1.12038	-1.39934	e_a
O75330	HMMR	31	0.580517	0.803156	-1.38367	-0.976092	-0.605753	1.58185	b_b
O75340	PDCD6	9	-0.372908	-0.158632	0.531541	0.649942	-0.0858239	-0.564118	d_e
O75347	TBCA	16	-0.096428	-0.0485637	0.144992	0.130079	-0.770509	0.64043	e_e
O75348	ATP6V1G1	9	-0.178948	0.289268	-0.110319	0.122579	0.379778	-0.502357	e_a
O75351	VPS4B	25	-0.21294	0.142401	0.070539	0.368801	-0.229482	-0.139319	d_b
O75352	MPDU1	5	-0.249081	0.1325	0.116581	0.119255	-0.141941	0.0226852	e_e
O75356	ENTPD5	4	0.0502461	-0.0247452	-0.025501	0.427333	0.166787	-0.59412	e_e
O75362	ZNF217	23	0.0844012	0.258009	-0.342411	-0.71814	-0.609681	1.32782	b_b
O75367	H2AFY	10	-0.306446	1.08895	-0.782504	-0.299423	0.79609	-0.496667	c_a
O75368	SH3BGRL	12	0.108821	-0.279912	0.171092	0.448832	0.0715107	-0.520343	a_d
O75369	FLNB	181	0.0849664	-0.361697	0.276731	1.11926	-0.885276	-0.23398	a_c
O75376	NCOR1	30	-0.107436	0.0457996	0.0616361	0.405	-0.380991	-0.0240084	d_e
O75380	NDUFS6	4	-0.34349	-0.135721	0.479211	0.320153	-0.266221	-0.053932	e_e
O75381	PEX14	9	-0.169933	-0.0081808	0.178114	-0.357211	0.1512	0.206011	c_d
O75385	ULK1	2	0.393333	-0.228683	-0.16465	-0.0458088	0.0294214	0.0163875	b_e
O75390	CS	19	-0.164097	-0.0738312	0.237928	-0.328505	0.0440002	0.284505	c_e
O75391	SPAG7	17	-0.467954	0.0957861	0.372168	0.0032264	-1.16384	1.16061	e_b
O75396	SEC22B	12	-0.257886	-0.233608	0.491494	0.971771	1.09753	-2.0693	d_d
O75400	PRPF40A	22	-0.411313	0.5072	-0.0958871	-0.189969	-0.678725	0.868694	c_b
O75410	TACC1	36	0.0575512	-0.14478	0.0872287	1.07343	-0.0298111	-1.04362	a_e
O75414	NME6	5	0.126675	0.207977	-0.334652	-0.224592	-0.182401	0.406992	e_e
O75419	CDC45	4	0.260143	0.114023	-0.374166	-0.342535	-0.330612	0.673147	e_e
O75420	GIGYF1	23	0.338003	0.031561	-0.369564	-0.622688	-0.296144	0.918832	b_e
O75427	LRCH4	11	-0.0300211	0.142024	-0.112003	0.0209701	-0.231123	0.210153	e_e
O75431	MTX2	12	-0.128783	0.0940281	0.0347551	-0.266377	-0.420961	0.687338	e_e
O75436	VPS26A	21	0.172887	-0.319836	0.146949	0.555753	0.203137	-0.75889	a_e
O75438	NDUFB1	4	-0.564747	0.492232	0.0725155	0.118758	-0.516587	0.397829	d_b
O75439	PMPCB	24	0.104047	0.0159437	-0.119991	-0.655514	-0.339393	0.994906	b_b
O75446	SAP30	3	0.373366	0.391328	-0.764694	-0.692133	-0.473639	1.16577	b_e
O75448	MED24	13	-0.106997	0.245859	-0.138862	-0.184976	-0.760224	0.9452	c_b
O75449	KATNA1	15	0.106783	0.106686	-0.213468	-0.531025	-0.34306	0.874086	b_b
O75475	PSIP1	36	-0.292601	-0.020331	0.312932	-1.65074	-0.584407	2.23515	c_c
O75477	ERLIN1	13	-0.182051	0.207071	-0.0250209	0.0938267	0.13322	-0.227047	e_e
O75487	GPC4	17	-0.0260736	-0.107395	0.133469	-1.20171	-0.793751	1.99546	c_c
O75489	NDUFS3	21	-0.181653	0.223995	-0.042342	-0.0239966	-0.173585	0.197582	e_b
O75494	SRSF10	9	0.494433	0.0867217	-0.581155	-0.439485	-0.054432	0.493917	b_e
O75496	GMNN	4	-0.506839	-0.145764	0.652603	-0.592309	-1.19856	1.79087	c_e
O75503	CLN5	5	-0.237395	-0.257793	0.495188	-0.0683676	0.417409	-0.349042	e_d
O75506	HSBP1	6	-0.118138	-0.293733	0.411871	0.0605283	-0.130326	0.0697978	e_e
O75521	ECI2	18	-0.206552	-0.0140011	0.220553	-0.228624	0.109468	0.119156	c_e
O75525	KHDRBS3	9	0.0678166	0.138561	-0.206377	-0.144017	-0.822028	0.966045	e_b
O75528	TADA3	8	0.164935	-0.206427	0.0414921	-0.191288	-0.538653	0.729941	e_c
O75530	EED	11	0.325863	-0.194596	-0.131267	-0.710442	-0.346002	1.05644	b_c
O75531	BANF1	6	0.421035	-0.468029	0.0469941	-0.989825	0.203427	0.786398	b_e
O75533	SF3B1	64	0.130163	0.181243	-0.311405	-0.286592	-0.632161	0.918753	b_b
O75534	CSDE1	47	0.195985	0.0630297	-0.259014	-0.546776	0.0388735	0.507902	b_e
O75553	DAB1	4	0.0496835	0.0142824	-0.0639659	-0.576033	-0.431647	1.00768	b_e
O75554	WBP4	8	-0.0739868	-0.240235	0.314222	-0.138112	-0.48437	0.622481	e_c
O75569	PRKRA	4	-0.129106	0.28158	-0.152474	0.0985943	-0.575594	0.477	e_e
O75570	MTRF1	3	-0.0105693	0.273537	-0.262968	-0.267023	-0.53499	0.802014	e_b
O75575	CRCP	3	0.10384	-0.291823	0.187983	-0.388663	-0.35533	0.743994	b_c
O75581	LRP6	9	0.194408	-0.0789443	-0.115464	-0.104015	-0.208128	0.312143	b_c
O75586	MED6	5	-0.143144	0.0389306	0.104213	0.068568	-0.650516	0.581948	e_b
O75600	GCAT	8	0.094434	-0.140683	0.0462494	-0.0138775	-0.325315	0.339192	e_e
O75607	NPM3	7	-0.225027	-0.0492165	0.274244	-0.756698	-0.343904	1.1006	c_e
O75608	LYPLA1	8	0.0449556	-0.101225	0.0562691	-0.0115477	-0.617961	0.629509	e_c
O75610;O00292	LEFTY1;LEFTY2	2	-0.0510124	0.185689	-0.134677	-0.497227	-0.619847	1.11707	e_b
O75616	ERAL1	10	0.420286	0.170328	-0.590614	-1.09337	-0.0676096	1.16098	b_e
O75629	CREG1	4	-0.0176001	0.111952	-0.0943522	-0.228738	0.0282935	0.200444	e_e
O75635	SERPINB7	4	0.050151	0.14498	-0.195131	0.196185	1.40762	-1.60381	e_a
O75643	SNRNP200	90	0.0298348	0.161648	-0.191483	-0.425158	-0.685245	1.1104	b_b
O75648	TRMU	8	-0.0941396	0.0164054	0.0777342	-0.332595	0.0871163	0.245479	e_e
O75663	TIPRL	14	-0.11283	0.0109053	0.101924	0.835367	-0.0456006	-0.789767	d_e
O75665	OFD1	10	0.112424	0.334673	-0.447096	-0.274471	-0.483352	0.757824	b_b
O75674	TOM1L1	9	0.109676	-0.178598	0.068922	0.425232	-0.679715	0.254483	a_c
O75676	RPS6KA4	3	-0.821307	0.0119859	0.809321	0.847933	-0.177201	-0.670732	d_e
O75688	PPM1B	21	-0.258673	0.0402604	0.218413	-0.400398	-0.533812	0.93421	c_e
O75691	UTP20	17	1.04528	-0.0219825	-1.0233	-1.21017	-0.140741	1.35091	b_e
O75694	NUP155	37	0.0610707	0.251422	-0.312493	-0.319274	-0.477154	0.796428	b_b
O75695	RP2	10	-0.157726	-0.0327091	0.190435	1.40464	-0.715708	-0.688931	d_c
O75717	WDHD1	55	0.140663	0.387878	-0.528541	-0.948071	-0.934031	1.8821	b_b
O75718	CRTAP	15	-0.26995	-0.327252	0.597201	0.130261	0.482233	-0.612493	d_d
O75746	SLC25A12	24	-0.0196318	-0.0577408	0.0773726	-0.0429014	0.49284	-0.449939	e_d
O75771	RAD51D	2	-0.522336	0.85378	-0.331444	-0.112048	-0.498379	0.610427	e_e
O75781	PALM	15	0.447203	-0.72943	0.282228	1.26396	-1.07423	-0.189735	a_c
O75787	ATP6AP2	15	-0.0421835	-0.15554	0.197724	-0.273497	-0.188931	0.462428	e_c
O75792	RNASEH2A	13	-0.405082	0.49397	-0.0888885	0.425445	-1.25216	0.826719	d_b
O75794	CDC123	12	-0.036555	0.207568	-0.171013	-0.666294	0.0434889	0.622805	c_e
O75808	CAPN15	6	0.293554	-0.452423	0.15887	-0.20766	-0.117374	0.325034	e_e
O75815	BCAR3	9	-0.612586	-1.05808	1.67067	0.656169	1.53968	-2.19585	d_d
O75817	POP7	3	-0.370395	0.569516	-0.19912	-0.0554873	-0.578325	0.633812	e_b
O75818	RPP40	13	-0.00524131	-0.0820484	0.0872897	-0.534357	-0.0143173	0.548674	c_e
O75821	EIF3G	21	0.198781	-0.242904	0.0441234	-0.234567	-0.252184	0.486751	b_c
O75822	EIF3J	21	-0.284337	0.265329	0.0190081	0.167856	0.0952228	-0.263079	e_e
O75828	CBR3	20	0.0568051	-0.132184	0.0753785	-0.216531	2.08757	-1.87103	b_d
O75829	LECT1	5	-0.158164	-0.000958	0.159122	-1.75312	-0.326413	2.07953	c_e
O75832	PSMD10	11	-0.0920177	0.0115266	0.0804911	0.33039	-0.152688	-0.177703	d_e
O75843	AP1G2	10	-0.336067	1.39796	-1.0619	0.370057	-1.49774	1.12769	e_b
O75844	ZMPSTE24	14	-0.205039	-0.0825405	0.28758	-0.383633	0.174565	0.209068	c_e
O75845	SC5D	2	-0.388546	0.191246	0.1973	0.220319	-1.13527	0.914956	e_b
O75864	PPP1R37	7	-0.159998	-0.206167	0.366165	0.114943	0.358107	-0.47305	e_e
O75874	IDH1	25	-0.495235	0.206415	0.28882	-0.401598	-0.930796	1.33239	c_b
O75879	GATB	14	0.323323	0.163493	-0.486816	-0.699936	-0.345674	1.04561	b_e
O75880	SCO1	6	0.864891	-0.372967	-0.491923	-0.820738	-0.508878	1.32962	b_c
O75882	ATRN	11	-0.198643	-0.124541	0.323185	0.12458	0.293579	-0.41816	e_e
O75884	RBBP9	8	0.395095	-0.222853	-0.172242	0.51083	0.155241	-0.666071	a_d
O75886	STAM2	16	0.0350264	-0.422603	0.387577	0.44293	0.407576	-0.850506	a_d
O75891	ALDH1L1	5	-0.242986	-0.930374	1.17336	0.570159	2.70958	-3.27974	e_d
O75909	CCNK	10	0.129329	-0.306351	0.177022	-0.464246	-0.386998	0.851244	b_e
O75915	ARL6IP5	6	0.0550355	-0.0641945	0.00915899	0.980149	0.515886	-1.49603	e_d
O75923	DYSF	24	-0.168799	0.443966	-0.275167	0.463274	-1.4487	0.985424	d_b
O75928	PIAS2	6	0.20058	-0.0304216	-0.170158	-0.432367	-0.0393065	0.471674	b_e
O75934	BCAS2	11	0.131133	-0.356812	0.225679	-0.413044	-0.450546	0.863591	b_c
O75935	DCTN3	11	-0.114295	-0.0492764	0.163571	0.312532	-0.121986	-0.190546	e_e
O75937	DNAJC8	18	0.125236	-0.132183	0.00694734	-0.378784	-0.565425	0.94421	b_c
O75940	SMNDC1	10	-0.0288872	-0.394309	0.423196	-0.363615	-0.51608	0.879694	e_c
O75947	ATP5H	13	-0.142425	-0.126176	0.268601	-0.372827	-0.350703	0.72353	c_c
O75952	CABYR	2	0.0378309	-0.523747	0.485916	-1.5607	0.323784	1.23692	b_e
O75953	DNAJB5	7	0.514128	-0.195877	-0.318251	-1.2494	-0.0992268	1.34863	b_e
O75955	FLOT1	29	-0.0565957	0.0819426	-0.0253469	0.193989	-0.254706	0.0607173	e_e
O75962	TRIO	32	-0.327068	-0.384951	0.712019	0.403748	0.921653	-1.3254	d_d
O75964	ATP5L	9	0.131568	-0.315209	0.183641	-0.365454	-0.201333	0.566787	b_e
O75970	MPDZ	35	-0.419796	0.148058	0.271738	0.833265	-0.706778	-0.126488	d_b
O75971	SNAPC5	3	0.0220694	0.171249	-0.193318	-0.275466	-0.468428	0.743894	e_b
O75976	CPD	48	-0.0489772	-0.171886	0.220864	0.106906	0.141016	-0.247922	e_d
O76003	GLRX3	21	-0.0173001	-0.111004	0.128304	-0.142251	0.042182	0.100069	e_e
O76024	WFS1	16	-0.559261	-0.262243	0.821505	-0.00493725	0.376932	-0.371995	e_d
O76031	CLPX	26	0.0711466	0.282563	-0.353709	-0.677313	-0.0743056	0.751619	b_b
O76041	NEBL	3	0.0727706	-0.399136	0.326365	0.641994	-1.25655	0.614554	e_e
O76054	SEC14L2	7	0.00206795	-0.788622	0.786554	0.214376	1.43466	-1.64904	e_d
O76061	STC2	5	-0.207919	-0.0698295	0.277748	-0.76181	1.16202	-0.400207	c_d
O76064	RNF8	3	-0.317276	0.289205	0.0280716	-0.00650062	-0.572479	0.578979	e_e
O76070	SNCG	10	-0.200735	-0.54367	0.744406	-0.665819	-0.382315	1.04813	c_c
O76071	CIAO1	13	-0.0166074	-0.0456062	0.0622136	-0.0303054	-0.0664929	0.0967984	e_e
O76074	PDE5A	21	-0.155482	-0.111308	0.26679	-0.639709	-0.0467246	0.686433	c_e
O76075	DFFB	5	-0.00782231	-0.122706	0.130528	0.221606	-0.08883	-0.132776	e_e
O76080	ZFAND5	10	-0.191347	-0.12783	0.319177	-0.453035	-0.107757	0.560792	c_e
O76094	SRP72	32	-0.0909599	0.372138	-0.281178	-0.213548	0.0852906	0.128258	e_a
O94760	DDAH1	20	-0.140191	-0.147054	0.287245	0.220293	-0.409086	0.188793	e_c
O94762	RECQL5	11	0.484039	0.207607	-0.691647	-0.412557	-0.857425	1.26998	b_b
O94763	URI1	17	-0.0067862	0.00655776	0.000228	-0.211894	-0.0917959	0.30369	c_e
O94766	B3GAT3	3	0.541932	-0.219563	-0.322369	0.0279564	0.596378	-0.624334	e_e
O94772	LY6H	3	0.374098	-1.17217	0.798075	1.31855	-1.59944	0.280896	e_e
O94776	MTA2	36	-0.0812107	0.145226	-0.0640151	0.0867319	-0.720575	0.633843	e_b
O94782	USP1	9	-0.167581	0.811671	-0.64409	-0.28795	-1.08104	1.36899	e_b
O94788	ALDH1A2	6	0.72974	-0.000636	-0.729104	-1.12629	0.351435	0.774854	b_d
O94804	STK10	26	-0.536991	-0.0974176	0.634409	1.15068	0.508972	-1.65965	d_d
O94806	PRKD3	5	-0.253363	0.314951	-0.0615876	0.142156	-0.367654	0.225498	e_e
O94808	GFPT2	30	-0.400137	0.92532	-0.525182	-0.453818	-1.05466	1.50848	c_b
O94817	ATG12	3	-0.0473032	0.00855295	0.0387503	0.406752	-0.173627	-0.233125	d_e
O94819	KBTBD11	4	-0.132709	0.446933	-0.314225	0.0577789	0.155979	-0.213757	e_e
O94822	LTN1	22	0.316946	-0.0382784	-0.278668	-0.191175	0.0652234	0.125952	e_e
O94826	TOMM70A	32	-0.159404	-0.0149128	0.174317	-0.235108	-0.227726	0.462834	c_e
O94829	IPO13	7	-0.107208	-0.311693	0.4189	0.49662	0.039547	-0.536167	d_e
O94830	DDHD2	14	0.192493	-0.125271	-0.0672221	0.886292	-0.383165	-0.503126	a_c
O94832	MYO1D	12	-0.399364	-0.311153	0.710517	0.804865	0.251522	-1.05639	d_d
O94842;O15405	TOX4;TOX3	6	0.140224	-0.155433	0.0152098	-0.253828	-0.510461	0.764289	b_c
O94851	MICAL2	11	-0.551951	-0.862656	1.41461	0.98898	1.68118	-2.67016	d_d
O94854	KIAA0754	8	0.512492	-0.648323	0.135831	-0.519958	0.709454	-0.189496	b_d
O94855	SEC24D	33	-0.206622	-0.166137	0.372759	0.630785	0.576711	-1.2075	d_d
O94856	NFASC	9	-0.00701722	0.0552233	-0.0482061	-0.233178	1.69436	-1.46119	e_a
O94864	SUPT7L	2	0.172793	-0.360002	0.187209	0.032711	-0.127101	0.0943896	e_e
O94868	FCHSD2	4	-0.284738	-0.420938	0.705675	-0.0215935	0.434943	-0.41335	e_d
O94874	UFL1	33	-0.608036	0.118172	0.489864	0.745966	-0.21088	-0.535086	d_e
O94875	SORBS2	5	-0.225729	0.0812174	0.144512	0.399506	-0.975982	0.576477	e_e
O94880	PHF14	11	0.185957	-0.497511	0.311554	-0.504516	-0.667604	1.17212	b_c
O94885	SASH1	18	0.396007	-0.896532	0.500526	-0.153125	1.12592	-0.972799	b_d
O94886	TMEM63A	7	0.109784	0.0368351	-0.146619	-0.453285	0.0795265	0.373758	e_e
O94888	UBXN7	19	0.0628021	-0.176381	0.113579	-0.306034	-0.497151	0.803185	b_c
O94898	LRIG2	9	-0.101615	-0.253344	0.354959	-0.806826	-0.155521	0.962347	c_e
O94901	SUN1	11	-0.111778	0.00560832	0.10617	-0.0606391	-0.132669	0.193308	e_e
O94903	PROSC	14	-0.164399	-0.114662	0.279061	0.384972	-0.337207	-0.0477651	d_c
O94905	ERLIN2	22	-0.268709	0.411955	-0.143245	0.162305	-0.543787	0.381482	d_b
O94906	PRPF6	28	0.0680482	0.0372259	-0.105274	-0.399211	-0.36598	0.765191	b_e
O94913	PCF11	19	-0.0772932	0.260472	-0.183179	-0.280507	-0.591532	0.872038	c_b
O94915	FRYL	16	0.132303	0.0106141	-0.142917	0.0495954	-0.0945323	0.0449369	e_e
O94916	NFAT5	13	-0.0689664	-0.157775	0.226742	0.181197	-0.0520366	-0.129161	e_e
O94919	ENDOD1	14	0.368025	-0.139346	-0.228678	1.34198	-0.373761	-0.968217	a_c
O94925	GLS	25	-0.167685	-0.492243	0.659928	-0.0382804	0.770887	-0.732607	e_d
O94927	HAUS5	11	-0.0138955	0.655604	-0.641709	-0.210835	-0.411376	0.622211	e_b
O94929	ABLIM3	4	-0.751167	-2.012	2.76316	0.773775	3.31427	-4.08804	e_d
O94953	KDM4B	6	0.124203	0.0735246	-0.197727	0.237112	-0.55949	0.322378	e_e
O94955	RHOBTB3	4	-1.40043	0.117575	1.28286	2.03345	-0.349928	-1.68352	d_e
O94964	SOGA1	8	0.31622	-0.312774	-0.00344566	-0.268037	-0.14003	0.408067	e_e
O94966	USP19	20	-0.0750422	-0.143844	0.218886	-0.382962	-0.0973519	0.480314	c_e
O94967	WDR47	17	0.237411	-0.203474	-0.0339373	0.30188	0.36426	-0.666141	e_e
O94973	AP2A2	32	0.0245463	-0.0216235	-0.00292277	0.760935	-0.376811	-0.384124	a_c
O94979	SEC31A	41	-0.0189597	-0.496014	0.514973	0.87718	0.562683	-1.43986	d_d
O94985	CLSTN1	18	-0.0371098	0.101192	-0.064082	-0.198215	0.0156425	0.182572	e_e
O94992	HEXIM1	14	-0.0270374	-0.362556	0.389593	0.263671	-0.390086	0.126415	e_c
O95049	TJP3	14	-0.245184	0.850731	-0.605548	0.414976	-1.25669	0.841717	d_b
O95059	RPP14	4	0.202012	-0.218888	0.0168755	-0.482513	-0.0659623	0.548475	b_e
O95067	CCNB2	7	0.0117388	0.339066	-0.350805	-0.98965	-0.585311	1.57496	b_b
O95070	YIF1A	4	0.629538	-0.363283	-0.266255	0.13758	0.523498	-0.661078	a_d
O95071	UBR5	59	0.261427	0.19333	-0.454758	-0.489937	-0.285503	0.775439	b_b
O95084	PRSS23	4	0.107481	-0.520345	0.412864	0.381457	0.490359	-0.871816	e_e
O95104	SCAF4	14	-0.0453201	0.00528052	0.0400396	-0.215279	-0.696809	0.912088	e_b
O95139	NDUFB6	7	0.304851	-0.368904	0.0640535	-0.538713	-0.202485	0.741199	b_e
O95140	MFN2	23	0.23066	0.0414889	-0.272149	-0.432809	0.0812995	0.35151	b_e
O95149	SNUPN	8	-0.294633	-0.18432	0.478953	-0.278469	0.142359	0.13611	c_e
O95154	AKR7A3	8	-0.124233	-0.0582235	0.182456	-0.252199	0.251974	0.000225	e_e
O95155	UBE4B	36	0.180922	-0.0859503	-0.0949718	-0.246605	-0.0211093	0.267714	b_e
O95159	ZFPL1	8	-0.336123	0.0418398	0.294284	0.43112	-0.222052	-0.209068	d_e
O95163	IKBKAP	31	-0.0112863	-0.260348	0.271634	-0.352702	-0.291055	0.643757	c_c
O95164	UBL3	2	-0.222872	0.0602088	0.162663	1.56207	-0.106606	-1.45547	d_e
O95166	GABARAP	3	-0.0882894	-0.455053	0.543342	0.47917	0.939722	-1.41889	d_d
O95168	NDUFB4	7	0.187404	0.224148	-0.411552	0.270068	-0.263787	-0.00628125	a_b
O95169	NDUFB8	9	-0.122361	-0.0853705	0.207731	0.370017	0.0280059	-0.398022	d_e
O95182	NDUFA7	8	-0.10692	-0.169011	0.275931	0.463759	-0.516792	0.0530334	d_c
O95183	VAMP5	3	0.124905	0.141179	-0.266085	0.338381	0.499298	-0.837679	e_a
O95197	RTN3	26	-0.243906	0.00377135	0.240134	-0.532872	0.165001	0.367871	c_e
O95202	LETM1	28	0.209197	-0.068912	-0.140285	-0.356674	-0.020944	0.377618	b_e
O95208	EPN2	13	0.145383	-0.421541	0.276158	0.505272	-0.252096	-0.253177	a_c
O95210	STBD1	4	-0.0739531	-0.445941	0.519894	0.702468	0.296835	-0.999303	e_d
O95218	ZRANB2	22	-0.209018	-0.209179	0.418197	-0.0578291	-0.462242	0.520071	c_c
O95219	SNX4	19	-0.0761502	0.0640868	0.0120634	0.459799	-0.117734	-0.342065	d_e
O95229	ZWINT	10	-0.0297357	0.168346	-0.13861	-0.588407	-0.557439	1.14585	e_b
O95232	LUC7L3	21	-0.399904	0.53342	-0.133517	-0.386209	-0.429076	0.815285	c_b
O95235	KIF20A	13	0.382094	0.441824	-0.823918	-0.794731	-0.361352	1.15608	b_b
O95239	KIF4A	45	0.461126	0.346759	-0.807885	-0.767759	-0.434653	1.20241	b_b
O95248	SBF1	23	-0.390417	0.137606	0.252811	0.459947	-0.0508339	-0.409113	d_e
O95249	GOSR1	11	-0.0788611	0.0306179	0.0482432	0.134481	-0.0873111	-0.04717	e_e
O95251	KAT7	10	0.202812	-0.186299	-0.0165132	-0.886809	-0.731004	1.61781	b_c
O95260	ATE1	17	0.0708388	0.00375842	-0.0745972	0.301194	-0.0833196	-0.217875	a_e
O95273	CCNDBP1	4	-0.206807	-0.329652	0.536459	0.193041	0.269226	-0.462267	e_d
O95292	VAPB	15	-0.0608137	-0.270003	0.330817	0.34483	-0.308293	-0.0365371	d_c
O95295	SNAPIN	7	0.175149	-0.205994	0.0308441	0.484904	0.0492026	-0.534106	a_e
O95297	MPZL1	11	0.472872	-0.766489	0.293617	1.34457	-0.169122	-1.17545	a_c
O95298;E9PQ53	NDUFC2;NDUFC2-KCTD14	8	-0.167654	-0.134072	0.301727	0.0796817	-0.229824	0.150142	e_e
O95299	NDUFA10	17	-0.210408	0.243781	-0.0333723	0.203091	-0.188913	-0.0141781	d_e
O95302	FKBP9	21	0.260122	-0.377629	0.117507	1.22296	1.44538	-2.66834	a_d
O95319	CELF2	12	-0.734446	-0.0090476	0.743494	-0.493795	-0.0993579	0.593153	c_e
O95336	PGLS	10	0.125231	-0.120384	-0.00484687	0.832953	-0.0804523	-0.752501	a_e
O95340	PAPSS2	30	-0.305858	0.0623229	0.243536	0.326044	1.81612	-2.14216	d_a
O95347	SMC2	69	0.230239	0.212063	-0.442302	-0.612835	-0.431128	1.04396	b_b
O95352	ATG7	19	0.0775979	-0.112648	0.03505	0.716001	0.282792	-0.998793	a_e
O95359	TACC2	27	-0.00485681	-0.269807	0.274664	-0.513259	0.0188052	0.494454	e_d
O95361;Q309B1	TRIM16;TRIM16L	11	-0.502577	-0.752676	1.25525	1.17555	1.25133	-2.42687	d_d
O95363	FARS2	8	0.661276	-0.402944	-0.258332	-0.463136	-0.174663	0.637799	b_e
O95365	ZBTB7A	2	0.685701	-0.013764	-0.671937	0.06843	0.519841	-0.588271	e_e
O95372	LYPLA2	9	-0.040524	-0.230084	0.270608	0.0413807	-0.635921	0.59454	e_c
O95373	IPO7	31	0.454125	-0.303716	-0.150409	-0.279706	0.177859	0.101846	b_e
O95376	ARIH2	22	0.0349193	0.172481	-0.207401	-0.32423	-0.235629	0.55986	e_b
O95379	TNFAIP8	4	-0.0365167	0.00805544	0.0284612	1.54166	-1.13162	-0.410038	d_b
O95391	SLU7	7	-0.365459	0.566843	-0.201383	0.208112	-0.382782	0.174671	e_b
O95394	PGM3	36	-0.183518	0.0213595	0.162158	0.772273	-0.0645133	-0.707759	d_e
O95396	MOCS3	15	-0.319767	0.286939	0.0328276	0.318598	-0.336972	0.0183741	d_b
O95400	CD2BP2	14	-0.0261556	-0.1636	0.189755	-0.0917682	-0.346102	0.43787	e_e
O95402	MED26	5	-0.0538009	0.0927635	-0.0389626	-0.12082	-0.428921	0.549741	e_b
O95405	ZFYVE9	9	0.172104	-0.509849	0.337744	-0.190473	0.345681	-0.155208	e_d
O95425	SVIL	39	-0.11959	0.110035	0.00955482	1.36456	-1.29655	-0.0680044	d_b
O95429	BAG4	12	-0.0379	-0.0401016	0.0780016	-0.416913	-0.113691	0.530605	c_e
O95433	AHSA1	28	0.210714	-0.0865599	-0.124154	-0.387521	-0.0313039	0.418824	b_e
O95453	PARN	26	0.166864	-0.227696	0.0608313	-0.464278	-0.0725897	0.536868	b_e
O95456	PSMG1	15	-0.386359	0.245106	0.141253	-0.262506	-0.150048	0.412554	c_e
O95470	SGPL1	9	-0.141716	0.706568	-0.564852	0.106025	-0.7015	0.595475	e_b
O95477	ABCA1	5	-0.500638	0.229116	0.271522	0.752149	0.794715	-1.54686	d_a
O95478	NSA2	6	1.13484	-0.128592	-1.00625	-1.72687	0.782525	0.944343	b_d
O95479	H6PD	20	0.0329877	-0.208494	0.175506	1.46301	-0.206745	-1.25627	a_e
O95486	SEC24A	12	-0.357676	0.025557	0.332119	0.149031	0.0834161	-0.232448	d_e
O95487	SEC24B	15	0.0755182	0.19343	-0.268948	0.0965205	-0.0764254	-0.0200951	e_e
O95490	LPHN2	19	-0.0563665	-0.483829	0.540196	0.0048957	-1.22876	1.22386	e_c
O95528	SLC2A10	4	0.699187	-0.217301	-0.481886	0.18345	0.375719	-0.559169	a_e
O95544	NADK	8	-0.177354	-0.0757471	0.253101	-0.469619	-0.204896	0.674515	c_e
O95551	TDP2	14	0.0182961	0.478401	-0.496697	-0.809461	-0.666119	1.47558	b_b
O95562	SFT2D2	3	0.275438	-0.302042	0.0266035	0.388293	0.0462285	-0.434521	a_d
O95563	MPC2	4	-0.238161	0.00233039	0.235831	-0.147454	0.335863	-0.188409	e_e
O95568	METTL18	6	-0.140391	0.108194	0.0321962	-0.281485	-0.696961	0.978445	e_b
O95571	ETHE1	14	0.453338	0.0297798	-0.483118	0.727034	0.838996	-1.56603	a_a
O95573	ACSL3	32	0.216041	0.254162	-0.470204	-0.33141	-0.221562	0.552972	b_b
O95602	POLR1A	34	0.219899	0.211039	-0.430937	-0.721038	-0.0966045	0.817642	b_e
O95613	PCNT	12	0.15198	0.280715	-0.432695	0.0325155	0.457624	-0.49014	e_e
O95619	YEATS4	3	0.219668	0.0689846	-0.288653	-0.452157	-1.31756	1.76972	b_b
O95628	CNOT4	11	-0.0184773	0.0014249	0.0170524	-0.345157	-0.0392	0.384356	e_e
O95630	STAMBP	14	-0.168686	0.116521	0.0521658	0.105649	-0.50171	0.396061	e_b
O95639	CPSF4	3	0.201198	0.623723	-0.824921	-0.10247	-1.67877	1.78124	e_b
O95671	ASMTL	24	-0.0177197	0.17396	-0.15624	0.125238	-0.774926	0.649688	e_b
O95674	CDS2	9	0.352532	-0.501137	0.148605	0.0690234	-0.511415	0.442392	e_e
O95684	FGFR1OP	8	0.363919	-0.331873	-0.0320466	-0.55122	0.0707705	0.48045	b_e
O95685	PPP1R3D	6	-0.299557	0.0886701	0.210886	0.412851	-0.150045	-0.262806	d_e
O95707	POP4	3	-0.0338461	0.190984	-0.157138	-0.481671	0.237084	0.244587	e_e
O95714	HERC2	21	0.417216	-0.244019	-0.173197	-0.353842	-0.0449646	0.398807	b_e
O95716	RAB3D	13	-0.196005	-0.154089	0.350094	-0.631269	-0.0613497	0.692618	c_e
O95721	SNAP29	20	0.194464	-0.104915	-0.089549	0.354504	0.334076	-0.68858	a_d
O95747	OXSR1	22	-0.309443	0.153491	0.155952	0.327451	0.0516671	-0.379119	d_e
O95749	GGPS1	10	-0.126866	-0.151934	0.278801	0.538874	-0.39634	-0.142534	d_c
O95757	HSPA4L	52	0.0319491	0.0626229	-0.0945721	-0.31587	0.147519	0.168352	b_e
O95758	PTBP3	9	-0.451104	0.641378	-0.190275	0.176996	-0.603519	0.426523	d_b
O95772	STARD3NL	5	-0.0947496	-0.220751	0.315501	-0.165805	0.191103	-0.0252981	e_e
O95777	LSM8	8	-0.0776166	-0.364099	0.441716	-0.0888329	-0.322116	0.410949	e_c
O95782	AP2A1	39	-0.199815	0.00609573	0.193719	0.251285	0.213506	-0.464791	d_a
O95785	WIZ	8	-0.75361	-0.29046	1.04407	0.813897	-0.288866	-0.525032	e_e
O95786	DDX58	9	-0.00522216	0.117981	-0.112759	-0.00841213	-0.236879	0.245291	e_b
O95793	STAU1	20	0.387393	-0.288413	-0.0989798	-0.769749	0.529589	0.24016	b_e
O95801	TTC4	23	0.142006	0.0574092	-0.199415	-0.27903	-0.148581	0.427612	b_e
O95813	CER1	2	0.447105	-0.30931	-0.137795	0.66326	-0.116226	-0.547034	e_e
O95816	BAG2	15	0.151925	0.132153	-0.284078	-0.122635	0.539764	-0.417129	e_a
O95817	BAG3	32	0.30175	-0.194574	-0.107175	0.744273	0.455643	-1.19992	a_d
O95819	MAP4K4	32	0.0317081	-0.00190426	-0.0298038	-0.16393	0.149729	0.0142018	e_e
O95822	MLYCD	9	0.0805234	-0.18302	0.102496	-0.0514212	-0.12855	0.179972	e_e
O95825	CRYZL1	15	0.104867	-0.188878	0.0840119	0.438738	0.0328319	-0.47157	a_e
O95831	AIFM1	28	-0.214139	-0.0413284	0.255467	-0.397125	-0.0394874	0.436612	c_e
O95833	CLIC3	8	-0.618471	0.00371508	0.614756	3.33679	-2.13773	-1.19906	d_b
O95834	EML2	11	0.27508	-0.085513	-0.189567	0.917503	0.390867	-1.30837	a_d
O95835	LATS1	4	-0.0792076	-0.00559868	0.0848063	0.424249	0.0852876	-0.509536	e_e
O95848	NUDT14	5	0.78147	-0.091598	-0.689872	0.821188	-0.0677337	-0.753454	a_e
O95857	TSPAN13	3	0.156352	-0.488721	0.33237	0.199597	-0.33996	0.140362	e_c
O95861	BPNT1	18	0.00607176	-0.042002	0.0359302	0.478724	-0.0338351	-0.444889	a_e
O95864	FADS2	9	0.401276	0.0446953	-0.445972	-0.724635	-0.228034	0.952669	b_e
O95865	DDAH2	13	-0.00459241	-0.217592	0.222184	0.96981	-1.03677	0.0669599	d_c
O95870	ABHD16A	8	-0.00132274	0.222796	-0.221474	-0.0580838	-0.322598	0.380682	e_e
O95881	TXNDC12	7	0.0434386	-0.262554	0.219116	-0.241409	-0.236965	0.478374	b_c
O95897	OLFM2	3	-0.507253	0.300209	0.207044	-1.40177	-0.733721	2.1355	c_e
O95905	ECD	16	0.05399	0.137292	-0.191282	-0.504254	-0.238428	0.742682	b_b
O95926	SYF2	9	-0.138565	-0.365272	0.503837	0.0357021	-0.289421	0.253719	e_c
O95936	EOMES	2	-0.550097	0.810502	-0.260405	0.65898	-1.30011	0.641126	e_b
O95980	RECK	17	0.282357	0.00198396	-0.284341	0.529975	1.05711	-1.58708	a_a
O95983	MBD3	10	-0.179584	0.717224	-0.537639	-0.431589	-0.637606	1.0692	e_b
O95985	TOP3B	7	0.173667	-0.236034	0.0623674	-0.313294	-0.625839	0.939133	b_c
O95989	NUDT3	12	-0.286942	0.0795609	0.207381	-0.138776	0.087377	0.0513992	e_e
O95997;Q9NZH5;Q9NZH4	PTTG1;PTTG2;PTTG3P	4	-0.0188814	-0.0805551	0.0994365	-0.868872	-0.498425	1.3673	c_c
O95999	BCL10	11	0.0614747	-0.197855	0.13638	0.29141	0.0277132	-0.319123	a_e
O96000	NDUFB10	15	0.168974	0.0918653	-0.260839	-0.0328146	-0.346826	0.379641	e_b
O96005	CLPTM1	7	0.0545273	-0.287525	0.232997	-0.639562	0.437758	0.201804	e_d
O96006	ZBED1	9	0.154979	0.403836	-0.558815	-0.155324	-0.723805	0.879128	b_b
O96007	MOCS2	11	0.230534	-0.117743	-0.112791	0.529763	0.218078	-0.747841	a_e
O96008	TOMM40	16	-0.318968	-0.0838092	0.402777	-0.515691	-0.222139	0.73783	c_c
O96011	PEX11B	4	-0.019833	-0.0604065	0.0802395	0.445226	0.488852	-0.934078	d_d
O96013	PAK4	17	-0.541776	0.851245	-0.309469	0.344397	-0.844123	0.499726	d_b
O96017	CHEK2	18	0.0180214	0.432973	-0.450994	-0.923205	-0.91471	1.83791	b_b
O96018	APBA3	5	0.393456	0.181594	-0.57505	-0.398903	-0.363765	0.762668	b_e
O96019	ACTL6A	19	-0.144607	-0.0499582	0.194565	-0.222732	-0.561284	0.784017	c_c
O96028	WHSC1	8	0.589415	-0.120982	-0.468433	-0.840895	-0.0394489	0.880344	b_e
O96033	MOCS2	5	0.209957	-0.408965	0.199008	0.23314	0.247616	-0.480756	e_e
P00167	CYB5A	7	-0.0547447	-0.427542	0.482287	0.688754	-1.76674	1.07798	d_c
P00338	LDHA	26	0.0261984	-0.0352256	0.00902728	0.112342	1.0537	-1.16604	e_d
P00352	ALDH1A1	31	-0.16298	1.10445	-0.941469	-0.0631067	2.82318	-2.76007	c_a
P00367	GLUD1	43	-0.250651	0.1228	0.127851	-0.207075	0.135471	0.0716044	c_a
P00374	DHFR	12	0.387826	-0.0217539	-0.366073	-0.398518	-0.314677	0.713195	b_e
P00387	CYB5R3	16	-0.082855	0.08592	-0.00306493	0.472163	0.753814	-1.22598	d_a
P00390	GSR	19	-0.10232	-0.0512966	0.153616	-0.279717	-0.209396	0.489113	c_c
P00395	MT-CO1	3	-0.0116121	-0.291006	0.302618	0.86873	-0.386132	-0.482598	d_c
P00403	MT-CO2	8	0.139156	-0.191561	0.0524056	0.838354	-0.422862	-0.415493	a_c
P00441	SOD1	3	0.520844	-0.514193	-0.00665068	0.128106	0.00214952	-0.130256	e_e
P00491	PNP	22	0.00113708	-0.158607	0.15747	0.0585229	-0.12749	0.0689669	e_e
P00492	HPRT1	13	0.0561737	-0.240054	0.183881	-0.153428	0.182614	-0.0291861	e_d
P00505	GOT2	31	-0.00912102	-0.354932	0.364053	-0.902801	-0.0509515	0.953753	c_e
P00519	ABL1	15	0.360061	-0.326103	-0.0339579	0.0935168	0.00468776	-0.0982046	e_e
P00533	EGFR	32	-0.0119115	-0.0303997	0.0423112	1.48058	0.386695	-1.86727	d_d
P00558	PGK1	37	-0.172406	-0.0149796	0.187385	0.133156	0.163505	-0.296661	e_e
P00568	AK1	17	0.243608	-0.320526	0.0769181	0.2177	0.726794	-0.944494	e_d
P00738	HP	13	-1.31103	0.153731	1.1573	-1.61082	-0.25968	1.8705	c_e
P00749	PLAU	5	0.0746648	-0.268892	0.194228	0.157942	-0.0546191	-0.103323	e_e
P00750	PLAT	3	0.382166	-0.294198	-0.0879685	0.705565	0.444968	-1.15053	a_d
P00813	ADA	19	0.179333	-0.249018	0.0696851	0.622432	-0.315874	-0.306559	a_c
P00918	CA2	12	-0.0352063	-0.0589535	0.0941598	1.67871	-2.83021	1.1515	d_c
P00966	ASS1	19	-0.276444	0.179026	0.0974179	-0.154912	0.786777	-0.631865	c_a
P01011	SERPINA3	2	-0.648557	-0.183612	0.832169	-1.58762	-0.037765	1.62538	c_e
P01033	TIMP1	8	0.0541232	0.262294	-0.316417	0.277067	0.859866	-1.13693	e_a
P01034	CST3	5	0.64962	-0.377332	-0.272288	0.463727	-0.285447	-0.17828	a_c
P01111	NRAS	12	-0.17716	-0.0497039	0.226864	0.296401	-0.247359	-0.0490427	d_e
P01112	HRAS	13	-0.162644	0.126143	0.0365017	0.28089	-0.064547	-0.216343	d_e
P01116	KRAS	10	-0.275576	-0.000721	0.276298	0.360388	-0.590936	0.230547	d_c
P01130	LDLR	20	-0.058724	0.120897	-0.0621725	0.192424	0.65612	-0.848544	e_a
P01137	TGFB1	11	0.349145	-0.276311	-0.0728341	0.423161	0.14143	-0.564591	a_e
P02452	COL1A1	83	0.740332	-0.0633719	-0.676961	0.574182	3.04223	-3.61641	a_d
P02458	COL2A1	12	0.306716	0.0201243	-0.32684	0.395111	1.03726	-1.43237	e_a
P02461	COL3A1	27	0.572783	-0.199593	-0.37319	2.71405	-0.554451	-2.1596	a_c
P02462	COL4A1	6	0.576537	-0.563738	-0.0127987	0.42077	0.320027	-0.740797	a_e
P02511	CRYAB	11	0.396629	-2.05799	1.66136	2.16703	-0.000953	-2.16607	a_e
P02545	LMNA	64	0.799466	-0.415736	-0.383731	0.723973	1.12773	-1.8517	a_d
P02647	APOA1	6	0.0986995	-0.315918	0.217219	0.655089	-1.54664	0.891549	e_c
P02649	APOE	27	0.187833	-0.458116	0.270284	-0.122299	-2.02268	2.14498	e_c
P02654	APOC1	2	-0.546465	-0.711177	1.25764	-1.65141	-1.75343	3.40484	c_c
P02686	MBP	9	0.0122808	-0.85373	0.841449	0.650118	-1.96791	1.31779	a_c
P02749	APOH	11	-0.595114	-0.160716	0.75583	-1.51175	-0.534566	2.04631	e_e
P02751	FN1	63	0.53462	-0.345168	-0.189452	1.90358	-0.208681	-1.6949	a_c
P02763	ORM1	3	-0.72709	0.158443	0.568648	-1.56833	-0.0770492	1.64538	c_e
P02765	AHSG	4	-0.95728	0.640608	0.316672	-1.1479	-0.788261	1.93616	c_e
P02766	TTR	8	-0.844705	0.0267497	0.817956	-1.02941	-0.167992	1.1974	c_e
P02771	AFP	8	0.861978	-0.885445	0.0234664	1.5535	-1.82986	0.276357	a_c
P02786	TFRC	49	0.0922013	-0.206542	0.114341	0.804548	0.0867525	-0.8913	a_e
P02787	TF	28	-0.696868	-0.0431018	0.73997	-1.51024	-0.444765	1.955	c_e
P02790	HPX	11	-0.564614	-0.0464349	0.611049	-1.88222	-0.0891463	1.97136	c_e
P02795	MT2A	5	0.242921	0.125357	-0.368278	-0.943424	2.5673	-1.62388	e_a
P03886	MT-ND1	2	0.369971	-0.584844	0.214873	-0.0106906	-0.131486	0.142177	e_e
P03905	MT-ND4	2	0.191263	-0.44639	0.255128	0.07475	-0.13449	0.0597404	e_c
P03928	MT-ATP8	4	-0.625631	0.351585	0.274046	-0.595532	-0.193144	0.788675	c_e
P04035	HMGCR	15	0.285151	-0.0940648	-0.191086	-0.245033	-0.463202	0.708234	b_c
P04040	CAT	27	-0.108985	0.268334	-0.159349	-0.271492	0.581825	-0.310333	c_a
P04049	RAF1	8	0.639734	-0.157296	-0.482438	-0.614002	0.0806682	0.533334	e_e
P04062	GBA	16	0.0481189	0.169788	-0.217907	0.291794	1.47868	-1.77048	e_a
P04066	FUCA1	7	-0.0253335	-0.0827259	0.108059	0.0420824	-0.236924	0.194842	e_c
P04075	ALDOA	33	-0.0879433	-0.117445	0.205388	0.0229519	0.3927	-0.415652	d_d
P04080	CSTB	6	0.313994	-0.432228	0.118234	0.232739	1.05086	-1.2836	e_d
P04083	ANXA1	34	-0.999398	0.0281072	0.971291	3.08797	0.441226	-3.52919	d_a
P04114	APOB	9	-0.281789	-0.629734	0.911523	0.349858	2.76712	-3.11698	e_d
P04150	NR3C1	8	-0.278423	-1.05171	1.33014	0.998832	1.18502	-2.18386	d_d
P04156	PRNP	4	0.276398	0.0292219	-0.30562	0.762697	1.04352	-1.80621	e_e
P04179	SOD2	10	-0.180904	-0.0221804	0.203084	-0.553636	0.682189	-0.128554	c_d
P04183	TK1	12	-0.330436	-0.0360321	0.366468	-0.421531	-0.402269	0.823799	c_c
P04216	THY1	4	-0.319469	0.193089	0.12638	-0.345026	0.289933	0.0550931	c_e
P04217	A1BG	11	-0.720941	0.143235	0.577706	-0.782159	-0.161138	0.943297	c_e
P04233	CD74	6	-0.185418	-0.359674	0.545092	-0.0958057	-1.60009	1.6959	e_c
P04350	TUBB4A	31	0.0322983	-0.0572195	0.0249212	-0.0696953	0.686864	-0.617169	e_d
P04406	GAPDH	32	-0.0926336	-0.0487523	0.141386	0.0294744	0.389676	-0.419151	e_d
P04424	ASL	21	0.0307682	0.0507457	-0.0815139	0.397382	0.400875	-0.798257	a_a
P04439;P13746;P30455;P30443	HLA-A	22	0.0756004	0.155326	-0.230926	-0.277641	1.10619	-0.828545	e_a
P04626	ERBB2	15	0.248648	0.466239	-0.714887	-0.476601	-0.623195	1.0998	b_b
P04632	CAPNS1	19	0.441058	0.0770201	-0.518078	0.989553	0.202734	-1.19229	a_e
P04732	MT1E	4	-0.0890586	0.400378	-0.311319	0.0311231	1.30626	-1.33739	e_a
P04733	MT1F	4	-0.365913	0.167188	0.198725	-1.09091	0.498552	0.592356	c_e
P04792	HSPB1	20	-0.328132	-0.535279	0.863411	1.24938	1.56297	-2.81235	d_d
P04818	TYMS	10	-0.179507	0.29542	-0.115913	-0.296803	-0.392234	0.689038	e_b
P04843	RPN1	41	0.030423	-0.00365914	-0.0267639	0.147109	0.0803159	-0.227425	e_e
P04844	RPN2	26	0.0855653	-0.32607	0.240504	0.0644764	0.174195	-0.238671	e_e
P04899	GNAI2	24	-0.0872315	-0.0935757	0.180807	0.0984601	0.110301	-0.208761	e_e
P04920	SLC4A2	24	0.0420706	-0.200772	0.158702	-0.204619	0.0250579	0.179561	e_e
P05023	ATP1A1	65	-0.0443122	-0.386783	0.431096	0.144017	-0.669931	0.525914	e_c
P05026	ATP1B1	14	0.0411101	-0.64916	0.60805	0.832337	-1.82012	0.987782	a_c
P05067	APP	32	-0.00783137	-0.290899	0.29873	-0.450922	0.215759	0.235163	c_d
P05089	ARG1	4	-0.443078	0.0883948	0.354683	0.109835	0.360058	-0.469892	e_e
P05091	ALDH2	30	-0.353997	0.590632	-0.236634	0.531157	-1.23906	0.707903	d_b
P05106	ITGB3	9	0.423619	-0.0541974	-0.369422	0.841116	2.04182	-2.88293	a_d
P05114	HMGN1	8	0.1972	-0.533376	0.336176	0.222616	-0.624934	0.402318	a_c
P05120	SERPINB2	20	0.142247	0.66269	-0.804938	0.108267	2.80773	-2.91599	e_a
P05121	SERPINE1	19	0.0548898	-0.204266	0.149376	0.2091	2.17875	-2.38785	e_d
P05141	SLC25A5	30	-0.223938	0.0850585	0.13888	-0.474945	-0.226941	0.701886	c_e
P05155	SERPING1	5	0.140399	-0.56292	0.422521	0.359499	-1.00349	0.643996	e_c
P05161	ISG15	4	-0.00992441	-0.0791054	0.0890298	0.304413	-0.181363	-0.12305	e_e
P05165	PCCA	30	-0.170013	-0.0379837	0.207996	-0.42196	-0.711687	1.13365	c_c
P05166	PCCB	20	-0.297673	-0.128996	0.426669	-0.410731	-0.505577	0.916307	c_c
P05186	ALPL	21	-0.199631	-0.642203	0.841835	-0.979196	-0.798354	1.77755	c_c
P05198	EIF2S1	26	-0.202559	0.155684	0.046875	-0.261643	0.256871	0.00477293	c_a
P05204	HMGN2	10	-0.234182	0.159007	0.0751752	0.0979198	-0.247095	0.149175	e_e
P05362	ICAM1	10	0.309406	-0.215263	-0.0941427	0.580421	0.31623	-0.896651	e_e
P05386	RPLP1	5	-0.0792855	0.476768	-0.397482	-0.455569	0.148011	0.307558	c_a
P05387	RPLP2	8	0.290574	-0.0316056	-0.258968	-0.628167	0.304429	0.323738	b_e
P05412	JUN	5	0.379437	-0.446438	0.0670017	0.369445	0.654869	-1.02431	a_d
P05413	FABP3	7	0.300949	-0.0947537	-0.206196	-0.243899	0.432442	-0.188544	e_d
P05423	POLR3D	7	0.292974	0.303193	-0.596167	-0.558547	-0.687576	1.24612	b_b
P05455	SSB	42	0.118052	-0.312888	0.194836	-0.394977	-0.833863	1.22884	b_c
P05556	ITGB1	37	0.273239	-0.177798	-0.0954413	0.556975	0.927715	-1.48469	a_d
P05771	PRKCB	6	0.597377	0.651255	-1.24863	-1.80678	-1.44412	3.25091	b_b
P05783	KRT18	44	-0.266453	0.477355	-0.210901	2.26027	-3.52462	1.26435	d_b
P05813	CRYBA1	15	0.769989	-0.996019	0.22603	1.9819	-1.51908	-0.462811	a_c
P05937	CALB1	6	0.37873	-0.52573	0.147	-1.34909	-1.09759	2.44668	b_c
P05997	COL5A2	18	0.688783	-0.374987	-0.313795	0.963197	0.5497	-1.5129	a_d
P06132	UROD	14	0.0262053	-0.13404	0.107835	0.00918741	0.0173489	-0.0265363	e_e
P06213	INSR	18	-0.206492	0.569255	-0.362762	0.183173	-1.18126	0.998088	d_b
P06239	LCK	6	0.533671	0.109606	-0.643277	-1.04217	-0.276743	1.31892	b_e
P06241	FYN	10	-0.281834	0.480084	-0.19825	0.0596491	-0.237859	0.17821	e_e
P06280	GLA	14	0.123604	-0.382455	0.258851	-0.0823207	-0.439434	0.521754	e_c
P06396	GSN	37	-0.19945	-0.14458	0.34403	1.95908	0.326778	-2.28586	d_d
P06400	RB1	21	0.0774766	-0.213443	0.135966	-0.495709	-0.256234	0.751943	b_e
P06454	PTMA	11	-0.8356	0.521266	0.314333	-0.325004	-0.984384	1.30939	e_b
P06493	CDK1	17	-0.372339	0.50038	-0.12804	-0.522963	-1.19009	1.71305	c_b
P06576	ATP5B	30	-0.14987	-0.185466	0.335336	-0.362416	-0.225032	0.587448	c_c
P06702	S100A9	2	0.0400969	-0.630574	0.590477	0.896736	-0.530515	-0.366221	a_c
P06703	S100A6	10	0.978663	-0.125821	-0.852841	1.37442	1.69115	-3.06557	a_d
P06727	APOA4	6	-0.313834	0.00805176	0.305782	0.666656	-0.581441	-0.0852154	e_e
P06730	EIF4E	10	-0.1366	0.155137	-0.0185373	-0.276792	-0.175802	0.452593	e_e
P06733	ENO1	43	0.0964521	-0.185106	0.0886537	-0.025166	-0.0732372	0.0984033	e_e
P06737	PYGL	51	-0.186872	-0.0607387	0.247611	0.00203255	0.059695	-0.0617276	e_e
P06744	GPI	30	-0.28251	-0.0520513	0.334561	-0.445871	0.635637	-0.189766	c_d
P06746	POLB	4	-0.018479	0.508056	-0.489577	-0.183048	-0.48557	0.668618	e_b
P06748	NPM1	27	-0.325561	0.269269	0.0562921	-1.21	-0.151208	1.3612	c_b
P06753	TPM3	40	0.194327	-0.528573	0.334246	0.45152	-0.163528	-0.287992	e_e
P06756	ITGAV	47	0.208965	-0.340088	0.131123	1.05087	0.0185094	-1.06938	a_d
P06865	HEXA	22	0.0896793	0.144713	-0.234392	0.65656	0.322435	-0.978994	a_a
P07093	SERPINE2	18	0.287369	0.00986933	-0.297239	0.392405	1.55754	-1.94994	a_a
P07099	EPHX1	23	-0.0923145	-0.269338	0.361653	-0.564499	-0.26864	0.833138	c_c
P07108	DBI	7	0.566767	-0.677706	0.110939	0.443043	-0.326958	-0.116085	a_e
P07148	FABP1	5	0.255653	-0.10703	-0.148624	1.60131	-1.68685	0.0855431	e_e
P07195	LDHB	26	-0.198377	-0.214384	0.412761	-0.379105	-0.241004	0.620109	c_c
P07197	NEFM	13	0.25404	0.0923831	-0.346423	-0.793871	-0.471364	1.26524	b_e
P07203	GPX1	11	-0.2064	0.285843	-0.0794435	-0.267613	1.11924	-0.851631	c_a
P07204	THBD	3	1.21241	-1.10399	-0.108426	0.508588	-0.252217	-0.256371	a_c
P07237	P4HB	52	0.0335118	-0.252158	0.218646	0.964709	0.378155	-1.34286	a_d
P07305	H1F0	6	0.032912	0.836471	-0.869382	0.357158	0.128213	-0.485372	e_e
P07311	ACYP1	5	0.0430002	-0.0981595	0.0551592	0.247012	-0.0734593	-0.173553	e_e
P07339	CTSD	22	-0.123734	0.00480607	0.118928	-0.428813	0.376939	0.0518741	c_a
P07355;A6NMY6	ANXA2;ANXA2P2	45	-0.209722	0.00870634	0.201016	1.77965	0.761535	-2.54119	d_a
P07384	CAPN1	43	0.272054	-0.0312834	-0.24077	0.5581	-0.0342101	-0.52389	a_e
P07437	TUBB	33	-0.174181	0.0716472	0.102534	-0.000429	0.0481533	-0.0477239	e_e
P07451	CA3	9	-0.0396646	-0.0509926	0.0906572	1.8077	-2.38224	0.574541	d_c
P07585	DCN	14	-0.520595	0.147294	0.3733	3.4626	-2.08952	-1.37308	d_b
P07602	PSAP	20	0.0585025	-0.307283	0.24878	-0.130932	0.0997744	0.0311575	e_e
P07686	HEXB	24	-0.0303634	0.113156	-0.0827928	0.432308	0.942773	-1.37508	d_a
P07711	CTSL	9	0.0464698	0.106712	-0.153182	1.09956	-0.439145	-0.66042	a_b
P07737	PFN1	17	-0.0647068	0.261534	-0.196827	-0.178316	0.361297	-0.182981	e_a
P07738	BPGM	12	0.0174784	0.0682265	-0.0857049	0.619396	0.222477	-0.841874	a_a
P07741	APRT	16	-0.148225	-0.211565	0.35979	-0.394499	-0.0173488	0.411848	c_e
P07814	EPRS	96	0.0820202	0.160059	-0.242079	-0.294001	0.133445	0.160556	e_e
P07858	CTSB	14	0.224365	0.245458	-0.469824	2.11337	0.170234	-2.28361	a_a
P07900	HSP90AA1	73	-0.0165806	0.0677367	-0.0511561	-0.522908	-0.440168	0.963077	c_b
P07902	GALT	11	0.0291202	-0.350611	0.321491	0.737886	-0.835858	0.097972	a_c
P07910	HNRNPC	27	-0.299482	0.167174	0.132308	-1.16697	-0.624294	1.79126	c_b
P07919;A0A096LP55	UQCRH;UQCRHL	9	-0.29755	-0.52412	0.82167	-0.228019	0.129652	0.0983672	e_e
P07942	LAMB1	43	0.348912	-0.32168	-0.0272312	1.87133	-0.824552	-1.04678	a_c
P07947	YES1	18	0.0548345	0.330165	-0.384999	0.27044	-0.807832	0.537393	a_b
P07948	LYN	16	-0.464615	0.651105	-0.18649	0.104503	-0.768075	0.663571	d_b
P07951	TPM2	45	0.134671	-0.161061	0.0263898	0.537654	0.62958	-1.16723	a_d
P07954	FH	20	-0.100512	0.0904262	0.0100856	-0.113417	-0.137642	0.251059	e_e
P07992	ERCC1	6	-0.429341	0.467653	-0.0383116	0.41732	0.138808	-0.556128	d_e
P08047	SP1	7	-0.480914	0.0696306	0.411284	0.608345	-1.2512	0.642856	d_b
P08069	IGF1R	24	-0.561173	0.473992	0.0871809	0.680617	-1.31061	0.629989	d_b
P08123	COL1A2	76	0.260379	0.195834	-0.456213	0.511565	2.49329	-3.00486	a_a
P08133	ANXA6	59	-0.369071	-0.351992	0.721063	0.759428	1.02687	-1.78629	d_d
P08134	RHOC	13	-0.283079	0.237581	0.0454978	1.6021	0.596722	-2.19882	d_a
P08138	NGFR	6	-0.150837	-0.458366	0.609203	0.433649	-0.797547	0.363898	d_c
P08174	CD55	5	-0.154301	0.245437	-0.0911358	0.40256	-0.484468	0.0819083	e_e
P08195	SLC3A2	39	-0.156581	-0.398662	0.555243	-0.575781	-0.449605	1.02539	c_c
P08236	GUSB	10	0.496227	-0.614841	0.118614	0.736667	-1.81124	1.07457	a_c
P08237	PFKM	34	-0.02455	-0.103571	0.128121	-0.177377	-0.22778	0.405158	e_e
P08238	HSP90AB1	69	0.0552508	0.117641	-0.172892	-0.830595	-0.493191	1.32379	b_b
P08240	SRPR	32	-0.174541	-0.469989	0.64453	0.241018	0.624748	-0.865766	d_d
P08243	ASNS	36	-0.075229	0.080815	-0.00558596	-1.51643	1.54884	-0.0324168	c_a
P08253	MMP2	18	0.0661498	-0.0130931	-0.0530568	1.03649	0.968224	-2.00471	a_d
P08254	MMP3	6	-0.190114	0.763588	-0.573474	0.541235	2.05294	-2.59418	d_a
P08397	HMBS	15	-0.209881	-0.210164	0.420045	-0.423262	-0.457087	0.880349	c_c
P08473	MME	43	0.580558	-0.355502	-0.225056	1.25491	0.562896	-1.8178	a_d
P08559	PDHA1	31	0.0612202	0.649467	-0.710687	-0.289852	-0.593046	0.882898	b_b
P08572	COL4A2	17	1.12679	-1.08571	-0.041079	1.38876	0.0899328	-1.47869	a_d
P08574	CYC1	9	-0.266995	-0.0157245	0.282719	-0.240048	-0.20076	0.440807	c_e
P08579	SNRPB2	12	0.0633351	-0.352779	0.289444	-0.371753	-0.77152	1.14327	e_c
P08581	MET	14	0.000871	-0.283768	0.282897	0.715805	0.214269	-0.930074	e_e
P08582	MFI2	7	0.544072	-0.48323	-0.0608418	1.71731	-2.53007	0.812761	a_c
P08590	MYL3	4	0.112555	0.240706	-0.353261	0.612406	0.836577	-1.44898	e_e
P08621	SNRNP70	25	-0.187049	0.1562	0.0308495	-0.237996	-0.701577	0.939573	c_b
P08631	HCK	4	-0.174364	0.723779	-0.549415	-0.0273272	-1.17331	1.20063	e_b
P08648	ITGA5	26	0.256793	-0.0385458	-0.218247	0.174068	1.09868	-1.27275	a_d
P08670	VIM	54	0.178008	1.12063	-1.29863	0.85914	-0.480218	-0.378923	a_b
P08754	GNAI3	21	-0.123355	0.0695741	0.0537809	0.234149	-0.852839	0.61869	e_b
P08758	ANXA5	36	-0.249458	-0.203673	0.45313	0.712312	1.96763	-2.67994	d_d
P08842	STS	12	0.677263	-0.587352	-0.0899117	2.08959	-1.85597	-0.233618	a_c
P08865	RPSA	19	-0.468108	0.286166	0.181942	-0.459718	0.0199655	0.439752	c_e
P08962	CD63	3	0.240185	-0.263437	0.0232526	-0.0321917	2.13697	-2.10478	e_d
P09001	MRPL3	11	0.296592	0.344939	-0.641531	-0.74355	-0.403359	1.14691	b_e
P09012	SNRPA	13	0.14166	-0.442205	0.300545	-0.204513	-0.700915	0.905428	e_c
P09038	FGF2	10	-0.249167	0.466956	-0.217789	-1.13452	2.01817	-0.883649	c_a
P09110	ACAA1	17	-0.139003	0.081847	0.0571561	0.0386224	0.300189	-0.338811	e_a
P09132	SRP19	9	-0.403717	0.4306	-0.0268827	-0.196342	0.245801	-0.0494585	c_a
P09211	GSTP1	19	-0.166901	-0.0945729	0.261474	0.386018	-0.766683	0.380665	d_c
P09234	SNRPC	5	-0.181549	-0.195017	0.376565	-0.0139526	-0.736232	0.750185	e_c
P09327	VIL1	18	0.201888	1.33516	-1.53705	-1.37486	-0.648796	2.02366	b_b
P09382	LGALS1	17	0.167967	0.493371	-0.661338	0.407302	2.75066	-3.15796	e_a
P09417	QDPR	12	-0.123572	0.175186	-0.0516146	0.194534	-0.133212	-0.0613223	e_b
P09429;B2RPK0	HMGB1;HMGB1P1	17	-0.00306274	-0.252914	0.255977	-0.0828447	-0.802096	0.884941	e_c
P09455	RBP1	12	0.605769	-0.363262	-0.242507	1.36353	-2.96722	1.6037	a_c
P09471	GNAO1	12	0.0131098	-0.308985	0.295875	-0.729043	-1.56747	2.29651	b_c
P09486	SPARC	13	0.501256	-0.435982	-0.0652745	1.22381	0.631172	-1.85498	a_d
P09488	GSTM1	13	-0.1354	0.171968	-0.0365677	-0.186141	0.313411	-0.127271	e_e
P09493	TPM1	43	0.40119	-0.662393	0.261203	1.10448	0.0337665	-1.13825	a_e
P09496	CLTA	8	0.0576003	-0.137602	0.0800017	0.188004	0.146175	-0.334179	a_d
P09497	CLTB	13	0.103412	-0.0707831	-0.032629	0.884429	0.218866	-1.10329	a_d
P09525	ANXA4	25	-0.632229	-0.0863199	0.718549	2.32704	0.728198	-3.05524	d_d
P09543	CNP	24	-0.273924	0.0802941	0.19363	0.149503	0.0934229	-0.242926	d_e
P09601	HMOX1	16	0.0134454	-0.143681	0.130236	-0.151031	2.4516	-2.30057	e_d
P09619	PDGFRB	22	0.0980226	-0.613571	0.515549	0.99956	1.09065	-2.09021	e_d
P09622	DLD	25	-0.158007	-0.103197	0.261204	-0.0435479	-0.526996	0.570544	c_c
P09651;Q32P51	HNRNPA1;HNRNPA1L2	28	0.0289083	-0.140399	0.111491	-0.416324	-0.675142	1.09147	b_c
P09661	SNRPA1	23	0.0469256	-0.227466	0.180541	-0.303276	-0.615353	0.918629	b_c
P09668	CTSH	4	-0.309033	0.323672	-0.0146396	0.202931	0.123586	-0.326517	d_a
P09669	COX6C	7	-0.0915343	0.158952	-0.0674179	1.06713	-0.601664	-0.46547	d_b
P09758	TACSTD2	11	0.770072	-0.903525	0.133453	2.63735	-2.65839	0.0210391	a_c
P09871	C1S	3	0.568707	-0.975272	0.406565	0.279213	1.75223	-2.03144	e_d
P09874	PARP1	59	-0.093859	0.486722	-0.392863	-1.01496	-0.956916	1.97188	c_b
P09884	POLA1	40	0.374961	0.117033	-0.491994	-0.704836	-0.606093	1.31093	b_b
P09914	IFIT1	10	0.117498	-1.60475	1.48726	0.421612	2.38879	-2.81041	e_d
P09936	UCHL1	18	-0.0593701	-0.174495	0.233865	-1.48987	0.506813	0.983061	c_d
P09958	FURIN	5	-0.0126193	-0.13826	0.150879	0.959757	-1.04153	0.0817727	d_c
P09960	LTA4H	34	-0.00102873	-0.155532	0.156561	-0.534977	-0.0555927	0.59057	c_e
P09972	ALDOC	27	-0.125344	-0.273644	0.398988	-0.451863	-0.391326	0.843189	c_c
P0C7T5	ATXN1L	7	0.0840875	-0.0981434	0.0140559	0.224494	-0.523069	0.298575	e_e
P0C870	JMJD7	6	-0.0854114	-0.328661	0.414072	0.209826	-0.378521	0.168695	e_e
P0CAP2;Q9BZD3	POLR2M;GCOM2	14	-0.0779166	-0.0291502	0.107067	0.188583	-0.779829	0.591246	d_c
P0CG08;B7ZAQ6	GPR89B;GPR89A	3	-0.264513	0.330647	-0.0661343	-0.0539472	-0.416513	0.47046	e_b
P0CG12	CHTF8	4	-0.109076	-0.202289	0.311365	0.234366	-0.467545	0.233179	d_c
P0CG13	CHTF8	4	0.538879	0.0851611	-0.62404	-0.581178	-0.909451	1.49063	b_b
P0CG30;P0CG29	GSTT2B;GSTT2	10	0.349376	-0.0348778	-0.314498	0.653142	0.114206	-0.767348	a_e
P0CG35;P0CG34	TMSB15B;TMSB15A	3	0.926989	-1.26578	0.33879	-0.0877334	-1.65904	1.74677	e_c
P0CG38	POTEI	11	-0.0886977	0.182958	-0.0942605	0.21962	0.326608	-0.546228	d_a
P0CW20;P0CW19	LIMS3L;LIMS3	4	-0.270566	0.141454	0.129112	1.45883	1.95228	-3.41112	d_a
P0DI82;P0DI81	TRAPPC2B;TRAPPC2	3	-0.399894	0.204078	0.195816	0.240593	-0.0680815	-0.172511	e_e
P0DI83	RAB34	3	-0.0432813	-0.253771	0.297053	-1.05975	0.735659	0.324089	e_e
P0DJ07	PET100	4	0.316171	-0.26819	-0.0479803	0.234665	-0.863038	0.628374	e_c
P0DJ93	SMIM13	2	-0.0327689	0.180692	-0.147923	0.0523215	0.135911	-0.188233	e_e
P0DMV9;P0DMV8	HSPA1B;HSPA1A	46	-0.270307	0.302026	-0.031719	0.0282168	-0.113881	0.0856642	e_b
P0DN76;Q01081	U2AF1	10	0.483295	0.0131597	-0.496454	-0.667746	-0.12268	0.790426	b_e
P0DN79;P35520	CBS	23	-0.301974	0.0121765	0.289797	-0.752339	-0.622979	1.37532	c_b
P0DP91;Q03468	ERCC6	3	0.0456369	-0.222086	0.176449	-0.115713	0.284456	-0.168743	e_e
P10109	FDX1	10	0.0108006	-0.397711	0.386911	0.00980528	-0.561491	0.551686	e_c
P10114	RAP2A	7	-0.320615	0.147411	0.173204	0.108985	-0.396553	0.287568	d_b
P10155	TROVE2	22	0.151854	-0.0839252	-0.067929	0.378656	-0.612793	0.234137	a_c
P10253	GAA	22	0.33492	-0.279895	-0.0550256	0.691444	-0.905358	0.213914	a_c
P10301	RRAS	16	-0.126556	0.00994292	0.116613	0.988157	0.879395	-1.86755	d_a
P10319;P18465	HLA-B	19	-0.00774678	0.51428	-0.506533	0.235013	2.56968	-2.8047	d_a
P10321	HLA-C	20	-0.231172	1.11922	-0.888046	-0.575305	0.195004	0.380301	c_a
P10398	ARAF	9	-0.172283	0.238496	-0.0662132	-0.0487744	0.145613	-0.0968383	e_e
P10451	SPP1	6	0.354065	-0.682143	0.328078	0.497984	-0.912343	0.414359	a_c
P10515	DLAT	20	-0.237263	0.463968	-0.226705	-0.411909	-0.745335	1.15724	c_b
P10586	PTPRF	45	0.011329	-0.0207154	0.00938641	0.501483	-0.609953	0.10847	a_c
P10588	NR2F6	7	0.100391	0.633936	-0.734328	0.369211	-1.13463	0.765415	e_b
P10599	TXN	12	-0.372199	0.191013	0.181186	-0.0786929	0.835424	-0.756731	e_a
P10606	COX5B	9	0.2733	-0.308927	0.0356279	0.664721	-0.485171	-0.17955	a_c
P10619	CTSA	10	-0.154119	0.177749	-0.02363	0.699046	0.605006	-1.30405	d_a
P10620	MGST1	3	-0.198723	-0.134141	0.332864	-0.999321	0.0144897	0.984832	c_e
P10644	PRKAR1A	23	-0.616116	0.14981	0.466306	0.866335	0.627504	-1.49384	d_a
P10646	TFPI	2	0.997584	-0.858445	-0.139139	1.75767	-1.67526	-0.0824066	a_c
P10746	UROS	5	-0.190372	-0.140694	0.331067	0.805005	0.561939	-1.36694	d_d
P10768	ESD	19	-0.175294	0.201907	-0.0266129	0.421044	0.106796	-0.52784	d_e
P10809	HSPD1	60	-0.142537	-0.353024	0.49556	-0.931119	-0.503816	1.43493	c_c
P10909	CLU	10	0.309344	-0.595794	0.286449	-0.0170396	-1.37005	1.38709	b_c
P10915	HAPLN1	12	0.24649	-0.800148	0.553658	3.43831	-3.18389	-0.254421	a_c
P11021	HSPA5	60	-0.353059	0.218487	0.134572	0.0849127	0.380409	-0.465322	e_a
P11047	LAMC1	61	-0.165482	-0.269453	0.434935	0.624836	0.339094	-0.96393	d_d
P11117	ACP2	11	0.0182162	-0.210312	0.192095	0.755748	-0.937146	0.181399	a_c
P11137	MAP2	17	-0.0272779	-0.0151841	0.042462	0.616952	-0.349145	-0.267807	d_c
P11142	HSPA8	63	-0.24122	0.17432	0.0668997	-0.542559	0.0257089	0.51685	c_e
P11166	SLC2A1	13	0.330893	-0.752317	0.421425	1.46376	-2.17888	0.715121	a_c
P11169;Q8TDB8	SLC2A3;SLC2A14	14	-0.0141666	-0.830164	0.844331	1.90324	-3.10787	1.20464	d_c
P11171	EPB41	33	0.0298649	0.251807	-0.281672	-0.287217	-1.16932	1.45654	b_b
P11172	UMPS	24	-0.228433	-0.0586472	0.28708	-0.39451	-0.371979	0.766489	c_c
P11177	PDHB	13	-0.123278	0.769124	-0.645847	-0.332547	-0.650378	0.982925	c_b
P11182	DBT	9	-0.153664	0.203532	-0.0498681	-0.0752582	-0.469852	0.54511	e_b
P11216	PYGB	53	-0.246296	0.0331212	0.213174	0.0279772	0.445914	-0.473891	d_a
P11217	PYGM	26	-0.146564	-0.0274988	0.174063	0.331998	-1.25564	0.923643	e_c
P11233	RALA	17	-0.15351	-0.0361992	0.189709	-0.215942	0.657275	-0.441333	c_d
P11234	RALB	16	-0.0863719	0.29289	-0.206518	1.05358	0.281332	-1.33491	d_a
P11274	BCR	35	-0.0615502	0.235082	-0.173532	-0.0469302	-0.529588	0.576519	e_b
P11279	LAMP1	8	-0.0301586	-0.0560672	0.0862258	0.138831	1.347	-1.48583	e_d
P11310	ACADM	19	0.256504	-0.0314491	-0.225055	0.081129	-0.630358	0.549229	a_c
P11362	FGFR1	13	0.207886	-0.0278533	-0.180033	-0.156717	-0.20464	0.361357	e_e
P11387	TOP1	24	0.768321	-0.603883	-0.164438	-1.04055	0.398747	0.641804	b_d
P11388	TOP2A	38	0.620283	-0.361626	-0.258657	-1.99091	0.241395	1.74951	b_d
P11413	G6PD	30	-0.139646	0.0712018	0.0684437	0.227749	0.961491	-1.18924	d_a
P11441	UBL4A	10	-0.0410916	0.0802642	-0.0391727	0.254342	-0.218172	-0.0361695	e_e
P11498	PC	22	-0.325774	0.493678	-0.167903	0.124474	-0.616938	0.492464	d_b
P11511	CYP19A1	7	0.147704	-0.290658	0.142954	1.7126	-1.53562	-0.176974	e_e
P11532	DMD	7	-0.219964	0.52119	-0.301225	0.0750051	0.115555	-0.19056	e_e
P11586	MTHFD1	58	-0.332135	0.149325	0.18281	-0.666895	0.00334364	0.663552	c_e
P11717	IGF2R	96	-0.000283	-0.146917	0.1472	0.0159166	0.362683	-0.3786	e_d
P11766	ADH5	19	-0.061831	-0.059393	0.121224	0.00999165	-0.0933055	0.0833138	e_e
P11802	CDK4	12	-0.0546273	0.132058	-0.0774311	0.289805	0.419134	-0.70894	e_a
P11831	SRF	2	0.923636	-0.43318	-0.490457	-0.0714286	-0.191531	0.26296	e_e
P11908	PRPS2	15	-0.178412	0.344431	-0.166019	-0.325661	-0.261824	0.587485	c_e
P11926	ODC1	11	0.218654	-0.0975691	-0.121085	-0.142608	0.127419	0.015189	e_e
P11940	PABPC1	40	0.253454	0.0671786	-0.320632	-0.471761	-0.172785	0.644545	b_e
P12004	PCNA	20	-0.0824124	-0.18279	0.265203	-0.440758	-0.206493	0.647251	c_c
P12074	COX6A1	3	0.551323	-0.0986663	-0.452656	0.595871	-0.47965	-0.116221	a_e
P12081	HARS	34	-0.310667	0.455147	-0.14448	-0.0196925	0.410114	-0.390422	c_a
P12107	COL11A1	21	0.269927	0.196063	-0.46599	0.111007	1.36299	-1.474	e_a
P12109	COL6A1	45	0.0341771	0.0498441	-0.0840212	0.30662	1.7434	-2.05001	a_a
P12110	COL6A2	33	0.236416	0.0533475	-0.289764	0.603655	1.46996	-2.07362	a_a
P12111	COL6A3	141	0.422143	-0.0499937	-0.372149	1.24717	1.64435	-2.89152	a_d
P12235	SLC25A4	21	0.179252	-0.250405	0.0711532	-0.103684	-0.685838	0.789522	b_c
P12236	SLC25A6	31	0.0844232	-0.113761	0.0293375	-0.413306	0.120124	0.293181	e_e
P12268	IMPDH2	26	-0.362303	0.354944	0.00735927	-0.369923	-0.495501	0.865424	c_b
P12270	TPR	141	-0.288539	-0.351287	0.639826	-0.535095	-0.886618	1.42171	c_c
P12273	PIP	3	-0.578563	-0.0112848	0.589848	-0.0781437	0.175118	-0.096974	e_e
P12277	CKB	23	-0.187945	0.47355	-0.285605	-0.91126	-1.23503	2.14629	c_b
P12429	ANXA3	29	-0.189623	0.103581	0.0860418	2.31218	-3.51087	1.1987	d_b
P12532	CKMT1A	19	-0.375403	-0.324956	0.700359	-1.1411	-0.410413	1.55151	c_c
P12694	BCKDHA	17	-0.464732	0.236023	0.228709	0.234869	-1.2272	0.992333	d_b
P12814	ACTN1	78	0.146229	-0.105196	-0.0410331	0.580338	0.866457	-1.4468	a_d
P12821	ACE	5	0.189396	-0.345877	0.156481	-0.150719	0.740232	-0.589512	e_d
P12829	MYL4	11	-0.235788	-0.136176	0.371964	1.69967	-2.71192	1.01224	d_c
P12830	CDH1	26	-0.0245535	-0.732336	0.75689	0.529819	-1.84411	1.3143	d_c
P12931	SRC	17	-0.153337	0.163447	-0.0101101	1.26054	-0.677963	-0.582574	d_b
P12955	PEPD	21	-0.138747	0.118045	0.0207027	0.104325	0.6345	-0.738825	e_a
P12956	XRCC6	42	0.242117	-0.00025	-0.241867	-0.5564	-0.599759	1.15616	b_c
P13010	XRCC5	48	0.299211	-0.272906	-0.026305	-0.637671	-0.72589	1.36356	b_c
P13051	UNG	6	-0.306155	0.405491	-0.0993361	-0.752533	-1.1981	1.95064	c_b
P13073	COX4I1	15	-0.0403999	-0.163644	0.204044	0.214133	-0.343907	0.129774	e_c
P13196	ALAS1	10	0.34588	-0.222998	-0.122882	-0.596057	0.156649	0.439408	b_e
P13385;P51864	TDGF1;TDGF1P3	3	-0.410183	-0.207379	0.617561	-1.52041	-0.155659	1.67607	c_e
P13473	LAMP2	8	0.235621	-0.0893833	-0.146238	0.495738	0.830715	-1.32645	a_d
P13489	RNH1	26	0.128377	-0.10133	-0.0270468	0.869513	0.993304	-1.86282	a_d
P13497	BMP1	2	-0.0608101	0.332325	-0.271515	0.889145	-0.536151	-0.352993	e_e
P13498	CYBA	2	0.198727	-0.419742	0.221014	-0.39063	-0.329471	0.720101	e_c
P13591	NCAM1	15	0.134674	-0.802904	0.66823	1.44941	-2.17163	0.722219	a_c
P13611	VCAN	50	0.713387	-1.02699	0.313605	1.62386	-2.25851	0.63465	a_c
P13612	ITGA4	6	0.0582812	0.0499651	-0.108246	0.120663	2.51054	-2.63121	e_a
P13637	ATP1A3	36	-0.369291	-0.107846	0.477137	-1.6881	-0.162414	1.85051	c_e
P13639	EEF2	87	-0.0804872	-0.16206	0.242547	-0.225634	0.261439	-0.035805	c_d
P13640	MT1G	4	-0.145233	-0.816135	0.961368	-2.34357	-1.33458	3.67815	c_c
P13667	PDIA4	54	-0.0681087	-0.233102	0.301211	-0.00454457	-0.145478	0.150023	e_c
P13674	P4HA1	33	-0.108851	0.461255	-0.352404	1.37254	0.0925223	-1.46507	d_a
P13686	ACP5	2	-0.294212	0.392326	-0.0981145	-0.579008	1.39991	-0.820905	c_a
P13693	TPT1	9	0.0375116	-0.0904903	0.0529787	0.197246	0.132545	-0.329791	a_e
P13716	ALAD	12	0.201179	-0.146612	-0.0545675	1.43609	-0.564796	-0.871298	a_c
P13726	F3	4	0.269745	-0.309667	0.0399224	0.986478	0.914246	-1.90072	a_d
P13747	HLA-E	11	-0.278764	0.00746746	0.271296	0.128342	0.460977	-0.589319	d_a
P13796	LCP1	46	0.291416	-0.637583	0.346168	1.20469	-1.71173	0.507047	a_c
P13797	PLS3	42	0.00303121	-0.16425	0.161218	0.741944	-0.0405066	-0.701438	a_e
P13798	APEH	30	-0.0965348	-0.275371	0.371906	-0.184964	-0.659492	0.844455	c_c
P13804	ETFA	15	-0.324255	0.125221	0.199033	0.119859	-0.358952	0.239093	d_b
P13807	GYS1	15	-0.418205	0.335522	0.0826834	0.887395	-0.815248	-0.0721466	d_b
P13861	PRKAR2A	25	-0.0977378	0.225865	-0.128127	0.395851	0.453605	-0.849457	d_a
P13929	ENO3	11	0.268652	-0.127247	-0.141405	-0.208649	-0.152574	0.361223	e_e
P13984	GTF2F2	17	0.0360746	-0.0703308	0.0342562	-0.276204	-0.306154	0.582358	e_c
P13987	CD59	6	0.226593	-0.0202876	-0.206306	1.00843	1.59094	-2.59938	a_d
P14060	HSD3B1	8	-2.59703	2.63093	-0.0339023	3.69287	-3.98405	0.291176	d_b
P14174	MIF	6	-0.243688	0.174401	0.0692861	0.0774504	-0.251612	0.174162	e_e
P14209	CD99	5	0.623805	-0.717042	0.093237	2.47161	-0.0790887	-2.39252	a_c
P14314	PRKCSH	33	0.0595262	-0.336962	0.277436	0.24665	-0.0776334	-0.169016	e_c
P14317	HCLS1	9	-0.200536	0.0736821	0.126854	0.115794	0.92182	-1.03761	e_a
P14324	FDPS	17	-0.142084	0.272459	-0.130375	-0.157208	-0.564408	0.721617	c_b
P14373	TRIM27	5	0.327924	0.296442	-0.624366	-0.459358	-0.441267	0.900626	b_b
P14384	CPM	3	0.776385	-0.592165	-0.18422	0.604054	-0.529639	-0.0744148	a_c
P14406	COX7A2	3	-0.108694	-0.19295	0.301644	1.00687	-0.211116	-0.795751	d_c
P14543	NID1	16	0.179432	-0.488357	0.308925	0.980171	-1.07379	0.0936188	a_c
P14550	AKR1A1	19	-0.243459	0.17761	0.0658491	0.031529	-0.0846126	0.0530836	d_b
P14618	PKM	59	-0.295447	0.240223	0.0552236	0.233858	0.716468	-0.950326	d_a
P14621	ACYP2	4	0.084952	-0.00484284	-0.0801092	0.505586	1.17855	-1.68414	a_d
P14625	HSP90B1	68	-0.255598	0.00257809	0.25302	0.222033	-0.0702273	-0.151806	d_e
P14635	CCNB1	8	-0.0526962	-0.428176	0.480872	-1.19825	-0.548096	1.74635	c_e
P14649	MYL6B	13	-0.61677	0.536139	0.0806313	-0.0907582	-0.641291	0.732049	e_b
P14672	SLC2A4	2	-0.499093	-0.348487	0.847581	-0.837712	-0.668041	1.50575	c_c
P14735	IDE	36	-0.253336	0.0365062	0.216829	-0.168274	-0.0799417	0.248216	c_e
P14780	MMP9	3	0.14399	-0.251095	0.107105	1.72527	-2.03939	0.314127	a_c
P14854	COX6B1	5	0.223895	-0.457449	0.233554	0.846592	-0.492954	-0.353637	a_c
P14859;Q9UKI9	POU2F1;POU2F3	10	0.109501	0.293492	-0.402993	-0.391543	-0.968872	1.36042	b_b
P14866	HNRNPL	25	-0.128273	0.350848	-0.222575	-0.600098	-0.552917	1.15302	c_b
P14868	DARS	35	0.0674301	-0.0687843	0.00135414	-0.101525	-0.427607	0.529132	e_c
P14921	ETS1	7	0.0435638	-0.303694	0.260131	0.228606	0.484176	-0.712781	e_d
P14923	JUP	40	0.00529655	-0.238094	0.232797	1.26196	-2.35619	1.09422	a_c
P14927	UQCRB	11	-0.38298	-0.167499	0.550479	-0.19012	-0.391505	0.581625	c_e
P15056	BRAF	8	-0.244324	0.140675	0.103648	-0.0304213	-0.454202	0.484624	e_e
P15104	GLUL	17	-0.0692015	-0.0849578	0.154159	-0.783976	-0.596058	1.38003	c_c
P15121	AKR1B1	17	-0.0378395	-0.0140586	0.0518981	0.0725327	0.00747097	-0.0800037	e_e
P15144	ANPEP	50	-0.0854079	0.838532	-0.753124	0.134617	3.14735	-3.28197	e_a
P15151	PVR	4	0.202279	0.0011643	-0.203443	0.441285	0.617099	-1.05838	a_a
P15170	GSPT1	31	-0.0511509	-0.00812161	0.0592725	-0.435493	0.267744	0.167749	c_d
P15260	IFNGR1	4	-0.0409587	-0.513692	0.55465	-0.18664	0.159814	0.0268254	e_e
P15289	ARSA	8	0.505017	-0.210542	-0.294475	1.04912	-0.148202	-0.900915	a_e
P15291	B4GALT1	8	-0.295546	-0.0846797	0.380225	0.845479	0.0690924	-0.914572	d_e
P15309	ACPP	5	0.145161	-0.0739932	-0.071168	1.6906	-1.96174	0.271142	a_c
P15311	EZR	60	-0.130551	-0.217991	0.348542	1.35349	-1.4831	0.129602	d_c
P15336	ATF2	11	0.0216717	-0.164731	0.143059	0.481794	-0.763883	0.28209	a_c
P15374	UCHL3	15	0.0523834	-0.214721	0.162338	-0.0480169	0.000319	0.0476983	e_d
P15407	FOSL1	7	0.255061	-0.0956796	-0.159381	-0.536604	1.04744	-0.510835	e_d
P15428	HPGD	10	-1.05648	1.00513	0.0513513	3.32753	-3.43611	0.108586	d_b
P15529	CD46	8	0.58673	-0.517617	-0.0691134	0.315076	-0.358488	0.043412	a_c
P15531	NME1	13	-0.150267	-0.0712618	0.221528	-0.532941	0.427032	0.105909	c_d
P15559	NQO1	12	0.0541925	-0.452445	0.398252	-0.866806	3.22039	-2.35359	b_d
P15586	GNS	14	0.0121524	0.0211515	-0.0333039	0.583861	0.651935	-1.2358	a_a
P15735	PHKG2	9	-0.356772	0.629029	-0.272257	0.214072	-0.683584	0.469512	d_b
P15848	ARSB	12	0.163836	-0.027053	-0.136783	0.809724	-0.0718878	-0.737836	a_e
P15882	CHN1	9	-0.328454	0.0299568	0.298497	0.554171	-0.970956	0.416784	e_b
P15884	TCF4	7	-0.104066	0.0323352	0.0717308	0.454562	-1.03836	0.583795	d_b
P15907	ST6GAL1	3	0.295529	-0.0430607	-0.252468	-0.897183	-0.673447	1.57063	b_e
P15923	TCF3	13	-0.00646969	0.208539	-0.202069	-0.607099	-0.851098	1.4582	c_b
P15924	DSP	156	-1.05182	0.989945	0.0618783	2.59332	-2.69803	0.104711	d_b
P15927	RPA2	14	0.0919482	-0.317215	0.225267	-0.241878	-0.85426	1.09614	b_c
P16035	TIMP2	7	0.0751615	0.0356725	-0.110834	0.180705	1.71059	-1.8913	e_a
P16050	ALOX15	14	-1.54462	1.67985	-0.135223	3.4786	-3.67968	0.20108	d_b
P16070	CD44	17	0.153815	0.552412	-0.706226	-0.118658	2.36736	-2.2487	e_a
P16083	NQO2	13	-0.297437	0.0553091	0.242128	-0.909758	0.22073	0.689028	c_a
P16144	ITGB4	20	-0.628557	0.889958	-0.261401	1.77625	-2.33325	0.557007	d_b
P16152	CBR1	17	-0.0206891	-0.0531982	0.0738872	-0.489229	0.831249	-0.342019	c_d
P16157	ANK1	7	0.645228	0.558051	-1.20328	-0.493713	-0.00327216	0.496985	e_e
P16188	HLA-A	20	-0.177244	0.895187	-0.717943	-0.324128	1.13006	-0.805928	e_a
P16219	ACADS	12	-0.217894	0.127887	0.0900073	0.835855	-0.670502	-0.165353	d_b
P16220	CREB1	6	0.00032	-0.278827	0.278506	0.0115672	-0.502082	0.490515	e_c
P16234	PDGFRA	7	0.899553	0.0958302	-0.995383	-0.1697	1.00015	-0.830452	e_e
P16278	GLB1	16	0.0511803	-0.134094	0.0829136	0.59035	-0.747893	0.157543	a_c
P16284	PECAM1	7	0.0135125	-0.117629	0.104117	1.87725	-1.58883	-0.288415	a_e
P16298	PPP3CB	12	-0.132072	-0.00823938	0.140312	-0.085862	0.172838	-0.0869758	e_e
P16333	NCK1	17	-0.0422581	-0.103066	0.145324	0.149188	-0.133318	-0.0158695	d_c
P16383	GCFC2	19	0.0810492	0.488357	-0.569406	-0.06877	-0.282602	0.351372	e_e
P16422	EPCAM	15	0.0758012	-0.937679	0.861878	-0.135578	-2.19199	2.32757	e_c
P16435	POR	31	0.0407407	-0.158904	0.118163	-0.696177	0.145117	0.55106	b_d
P16455	MGMT	9	-0.019509	-0.172606	0.192115	0.0900499	0.017316	-0.107366	e_e
P16591	FER	9	-0.481861	0.246757	0.235103	0.503153	-0.433045	-0.0701076	d_b
P16870	CPE	5	-0.115643	-0.334508	0.45015	1.35176	-1.6995	0.347739	d_c
P16885	PLCG2	13	-0.4512	0.807895	-0.356695	0.0252419	-0.81164	0.786398	d_b
P16930	FAH	16	0.112195	-0.0224836	-0.089711	0.528731	0.335696	-0.864427	a_d
P16949	STMN1	24	-0.459172	-0.0945742	0.553746	0.164937	-0.889421	0.724484	e_e
P16989	YBX3	21	0.432698	-0.0386506	-0.394047	-0.657018	0.292237	0.36478	b_e
P17026	ZNF22	2	-0.198415	0.402227	-0.203812	-0.284392	0.098735	0.185657	e_e
P17028	ZNF24	9	-0.394411	0.530415	-0.136004	0.830581	-1.39495	0.564365	d_b
P17050	NAGA	9	-0.248266	-0.173778	0.422043	0.969399	-0.336705	-0.632694	d_e
P17066;P48741	HSPA6;HSPA7	15	0.0287881	-0.0512657	0.0224776	-0.487088	0.0511404	0.435947	b_e
P17096	HMGA1	5	0.375054	0.038348	-0.413402	-1.44227	0.264864	1.17741	b_e
P17098	ZNF8	3	0.654924	-0.0676804	-0.587243	-0.220631	-1.1033	1.32394	e_c
P17152	TMEM11	4	-0.136592	0.0881063	0.0484853	-0.240814	-0.24283	0.483645	e_e
P17174	GOT1	21	-0.0236559	-0.102941	0.126597	-0.00534576	0.169289	-0.163943	e_e
P17252	PRKCA	20	-0.0954123	-0.805791	0.901203	-0.11347	2.51423	-2.40076	e_d
P17275	JUNB	7	0.0929974	-0.247872	0.154875	0.968689	1.40539	-2.37408	e_d
P17301	ITGA2	26	0.108828	0.0797728	-0.188601	1.02332	0.455666	-1.47899	a_a
P17302	GJA1	16	-0.255342	-0.0882399	0.343582	-1.20756	-0.0876131	1.29517	c_e
P17405	SMPD1	5	0.165021	0.306756	-0.471776	0.623372	1.07275	-1.69613	e_a
P17480	UBTF	19	-0.0538358	-0.483913	0.537749	-0.272525	0.735523	-0.462998	e_d
P17535	JUND	6	-0.0638855	-0.298137	0.362022	0.48424	-0.114676	-0.369564	d_c
P17540	CKMT2	6	0.167237	-0.298071	0.130834	1.07827	-0.748876	-0.32939	a_c
P17544	ATF7	10	-0.158237	-0.140289	0.298527	0.246286	-0.488953	0.242667	d_c
P17568	NDUFB7	5	0.238228	-0.011518	-0.22671	0.278745	-0.276697	-0.00204821	a_c
P17600	SYN1	12	0.138607	-0.0453702	-0.0932372	-1.24149	-0.657906	1.89939	b_e
P17612	PRKACA	12	-0.0502508	-0.0918366	0.142087	0.518489	0.510062	-1.02855	d_d
P17655	CAPN2	41	0.495427	0.00461155	-0.500038	1.93826	0.436029	-2.37429	a_a
P17661	DES	16	0.865608	-0.632089	-0.23352	1.16825	-1.51368	0.345437	a_c
P17677	GAP43	11	-0.0884318	-0.608092	0.696523	-0.881726	-1.92362	2.80534	c_c
P17693	HLA-G	3	-0.151545	0.792819	-0.641275	-0.632567	1.5126	-0.880032	e_a
P17706	PTPN2	14	0.317343	-0.119737	-0.197607	-0.439948	-0.289495	0.729443	b_e
P17707	AMD1	7	0.0348921	-0.0662282	0.031336	-0.744102	0.355305	0.388797	b_e
P17812	CTPS1	32	-0.387403	0.0244772	0.362926	-0.330711	0.402953	-0.072242	c_a
P17813	ENG	9	0.256614	0.215577	-0.472191	0.161187	2.21116	-2.37235	e_a
P17844	DDX5	44	0.358421	0.264491	-0.622913	-0.703841	-0.359246	1.06309	b_e
P17858	PFKL	36	-0.0668779	0.0417574	0.0251205	0.773445	-0.373186	-0.400259	d_b
P17900	GM2A	4	0.196143	-0.378171	0.182028	1.17848	-1.4413	0.262815	a_c
P17931	LGALS3	8	0.353701	-0.185158	-0.168543	2.43775	0.51685	-2.9546	a_d
P17936	IGFBP3	9	0.299851	-0.0750467	-0.224805	2.39914	-0.341737	-2.0574	a_e
P17948	FLT1	2	0.160576	-0.468702	0.308126	0.36712	-1.38038	1.01326	e_c
P17980	PSMC3	32	-0.275044	0.538098	-0.263053	-0.240321	-0.381101	0.621423	c_b
P17987	TCP1	42	-0.123473	0.0265326	0.0969403	-0.443468	-0.16592	0.609388	c_e
P18031	PTPN1	28	-0.0670109	-0.348198	0.415209	0.364949	0.0667252	-0.431674	d_d
P18065	IGFBP2	13	-0.194417	-0.468159	0.662576	-0.305228	-0.645546	0.950774	c_c
P18074	ERCC2	14	0.13989	0.153167	-0.293057	-0.327327	-0.214498	0.541825	b_e
P18084	ITGB5	31	0.063787	-0.136738	0.0729514	0.0309688	0.282145	-0.313114	e_d
P18085	ARF4	10	-0.264403	-0.0576117	0.322015	0.165679	0.747353	-0.913032	e_e
P18206	VCL	97	-0.0210435	-0.127548	0.148591	-0.361372	0.424023	-0.0626507	c_d
P18433	PTPRA	8	-0.10311	0.184103	-0.0809933	0.486197	-0.650812	0.164614	d_b
P18440	NAT1	4	-0.243623	-0.0940558	0.337679	0.24658	0.403836	-0.650416	d_e
P18564	ITGB6	15	0.507689	-0.518118	0.0104289	1.98546	-1.20925	-0.77621	a_e
P18583	SON	32	0.469343	0.312058	-0.781401	-0.539975	-0.725949	1.26592	b_b
P18615	NELFE	19	0.039742	0.0204579	-0.0601999	0.0212619	-0.523074	0.501812	e_b
P18669	PGAM1	18	0.54599	-0.0533617	-0.492628	0.249295	0.508801	-0.758095	a_e
P18754	RCC1	17	0.34612	0.00456843	-0.350689	-0.0822525	-0.816968	0.899221	e_b
P18827	SDC1	4	-0.380901	-0.175316	0.556217	0.254784	0.429917	-0.6847	d_e
P18846	ATF1	3	-0.046904	-0.0800958	0.127	0.679827	-0.630132	-0.0496951	d_e
P18850	ATF6	6	0.359194	-0.565488	0.206295	-0.125424	-0.376351	0.501775	e_c
P18858	LIG1	40	0.170286	0.637031	-0.807317	-0.697193	-0.971957	1.66915	b_b
P18859	ATP5J	7	-0.62164	0.126466	0.495174	-0.56562	-0.0610978	0.626717	c_e
P18887	XRCC1	16	-0.120934	0.195124	-0.0741905	0.0509766	-0.378753	0.327776	e_b
P19021	PAM	12	-0.101519	0.135511	-0.0339924	0.257904	0.631609	-0.889513	e_e
P19022	CDH2	18	-0.0319003	-0.00833703	0.0402374	0.0253572	0.977932	-1.00329	e_d
P19105;O14950	MYL12A;MYL12B	15	-0.493714	0.608072	-0.114358	0.572365	0.567489	-1.13985	d_a
P19174	PLCG1	45	-0.138887	0.0745353	0.0643513	-0.248396	-0.321025	0.569421	c_b
P19256	CD58	2	0.0338308	-0.251404	0.217573	0.412102	-0.420356	0.0082541	e_c
P19338	NCL	53	-0.0479273	-0.149813	0.19774	-1.10015	-0.507852	1.608	c_e
P19367	HK1	50	-0.110198	0.0136037	0.0965945	-0.455942	-0.339964	0.795906	c_b
P19387	POLR2C	14	0.0281344	-0.144918	0.116784	-0.323451	-0.45798	0.781431	b_c
P19388	POLR2E	13	-0.0259355	-0.228492	0.254428	-0.434569	-0.383632	0.818201	c_c
P19404	NDUFV2	12	-0.0230971	-0.360475	0.383572	0.102438	-0.275009	0.172571	e_c
P19419	ELK1	3	0.404408	-0.23315	-0.171258	-0.327418	0.460382	-0.132964	b_d
P19440;A6NGU5	GGT1;GGT3P	9	0.0149815	-0.381094	0.366112	0.186197	-0.451211	0.265015	e_c
P19447	ERCC3	5	-0.25821	0.96286	-0.70465	-0.140541	-0.243008	0.383549	e_e
P19474	TRIM21	17	-0.104147	0.0728364	0.0313102	0.243996	0.144939	-0.388935	d_e
P19525	EIF2AK2	19	-0.0800008	0.0171908	0.06281	-0.0523681	-0.138015	0.190383	e_e
P19532	TFE3	8	0.318463	-0.436931	0.118468	-0.529283	0.778044	-0.248761	b_d
P19634	SLC9A1	8	-0.0817712	-0.112509	0.19428	0.981615	0.209239	-1.19085	d_e
P19652	ORM2	2	-1.11814	0.46836	0.649782	-2.02422	-0.246218	2.27044	c_e
P19784	CSNK2A2	18	-0.380543	0.581346	-0.200803	-0.260254	-0.173793	0.434047	c_b
P19838	NFKB1	26	-0.281189	-0.455342	0.736531	0.677461	0.336723	-1.01418	e_e
P19883	FST	7	-0.0377863	-0.165854	0.203641	1.13791	-1.0213	-0.116609	d_c
P19971	TYMP	15	0.434987	-0.285474	-0.149513	1.46827	-0.894103	-0.57417	a_c
P20020	ATP2B1	37	-0.257149	0.0838258	0.173323	2.18022	-0.989243	-1.19098	d_b
P20042	EIF2S2	30	-0.20636	0.218524	-0.0121637	-0.447811	0.208306	0.239505	c_a
P20073	ANXA7	21	-0.0642078	-0.186182	0.250389	-0.180065	0.528704	-0.348639	c_d
P20248	CCNA2	11	-0.202068	-0.318384	0.520452	-0.788235	-0.862829	1.65106	c_c
P20290	BTF3	16	-0.201798	-0.0294168	0.231215	-0.61135	-0.0321727	0.643523	c_e
P20336	RAB3A	8	0.0415021	-0.443306	0.401804	-0.838353	0.573939	0.264413	b_e
P20337	RAB3B	12	-0.213424	-0.0380272	0.251451	-0.859219	2.16933	-1.31011	c_d
P20338	RAB4A	8	-0.0772664	-0.104549	0.181816	0.178091	0.0503108	-0.228401	d_e
P20339	RAB5A	13	-0.371729	0.0373476	0.334381	-0.0733324	-0.233328	0.30666	e_e
P20340	RAB6A	19	-0.27441	0.0184392	0.255971	0.398064	-0.186972	-0.211092	d_e
P20585	MSH3	22	0.0510312	-0.0278967	-0.0231345	-0.49187	-0.410783	0.902653	b_c
P20591	MX1	10	-0.99841	1.53087	-0.53246	1.87937	-2.55421	0.674838	d_b
P20594	NPR2	6	0.199072	-0.363025	0.163953	-0.666405	1.40216	-0.735759	b_d
P20618	PSMB1	13	-0.0876196	0.137736	-0.0501169	-0.117699	-0.642842	0.760541	e_b
P20645	M6PR	10	0.00279546	0.0669776	-0.0697731	0.0912695	0.0204394	-0.111709	e_e
P20674	COX5A	6	0.14004	-0.354242	0.214202	-0.0164629	-0.441908	0.458371	e_c
P20700	LMNB1	53	0.0163755	-0.828584	0.812208	-1.34817	-0.981624	2.32979	b_c
P20774	OGN	4	0.16644	-0.147926	-0.0185134	2.54964	-2.2665	-0.283144	a_c
P20810	CAST	43	0.509688	-0.229508	-0.28018	1.7749	-0.0248149	-1.75008	a_e
P20839	IMPDH1	17	-0.192433	0.18771	0.00472282	0.134211	0.345663	-0.479874	e_a
P20908	COL5A1	30	0.979284	-0.465685	-0.513598	1.29593	0.811364	-2.1073	a_d
P20936	RASA1	19	-0.447217	-0.0772645	0.524481	0.767231	0.412619	-1.17985	d_d
P20962	PTMS	7	0.0889561	-0.13012	0.0411634	0.722089	0.0356291	-0.757718	a_e
P21127	CDK11B	26	0.360862	0.0552668	-0.416129	-0.231876	-0.608775	0.840651	b_b
P21246	PTN	6	1.00118	-1.1099	0.108721	1.7158	-2.18841	0.472601	a_c
P21266	GSTM3	17	-0.746439	0.100147	0.646292	1.76118	-0.090023	-1.67116	d_e
P21281	ATP6V1B2	34	-0.0043182	0.136917	-0.132599	0.0360112	0.352751	-0.388762	e_a
P21283	ATP6V1C1	30	0.0126366	0.0657241	-0.0783607	-0.0980435	0.734142	-0.636099	e_a
P21291	CSRP1	14	0.447641	-0.294711	-0.152929	1.94112	0.189835	-2.13096	a_d
P21333	FLNA	174	0.0918117	-0.316837	0.225025	0.305822	0.745869	-1.05169	a_d
P21359	NF1	13	-0.103385	0.135977	-0.032592	0.22357	-0.135862	-0.087708	e_e
P21397	MAOA	10	-0.0663973	-0.526955	0.593352	0.637517	-1.53135	0.893836	d_c
P21399	ACO1	42	-0.103232	-1.08052	1.18375	0.28215	0.535692	-0.817842	d_d
P21453	S1PR1	2	0.215095	0.165909	-0.381003	-0.214821	0.530057	-0.315235	e_e
P21579	SYT1	4	-0.0684273	0.441045	-0.372617	-1.09532	-0.647301	1.74262	c_b
P21580	TNFAIP3	2	-0.865814	1.03456	-0.168745	1.94505	-1.77245	-0.172604	d_b
P21589	NT5E	21	0.296696	0.465034	-0.76173	0.227299	2.03355	-2.26085	e_a
P21675	TAF1	6	0.157773	0.0783515	-0.236124	-0.280542	0.105891	0.174651	e_e
P21709	EPHA1	6	0.134431	1.47631	-1.61074	-0.723013	-0.973525	1.69654	e_b
P21741	MDK	8	0.174951	-0.473432	0.298481	0.805049	-1.42727	0.622216	e_c
P21796	VDAC1	26	-0.279811	-0.145171	0.424981	0.0362208	-0.0886875	0.0524666	e_e
P21810	BGN	5	-0.0917553	-0.390361	0.482117	1.14989	0.594157	-1.74405	e_e
P21860	ERBB3	3	-0.393515	0.98162	-0.588105	0.217734	-1.48937	1.27163	e_b
P21912	SDHB	21	0.00946672	-0.147123	0.137656	-0.0196945	-0.387422	0.407116	e_c
P21926	CD9	6	-0.0132687	-0.187696	0.200964	0.902918	-0.774772	-0.128146	d_c
P21953	BCKDHB	7	-0.444353	0.536187	-0.0918346	0.448157	-1.30529	0.857131	d_b
P21964	COMT	16	-0.28319	0.150042	0.133148	0.844785	0.965945	-1.81073	d_a
P21980	TGM2	25	-0.239268	0.454307	-0.215038	2.72362	-0.669109	-2.05451	d_b
P22033	MUT	27	-0.309528	-0.205529	0.515057	-0.0147084	-0.407797	0.422505	e_c
P22059	OSBP	34	-0.0161688	-0.142319	0.158488	0.267687	-0.156437	-0.11125	d_c
P22061	PCMT1	18	-0.0480197	-0.0597767	0.107796	-0.0341167	0.359777	-0.32566	e_d
P22087	FBL	9	0.715745	0.511811	-1.22756	-1.3244	0.102668	1.22173	b_e
P22090	RPS4Y1	10	1.03356	0.468554	-1.50211	-0.825812	1.24119	-0.415381	b_e
P22102	GART	54	-0.0841719	0.286688	-0.202516	-0.786046	0.0842565	0.70179	c_a
P22223	CDH3	13	0.00152863	-0.427265	0.425736	0.628416	-1.86145	1.23303	e_c
P22234	PAICS	37	-0.168631	-0.154412	0.323043	-0.605391	-0.736115	1.34151	c_c
P22307	SCP2	28	-0.299362	0.014288	0.285074	-0.0519091	0.956583	-0.904674	e_a
P22314	UBA1	59	-0.166806	-0.0957334	0.26254	0.106475	0.039646	-0.146121	d_e
P22392	NME2	15	-0.0726176	0.189005	-0.116387	-0.582532	0.58433	-0.00179718	c_a
P22413	ENPP1	19	-0.00779197	-0.261893	0.269685	0.199363	-0.59191	0.392547	e_c
P22415	USF1	4	-0.121738	-0.222087	0.343825	-0.00544771	-0.423823	0.429271	e_e
P22466	GAL	3	-0.26473	-0.0180876	0.282818	-0.117155	-0.875682	0.992837	e_e
P22570	FDXR	23	0.0168954	-0.169949	0.153054	0.147065	0.298698	-0.445763	a_d
P22626	HNRNPA2B1	29	-0.134643	0.0332918	0.101351	-0.455987	-0.435518	0.891504	c_b
P22670	RFX1	8	0.148547	-0.0337472	-0.1148	-0.0444625	-0.191113	0.235575	e_e
P22676	CALB2	25	0.342574	-0.397279	0.0547049	0.98218	-0.520688	-0.461492	a_c
P22681	CBL	34	-0.148037	-0.14409	0.292127	-0.629663	-0.1794	0.809063	c_c
P22692	IGFBP4	5	-0.116952	0.278942	-0.16199	0.204743	0.952689	-1.15743	e_a
P22694	PRKACB	11	0.198198	-0.309847	0.111649	0.337481	0.19267	-0.530151	e_e
P22695	UQCRC2	23	-0.317106	-0.0124965	0.329602	-0.153138	-0.600919	0.754056	c_e
P22830	FECH	16	0.168606	-0.02395	-0.144656	-0.31905	0.0232821	0.295768	b_e
P22914	CRYGS	3	0.400877	-0.374862	-0.0260152	1.80657	-1.74694	-0.0596304	e_e
P23025	XPA	6	-0.334696	0.160283	0.174414	0.777739	-0.645735	-0.132004	d_b
P23141	CES1	11	-0.183364	-0.519048	0.702412	-0.0718491	-1.63575	1.7076	e_c
P23142	FBLN1	23	0.20346	-0.849832	0.646372	1.56905	-1.73981	0.170752	a_c
P23193	TCEA1	30	-0.0894546	-0.157372	0.246826	-0.26472	-0.565674	0.830394	c_c
P23219	PTGS1	8	-0.173584	0.45388	-0.280296	0.332099	2.46828	-2.80038	e_a
P23229	ITGA6	44	-0.189665	-0.0104114	0.200076	-0.138227	-0.134374	0.272601	c_e
P23246	SFPQ	36	-0.128131	-0.0314321	0.159563	-0.0549426	-1.03811	1.09305	e_c
P23258;Q9NRH3	TUBG1;TUBG2	17	0.0741212	0.044534	-0.118655	-0.187729	0.127576	0.0601525	b_e
P23284	PPIB	20	-0.132246	-0.232977	0.365223	0.341501	0.238278	-0.579778	d_d
P23352	KAL1	6	-0.0555791	-0.407688	0.463267	-1.19901	0.0947853	1.10423	e_e
P23368	ME2	28	-0.0548737	-0.167655	0.222529	-0.725014	0.125741	0.599273	c_e
P23378	GLDC	37	-0.13628	-0.459051	0.595331	-0.657206	-0.731737	1.38894	c_c
P23381	WARS	29	0.0734092	-0.195959	0.122549	0.00560349	0.562539	-0.568143	e_d
P23396	RPS3	21	-0.155266	0.640802	-0.485535	-0.565704	0.119819	0.445885	c_a
P23434	GCSH	5	-0.140974	-0.341848	0.482823	-0.0682002	-1.20477	1.27297	e_c
P23443	RPS6KB1	7	-0.41047	0.0459261	0.364544	0.669281	0.316926	-0.986207	d_a
P23458	JAK1	8	-0.216528	0.143715	0.072813	0.324878	1.02745	-1.35233	e_e
P23468	PTPRD	16	0.207368	-0.215336	0.00796807	0.795607	-1.90016	1.10455	a_c
P23471	PTPRZ1	10	-0.127718	0.186416	-0.0586979	-1.34172	-0.820882	2.1626	c_b
P23497	SP100	21	-0.0573302	-0.0612933	0.118623	-0.0658485	-1.02196	1.0878	e_c
P23511	NFYA	3	0.0146162	-0.266924	0.252308	-0.19589	-0.0254874	0.221377	e_c
P23526	AHCY	31	-0.235857	-0.0500995	0.285956	-0.42462	-0.505993	0.930613	c_c
P23528	CFL1	26	0.013767	0.146906	-0.160673	0.447137	0.392922	-0.840059	e_e
P23588	EIF4B	57	-0.120089	-0.188355	0.308444	-0.191797	0.0451308	0.146666	c_d
P23610	F8A1	5	-0.0277391	0.378646	-0.350907	-0.212156	0.260284	-0.0481281	e_e
P23634	ATP2B4	40	0.0795334	0.0534329	-0.132966	1.86499	0.107094	-1.97209	a_e
P23743	DGKA	13	-0.812066	0.0148514	0.797215	0.962769	0.537054	-1.49982	d_a
P23786	CPT2	27	0.158016	0.650218	-0.808233	-0.167156	-0.621215	0.788371	b_b
P23919	DTYMK	16	-0.302738	0.119154	0.183584	-0.196061	0.0239429	0.172118	c_a
P23921	RRM1	39	-0.306366	0.11057	0.195795	-0.616492	-0.134601	0.751094	c_e
P24043	LAMA2	19	0.222274	-0.0240377	-0.198236	0.0276916	-0.0811825	0.0534909	e_e
P24385	CCND1	9	-0.237953	-0.620426	0.858378	-0.0577278	1.34971	-1.29199	e_d
P24386	CHM	18	0.0303086	-0.132009	0.101701	0.1123	0.0962732	-0.208573	e_e
P24387	CRHBP	3	0.236993	0.235192	-0.472185	1.10278	-1.41971	0.316923	a_b
P24534	EEF1B2	13	0.234563	-0.13126	-0.103303	-0.18116	0.180579	0.000581	b_d
P24539	ATP5F1	14	-0.0681963	-0.0367791	0.104975	-0.400952	-0.272851	0.673803	c_c
P24592	IGFBP6	4	0.331363	-0.172224	-0.159139	1.19624	0.297967	-1.49421	e_e
P24666	ACP1	12	0.0135364	0.219239	-0.232775	0.255342	-0.122995	-0.132347	e_e
P24723	PRKCH	2	-0.362318	0.997721	-0.635403	1.24979	-1.33523	0.0854413	d_e
P24752	ACAT1	23	0.146919	-0.186166	0.0392467	-0.396319	0.482134	-0.085815	b_d
P24821	TNC	58	-0.0309436	-0.404543	0.435487	2.16403	-0.469678	-1.69435	d_c
P24844	MYL9	16	-0.465486	0.556553	-0.0910677	0.638022	0.883411	-1.52143	d_a
P24928	POLR2A	84	0.141276	-0.0330075	-0.108268	-0.504804	-0.557571	1.06237	b_c
P24941	CDK2	14	-0.405928	-0.0556074	0.461536	0.552471	-0.752316	0.199845	d_c
P25054	APC	27	0.0533449	-0.189898	0.136553	-0.142516	-0.295575	0.438091	e_c
P25098	ADRBK1	13	-0.151652	-0.0642517	0.215904	-0.00186572	-0.411633	0.413499	e_c
P25205	MCM3	72	-0.100987	0.15574	-0.0547531	-1.03006	-0.921583	1.95164	c_b
P25311	AZGP1	7	-0.736684	0.0558006	0.680883	-1.38245	-0.0412647	1.42372	c_e
P25325	MPST	18	-0.116988	0.0269766	0.0900111	0.248871	-0.688312	0.439441	d_b
P25391	LAMA1	28	0.358418	-0.692094	0.333676	1.02227	-1.29547	0.273203	a_c
P25398	RPS12	12	-0.351622	0.156644	0.194978	-0.318555	-0.00875307	0.327308	e_e
P25440	BRD2	16	0.0345698	0.11329	-0.14786	-0.627488	-0.400753	1.02824	b_b
P25445	FAS	9	0.0905214	0.256717	-0.347238	0.443478	1.43622	-1.8797	e_a
P25490	YY1	5	-0.334593	0.299473	0.0351207	0.791729	-1.71086	0.919128	d_b
P25685	DNAJB1	28	0.0300606	0.309348	-0.339409	0.476921	-0.564004	0.0870831	a_b
P25686	DNAJB2	9	-0.234537	-0.144517	0.379054	0.782201	0.627187	-1.40939	d_d
P25705	ATP5A1	46	-0.188605	-0.0220706	0.210676	-0.455997	-0.274805	0.730802	c_e
P25786	PSMA1	20	-0.079634	0.0258041	0.0538299	-0.181522	-0.336162	0.517684	c_b
P25787	PSMA2	12	-0.000211	0.0888855	-0.088675	-0.289603	-0.185242	0.474845	e_b
P25788	PSMA3	19	-0.0216861	-0.0704809	0.092167	-0.217581	-0.331361	0.548942	c_c
P25789	PSMA4	22	-0.179928	0.145123	0.0348054	-0.330139	-0.289618	0.619757	c_b
P25815	S100P	2	0.970499	-0.498892	-0.471607	2.54516	-3.04519	0.500034	a_c
P25942	CD40	3	-0.491121	-0.102535	0.593655	0.0326279	-0.947759	0.915131	e_c
P26006	ITGA3	18	0.50739	-0.139627	-0.367764	0.807405	0.688894	-1.4963	a_d
P26038	MSN	65	-0.0275622	-0.228364	0.255926	0.750638	0.432698	-1.18334	d_d
P26196	DDX6	27	-0.0484058	-0.0549035	0.103309	-0.372746	-0.150764	0.52351	c_c
P26232	CTNNA2	21	0.315801	-0.410282	0.0944807	0.345542	-0.735019	0.389477	e_c
P26358	DNMT1	84	-0.0631116	0.0437516	0.01936	-0.646343	-0.449092	1.09543	c_b
P26368	U2AF2	21	0.15523	0.00424995	-0.15948	-0.322593	-0.516965	0.839558	b_b
P26374	CHML	21	-0.14663	-0.16979	0.316419	-0.458833	-0.364803	0.823635	c_c
P26440	IVD	19	-0.59406	0.0849888	0.509071	-0.581102	-0.233624	0.814726	c_b
P26447	S100A4	8	0.414095	0.0890878	-0.503182	1.44985	2.18797	-3.63782	a_a
P26572	MGAT1	11	-0.0218745	-0.142329	0.164204	-0.0141114	0.572389	-0.558278	e_d
P26583	HMGB2	19	0.138269	-0.331908	0.193639	0.183976	-1.12911	0.945139	a_c
P26599	PTBP1	23	-0.35864	0.345807	0.0128326	-0.0806159	-0.717019	0.797635	e_b
P26639	TARS	52	0.0713241	-0.0469582	-0.0243659	-0.92248	0.0587135	0.863766	b_e
P26640	VARS	48	0.0537839	0.0571595	-0.110943	-0.405086	0.11207	0.293016	b_e
P26641	EEF1G	35	0.12902	-0.00287623	-0.126144	-0.13463	0.186425	-0.0517949	e_e
P26885	FKBP2	6	0.0250763	-0.41706	0.391984	0.377645	0.0357001	-0.413345	a_e
P26998	CRYBB3	10	0.271701	-0.563895	0.292194	1.27454	-1.50287	0.22833	e_c
P27105	STOM	14	0.518917	-0.254377	-0.264539	0.814746	0.276186	-1.09093	a_e
P27144	AK4	11	0.219676	0.410172	-0.629848	-1.82667	-0.833902	2.66057	b_b
P27338	MAOB	5	-0.113161	0.0481618	0.0649988	0.358606	-2.16499	1.80639	e_b
P27348	YWHAQ	26	0.0970634	-0.100174	0.00311025	0.163627	-0.0539296	-0.109698	e_e
P27361	MAPK3	16	-0.304249	0.220171	0.0840783	0.437876	0.241076	-0.678952	d_a
P27448	MARK3	12	0.164213	-0.269795	0.105582	-0.0590966	-0.364171	0.423268	e_e
P27469	G0S2	4	0.254452	0.0342148	-0.288667	-0.253976	0.0410024	0.212973	e_e
P27487	DPP4	25	0.671658	0.149487	-0.821145	1.27891	1.51113	-2.79004	a_a
P27540	ARNT	9	0.0510136	0.101797	-0.152811	0.169333	-0.327979	0.158646	e_e
P27694	RPA1	29	-0.0318695	-0.326272	0.358141	-0.20878	-0.912132	1.12091	c_c
P27695	APEX1	22	-0.264924	0.296319	-0.0313954	-0.235043	-0.812073	1.04712	c_b
P27707	DCK	13	-0.214028	-0.0320067	0.246034	0.0868157	0.365701	-0.452517	e_d
P27708	CAD	74	0.287058	0.266226	-0.553284	-0.732891	-0.511706	1.2446	b_b
P27797	CALR	31	0.0499383	-0.382636	0.332697	0.304016	0.363552	-0.667568	a_d
P27816	MAP4	69	-0.0336808	0.00683317	0.0268476	0.25785	0.418482	-0.676331	d_a
P27824	CANX	37	-0.0232506	-0.188215	0.211466	-0.0272783	0.336572	-0.309293	e_d
P27986	PIK3R1	14	-0.610117	0.338231	0.271886	0.65129	0.191749	-0.843039	d_e
P28062	PSMB8	10	-0.128465	0.327001	-0.198537	-0.110533	0.847961	-0.737428	c_a
P28065	PSMB9	3	0.457506	0.166393	-0.623899	-0.822384	2.37051	-1.54812	e_a
P28066	PSMA5	15	0.0643809	-0.231316	0.166936	-0.164238	-0.130088	0.294326	b_e
P28070	PSMB4	10	-0.187862	-0.0755273	0.26339	-0.161664	-0.22895	0.390614	e_e
P28072	PSMB6	14	-0.184242	-0.0284291	0.212671	-0.179319	-0.316677	0.495996	e_e
P28074	PSMB5	17	-0.160807	-0.04951	0.210317	-0.22342	-0.364802	0.588222	e_e
P28161	GSTM2	14	-0.497979	0.178504	0.319475	0.97294	0.216908	-1.18985	d_a
P28288	ABCD3	18	-0.234924	0.107511	0.127412	0.0174099	0.325592	-0.343002	e_e
P28290	SSFA2	14	-0.430552	-0.643084	1.07364	2.39892	-1.03123	-1.36769	d_c
P28300	LOX	11	-0.0577613	-0.0886181	0.146379	0.29729	2.15567	-2.45296	e_d
P28331	NDUFS1	38	0.0628669	-0.0823775	0.0195105	0.126458	-0.407166	0.280707	a_c
P28340	POLD1	37	0.557959	0.52087	-1.07883	-0.431949	-0.815196	1.24714	b_b
P28370	SMARCA1	41	-0.139503	0.514461	-0.374958	-0.0543475	-1.00705	1.0614	e_b
P28482	MAPK1	20	0.0143322	0.0540156	-0.0683478	0.318656	0.408544	-0.7272	e_a
P28676	GCA	12	-0.214609	0.248042	-0.0334331	-0.239511	-1.91498	2.1545	c_b
P28702	RXRB	8	-0.194915	-0.0117211	0.206637	-0.0619399	-0.0583664	0.120306	e_e
P28715	ERCC5	18	-0.00628048	-0.113196	0.119476	0.0741568	0.0119696	-0.0861264	e_e
P28799	GRN	6	-0.173199	0.00875285	0.164446	-0.10531	0.667913	-0.562603	e_a
P28827	PTPRM	6	0.403586	-0.735437	0.331851	0.891565	0.554461	-1.44603	a_d
P28838	LAP3	36	-0.230275	0.116509	0.113766	0.0485197	0.0551118	-0.103631	d_e
P28908	TNFRSF8	4	-0.318972	-0.29168	0.610652	-1.99147	-0.86466	2.85613	c_c
P29034	S100A2	7	1.27564	0.0761864	-1.35183	1.47681	-1.69703	0.220217	a_e
P29083	GTF2E1	18	0.448792	0.0765484	-0.52534	-0.57751	-0.504467	1.08198	b_b
P29084	GTF2E2	13	-0.00382414	0.24303	-0.239206	-0.31981	-0.580116	0.899926	e_b
P29144	TPP2	63	-0.0731763	0.0561687	0.0170076	0.015208	0.163273	-0.178481	e_e
P29218	IMPA1	15	0.111064	-0.0128244	-0.0982397	0.108291	-0.0182365	-0.0900549	e_e
P29279	CTGF	18	-0.0232444	0.0942673	-0.0710229	-0.692714	2.17578	-1.48307	c_a
P29317	EPHA2	29	0.1495	-0.357899	0.208399	-0.103224	0.552727	-0.449503	e_d
P29323	EPHB2	14	-0.0584847	-0.0599808	0.118465	-0.0750863	0.977432	-0.902346	e_d
P29350	PTPN6	16	-0.056964	1.78677	-1.7298	0.457538	-2.54707	2.08954	e_b
P29353	SHC1	22	-0.114146	-0.09046	0.204606	-0.172273	0.50744	-0.335167	c_d
P29372	MPG	9	0.150886	-0.0942969	-0.0565886	-0.114381	0.0995009	0.0148801	e_e
P29373	CRABP2	13	0.25646	-0.65973	0.403271	1.3592	-2.08343	0.724228	a_c
P29374	ARID4A	7	0.194481	0.206032	-0.400514	-0.029067	-0.609497	0.638564	e_b
P29401	TKT	46	-0.065089	-0.277171	0.34226	-0.494019	-0.390019	0.884038	c_c
P29466	CASP1	7	-0.079689	-1.70312	1.78281	0.162412	2.28919	-2.4516	e_d
P29508	SERPINB3	15	-0.576646	-0.143544	0.72019	-1.08478	-0.139281	1.22406	c_e
P29536	LMOD1	10	-0.693354	-0.649646	1.343	1.73381	1.41337	-3.14718	d_d
P29558	RBMS1	5	0.0366013	-0.281888	0.245287	0.62731	0.360637	-0.987947	a_d
P29590	PML	27	-0.117536	-0.417529	0.535065	0.195616	0.0896222	-0.285238	d_d
P29692	EEF1D	21	0.052087	-0.276671	0.224584	-0.171737	0.152455	0.0192824	b_d
P29762	CRABP1	14	0.51639	0.521864	-1.03825	-1.33028	-2.19335	3.52363	b_b
P29966	MARCKS	17	0.109226	-0.227212	0.117986	0.497522	0.800017	-1.29754	a_d
P29972	AQP1	4	0.846089	-1.42574	0.579653	2.87574	-3.42253	0.546782	a_c
P29992	GNA11	16	-0.228965	-0.199622	0.428586	0.30873	0.598641	-0.907371	d_d
P30038	ALDH4A1	20	-0.054675	0.639991	-0.585316	0.131309	-0.758527	0.627218	e_b
P30039	PBLD	4	0.336019	0.294882	-0.630902	0.687272	0.801846	-1.48912	a_a
P30040	ERP29	20	-0.130293	-0.184351	0.314644	-0.308611	-0.2628	0.571411	c_c
P30041	PRDX6	22	0.321888	-0.579322	0.257434	-0.100332	0.196482	-0.0961501	e_d
P30043	BLVRB	11	-0.464146	0.127777	0.336369	0.355242	0.192389	-0.547631	d_e
P30044	PRDX5	11	-0.129815	-0.156039	0.285854	0.532631	-0.169265	-0.363366	d_e
P30046;A6NHG4	DDT;DDTL	5	-0.0159357	-0.0434203	0.059356	0.0458019	0.0827694	-0.128571	e_e
P30047	GCHFR	3	-0.450761	-0.315356	0.766118	0.0536381	-1.23329	1.17965	e_c
P30048	PRDX3	12	-0.110416	-0.167056	0.277472	-0.272665	-0.504798	0.777463	e_c
P30049	ATP5D	3	-0.177524	-0.0532048	0.230729	-0.340533	-0.255121	0.595654	c_c
P30084	ECHS1	16	-0.422799	0.0699944	0.352805	-0.252031	-0.260196	0.512227	c_b
P30085	CMPK1	17	-0.0325808	-0.193919	0.2265	0.760632	0.883264	-1.6439	d_d
P30086	PEBP1	15	0.0507867	-0.371867	0.321081	-0.429603	0.257943	0.171661	b_d
P30101	PDIA3	47	-0.428023	0.00716514	0.420857	-0.0560532	-0.148024	0.204077	e_e
P30153	PPP2R1A	34	-0.118734	0.0163239	0.10241	0.0620118	-0.165989	0.103977	e_e
P30154	PPP2R1B	17	0.506737	0.00358805	-0.510325	-0.857152	-0.309063	1.16621	b_e
P30260	CDC27	16	-0.260566	0.15811	0.102456	0.1531	-0.693293	0.540194	d_b
P30279	CCND2	6	0.216742	0.548855	-0.765596	1.62488	-2.71842	1.09354	a_b
P30291	WEE1	6	-0.25612	0.780561	-0.524441	-0.189463	-1.42403	1.61349	c_b
P30307	CDC25C	11	0.209403	0.109851	-0.319254	-0.327144	-0.431672	0.758817	e_e
P30405	PPIF	13	-0.384501	0.242316	0.142185	-0.648067	-0.0676835	0.71575	c_e
P30414	NKTR	5	0.215443	-0.0328998	-0.182544	-0.00232391	-0.217529	0.219853	e_e
P30419	NMT1	19	0.0384996	-0.161869	0.123369	0.0264928	-0.0336159	0.00712316	e_e
P30447	HLA-A	20	-0.119663	0.402431	-0.282768	-0.416773	1.35804	-0.941264	e_a
P30491;P30685;P30495;P30487;P30488;P30483;P03989	HLA-B	20	0.170287	0.102937	-0.273224	-0.439922	2.19546	-1.75554	e_a
P30504	HLA-C	20	-0.171842	0.372076	-0.200234	-0.876537	0.67919	0.197348	c_a
P30519	HMOX2	26	-0.207447	-0.0574179	0.264865	-0.119804	0.215127	-0.0953224	c_e
P30520	ADSS	22	-0.334533	-0.0299128	0.364445	-0.525892	-0.112436	0.638328	c_e
P30530	AXL	15	-0.159828	-0.00563743	0.165465	0.698171	0.0372399	-0.73541	d_e
P30533	LRPAP1	26	-0.180955	0.00820385	0.172752	0.251111	-0.00118032	-0.249931	d_e
P30536	TSPO	4	-0.096742	0.237933	-0.141191	0.432465	2.66086	-3.09333	e_a
P30559	OXTR	2	0.379436	0.0011685	-0.380605	0.352776	2.68918	-3.04196	e_a
P30566	ADSL	24	-0.149272	-0.130259	0.279531	-0.448243	-0.0148636	0.463106	c_e
P30622	CLIP1	74	0.370621	-0.0608311	-0.309789	0.948575	0.166699	-1.11527	a_d
P30626	SRI	12	-0.0885759	0.0449901	0.0435858	-0.0851628	-0.284009	0.369172	e_e
P30740	SERPINB1	17	-0.0757372	0.00736299	0.0683742	0.478897	0.705159	-1.18406	d_a
P30825	SLC7A1	7	-0.0697357	-0.210471	0.280207	-0.514009	0.756251	-0.242243	c_d
P30876	POLR2B	52	-0.0961504	0.0362552	0.0598952	-0.275357	-0.568244	0.843601	c_b
P30990	NTS	3	0.0430601	0.00660179	-0.0496619	-0.532645	-0.897013	1.42966	e_e
P31040	SDHA	28	-0.016438	-0.180044	0.196482	0.0891353	-0.226713	0.137578	e_c
P31146	CORO1A	11	0.341764	0.40041	-0.742174	-1.19869	-0.415446	1.61414	b_b
P31150	GDI1	39	0.0351037	-0.0672058	0.0321021	0.676069	-0.191536	-0.484533	a_e
P31153	MAT2A	21	-0.0434605	0.00293082	0.0405297	-0.452387	0.0425748	0.409812	c_e
P31321	PRKAR1B	10	0.126879	-0.192853	0.0659748	0.172372	0.230849	-0.40322	e_e
P31323	PRKAR2B	11	0.208012	0.0996288	-0.307641	-0.906359	-0.468481	1.37484	b_b
P31327	CPS1	40	-0.353777	0.372933	-0.0191564	0.228235	-1.38584	1.15761	d_b
P31350	RRM2	24	0.000793	-0.30759	0.306796	-0.502372	-0.0586318	0.561004	b_e
P31431	SDC4	5	-0.00143541	-0.0473725	0.0488079	0.906311	-0.0799619	-0.826349	d_e
P31483	TIA1	16	-0.0444454	-0.354454	0.3989	-0.062318	-0.429658	0.491976	e_c
P31641	SLC6A6	4	-0.189894	-0.340857	0.530751	-1.09604	-0.104251	1.20029	c_e
P31689	DNAJA1	25	0.0658644	-0.156131	0.0902663	-0.170531	-0.660433	0.830965	e_c
P31749	AKT1	18	-0.574152	-0.248214	0.822367	1.05058	0.360664	-1.41124	d_d
P31751	AKT2	15	-0.080171	-0.168944	0.249115	0.418636	0.331469	-0.750105	d_d
P31930	UQCRC1	25	-0.29733	-0.119279	0.416609	-0.240167	-0.509026	0.749193	c_c
P31937	HIBADH	10	-0.139986	0.00449786	0.135488	0.192356	-0.0399821	-0.152374	d_e
P31939	ATIC	48	-0.670013	-0.00917051	0.679183	-0.298816	-0.413984	0.7128	c_c
P31942	HNRNPH3	16	-0.0537902	0.175962	-0.122172	-0.355151	-0.564342	0.919494	c_b
P31943	HNRNPH1	20	0.0454935	0.300974	-0.346467	-0.135812	-0.708585	0.844397	e_b
P31944	CASP14	5	-0.139582	-0.41665	0.556232	-0.866436	0.522571	0.343866	c_e
P31946	YWHAB	23	-0.123873	-0.0762161	0.200089	0.314774	0.022858	-0.337632	d_e
P31947	SFN	23	0.0797883	-0.25706	0.177272	0.716914	-1.01963	0.302714	e_c
P31948	STIP1	59	-0.0584237	-0.134281	0.192705	-0.300462	-0.324163	0.624626	c_c
P31949	S100A11	9	0.0830873	-0.0707393	-0.012348	1.84194	0.0505172	-1.89246	a_e
P32004	L1CAM	26	0.0597377	-0.390639	0.330901	0.472282	-0.104953	-0.367329	a_c
P32019	INPP5B	12	-0.0309343	0.469985	-0.439051	-0.400742	-0.624002	1.02474	c_b
P32119	PRDX2	18	-0.01018	-0.185433	0.195613	0.229069	-0.868259	0.63919	d_c
P32121	ARRB2	13	0.375924	0.00666274	-0.382586	-0.698105	-0.50544	1.20355	b_e
P32189;Q14409	GK;GK3P	14	-0.493206	0.424804	0.0684022	-0.410149	0.7768	-0.366651	c_a
P32320	CDA	4	0.518245	-0.155538	-0.362707	-0.117773	0.208851	-0.0910772	e_e
P32321	DCTD	14	0.0366523	-0.2302	0.193548	0.487397	0.180478	-0.667875	a_e
P32322	PYCR1	15	-0.00667793	-0.235338	0.242016	-0.342628	-0.287912	0.63054	e_c
P32455	GBP1	18	-0.591213	-0.458414	1.04963	0.640888	2.3895	-3.03038	e_d
P32456	GBP2	5	-1.10614	0.136898	0.969246	2.86949	-1.29423	-1.57525	d_b
P32519	ELF1	4	-0.154635	0.193933	-0.039298	0.516097	-0.589614	0.0735167	d_e
P32780	GTF2H1	6	-0.317629	0.013761	0.303868	0.0357883	-0.211929	0.176141	e_e
P32856	STX2	10	-0.181902	-0.19577	0.377671	0.104184	0.661165	-0.765349	d_d
P32929	CTH	18	-0.0158932	-0.269406	0.285299	-0.835218	-0.705045	1.54026	c_c
P33121	ACSL1	21	-0.351083	-0.270969	0.622052	0.683624	0.437499	-1.12112	d_d
P33151	CDH5	5	0.0232414	-0.485172	0.46193	2.51593	-2.48262	-0.0333103	a_c
P33176	KIF5B	82	-0.31692	0.279175	0.0377459	0.430809	0.0719342	-0.502743	d_a
P33240	CSTF2	25	0.0911912	-0.0840871	-0.00710404	-0.151539	-0.28997	0.44151	e_e
P33316	DUT	14	-0.346945	-0.0597594	0.406704	-0.892562	-0.613655	1.50622	c_c
P33552	CKS2	5	0.26069	0.0562937	-0.316984	-0.695131	-0.195951	0.891081	b_e
P33764	S100A3	3	0.707234	0.137629	-0.844863	2.97289	-0.0468606	-2.92603	a_e
P33897	ABCD1	8	-0.0423186	-0.0583045	0.100623	0.125929	0.148524	-0.274452	e_e
P33908	MAN1A1	7	-0.652606	0.463459	0.189147	1.81728	-1.19449	-0.622793	d_b
P33981	TTK	21	0.71315	0.667342	-1.38049	-1.23457	-0.931463	2.16604	b_b
P33991	MCM4	44	0.169582	0.320904	-0.490486	-0.887221	-0.912918	1.80014	b_b
P33992	MCM5	44	-0.0386792	0.262654	-0.223975	-1.05208	-0.75735	1.80943	c_b
P33993	MCM7	51	0.484671	0.24771	-0.732381	-1.13616	-0.649765	1.78593	b_b
P34059	GALNS	9	-0.119713	0.0382559	0.081457	0.810515	-0.317606	-0.492909	e_e
P34741	SDC2	3	-0.185072	0.149885	0.0351869	-0.0757178	-0.172646	0.248364	e_e
P34896	SHMT1	19	-0.00366789	-0.278358	0.282026	0.138747	-0.483561	0.344814	e_c
P34897	SHMT2	32	-0.17786	-0.0334885	0.211349	-0.986885	-0.0752784	1.06216	c_e
P34913	EPHX2	13	-0.172424	-0.490241	0.662665	-0.102463	-0.671497	0.77396	e_c
P34932	HSPA4	72	-0.144125	-0.0115626	0.155687	-0.720504	-0.265648	0.986152	c_c
P34949	MPI	8	-0.45198	0.0152783	0.436702	0.518657	-0.089674	-0.428983	d_e
P35052	GPC1	8	0.18917	-0.0609062	-0.128264	0.320025	0.392618	-0.712643	e_e
P35080	PFN2	10	-0.149099	-0.037861	0.18696	0.989358	-0.562187	-0.427171	d_c
P35221	CTNNA1	61	0.161041	-0.38136	0.22032	0.541107	-0.844682	0.303575	a_c
P35222	CTNNB1	35	0.201452	-0.358655	0.157204	0.700813	-0.979316	0.278503	a_c
P35226	BMI1	4	-0.336847	-0.910106	1.24695	1.06579	0.258574	-1.32436	d_d
P35227	PCGF2	5	-0.0357023	0.0503901	-0.0146878	-0.916781	-0.21328	1.13006	c_e
P35232	PHB	21	-0.242398	0.0311941	0.211204	-0.648328	-0.499372	1.1477	c_b
P35236	PTPN7	6	1.13439	-0.521576	-0.612814	-0.665396	0.108307	0.557089	e_e
P35237	SERPINB6	27	0.156007	0.0130957	-0.169103	0.656771	1.02408	-1.68085	a_a
P35240	NF2	16	-0.17644	-0.341563	0.518002	0.35231	1.12078	-1.47309	d_d
P35241	RDX	50	-0.0036449	-0.311651	0.315296	1.13168	-0.759587	-0.37209	d_c
P35244	RPA3	9	0.14859	-0.289907	0.141318	-0.169407	-0.655133	0.82454	e_c
P35249	RFC4	23	-0.0637895	0.0416498	0.0221397	-0.714593	-0.515284	1.22988	c_b
P35250	RFC2	22	-0.0815683	0.512573	-0.431005	-0.484183	-0.396987	0.88117	c_b
P35251	RFC1	19	-0.117967	-0.587374	0.705341	-0.914564	-0.448273	1.36284	c_c
P35269	GTF2F1	32	-0.107434	0.0742919	0.0331424	-0.162803	-0.410867	0.57367	e_e
P35270	SPR	14	-0.0903118	0.217968	-0.127656	0.178828	0.102835	-0.281663	e_e
P35354	PTGS2	3	-0.0892153	0.133824	-0.044609	-0.0998321	2.33521	-2.23538	e_a
P35414	APLNR	3	0.00464442	-0.502208	0.497564	2.27545	-2.41572	0.140269	e_e
P35442	THBS2	7	-0.228764	0.373297	-0.144533	0.181062	1.13934	-1.3204	e_a
P35475	IDUA	7	0.227387	0.155549	-0.382936	1.39402	0.526799	-1.92082	a_a
P35555	FBN1	34	0.259235	-0.0518518	-0.207383	0.640403	1.59763	-2.23803	a_d
P35556	FBN2	35	0.48562	-0.489105	0.00348535	1.32128	0.0343656	-1.35564	a_d
P35568	IRS1	9	-0.10911	-0.416708	0.525818	0.972338	-0.0225424	-0.949795	d_e
P35573	AGL	33	-0.502624	0.413921	0.0887033	0.393485	-0.987895	0.59441	d_b
P35579	MYH9	210	-0.872442	1.01853	-0.146089	0.664074	1.14552	-1.8096	d_a
P35580	MYH10	164	-0.509443	1.05668	-0.547233	0.16343	-1.56938	1.40595	d_b
P35606	COPB2	43	-0.0544059	-0.132162	0.186568	0.421664	0.147281	-0.568945	d_e
P35610	SOAT1	7	-0.1267	-0.143559	0.270259	0.727747	0.841754	-1.5695	d_d
P35611	ADD1	31	-0.107009	-0.230987	0.337996	-0.0575046	-0.594405	0.65191	e_e
P35612	ADD2	27	-0.175976	-0.535396	0.711372	-1.3351	-0.825756	2.16086	c_c
P35613	BSG	16	0.127223	-0.533079	0.405856	-0.02263	-0.73628	0.75891	e_c
P35637	FUS	17	-0.156841	-0.102637	0.259477	-0.137043	-0.769092	0.906135	e_c
P35658	NUP214	50	-0.0516385	-0.225301	0.276939	-0.184481	-0.265917	0.450397	c_c
P35659	DEK	24	-0.0904836	-0.0393195	0.129803	-0.704791	-0.633932	1.33872	c_c
P35670	ATP7B	11	-0.476732	1.18276	-0.706024	1.4425	-1.32035	-0.122154	d_b
P35711;P35712	SOX5;SOX6	2	0.241551	0.00993839	-0.25149	-0.567883	-1.13422	1.7021	b_b
P35754	GLRX	5	0.0327068	0.382393	-0.4151	0.30241	0.890283	-1.19269	e_e
P35790	CHKA	15	-0.142972	-0.0864284	0.2294	-0.404539	-0.396002	0.800542	c_c
P35813	PPM1A	13	-0.157884	-0.0199969	0.177881	0.0820477	-0.147201	0.0651535	e_e
P35908	KRT2	52	-0.433894	0.0636457	0.370248	-0.835597	0.582211	0.253386	e_e
P35914	HMGCL	14	-0.0600878	0.0902168	-0.030129	0.747915	-0.330621	-0.417293	d_e
P35968	KDR	4	-1.033	0.875681	0.157316	-0.406682	0.175548	0.231134	e_e
P35998	PSMC2	34	-0.255704	0.337	-0.0812955	-0.157901	-0.197864	0.355765	e_e
P36021	SLC16A2	3	0.0935941	0.126072	-0.219666	0.278222	1.07337	-1.35159	e_e
P36404	ARL2	10	-0.315204	0.246104	0.0691003	-0.517938	0.0462059	0.471732	c_e
P36405	ARL3	13	-0.00445628	-0.159893	0.164349	0.229684	-0.268748	0.0390639	e_c
P36406	TRIM23	2	0.211749	-0.439595	0.227846	0.691295	0.295617	-0.986912	e_e
P36507	MAP2K2	16	-0.202763	0.11562	0.0871428	0.172593	0.138084	-0.310677	d_a
P36542	ATP5C1	13	-0.0841962	0.161388	-0.0771915	-0.33053	-0.153766	0.484295	c_e
P36543	ATP6V1E1	19	-0.204945	0.241324	-0.0363793	0.0511456	0.406528	-0.457674	e_e
P36551	CPOX	27	-0.0972513	-0.0159007	0.113152	-0.0734462	-0.190908	0.264354	e_e
P36639	NUDT1	7	-0.036925	-0.0952743	0.132199	-0.217661	-0.20664	0.424302	c_c
P36776	LONP1	44	-0.255827	0.2437	0.0121268	-0.478064	-0.0490328	0.527097	c_b
P36871	PGM1	29	-0.116054	-0.209951	0.326004	0.664611	-0.381703	-0.282908	d_c
P36873	PPP1CC	18	0.0889566	-0.312354	0.223398	-0.518423	0.0842869	0.434136	b_e
P36894	BMPR1A	4	-0.120255	0.854169	-0.733914	-0.644383	-0.0949651	0.739348	c_e
P36897	TGFBR1	3	-0.160642	0.233835	-0.0731932	0.0918002	0.209356	-0.301157	e_e
P36915	GNL1	21	-0.0619115	0.116751	-0.0548393	0.199405	-0.288913	0.0895084	d_b
P36954	POLR2I	9	-0.201126	-0.235154	0.43628	-0.00196643	-0.569806	0.571772	e_c
P36955	SERPINF1	8	0.506543	-0.557465	0.0509223	2.18717	-1.95792	-0.22925	a_c
P36957	DLST	18	-0.210427	0.138715	0.0717123	-0.1919	-0.0344867	0.226387	e_e
P36959	GMPR	9	0.15743	0.0014139	-0.158844	0.396267	0.12249	-0.518757	e_e
P36969	GPX4	12	-0.13244	-0.0255738	0.158014	0.311762	-0.089886	-0.221876	e_e
P37108	SRP14	10	0.0804621	0.25932	-0.339782	-0.296481	-0.473689	0.770171	b_b
P37198	NUP62	13	-0.291708	-0.205289	0.496998	-0.272343	-0.325276	0.597619	c_c
P37268	FDFT1	27	0.14455	0.165221	-0.30977	-0.88489	-0.757171	1.64206	b_b
P37275	ZEB1	10	-0.121936	0.0445337	0.0774021	0.395174	0.64667	-1.04184	e_a
P37287	PIGA	3	-0.248856	-0.0141504	0.263006	0.140094	-0.91383	0.773736	e_c
P37802	TAGLN2	24	0.245606	-0.264176	0.0185705	1.69579	0.216612	-1.9124	a_d
P37837	TALDO1	23	0.00232333	0.0597352	-0.0620586	-0.0811315	-0.372954	0.454086	e_b
P37840	SNCA	7	-0.305105	-0.138088	0.443193	-0.741881	-0.228109	0.969991	c_c
P38117	ETFB	18	-0.27785	0.116108	0.161741	0.122528	-0.298734	0.176205	e_e
P38159	RBMX	29	-0.382349	0.457997	-0.0756475	-1.32019	-0.481161	1.80135	c_b
P38398	BRCA1	12	0.025727	0.151859	-0.177586	-0.712563	-0.376576	1.08914	b_e
P38432	COIL	6	0.0064949	0.452864	-0.459359	-0.486096	-1.04443	1.53052	b_b
P38571	LIPA	5	-0.146952	0.358758	-0.211806	-0.51412	1.83694	-1.32282	e_a
P38606	ATP6V1A	37	-0.0799379	0.16462	-0.0846821	-0.0952616	0.300001	-0.20474	c_a
P38646	HSPA9	58	-0.551349	0.0823051	0.469044	-1.06694	0.177841	0.889097	c_a
P38919	EIF4A3	27	-0.07768	0.0470683	0.0306118	-0.468384	-0.676952	1.14534	c_b
P38935	IGHMBP2	3	0.246388	-0.682215	0.435827	0.641994	-1.27524	0.633245	a_c
P38936	CDKN1A	5	-0.0706536	-0.715586	0.786239	1.66443	1.93221	-3.59664	d_d
P39059	COL15A1	13	0.780897	-0.966259	0.185362	2.11791	-1.74618	-0.371733	a_c
P39060	COL18A1	13	-0.151181	-0.0791165	0.230297	1.35673	-1.5003	0.143572	d_c
P39656	DDOST	11	-0.157496	0.0606204	0.0968757	-0.0356369	0.0460327	-0.0103958	e_e
P39687	ANP32A	14	0.106837	-0.45726	0.350423	0.0832926	-1.57071	1.48741	a_c
P39748	FEN1	14	0.0338494	0.57864	-0.612489	-0.342407	-0.831132	1.17354	e_b
P40121	CAPG	13	-0.336156	0.0936221	0.242534	0.996627	-0.954768	-0.0418594	d_b
P40123	CAP2	23	-0.293764	-0.0240142	0.317778	1.01034	0.439394	-1.44973	d_d
P40189	IL6ST	15	0.248576	-0.463502	0.214927	1.78938	0.377828	-2.16721	a_d
P40222	TXLNA	33	-0.170017	-0.0826529	0.25267	-0.0812467	0.609962	-0.528716	e_d
P40227	CCT6A	33	-0.157761	0.0919392	0.0658217	-0.447667	-0.289597	0.737264	c_b
P40261	NNMT	15	0.183091	0.157808	-0.340899	0.49338	2.54458	-3.03796	a_a
P40306	PSMB10	3	-0.461963	0.511325	-0.0493623	0.495481	0.278786	-0.774268	d_e
P40337	VHL	3	-0.394915	-0.0935433	0.488459	0.189039	-0.0483102	-0.140728	e_e
P40424	PBX1	9	0.476082	0.308116	-0.784199	-0.666754	0.356655	0.310099	e_e
P40426	PBX3	4	-0.321247	-0.252779	0.574026	1.27924	-0.348927	-0.930316	d_c
P40429	RPL13A	9	0.470535	1.43959	-1.91012	-0.731103	0.488436	0.242666	e_a
P40616	ARL1	6	-0.203314	-0.166551	0.369865	0.211338	0.504009	-0.715346	e_e
P40692	MLH1	21	0.373786	0.526018	-0.899804	-0.718249	-0.910671	1.62892	b_b
P40763	STAT3	26	0.246655	-0.179787	-0.0668685	-0.214796	0.518083	-0.303287	b_d
P40818	USP8	39	-0.0560836	0.324284	-0.268201	0.0309697	-0.0345142	0.00354448	e_e
P40855	PEX19	14	0.04268	-0.117167	0.0744866	0.0136081	-0.22504	0.211432	e_e
P40925	MDH1	18	-0.26041	-0.0212739	0.281684	-0.164984	-0.272557	0.437541	c_c
P40926	MDH2	22	-0.180662	0.0103461	0.170316	-0.374562	-0.423563	0.798126	c_b
P40937	RFC5	13	-0.223828	0.55227	-0.328442	-0.811657	-0.689921	1.50158	c_b
P40938	RFC3	15	-0.27467	0.291504	-0.0168339	-0.497557	-0.285797	0.783354	c_b
P40939	HADHA	41	-0.0120348	0.0850474	-0.0730126	0.149942	0.179817	-0.329759	d_a
P40967	PMEL	6	-0.00893504	-0.632223	0.641158	-0.416626	0.00540232	0.411223	e_e
P41091;Q2VIR3	EIF2S3;EIF2S3L	22	-0.0219926	0.111437	-0.0894445	-0.419512	0.131624	0.287888	c_e
P41134	ID1	9	0.191023	-0.349855	0.158832	-0.998444	0.389281	0.609163	b_d
P41162	ETV3	2	0.0890084	-0.725491	0.636482	0.0309721	-0.888942	0.85797	e_c
P41208	CETN2	11	-0.241473	-0.0890235	0.330496	0.249763	-0.550824	0.301061	e_e
P41214	EIF2D	12	0.0547155	0.0471721	-0.101888	-0.0548538	-0.0376781	0.0925318	e_e
[truncated: 5,779 more rows]

## Sheet: Fig. 2e_1
ID	Gene names	Peptides	Exp FC	p-value Exp	Sm FC	p-value Sm	Comparison	Fisher score	Tignificane	Trajectory	Sector
A0A024RBG1	NUDT4	11	0.163277	0.118889	-0.369635	0.0637248	EB_vs_iPSC	0.0445688	passed	t1	d
A0A140G945;P02489	CRYAA	15	3.36905	0.00209331	-0.162169	0.837767	EB_vs_iPSC	0.0128828	passed	t1	d
A0AV96	RBM47	11	0.371584	0.00878331	-0.447609	0.00320829	EB_vs_iPSC	0.000323	passed	t1	d
A0AVF1	TTC26	4	-0.292392	0.509621	0.0467674	0.935731	EB_vs_iPSC	0.829996	failed	t1	e
A0AVT1	UBA6	52	0.187095	0.0127865	-0.091251	0.255341	EB_vs_iPSC	0.021955	passed	t1	d
A0FGR8	ESYT2	25	1.02384	0.000669	-0.357143	0.0728509	EB_vs_iPSC	0.000532	passed	t1	d
A0JLT2	MED19	2	-0.252118	0.0843527	0.00311683	0.993782	EB_vs_iPSC	0.291637	failed	t1	e
A0JNW5	UHRF1BP1L	19	-0.509029	0.0379512	-0.168655	0.350342	EB_vs_iPSC	0.0707382	failed	t1	e
A0MZ66	KIAA1598	29	1.71993	1.16e-05	-0.302005	0.00649546	EB_vs_iPSC	1.31e-06	passed	t1	d
A1A4S6	ARHGAP10	5	1.34773	0.00051	-0.64953	0.0141997	EB_vs_iPSC	9.3e-05	passed	t1	d
A1L020	MEX3A	5	-0.158771	0.232999	-0.2805	0.265273	EB_vs_iPSC	0.233865	failed	t1	e
A1L0T0	ILVBL	21	0.375213	0.00383475	0.0513122	0.248351	EB_vs_iPSC	0.00757755	passed	t1	a
A1L170	C1orf226	4	-0.359632	0.206649	0.126081	0.794346	EB_vs_iPSC	0.460766	failed	t1	e
A1L390	PLEKHG3	12	0.594337	0.0132071	-0.123554	0.0800827	EB_vs_iPSC	0.00830443	passed	t1	d
A1L4H1	SSC5D	7	0.880735	0.00716038	0.632754	0.0567219	EB_vs_iPSC	0.0035777	passed	t1	a
A1X283	SH3PXD2B	35	-0.111877	0.0641589	-0.0592455	0.0615924	EB_vs_iPSC	0.0258189	passed	t1	c
A1XBS5	FAM92A1	5	-0.0458291	0.869087	-0.277319	0.597962	EB_vs_iPSC	0.859833	failed	t1	e
A2RRP1	NBAS	31	0.37982	0.0128945	-0.236206	0.085497	EB_vs_iPSC	0.00861032	passed	t1	d
A2RTX5	TARSL2	8	-0.0902408	0.786095	0.429841	0.11766	EB_vs_iPSC	0.312682	failed	t1	e
A2RU67	KIAA1467	5	-0.452084	0.00258574	-0.333752	0.0614096	EB_vs_iPSC	0.00154787	passed	t1	c
A2RUC4	TYW5	11	-0.379669	0.00169722	-0.0837558	0.668718	EB_vs_iPSC	0.00883129	passed	t1	c
A3KMH1	VWA8	35	-0.47366	0.00154821	0.210786	0.28624	EB_vs_iPSC	0.00386506	passed	t1	b
A3KN83	SBNO1	24	-0.0740163	0.389592	0.104254	0.83573	EB_vs_iPSC	0.690944	failed	t1	e
A4D161	FAM221A	6	-0.7089	0.0468741	-0.229541	0.328992	EB_vs_iPSC	0.0797586	failed	t1	e
A4D1E9	GTPBP10	8	-0.747649	0.00511405	0.535867	0.109825	EB_vs_iPSC	0.0047654	passed	t1	b
A4D1P6	WDR91	15	0.536433	0.000323	0.0278541	0.860662	EB_vs_iPSC	0.0025523	passed	t1	a
A4D1S0	KLRG2	9	-0.915026	0.000159	-0.273459	0.00205391	EB_vs_iPSC	5.22e-06	passed	t1	c
A4D1U4	LCHN	4	-0.746535	0.00222171	0.0372022	0.65325	EB_vs_iPSC	0.0109362	passed	t1	b
A5D8V6	VPS37C	5	0.434037	0.00202337	-0.0219664	0.720092	EB_vs_iPSC	0.0109733	passed	t1	d
A5PLN9	TRAPPC13	8	0.0772941	0.041066	0.011662	0.960994	EB_vs_iPSC	0.167027	failed	t1	e
A5YKK6	CNOT1	57	-0.337001	0.00189612	0.15558	0.198652	EB_vs_iPSC	0.00334638	passed	t1	b
A5YM69	ARHGEF35	16	0.119192	0.629089	0.222341	0.633524	EB_vs_iPSC	0.765179	failed	t1	e
A6NCL7	ANKRD33B	2	-1.10954	0.00056	-0.679964	0.0808988	EB_vs_iPSC	0.000498	passed	t1	c
A6ND36	FAM83G	8	-0.518083	0.0218412	0.237952	0.277379	EB_vs_iPSC	0.0369939	passed	t1	b
A6NDB9	PALM3	18	-1.11975	0.000233	-0.463798	0.0193126	EB_vs_iPSC	5.98e-05	passed	t1	c
A6NDG6	PGP	14	0.0712028	0.331659	-0.101156	0.541673	EB_vs_iPSC	0.488064	failed	t1	e
A6NDU8	C5orf51	11	0.405845	0.0013927	0.146923	0.478704	EB_vs_iPSC	0.00554234	passed	t1	a
A6NGB9	WIPF3	4	-0.057664	0.417809	-0.0914616	0.33009	EB_vs_iPSC	0.41114	failed	t1	e
A6NGN9	IGLON5	3	0.0736859	0.687256	-0.497952	0.285862	EB_vs_iPSC	0.516159	failed	t1	e
A6NHR9	SMCHD1	53	0.0833603	0.115117	0.0498639	0.724879	EB_vs_iPSC	0.290689	failed	t1	e
A6NHX0	GATSL2	6	-0.0320512	0.65149	-0.0977236	0.633569	EB_vs_iPSC	0.77801	failed	t1	e
A6NI28	ARHGAP42	6	0.028532	0.844703	0.0423803	0.846144	EB_vs_iPSC	0.954776	failed	t1	e
A6NIH7	UNC119B	10	0.0403592	0.534164	-0.441226	0.000166	EB_vs_iPSC	0.000914	passed	t1	d
A6NJ78;P0C7V9	METTL15;METTL15P1	6	-0.489364	0.0164404	-0.192799	0.0143539	EB_vs_iPSC	0.00220686	passed	t1	c
A6NKD9	CCDC85C	12	0.303182	0.0246643	-0.0795279	0.599642	EB_vs_iPSC	0.0771112	failed	t1	e
A6NKN8	PCP4L1	2	-0.48673	0.00689984	0.102347	0.365926	EB_vs_iPSC	0.0176273	passed	t1	b
A6NKT7	RGPD3	43	-0.386594	0.0149663	0.0311723	0.869543	EB_vs_iPSC	0.0695167	failed	t1	e
A6ZKI3;Q17RB0;Q9BWD3	FAM127A;FAM127C;FAM127B	5	0.542996	0.0269538	-0.704832	0.00474617	EB_vs_iPSC	0.00127468	passed	t1	d
A7E2V4	ZSWIM8	8	0.26408	0.00898649	-0.324997	0.11475	EB_vs_iPSC	0.00812277	passed	t1	d
A7KAX9	ARHGAP32	8	0.500742	0.00312781	-0.0815684	0.403317	EB_vs_iPSC	0.00968258	passed	t1	d
A8CG34;Q96HA1	POM121C;POM121	9	-0.401239	0.00368004	-0.029393	0.603374	EB_vs_iPSC	0.0157874	passed	t1	c
A8MT69	STRA13	2	-0.724271	0.000754	-0.201583	0.30809	EB_vs_iPSC	0.00217731	passed	t1	c
A8MVW0	FAM171A2	9	0.262036	0.268247	0.00135111	0.997071	EB_vs_iPSC	0.620185	failed	t1	e
A8MXV4	NUDT19	4	0.167578	0.475093	-0.107322	0.611344	EB_vs_iPSC	0.649534	failed	t1	e
A9UHW6	MIF4GD	8	-0.250559	0.0203184	-0.0555593	0.694269	EB_vs_iPSC	0.0742157	failed	t1	e
B1AK53	ESPN	8	-1.32395	0.000333482	-0.51016	0.00783737	EB_vs_iPSC	3.62e-05	passed	t1	c
B5ME19	EIF3CL	49	-0.352674	0.0835662	0.0748095	0.80708	EB_vs_iPSC	0.249306	failed	t1	e
B7ZAP0	RABGAP1L	6	-0.319739	0.0371053	0.365054	0.196254	EB_vs_iPSC	0.043127	passed	t1	b
B7ZC32	KIF28P	2	0.0854991	0.666652	-0.0921632	0.736568	EB_vs_iPSC	0.840278	failed	t1	e
C9J7I0	UMAD1	4	0.71233	0.0101464	0.247143	0.354495	EB_vs_iPSC	0.0238389	passed	t1	a
C9JLW8	FAM195B	6	-0.0171264	0.889323	0.0290663	0.901753	EB_vs_iPSC	0.978948	failed	t1	e
E7ETH6;Q9H707	ZNF587B;ZNF552	2	-2.90842	6.12e-05	-0.516191	0.0600123	EB_vs_iPSC	4.96e-05	passed	t1	c
E9PRG8	C11orf98	6	-0.908715	0.00151818	0.243245	0.251466	EB_vs_iPSC	0.00338656	passed	t1	b
L0R6Q1	SLC35A4	5	-0.174768	0.28818	-0.413855	0.0678531	EB_vs_iPSC	0.0964903	failed	t1	e
L0R819	ASNSD1	5	-0.307317	0.0130616	0.00163581	0.995353	EB_vs_iPSC	0.0694604	failed	t1	e
L0R8F8	SMCR7L	6	-0.66256	0.000479	-0.102073	0.225874	EB_vs_iPSC	0.00109607	passed	t1	c
O00115	DNASE2	5	-0.511911	0.0138164	0.115811	0.67301	EB_vs_iPSC	0.0527963	failed	t1	e
O00116	AGPS	26	-0.829766	1.66e-05	0.110704	0.0766649	EB_vs_iPSC	1.86e-05	passed	t1	b
O00124	UBXN8	6	-0.460624	0.00259846	-0.0717856	0.815437	EB_vs_iPSC	0.0151646	passed	t1	c
O00139	KIF2A	28	-0.269426	0.0123519	0.00475936	0.968094	EB_vs_iPSC	0.0648876	failed	t1	e
O00148	DDX39A	28	-0.515598	0.00149169	0.250404	0.199964	EB_vs_iPSC	0.0027196	passed	t1	b
O00151	PDLIM1	24	0.71636	3e-05	-0.0833667	0.629379	EB_vs_iPSC	0.000224	passed	t1	d
O00154	ACOT7	20	-0.536974	0.000572	-0.29074	0.00294755	EB_vs_iPSC	2.41e-05	passed	t1	c
O00159	MYO1C	35	0.365431	0.00689781	-0.341311	4.87e-06	EB_vs_iPSC	6.12e-07	passed	t1	d
O00161	SNAP23	16	0.33297	0.00138591	-0.0839612	0.0774556	EB_vs_iPSC	0.00108844	passed	t1	d
O00165	HAX1	7	-1.26434	9.29e-05	-0.0291172	0.810471	EB_vs_iPSC	0.00079	passed	t1	c
O00170	AIP	17	0.462357	0.00356502	-0.172228	0.193331	EB_vs_iPSC	0.00570675	passed	t1	d
O00178	GTPBP1	16	-0.228875	0.0548901	0.210918	0.218268	EB_vs_iPSC	0.064989	failed	t1	e
O00186	STXBP3	21	0.0560002	0.610876	0.166866	0.166234	EB_vs_iPSC	0.333812	failed	t1	e
O00189	AP4M1	4	0.242894	0.0636947	0.00624912	0.986112	EB_vs_iPSC	0.236646	failed	t1	e
O00192	ARVCF	14	-0.184977	0.0348669	0.19206	0.278636	EB_vs_iPSC	0.0547359	failed	t1	e
O00193	SMAP	9	0.0267074	0.677284	-0.0807355	0.468585	EB_vs_iPSC	0.681606	failed	t1	e
O00194	RAB27B	4	1.78619	0.000152	0.295779	0.0290334	EB_vs_iPSC	5.89e-05	passed	t1	a
O00203	AP3B1	39	0.411642	0.00473542	-0.150751	0.252164	EB_vs_iPSC	0.00923085	passed	t1	d
O00213	APBB1	10	0.0600497	0.544546	-0.185671	0.323013	EB_vs_iPSC	0.481578	failed	t1	e
O00214	LGALS8	6	0.399428	0.0487818	-0.0192806	0.920945	EB_vs_iPSC	0.184318	failed	t1	e
O00217	NDUFS8	8	-0.00962064	0.832339	-0.0448654	0.654444	EB_vs_iPSC	0.875628	failed	t1	e
O00220	TNFRSF10A	6	-0.432201	0.0794923	-0.319974	0.103999	EB_vs_iPSC	0.047912	passed	t1	c
O00221	NFKBIE	6	0.57382	0.00850706	-0.214763	0.34973	EB_vs_iPSC	0.0202831	passed	t1	d
O00231	PSMD11	29	-0.254766	0.00367172	-0.349594	0.0279886	EB_vs_iPSC	0.00104647	passed	t1	c
O00232	PSMD12	29	-0.179229	0.000398	-0.283376	0.0075518	EB_vs_iPSC	4.12e-05	passed	t1	c
O00233	PSMD9	14	0.433033	0.00187056	0.151407	0.196934	EB_vs_iPSC	0.00328092	passed	t1	a
O00244	ATOX1	9	0.678085	0.0340561	0.601235	0.0156784	EB_vs_iPSC	0.00455732	passed	t1	a
O00255	MEN1	5	-0.581286	0.0272081	0.308765	0.433735	EB_vs_iPSC	0.0641928	failed	t1	e
O00258	WRB	2	-3.65e-06	0.999982	-0.445928	0.182651	EB_vs_iPSC	0.493185	failed	t1	e
O00264	PGRMC1	16	-0.36165	0.00220601	-0.190844	0.01214	EB_vs_iPSC	0.000309	passed	t1	c
O00267	SUPT5H	40	-0.462119	0.00377074	0.229016	0.00120712	EB_vs_iPSC	6.05e-05	passed	t1	b
O00268	TAF4	15	-0.253662	0.000365	0.0259995	0.688831	EB_vs_iPSC	0.00233781	passed	t1	b
O00273	DFFA	24	-0.0090048	0.874553	0.0656648	0.701589	EB_vs_iPSC	0.913278	failed	t1	e
O00287	RFXAP	2	-0.0152606	0.888818	-0.0512946	0.729801	EB_vs_iPSC	0.92943	failed	t1	e
O00291	HIP1	45	-0.222451	0.000671	0.0981648	0.085804	EB_vs_iPSC	0.00062	passed	t1	b
O00299	CLIC1	15	0.499041	0.00479681	0.0569693	0.496362	EB_vs_iPSC	0.0167625	passed	t1	a
O00303	EIF3F	14	-0.304625	0.000321	0.257102	0.0636593	EB_vs_iPSC	0.000241	passed	t1	b
O00308	WWP2	9	-0.788609	0.00937444	0.255115	0.52296	EB_vs_iPSC	0.0309738	passed	t1	b
O00330	PDHX	15	-0.42915	0.00268168	-0.139365	0.143751	EB_vs_iPSC	0.00341585	passed	t1	c
O00339	MATN2	9	1.91739	4.17e-06	0.655549	0.00217937	EB_vs_iPSC	1.78e-07	passed	t1	a
O00391	QSOX1	10	-0.0433933	0.455374	-0.0223588	0.785569	EB_vs_iPSC	0.725466	failed	t1	e
O00399	DCTN6	5	0.471104	0.000972	-0.141166	0.116231	EB_vs_iPSC	0.00113989	passed	t1	d
O00400	SLC33A1	6	0.279537	0.106781	-0.0831516	0.638205	EB_vs_iPSC	0.251199	failed	t1	e
O00401	WASL	22	0.471913	0.00106074	0.192046	0.0851881	EB_vs_iPSC	0.000932	passed	t1	a
O00410	IPO5	52	-0.619563	2.79e-05	0.266254	0.00244632	EB_vs_iPSC	1.2e-06	passed	t1	b
O00411	POLRMT	9	-1.37942	0.000154	1.32133	0.000464	EB_vs_iPSC	1.25e-06	passed	t1	b
O00418	EEF2K	12	-0.270536	0.0059948	0.374344	0.0252488	EB_vs_iPSC	0.00148271	passed	t1	b
O00422	SAP18	9	-0.223386	0.031354	-0.0268282	0.851643	EB_vs_iPSC	0.123445	failed	t1	e
O00423	EML1	20	0.462788	0.049298	-0.0343484	0.845222	EB_vs_iPSC	0.174089	failed	t1	e
O00425	IGF2BP3	30	-0.451292	0.0838761	0.34128	0.225932	EB_vs_iPSC	0.0941061	failed	t1	e
O00429	DNM1L	41	-0.171215	0.0231926	-0.118765	0.0120897	EB_vs_iPSC	0.0025738	passed	t1	c
O00442	RTCA	17	0.253691	0.00391638	-0.179906	0.0974716	EB_vs_iPSC	0.0033863	passed	t1	d
O00443	PIK3C2A	33	-0.265148	0.0656554	0.106866	0.479926	EB_vs_iPSC	0.140453	failed	t1	e
O00458	IFRD1	2	0.629524	0.225159	-1.00491	0.0399198	EB_vs_iPSC	0.0513398	failed	t1	e
O00459	PIK3R2	11	-0.00622408	0.960314	0.15239	0.329127	EB_vs_iPSC	0.680111	failed	t1	e
O00461	GOLIM4	20	0.444959	0.00906805	-0.155232	0.178903	EB_vs_iPSC	0.0120438	passed	t1	d
O00462	MANBA	25	0.997243	0.00072	0.0597961	0.687767	EB_vs_iPSC	0.00426261	passed	t1	a
O00463	TRAF5	7	-0.140603	0.0967292	0.14437	0.608256	EB_vs_iPSC	0.225519	failed	t1	e
O00468	AGRN	33	0.492378	0.0142889	0.141822	0.23566	EB_vs_iPSC	0.0225397	passed	t1	a
O00469	PLOD2	25	0.933766	6.3e-05	-0.0936272	0.41853	EB_vs_iPSC	0.000304	passed	t1	d
O00470;O14770	MEIS1;MEIS2	3	1.53334	0.000153	-0.540763	0.0548652	EB_vs_iPSC	0.000106	passed	t1	d
O00471	EXOC5	19	0.307001	0.0118383	-0.141328	0.126829	EB_vs_iPSC	0.0112628	passed	t1	d
O00472	ELL2	13	-0.543314	0.091627	0.877767	0.179835	EB_vs_iPSC	0.084131	failed	t1	e
O00479	HMGN4	4	-0.264136	0.207403	0.769213	0.134568	EB_vs_iPSC	0.127793	failed	t1	e
O00483	NDUFA4	5	0.998979	0.000653	0.0384198	0.75495	EB_vs_iPSC	0.00424512	passed	t1	a
O00487	PSMD14	10	0.382577	0.190168	-0.63457	0.184597	EB_vs_iPSC	0.152684	failed	t1	e
O00488	ZNF593	4	-0.460141	0.0561036	-0.0719412	0.747534	EB_vs_iPSC	0.174951	failed	t1	e
O00499	BIN1	21	0.608367	8.53e-05	-0.100344	0.191662	EB_vs_iPSC	0.000197	passed	t1	d
O00505	KPNA3	12	-0.312925	0.233317	-0.0601874	0.852589	EB_vs_iPSC	0.520153	failed	t1	e
O00506	STK25	6	0.590522	0.00147768	-0.383621	0.179552	EB_vs_iPSC	0.00245012	passed	t1	d
O00507	USP9Y	34	-0.16776	0.565972	-0.19022	0.43749	EB_vs_iPSC	0.593245	failed	t1	e
O00512	BCL9	15	-0.204166	0.181189	0.173359	0.117312	EB_vs_iPSC	0.103114	failed	t1	e
O00515	LAD1	19	-0.00994845	0.925911	-0.0512853	0.679894	EB_vs_iPSC	0.920861	failed	t1	e
O00519	FAAH	4	-0.407132	0.00957457	-0.179107	0.282667	EB_vs_iPSC	0.0187071	passed	t1	c
O00534	VWA5A	21	1.37126	0.000111	0.0836042	0.469517	EB_vs_iPSC	0.000567	passed	t1	a
O00541	PES1	22	-1.10635	0.00019	0.324797	0.332676	EB_vs_iPSC	0.000674	passed	t1	b
O00559	EBAG9	2	-0.0252755	0.943704	0.087788	0.857872	EB_vs_iPSC	0.980595	failed	t1	e
O00560	SDCBP	12	0.806335	0.00273737	-0.220777	0.0428165	EB_vs_iPSC	0.00117809	passed	t1	d
O00562	PITPNM1	9	0.512466	0.132774	-0.267664	0.116293	EB_vs_iPSC	0.0798399	failed	t1	e
O00566	MPHOSPH10	10	-1.25974	0.00238388	0.207017	0.443638	EB_vs_iPSC	0.00830388	passed	t1	b
O00567	NOP56	21	-0.838936	0.00190626	0.0960131	0.685773	EB_vs_iPSC	0.00998724	passed	t1	b
O00571	DDX3X	54	-0.157468	0.108387	0.297989	0.352139	EB_vs_iPSC	0.162813	failed	t1	e
O00584	RNASET2	9	0.174613	0.109157	-0.221768	0.490359	EB_vs_iPSC	0.210228	failed	t1	e
O00592	PODXL	27	-0.117844	0.621784	-0.408641	0.0532532	EB_vs_iPSC	0.145953	failed	t1	e
O00622	CYR61	15	-0.631474	0.0230907	-0.063926	0.741958	EB_vs_iPSC	0.0868059	failed	t1	e
O00625	PIR	8	-0.64097	0.00777412	0.0806373	0.683704	EB_vs_iPSC	0.0331518	passed	t1	b
O00628	PEX7	3	-1.09026	0.01556	0.74021	0.165305	EB_vs_iPSC	0.0179099	passed	t1	b
O00629	KPNA4	16	-0.156004	0.272659	0.1523	0.389226	EB_vs_iPSC	0.34418	failed	t1	e
O00635	TRIM38	4	0.0973341	0.890202	-1.61934	0.144854	EB_vs_iPSC	0.39308	failed	t1	e
O00743	PPP6C	13	-0.181008	0.00837512	-0.0068804	0.964923	EB_vs_iPSC	0.0470189	passed	t1	c
O00746	NME4	7	-0.173713	0.280283	0.0925794	0.758157	EB_vs_iPSC	0.54162	failed	t1	e
O00748	CES2	5	-0.129519	0.470924	0.258707	0.226788	EB_vs_iPSC	0.34569	failed	t1	e
O00750	PIK3C2B	5	-0.243374	0.395588	0.139147	0.444823	EB_vs_iPSC	0.481702	failed	t1	e
O00754	MAN2B1	30	0.496164	0.0936111	-0.460074	0.0453945	EB_vs_iPSC	0.0274554	passed	t1	d
O00762	UBE2C	11	-0.665457	4.96e-05	0.0214658	0.749077	EB_vs_iPSC	0.000416	passed	t1	b
O00764	PDXK	19	0.178883	0.00584682	-0.113333	0.246426	EB_vs_iPSC	0.0108674	passed	t1	d
O00767	SCD	6	-1.54139	0.0288466	0.513376	0.320057	EB_vs_iPSC	0.0524872	failed	t1	e
O14493	CLDN4	2	1.08365	0.0111448	0.334281	0.335661	EB_vs_iPSC	0.0246465	passed	t1	a
O14494	PPAP2A	2	0.322486	0.125646	0.422303	0.413916	EB_vs_iPSC	0.205759	failed	t1	e
O14495	PPAP2B	10	0.866868	0.000141	-0.127958	0.240361	EB_vs_iPSC	0.000383	passed	t1	d
O14497	ARID1A	43	-0.143076	0.063146	-0.0976497	0.188938	EB_vs_iPSC	0.0647674	failed	t1	e
O14508	SOCS2	2	0.338382	0.117248	0.142691	0.427638	EB_vs_iPSC	0.200205	failed	t1	e
O14519	CDK2AP1	4	-0.26445	0.0490906	-0.21482	0.0238795	EB_vs_iPSC	0.00908362	passed	t1	c
O14521	SDHD	2	-0.416016	0.0599647	0.0366855	0.912905	EB_vs_iPSC	0.213775	failed	t1	e
O14523	C2CD2L	4	0.185846	0.643832	-0.0616186	0.909974	EB_vs_iPSC	0.89911	failed	t1	e
O14524	TMEM194A	6	-0.73219	0.0037766	0.275977	0.0304048	EB_vs_iPSC	0.00115654	passed	t1	b
O14530	TXNDC9	13	-0.23705	0.209611	0.0299281	0.852143	EB_vs_iPSC	0.48629	failed	t1	e
O14531	DPYSL4	8	-0.411778	0.0855337	-0.0150191	0.940272	EB_vs_iPSC	0.283131	failed	t1	e
O14544	SOCS6	4	0.233671	0.358266	0.0460382	0.848733	EB_vs_iPSC	0.666068	failed	t1	e
O14545	TRAFD1	17	-0.0367121	0.744756	-0.086208	0.280981	EB_vs_iPSC	0.536584	failed	t1	e
O14548	COX7A2L	3	0.0855944	0.400701	-0.128355	0.435005	EB_vs_iPSC	0.478811	failed	t1	e
O14558	HSPB6	6	0.886838	0.0990426	0.122661	0.765751	EB_vs_iPSC	0.271446	failed	t1	e
O14561	NDUFAB1	5	-0.375067	0.00446093	-0.343768	0.018149	EB_vs_iPSC	0.000844	passed	t1	c
O14562	UBFD1	14	0.397981	0.0419728	-0.186556	0.14705	EB_vs_iPSC	0.0375739	passed	t1	d
O14576	DYNC1I1	7	-0.32396	0.0236131	0.23517	0.338725	EB_vs_iPSC	0.0466186	passed	t1	b
O14578	CIT	42	-0.475759	0.00441428	0.414351	0.0574916	EB_vs_iPSC	0.00235487	passed	t1	b
O14579	COPE	17	0.330495	0.0253002	-0.0914953	0.645301	EB_vs_iPSC	0.0835084	failed	t1	e
O14593	RFXANK	2	0.541472	0.0853962	-0.436179	0.0967396	EB_vs_iPSC	0.0478834	passed	t1	d
O14595	CTDSP2	2	0.107905	0.42627	0.178785	0.166398	EB_vs_iPSC	0.258616	failed	t1	e
O14613	CDC42EP2	2	0.569165	0.0630994	0.0748048	0.841707	EB_vs_iPSC	0.209012	failed	t1	e
O14617	AP3D1	34	0.293498	0.000367	-0.205044	0.120824	EB_vs_iPSC	0.000489	passed	t1	d
O14618	CCS	8	0.563253	0.0118829	-0.12004	0.328588	EB_vs_iPSC	0.0255578	passed	t1	d
O14628	ZNF195	4	-1.20962	0.00430554	0.660331	0.336475	EB_vs_iPSC	0.010919	passed	t1	b
O14639	ABLIM1	16	0.825396	0.00011	-0.259899	0.363303	EB_vs_iPSC	0.000444	passed	t1	d
O14641	DVL2	15	0.364337	0.0408527	0.352359	0.20228	EB_vs_iPSC	0.0478954	passed	t1	a
O14646	CHD1	29	-0.747789	2.75e-05	0.513416	0.0727925	EB_vs_iPSC	2.83e-05	passed	t1	b
O14647	CHD2	10	-0.457889	0.0724064	0.13613	0.770171	EB_vs_iPSC	0.216738	failed	t1	e
O14653	GOSR2	10	0.420736	0.0586969	0.00150151	0.994116	EB_vs_iPSC	0.224144	failed	t1	e
O14656	TOR1A	9	0.215838	0.155865	-0.144963	0.50509	EB_vs_iPSC	0.27883	failed	t1	e
O14657	TOR1B	6	-0.176409	0.133685	-0.193774	0.066872	EB_vs_iPSC	0.0511109	failed	t1	e
O14662	STX16	8	0.0872388	0.535596	-0.111834	0.11256	EB_vs_iPSC	0.22961	failed	t1	e
O14668	PRRG1	2	-0.00376627	0.975121	0.348682	0.0810381	EB_vs_iPSC	0.279582	failed	t1	e
O14672	ADAM10	19	0.357767	0.0078694	-0.0333344	0.789828	EB_vs_iPSC	0.0377945	passed	t1	d
O14678	ABCD4	4	-0.478673	0.000391	-0.100867	0.606796	EB_vs_iPSC	0.00221508	passed	t1	c
O14681	EI24	3	-0.251767	0.297961	0.4643	0.387606	EB_vs_iPSC	0.364787	failed	t1	e
O14683	TP53I11	3	-0.630862	0.0082655	-0.135634	0.489798	EB_vs_iPSC	0.0263529	passed	t1	c
O14686	KMT2D	18	-0.631159	0.269869	0.203712	0.492038	EB_vs_iPSC	0.400883	failed	t1	e
O14715	RGPD8	41	-0.560633	0.0168771	0.241424	0.190408	EB_vs_iPSC	0.0216605	passed	t1	b
O14717	TRDMT1	6	-0.664612	0.00118566	0.275991	0.342132	EB_vs_iPSC	0.0035738	passed	t1	b
O14727	APAF1	19	0.687767	0.00572582	-0.567093	0.033312	EB_vs_iPSC	0.00182434	passed	t1	d
O14730	RIOK3	12	-0.0550655	0.769302	-0.15301	0.520419	EB_vs_iPSC	0.766846	failed	t1	e
O14732	IMPA2	7	-1.07031	0.000636	-0.386481	0.127379	EB_vs_iPSC	0.000844	passed	t1	c
O14733	MAP2K7	7	-0.248049	0.0563159	-0.384323	0.0947812	EB_vs_iPSC	0.0332696	passed	t1	c
O14734	ACOT8	6	-0.593151	0.0162641	-0.395541	0.0284737	EB_vs_iPSC	0.00401857	passed	t1	c
O14737	PDCD5	10	0.00663334	0.939244	-0.200058	0.0334387	EB_vs_iPSC	0.140098	failed	t1	e
O14744	PRMT5	33	-0.326169	0.00102998	-0.0623888	0.35326	EB_vs_iPSC	0.0032451	passed	t1	c
O14745	SLC9A3R1	33	1.26668	2.19e-05	0.155071	0.0812778	EB_vs_iPSC	2.54e-05	passed	t1	a
O14757	CHEK1	16	-1.00068	4.43e-05	0.0978477	0.283548	EB_vs_iPSC	0.000154	passed	t1	b
O14763	TNFRSF10B	9	-0.284096	0.00107633	0.0920186	0.411609	EB_vs_iPSC	0.00386403	passed	t1	b
O14772	FPGT	6	0.619898	0.0191946	0.0359038	0.934823	EB_vs_iPSC	0.0900861	failed	t1	e
O14773	TPP1	9	0.751759	0.00775131	0.205199	0.362662	EB_vs_iPSC	0.019324	passed	t1	a
O14775	GNB5	3	-0.119984	0.348276	-0.0955804	0.465335	EB_vs_iPSC	0.456984	failed	t1	e
O14776	TCERG1	42	-0.272495	0.100085	-0.039905	0.73955	EB_vs_iPSC	0.266721	failed	t1	e
O14777	NDC80	24	-0.616071	0.00294544	0.387003	0.07403	EB_vs_iPSC	0.00205639	passed	t1	b
O14782	KIF3C	11	-0.484085	0.303582	-0.282662	0.68227	EB_vs_iPSC	0.533229	failed	t1	e
O14786	NRP1	16	0.986382	0.0118583	0.353194	0.208603	EB_vs_iPSC	0.0173208	passed	t1	a
O14787	TNPO2	17	-0.233091	0.0705847	0.544657	0.163249	EB_vs_iPSC	0.0629543	failed	t1	e
O14795	UNC13B	10	-0.330047	0.0344588	0.0608717	0.80933	EB_vs_iPSC	0.127717	failed	t1	e
O14798	TNFRSF10C	3	0.0941217	0.781302	0.503066	0.10923	EB_vs_iPSC	0.295376	failed	t1	e
O14802	POLR3A	28	-0.571573	9.12e-05	0.356811	0.00933697	EB_vs_iPSC	1.28e-05	passed	t1	b
O14810	CPLX1	4	0.033068	0.879636	0.0624498	0.847933	EB_vs_iPSC	0.964563	failed	t1	e
O14817	TSPAN4	2	-0.20974	0.722208	0.520403	0.223563	EB_vs_iPSC	0.45588	failed	t1	e
O14818	PSMA7	18	-0.294429	0.00598433	-0.0299185	0.694356	EB_vs_iPSC	0.0269401	passed	t1	c
O14828	SCAMP3	12	0.152521	0.380542	0.122901	0.658345	EB_vs_iPSC	0.597305	failed	t1	e
O14832	PHYH	6	-1.16049	0.00102031	-0.7754	0.00850293	EB_vs_iPSC	0.00011	passed	t1	c
O14841	OPLAH	36	0.27806	0.00400885	-0.202082	0.0390074	EB_vs_iPSC	0.00152673	passed	t1	d
O14867	BACH1	25	0.378474	0.00143534	0.342139	0.0133206	EB_vs_iPSC	0.000227	passed	t1	a
O14874	BCKDK	8	-0.266606	0.299231	0.0650875	0.879943	EB_vs_iPSC	0.614672	failed	t1	e
O14879	IFIT3	14	0.23145	0.255677	0.220146	0.637829	EB_vs_iPSC	0.458825	failed	t1	e
O14880	MGST3	4	0.45741	0.0357787	0.444988	0.0496176	EB_vs_iPSC	0.0130194	passed	t1	a
O14893	GEMIN2	6	-0.226128	0.0827757	0.0107616	0.904183	EB_vs_iPSC	0.268867	failed	t1	e
O14896	IRF6	2	0.707993	0.0172131	-0.0419981	0.571705	EB_vs_iPSC	0.0553174	failed	t1	e
O14907	TAX1BP3	7	0.41124	0.00947193	-0.220914	0.146609	EB_vs_iPSC	0.0105253	passed	t1	d
O14908	GIPC1	13	0.292244	0.000859	-0.135217	0.19462	EB_vs_iPSC	0.00162044	passed	t1	d
O14910	LIN7A	4	-0.428489	0.036911	0.243239	0.0858237	EB_vs_iPSC	0.0213978	passed	t1	b
O14920	IKBKB	21	-0.0502279	0.534294	-0.216657	0.389537	EB_vs_iPSC	0.534805	failed	t1	e
O14925;Q5SRD1	TIMM23;TIMM23B	9	-0.567343	0.00141404	-0.28553	0.0214407	EB_vs_iPSC	0.000346	passed	t1	c
O14929	HAT1	15	-0.261447	0.00331605	0.0196753	0.838251	EB_vs_iPSC	0.0191393	passed	t1	b
O14933	UBE2L6	3	-0.506128	0.00858128	0.173011	0.0999673	EB_vs_iPSC	0.00691518	passed	t1	b
O14936	CASK	28	0.259965	3.6e-05	-0.0977817	0.393488	EB_vs_iPSC	0.000173	passed	t1	d
O14939	PLD2	8	0.17011	0.283164	0.0795788	0.832279	EB_vs_iPSC	0.576291	failed	t1	e
O14949	UQCRQ	6	-0.435042	0.00291601	-0.032707	0.711165	EB_vs_iPSC	0.0148863	passed	t1	c
O14964	HGS	23	0.239643	0.0822117	0.173475	0.172839	EB_vs_iPSC	0.074654	failed	t1	e
O14965	AURKA	7	-0.90772	0.00628919	0.259176	0.441955	EB_vs_iPSC	0.0191384	passed	t1	b
O14966	RAB29	5	0.112946	0.542517	-0.289162	0.350366	EB_vs_iPSC	0.505671	failed	t1	e
O14967	CLGN	7	-0.114265	0.821417	-0.512316	0.55376	EB_vs_iPSC	0.813189	failed	t1	e
O14972	DSCR3	6	0.470398	0.0032795	-0.0885991	0.58011	EB_vs_iPSC	0.0138207	passed	t1	d
O14974	PPP1R12A	57	-0.14975	0.00156983	0.0681585	0.177895	EB_vs_iPSC	0.00256458	passed	t1	b
O14975	SLC27A2	2	-0.727443	0.0017397	0.470586	0.349627	EB_vs_iPSC	0.00511227	passed	t1	b
O14976	GAK	28	0.312148	0.000322	0.139512	0.183391	EB_vs_iPSC	0.000635	passed	t1	a
O14979	HNRNPDL	16	-0.0559865	0.706157	-0.193436	0.405277	EB_vs_iPSC	0.644241	failed	t1	e
O14980	XPO1	44	-0.504717	0.00698126	0.425369	0.0410843	EB_vs_iPSC	0.00262631	passed	t1	b
O14981	BTAF1	27	-0.248092	0.00457346	0.292621	0.0773736	EB_vs_iPSC	0.00316589	passed	t1	b
O14994	SYN3	6	-1.59464	0.00234673	0.428932	0.320827	EB_vs_iPSC	0.0061674	passed	t1	b
O15013	ARHGEF10	24	-0.34572	0.0028839	0.259382	0.0246108	EB_vs_iPSC	0.000749	passed	t1	b
O15014	ZNF609	21	-0.00937627	0.871654	-0.265165	0.0144217	EB_vs_iPSC	0.0675852	failed	t1	e
O15020	SPTBN2	74	1.78629	4.18e-06	-1.24334	2.05e-05	EB_vs_iPSC	2.08e-09	passed	t1	d
O15021	MAST4	18	0.487619	0.00450447	0.200114	0.130862	EB_vs_iPSC	0.00497291	passed	t1	a
O15027	SEC16A	52	0.166593	0.105634	0.037207	0.86341	EB_vs_iPSC	0.30961	failed	t1	e
O15031	PLXNB2	36	0.366887	0.00680482	-0.0976784	0.159009	EB_vs_iPSC	0.00847111	passed	t1	d
O15037	KHNYN	7	0.851025	0.00318564	-0.621514	0.00425361	EB_vs_iPSC	0.000165	passed	t1	d
O15040	TECPR2	7	0.151838	0.199308	0.122174	0.404567	EB_vs_iPSC	0.283656	failed	t1	e
O15042	U2SURP	36	-0.365469	0.0138723	-0.0051381	0.939927	EB_vs_iPSC	0.0696257	failed	t1	e
O15047	SETD1A	13	-0.226918	0.118054	0.308269	0.0852726	EB_vs_iPSC	0.0563589	failed	t1	e
O15056	SYNJ2	15	0.176902	0.0541054	-0.0937435	0.757587	EB_vs_iPSC	0.171928	failed	t1	e
O15061	SYNM	3	-1.6218	0.000571	-0.241779	0.386235	EB_vs_iPSC	0.00207792	passed	t1	c
O15066	KIF3B	22	0.0359345	0.503753	-0.0703841	0.281344	EB_vs_iPSC	0.418642	failed	t1	e
O15067	PFAS	56	-0.523472	0.00169199	-0.256379	0.00433147	EB_vs_iPSC	9.4e-05	passed	t1	c
O15069	NACAD	4	0.112357	0.517957	0.318681	0.19509	EB_vs_iPSC	0.332666	failed	t1	e
O15075	DCLK1	8	-0.748263	0.00321637	0.262913	0.244111	EB_vs_iPSC	0.00639869	passed	t1	b
O15078	CEP290	5	-0.760135	0.0127016	0.998729	0.26485	EB_vs_iPSC	0.0225208	passed	t1	b
O15083	ERC2	12	0.391027	0.045596	-0.375422	0.171078	EB_vs_iPSC	0.0456605	passed	t1	d
O15084	ANKRD28	20	-0.205283	0.0713574	-0.00301428	0.939446	EB_vs_iPSC	0.248204	failed	t1	e
O15085	ARHGEF11	23	0.313337	0.00111246	-0.0674531	0.627804	EB_vs_iPSC	0.00577354	passed	t1	d
O15091	KIAA0391	14	-1.12733	0.00109544	0.914647	0.00197883	EB_vs_iPSC	3.04e-05	passed	t1	b
O15111	CHUK	15	0.0317396	0.840006	-0.140995	0.0123235	EB_vs_iPSC	0.0576656	failed	t1	e
O15116	LSM1	7	-0.052578	0.542513	-0.0371394	0.68114	EB_vs_iPSC	0.737403	failed	t1	e
O15118	NPC1	12	0.0548285	0.597475	0.0374477	0.885846	EB_vs_iPSC	0.866022	failed	t1	e
O15119	TBX3	3	0.412022	0.128963	-0.423813	0.00833302	EB_vs_iPSC	0.00842069	passed	t1	d
O15120	AGPAT2	3	-0.0565009	0.726878	-0.248105	0.0535768	EB_vs_iPSC	0.165341	failed	t1	e
O15121	DEGS1	7	0.642585	0.00599133	-0.0775592	0.238883	EB_vs_iPSC	0.0108046	passed	t1	d
O15126	SCAMP1	12	0.021928	0.479129	-0.154295	0.254784	EB_vs_iPSC	0.378812	failed	t1	e
O15127	SCAMP2	6	0.420799	0.0593571	-0.0142317	0.941737	EB_vs_iPSC	0.217123	failed	t1	e
O15143	ARPC1B	18	0.65211	0.00187422	0.147493	0.245907	EB_vs_iPSC	0.00400155	passed	t1	a
O15144	ARPC2	19	0.590052	0.00737817	-0.377944	0.126027	EB_vs_iPSC	0.00742065	passed	t1	d
O15145	ARPC3	13	0.66339	0.00017	-0.217017	0.163069	EB_vs_iPSC	0.000318	passed	t1	d
O15151	MDM4	4	-0.0607983	0.802878	0.217844	0.602247	EB_vs_iPSC	0.834883	failed	t1	e
O15155	BET1	3	-0.118149	0.235071	-0.234691	0.0514983	EB_vs_iPSC	0.0655414	failed	t1	e
O15160	POLR1C	13	-0.350589	0.00560229	0.192506	0.0800677	EB_vs_iPSC	0.00390674	passed	t1	b
O15164	TRIM24	35	-0.778408	0.00015	0.342062	0.0576022	EB_vs_iPSC	0.000109	passed	t1	b
O15173	PGRMC2	14	0.786234	0.000761	-0.00844935	0.926873	EB_vs_iPSC	0.00582287	passed	t1	d
O15182	CETN3	6	-0.645951	0.000698	0.00381101	0.98394	EB_vs_iPSC	0.00569059	passed	t1	b
O15194	CTDSPL	5	0.219482	0.216389	0.561156	0.0246436	EB_vs_iPSC	0.0332431	passed	t1	a
O15211	RGL2	7	0.66234	0.0257225	-0.512556	0.12883	EB_vs_iPSC	0.0222347	passed	t1	d
O15212	PFDN6	12	-0.0308015	0.68596	-0.0201345	0.838944	EB_vs_iPSC	0.893463	failed	t1	e
O15213	WDR46	8	-0.782153	0.169384	-0.429165	0.1304	EB_vs_iPSC	0.106302	failed	t1	e
O15226	NKRF	13	-0.0645233	0.843107	0.383208	0.198208	EB_vs_iPSC	0.466089	failed	t1	e
O15228	GNPAT	16	-0.277667	0.0208807	0.0854815	0.252874	EB_vs_iPSC	0.0329685	passed	t1	b
O15230	LAMA5	39	0.575765	0.000508	0.0556171	0.29698	EB_vs_iPSC	0.00147865	passed	t1	a
O15231	ZNF185	41	1.60978	3.21e-05	0.0626953	0.377742	EB_vs_iPSC	0.000149	passed	t1	a
O15232	MATN3	3	0.508624	0.0105652	0.0807816	0.518175	EB_vs_iPSC	0.0339844	passed	t1	a
O15234	CASC3	9	-0.0791231	0.103369	-0.000612	0.993808	EB_vs_iPSC	0.336505	failed	t1	e
O15235	MRPS12	3	-1.06187	2.26e-05	0.81693	0.00192772	EB_vs_iPSC	7.81e-07	passed	t1	b
O15240	VGF	7	-0.0759052	0.696445	-0.0252533	0.815418	EB_vs_iPSC	0.88922	failed	t1	e
O15254	ACOX3	9	0.123969	0.686425	0.162947	0.527407	EB_vs_iPSC	0.729857	failed	t1	e
O15258	RER1	7	0.417279	0.0372704	0.277186	0.283397	EB_vs_iPSC	0.0586259	failed	t1	e
O15260	SURF4	5	0.19401	0.144837	0.087555	0.536864	EB_vs_iPSC	0.276363	failed	t1	e
O15264	MAPK13	9	0.576022	0.00402158	-0.212957	0.190824	EB_vs_iPSC	0.00627166	passed	t1	d
O15269	SPTLC1	21	-0.0622824	0.380224	-0.148101	0.136751	EB_vs_iPSC	0.205726	failed	t1	e
O15270	SPTLC2	17	-0.118756	0.286115	-0.0697308	0.0481486	EB_vs_iPSC	0.0728039	failed	t1	e
O15287	FANCG	3	-0.0731448	0.846043	0.495994	0.0163381	EB_vs_iPSC	0.073004	failed	t1	e
O15294	OGT	39	-0.330189	0.000725	0.107589	0.0505527	EB_vs_iPSC	0.000411	passed	t1	b
O15305	PMM2	16	0.101568	0.0298427	-0.284477	0.00158187	EB_vs_iPSC	0.000517	passed	t1	d
O15318	POLR3G	11	-1.49848	3.05e-05	-0.0671235	0.408845	EB_vs_iPSC	0.000153	passed	t1	c
O15321	TM9SF1	6	0.413724	0.00546698	-0.0664682	0.7286	EB_vs_iPSC	0.0259933	passed	t1	d
O15327	INPP4B	4	0.214429	0.409258	-0.102057	0.642847	EB_vs_iPSC	0.614383	failed	t1	e
O15344	MID1	19	0.972307	6.08e-06	-0.396658	0.00111245	EB_vs_iPSC	1.34e-07	passed	t1	d
O15347	HMGB3	13	-0.51643	0.00573902	0.256254	0.0871608	EB_vs_iPSC	0.0043021	passed	t1	b
O15355	PPM1G	30	-0.641719	0.000238	0.392902	0.0787043	EB_vs_iPSC	0.000223	passed	t1	b
O15357	INPPL1	27	0.422731	0.0030676	-0.165239	0.233458	EB_vs_iPSC	0.00590226	passed	t1	d
O15360	FANCA	2	0.0408863	0.905268	-0.607472	0.0590322	EB_vs_iPSC	0.209976	failed	t1	e
O15371	EIF3D	32	-0.302617	0.0524611	0.472263	0.0803191	EB_vs_iPSC	0.0272598	passed	t1	b
O15372	EIF3H	16	-0.318352	0.0163889	0.0296665	0.823434	EB_vs_iPSC	0.0715975	failed	t1	e
O15379	HDAC3	5	0.128097	0.306598	-0.184964	0.113802	EB_vs_iPSC	0.15197	failed	t1	e
O15381	NVL	12	-0.51577	0.0131639	0.329577	0.0681184	EB_vs_iPSC	0.00718868	passed	t1	b
O15382	BCAT2	14	0.0215786	0.8045	0.0406424	0.703757	EB_vs_iPSC	0.888244	failed	t1	e
O15392	BIRC5	6	-1.28387	0.000519	-0.183295	0.0108469	EB_vs_iPSC	7.37e-05	passed	t1	c
O15397	IPO8	14	-0.208651	0.0210914	0.0893275	0.57374	EB_vs_iPSC	0.0655204	failed	t1	e
O15400	STX7	12	0.456221	5.69e-05	-0.102982	0.0438923	EB_vs_iPSC	3.47e-05	passed	t1	d
O15427	SLC16A3	8	1.41253	0.00162544	0.207565	0.187455	EB_vs_iPSC	0.00277159	passed	t1	a
O15439	ABCC4	23	-0.0381141	0.667468	-0.128814	0.221047	EB_vs_iPSC	0.429884	failed	t1	e
O15440	ABCC5	12	-0.331557	0.0035588	0.0498993	0.601859	EB_vs_iPSC	0.0153061	passed	t1	b
O15446	CD3EAP	12	-0.971373	0.0233662	-0.151527	0.388241	EB_vs_iPSC	0.0517323	failed	t1	e
O15460	P4HA2	25	1.01476	0.00012	-0.0456236	0.584138	EB_vs_iPSC	0.00074	passed	t1	d
O15484	CAPN5	12	-0.511425	0.00755751	0.135022	0.0234659	EB_vs_iPSC	0.00170913	passed	t1	b
O15498	YKT6	12	0.168395	0.00486044	0.0217521	0.827657	EB_vs_iPSC	0.0262116	passed	t1	a
O15504	NUPL2	7	-0.804667	0.00487326	-0.0469924	0.843975	EB_vs_iPSC	0.0267077	passed	t1	c
O15511	ARPC5	10	0.633908	0.0019301	-0.12011	0.273379	EB_vs_iPSC	0.00450986	passed	t1	d
O15514	POLR2D	8	-0.299177	0.046933	-0.112532	0.333152	EB_vs_iPSC	0.0806526	failed	t1	e
O15523	DDX3Y	44	-0.44572	0.0261995	0.393964	0.0856317	EB_vs_iPSC	0.0159283	passed	t1	b
O15530;Q6A1A2	PDPK1;PDPK2P	14	0.409636	0.000377	-0.442801	0.0302615	EB_vs_iPSC	0.000141	passed	t1	d
O15533	TAPBP	5	0.0477482	0.778319	-0.13768	0.196736	EB_vs_iPSC	0.440461	failed	t1	e
O15540	FABP7	5	0.747042	0.000738	0.442747	0.0266186	EB_vs_iPSC	0.000233	passed	t1	a
O15541	RNF113A	16	0.151299	0.668571	-0.430676	0.000629	EB_vs_iPSC	0.0036915	passed	t1	d
O15550	KDM6A	8	-0.326663	0.0219405	0.2368	0.0531337	EB_vs_iPSC	0.00903988	passed	t1	b
O43143	DHX15	49	-0.554074	0.0073042	-0.258791	0.00308645	EB_vs_iPSC	0.000264	passed	t1	c
O43148	RNMT	31	-0.135703	0.0463436	-0.259808	0.00304096	EB_vs_iPSC	0.00139058	passed	t1	c
O43149	ZZEF1	38	0.253901	0.0203174	-0.164273	0.251365	EB_vs_iPSC	0.0320578	passed	t1	d
O43150	ASAP2	13	0.388207	0.145474	-0.0915042	0.0699918	EB_vs_iPSC	0.0568881	failed	t1	e
O43156	TTI1	10	-0.536132	0.00202066	0.749781	0.113329	EB_vs_iPSC	0.00214842	passed	t1	b
O43157	PLXNB1	12	0.104068	0.235888	0.0640628	0.729951	EB_vs_iPSC	0.475093	failed	t1	e
O43159	RRP8	5	-0.703631	0.0487923	-0.143437	0.243019	EB_vs_iPSC	0.0644429	failed	t1	e
O43164	PJA2	12	0.143074	0.0104313	0.0895588	0.407067	EB_vs_iPSC	0.0274379	passed	t1	a
O43166	SIPA1L1	17	-0.064789	0.494142	-0.115584	0.358623	EB_vs_iPSC	0.483859	failed	t1	e
O43169	CYB5B	11	-0.200927	0.29254	-0.0660145	0.869002	EB_vs_iPSC	0.602385	failed	t1	e
O43172	PRPF4	25	-0.107795	0.128326	-0.421732	0.00511234	EB_vs_iPSC	0.00546441	passed	t1	c
O43175	PHGDH	27	-0.682125	0.000465	-0.157219	0.0946848	EB_vs_iPSC	0.000485	passed	t1	c
O43181	NDUFS4	7	0.333895	0.0157717	-0.229679	0.1051	EB_vs_iPSC	0.0122702	passed	t1	d
O43237	DYNC1LI2	23	0.492469	0.00131555	-0.203165	0.0487299	EB_vs_iPSC	0.000683	passed	t1	d
O43242	PSMD3	36	-0.157731	0.0431213	-0.264169	0.135152	EB_vs_iPSC	0.0358132	passed	t1	c
O43251;A6NFN3	RBFOX2;RBFOX3	8	0.0441187	0.619527	-0.11943	0.720604	EB_vs_iPSC	0.806467	failed	t1	e
O43252	PAPSS1	38	0.86217	9.46e-05	-0.114364	0.397308	EB_vs_iPSC	0.000421	passed	t1	d
O43264	ZW10	23	-0.243527	0.110039	0.101276	0.437959	EB_vs_iPSC	0.194339	failed	t1	e
O43272	PRODH	16	0.0262708	0.588089	0.26179	0.191851	EB_vs_iPSC	0.359001	failed	t1	e
O43278	SPINT1	20	0.402579	0.000875	0.0908507	0.0911135	EB_vs_iPSC	0.000832	passed	t1	a
O43286	B4GALT5	3	-3.50518	0.000891	-1.21227	0.048055	EB_vs_iPSC	0.000473	passed	t1	c
O43290	SART1	33	-0.367461	0.000253	0.242854	0.056437	EB_vs_iPSC	0.000173	passed	t1	b
O43291	SPINT2	9	-0.155028	0.0660463	-0.235217	0.0464662	EB_vs_iPSC	0.020827	passed	t1	c
O43292	GPAA1	6	0.17846	0.184881	-0.297545	0.0961401	EB_vs_iPSC	0.0894054	failed	t1	e
O43293	DAPK3	12	0.0770059	0.376032	-0.139605	0.47175	EB_vs_iPSC	0.484175	failed	t1	e
O43294	TGFB1I1	18	1.21314	4.22e-05	-0.528262	0.0154421	EB_vs_iPSC	9.94e-06	passed	t1	d
O43299	AP5Z1	4	0.196296	0.347956	-0.036923	0.800795	EB_vs_iPSC	0.634698	failed	t1	e
O43301	HSPA12A	12	-0.100677	0.542656	-0.196521	0.0952293	EB_vs_iPSC	0.204782	failed	t1	e
O43303	CCP110	4	-0.381065	0.173445	0.236151	0.681936	EB_vs_iPSC	0.370768	failed	t1	e
O43310	CTIF	10	0.475535	0.0252639	-0.170941	0.356074	EB_vs_iPSC	0.0513751	failed	t1	e
O43314	PPIP5K2	31	0.401814	0.00179972	-0.430566	0.00291116	EB_vs_iPSC	6.89e-05	passed	t1	d
O43318	MAP3K7	16	0.0221588	0.751405	0.0389375	0.891963	EB_vs_iPSC	0.93841	failed	t1	e
O43324	EEF1E1	9	-0.661286	0.00920194	0.104082	0.498952	EB_vs_iPSC	0.0293091	passed	t1	b
O43325	LYRM1	2	-0.0703884	0.607848	0.707022	0.128243	EB_vs_iPSC	0.27686	failed	t1	e
O43347	MSI1	4	0.230579	0.274808	-0.220014	0.256161	EB_vs_iPSC	0.257198	failed	t1	e
O43353	RIPK2	18	0.0762236	0.384058	0.0246892	0.847155	EB_vs_iPSC	0.690678	failed	t1	e
O43379	WDR62	8	-0.864061	0.000477	0.4919	0.0608953	EB_vs_iPSC	0.000333	passed	t1	b
O43390	HNRNPR	34	-0.204531	0.0711338	-0.00286028	0.980984	EB_vs_iPSC	0.255566	failed	t1	e
O43395	PRPF3	21	-0.204101	0.0707706	-0.24747	0.00208359	EB_vs_iPSC	0.00144832	passed	t1	c
O43396	TXNL1	18	-0.399974	0.00156002	0.135123	0.136175	EB_vs_iPSC	0.00200897	passed	t1	b
O43399	TPD52L2	18	0.365853	0.000355	-0.0564095	0.397815	EB_vs_iPSC	0.00139205	passed	t1	d
O43402	EMC8	11	-0.209531	0.0341849	0.0858098	0.346865	EB_vs_iPSC	0.0644433	failed	t1	e
O43405	COCH	2	-0.477042	0.320786	-0.507654	0.361851	EB_vs_iPSC	0.366049	failed	t1	e
O43414	ERI3	6	0.218501	0.0497385	-0.282465	0.047355	EB_vs_iPSC	0.0166078	passed	t1	d
O43422	PRKRIR	7	-0.0347672	0.600563	0.111268	0.614689	EB_vs_iPSC	0.737036	failed	t1	e
O43426	SYNJ1	17	0.734767	0.000832	-0.350256	0.0848102	EB_vs_iPSC	0.000745	passed	t1	d
O43427	FIBP	9	0.0716892	0.864353	-0.630091	0.0706485	EB_vs_iPSC	0.231792	failed	t1	e
O43432	EIF4G3	39	-0.12288	0.0186749	0.137548	0.501282	EB_vs_iPSC	0.05309	failed	t1	e
O43439	CBFA2T2	9	0.842391	0.261216	0.259059	0.81383	EB_vs_iPSC	0.541755	failed	t1	e
O43447	PPIH	12	0.0606986	0.199018	-0.207265	0.059555	EB_vs_iPSC	0.0644209	failed	t1	e
O43464	HTRA2	12	0.554299	0.00057	-0.0202264	0.890793	EB_vs_iPSC	0.00435732	passed	t1	d
O43482	OIP5	6	-1.30844	0.000197	-0.230123	0.0232615	EB_vs_iPSC	6.09e-05	passed	t1	c
O43488	AKR7A2	14	0.884277	4.75e-05	-0.000877	0.992895	EB_vs_iPSC	0.000517	passed	t1	d
O43490	PROM1	10	-0.369127	0.0198181	-0.305276	0.0968084	EB_vs_iPSC	0.0139214	passed	t1	c
O43491	EPB41L2	63	-0.145522	0.0926133	0.0614461	0.347636	EB_vs_iPSC	0.142818	failed	t1	e
O43493	TGOLN2	27	-0.120515	0.205184	-0.00499264	0.946276	EB_vs_iPSC	0.512404	failed	t1	e
O43504	LAMTOR5	5	0.265677	0.005284	0.155303	0.348518	EB_vs_iPSC	0.0134382	passed	t1	a
O43505	B4GAT1	7	-0.0887741	0.735718	-0.469727	0.0486511	EB_vs_iPSC	0.154986	failed	t1	e
O43513	MED7	5	0.174447	0.213272	-0.199164	0.237416	EB_vs_iPSC	0.201683	failed	t1	e
O43516	WIPF1	7	1.49832	0.00240947	0.573991	0.129562	EB_vs_iPSC	0.00283204	passed	t1	a
O43520	ATP8B1	6	0.331507	0.156003	0.0684031	0.549564	EB_vs_iPSC	0.296339	failed	t1	e
O43521	BCL2L11	4	-0.416188	0.000612	0.481078	0.0057139	EB_vs_iPSC	4.75e-05	passed	t1	b
O43524	FOXO3	9	-0.264419	0.153834	0.381889	0.0693573	EB_vs_iPSC	0.0591129	failed	t1	e
O43529	CHST10	3	-0.842084	0.000603	0.0342158	0.72058	EB_vs_iPSC	0.00379628	passed	t1	b
O43556	SGCE	2	0.645305	0.0222027	-0.0543712	0.805221	EB_vs_iPSC	0.0898226	failed	t1	e
O43570	CA12	3	0.680871	0.0155837	-0.375185	0.409069	EB_vs_iPSC	0.0386019	passed	t1	d
O43572	AKAP10	6	0.305026	0.0267015	-0.254329	0.365953	EB_vs_iPSC	0.0549967	failed	t1	e
O43583	DENR	12	-0.0280114	0.872587	0.186729	0.0867617	EB_vs_iPSC	0.271099	failed	t1	e
O43592	XPOT	18	-0.574955	0.0105518	0.490988	0.0403866	EB_vs_iPSC	0.0037334	passed	t1	b
O43598	DNPH1	10	0.128381	0.546821	0.0344809	0.873592	EB_vs_iPSC	0.830611	failed	t1	e
O43615	TIMM44	27	-0.974291	7.83e-05	0.023088	0.778074	EB_vs_iPSC	0.000652	passed	t1	b
O43617	TRAPPC3	9	0.154212	0.229597	0.191555	0.154864	EB_vs_iPSC	0.154195	failed	t1	e
O43633	CHMP2A	12	0.263219	0.0234601	-0.321858	0.277637	EB_vs_iPSC	0.039301	passed	t1	d
O43639	NCK2	17	-0.039287	0.604664	0.0403811	0.799641	EB_vs_iPSC	0.834871	failed	t1	e
O43657	TSPAN6	3	0.377515	0.364298	0.105654	0.859914	EB_vs_iPSC	0.676873	failed	t1	e
O43660	PLRG1	18	-0.479322	0.00615763	0.0284858	0.811171	EB_vs_iPSC	0.0314645	passed	t1	b
O43663	PRC1	15	-0.513879	0.00012	0.485056	0.0949604	EB_vs_iPSC	0.000141	passed	t1	b
O43665	RGS10	11	0.0542101	0.672919	0.156288	0.350169	EB_vs_iPSC	0.576239	failed	t1	e
O43670	ZNF207	8	0.234123	0.193351	-0.463342	0.517358	EB_vs_iPSC	0.330331	failed	t1	e
O43674	NDUFB5	6	-0.0840101	0.142499	-0.0458266	0.738759	EB_vs_iPSC	0.342262	failed	t1	e
O43676	NDUFB3	3	0.171219	0.317341	-0.0369333	0.89502	EB_vs_iPSC	0.641528	failed	t1	e
O43677	NDUFC1	2	-0.310329	0.247961	0.114712	0.495116	EB_vs_iPSC	0.380272	failed	t1	e
O43678	NDUFA2	8	0.106921	0.0663321	-0.402393	0.0102984	EB_vs_iPSC	0.00566221	passed	t1	d
O43681	ASNA1	11	0.00356172	0.88839	-0.152905	0.0120162	EB_vs_iPSC	0.0591384	failed	t1	e
O43683	BUB1	15	-1.05752	2.23e-05	0.603861	9.46e-05	EB_vs_iPSC	4.43e-08	passed	t1	b
O43684	BUB3	19	-0.430469	0.00044	-0.0315441	0.362085	EB_vs_iPSC	0.00155128	passed	t1	c
O43707	ACTN4	83	0.793238	0.000123	0.161689	0.00772697	EB_vs_iPSC	1.41e-05	passed	t1	a
O43709	WBSCR22	4	-0.530849	0.143054	0.021905	0.945844	EB_vs_iPSC	0.405948	failed	t1	e
O43715	TRIAP1	3	-0.355336	0.0237956	-0.691467	0.131201	EB_vs_iPSC	0.0211337	passed	t1	c
O43716	GATC	9	-0.607318	5.27e-05	-0.449123	0.00036	EB_vs_iPSC	3.56e-07	passed	t1	c
O43719	HTATSF1	49	0.13556	0.0716299	0.111758	0.495213	EB_vs_iPSC	0.153913	failed	t1	e
O43741	PRKAB2	6	0.483404	0.0324868	-0.226638	0.105443	EB_vs_iPSC	0.0228703	passed	t1	d
O43747	AP1G1	19	0.273894	2.79e-05	0.334145	0.0344643	EB_vs_iPSC	1.43e-05	passed	t1	a
O43752	STX6	11	-0.433047	0.00946442	-0.127063	0.405406	EB_vs_iPSC	0.0251821	passed	t1	c
O43760	SYNGR2	5	0.302972	0.0667172	-0.102148	0.203908	EB_vs_iPSC	0.0720664	failed	t1	e
O43765	SGTA	17	-0.175248	0.00833247	0.313424	0.107015	EB_vs_iPSC	0.00715355	passed	t1	b
O43766	LIAS	6	-0.636337	0.000728	-0.126809	0.0443855	EB_vs_iPSC	0.000366	passed	t1	c
O43768	ENSA	10	-0.0630866	0.182932	0.123972	0.525131	EB_vs_iPSC	0.321116	failed	t1	e
O43772	SLC25A20	15	0.671421	0.0144848	0.106968	0.597834	EB_vs_iPSC	0.0497844	passed	t1	a
O43776	NARS	29	-0.312177	0.00658125	-0.310534	0.0213031	EB_vs_iPSC	0.00138412	passed	t1	c
O43795	MYO1B	27	-0.0893025	0.117499	0.0614702	0.723181	EB_vs_iPSC	0.294468	failed	t1	e
O43805	SSNA1	13	-0.832119	0.000398	-0.34805	0.00863223	EB_vs_iPSC	4.67e-05	passed	t1	c
O43809	NUDT21	11	-0.297894	0.0338874	-0.371194	0.0995929	EB_vs_iPSC	0.022583	passed	t1	c
O43813	LANCL1	10	0.852947	0.0267807	0.021176	0.898057	EB_vs_iPSC	0.113701	failed	t1	e
O43815	STRN	31	0.129448	0.0390561	-0.0759618	0.284208	EB_vs_iPSC	0.0610592	failed	t1	e
O43818	RRP9	22	-0.436997	0.0252819	-0.460423	0.206931	EB_vs_iPSC	0.0327134	passed	t1	c
O43819	SCO2	6	0.228655	0.0254175	0.157024	0.000738	EB_vs_iPSC	0.000223	passed	t1	a
O43823	AKAP8	12	-0.135535	0.0927271	0.000708	0.990993	EB_vs_iPSC	0.311251	failed	t1	e
O43824	GTPBP6	8	-0.0634511	0.437413	0.313426	0.479223	EB_vs_iPSC	0.53714	failed	t1	e
O43826	SLC37A4	2	0.135328	0.818301	-0.557292	0.337938	EB_vs_iPSC	0.631998	failed	t1	e
O43837	IDH3B	19	-0.22211	0.103433	0.360502	0.0113015	EB_vs_iPSC	0.00906128	passed	t1	b
O43847	NRD1	37	-0.650969	1.73e-05	-0.148022	0.125953	EB_vs_iPSC	3.05e-05	passed	t1	c
O43852	CALU	42	0.444343	0.000309	-0.0562713	0.224975	EB_vs_iPSC	0.000734	passed	t1	d
O43854	EDIL3	9	0.312573	0.033827	-0.00959707	0.942044	EB_vs_iPSC	0.141685	failed	t1	e
O43861	ATP9B	8	0.10338	0.579354	0.118796	0.263313	EB_vs_iPSC	0.439386	failed	t1	e
O43865	AHCYL1	26	0.00945871	0.847879	-0.161712	0.0996327	EB_vs_iPSC	0.293242	failed	t1	e
O43896	KIF1C	22	0.0799055	0.445924	0.0909216	0.739674	EB_vs_iPSC	0.69568	failed	t1	e
O43909	EXTL3	7	-0.702934	0.00826257	0.133587	0.0650988	EB_vs_iPSC	0.004587	passed	t1	b
O43913	ORC5	8	-0.830443	8.23e-05	0.18143	0.496225	EB_vs_iPSC	0.000454	passed	t1	b
O43920	NDUFS5	9	0.131898	0.256955	0.00554143	0.968804	EB_vs_iPSC	0.5951	failed	t1	e
O43924	PDE6D	3	-0.250657	0.0122744	0.0792281	0.739745	EB_vs_iPSC	0.0517708	failed	t1	e
O43929	ORC4	11	-0.632973	0.000339	0.333602	0.0212449	EB_vs_iPSC	9.25e-05	passed	t1	b
O43933	PEX1	12	-0.695332	0.00209662	0.236423	0.234095	EB_vs_iPSC	0.00423049	passed	t1	b
O43934	MFSD11	2	0.628579	0.128443	0.0246077	0.973837	EB_vs_iPSC	0.385103	failed	t1	e
O60216	RAD21	22	-0.348561	0.00316683	-0.0919275	0.0534561	EB_vs_iPSC	0.00163936	passed	t1	c
O60218	AKR1B10	7	0.347455	0.26612	-0.32327	0.493726	EB_vs_iPSC	0.398058	failed	t1	e
O60220	TIMM8A	5	-0.473145	0.0198663	-0.340259	0.192657	EB_vs_iPSC	0.0251289	passed	t1	c
O60229	KALRN	5	0.540737	0.155955	0.0787459	0.853731	EB_vs_iPSC	0.401604	failed	t1	e
O60231	DHX16	25	-0.257089	0.000928	-0.14723	0.107735	EB_vs_iPSC	0.00102096	passed	t1	c
O60232	SSSCA1	6	-0.243944	0.164342	-0.408787	0.000225	EB_vs_iPSC	0.000414	passed	t1	c
O60238	BNIP3L	3	0.187701	0.206732	0.225142	0.335869	EB_vs_iPSC	0.254643	failed	t1	e
O60239	SH3BP5	6	0.583202	0.274687	0.1033	0.845704	EB_vs_iPSC	0.5714	failed	t1	e
O60244	MED14	7	-0.503597	0.00627529	0.0797568	0.72682	EB_vs_iPSC	0.0291458	passed	t1	b
O60256	PRPSAP2	18	-0.21807	0.00661092	-0.277528	0.0171298	EB_vs_iPSC	0.00114217	passed	t1	c
O60262	GNG7	3	-0.328268	0.191226	0.134701	0.564364	EB_vs_iPSC	0.348192	failed	t1	e
O60264	SMARCA5	53	-1.18465	1.57e-05	0.457548	0.000944	EB_vs_iPSC	2.81e-07	passed	t1	b
O60268	KIAA0513	3	0.786903	0.000955	-0.299491	0.385497	EB_vs_iPSC	0.00328004	passed	t1	d
O60271	SPAG9	49	0.323666	0.000202	0.0414463	0.494863	EB_vs_iPSC	0.00102257	passed	t1	a
O60282	KIF5C	50	-1.21795	8.27e-06	0.430163	0.0195348	EB_vs_iPSC	2.69e-06	passed	t1	b
O60291	MGRN1	10	0.0280643	0.794272	0.0649479	0.653238	EB_vs_iPSC	0.859288	failed	t1	e
O60292	SIPA1L3	5	0.194161	0.466527	-0.386291	0.158087	EB_vs_iPSC	0.266027	failed	t1	e
O60293	ZFC3H1	12	-0.483276	0.0683204	0.744023	0.105639	EB_vs_iPSC	0.0428078	passed	t1	b
O60294	LCMT2	5	-0.268167	0.22847	0.242135	0.472114	EB_vs_iPSC	0.348065	failed	t1	e
O60299	LZTS3	6	-0.797184	0.00468435	0.143137	0.50617	EB_vs_iPSC	0.0167028	passed	t1	b
O60306	AQR	22	-0.0998235	0.440811	-0.0377141	0.827951	EB_vs_iPSC	0.732838	failed	t1	e
O60313	OPA1	51	-0.379825	0.000188	0.0357256	0.703538	EB_vs_iPSC	0.00131156	passed	t1	b
O60318	MCM3AP	7	-0.486334	0.00264645	-0.0850587	0.529228	EB_vs_iPSC	0.0106036	passed	t1	c
O60331	PIP5K1C	5	0.81419	0.00693563	-1.17792	0.143273	EB_vs_iPSC	0.00786413	passed	t1	d
O60333	KIF1B	30	0.255391	0.0820981	-0.173226	0.288288	EB_vs_iPSC	0.112272	failed	t1	e
O60337	2021-03-06	4	-0.339536	0.000997	-0.276525	0.000631	EB_vs_iPSC	9.61e-06	passed	t1	c
O60341	KDM1A	27	-0.508426	0.000648	0.169513	0.112799	EB_vs_iPSC	0.00077	passed	t1	b
O60343	TBC1D4	32	-0.100784	0.011458	-0.00463331	0.916515	EB_vs_iPSC	0.0583486	failed	t1	e
O60346	PHLPP1	15	-0.537699	0.0644223	0.15618	0.197516	EB_vs_iPSC	0.0682568	failed	t1	e
O60353	FZD6	6	1.42066	1.09e-05	0.520208	0.000341	EB_vs_iPSC	7.58e-08	passed	t1	a
O60427	FADS1	7	-0.721672	0.000372	0.325455	0.0515999	EB_vs_iPSC	0.000227	passed	t1	b
O60437	PPL	98	1.40648	2.14e-05	0.0868073	0.31185	EB_vs_iPSC	8.6e-05	passed	t1	a
O60443	DFNA5	15	1.39916	4.94e-05	-0.101249	0.158749	EB_vs_iPSC	0.0001	passed	t1	d
O60447	EVI5	11	0.862712	5.36e-05	-0.40212	0.0701148	EB_vs_iPSC	5.07e-05	passed	t1	d
O60462	NRP2	10	0.278875	0.102038	-0.0172918	0.867007	EB_vs_iPSC	0.303011	failed	t1	e
O60469	DSCAM	2	-0.462299	0.0170822	0.67903	0.10013	EB_vs_iPSC	0.0126077	passed	t1	b
O60476	MAN1A2	13	0.793705	0.00285091	-0.370867	0.137969	EB_vs_iPSC	0.00347744	passed	t1	d
O60488	ACSL4	30	-1.08716	0.000115	0.797945	0.000174	EB_vs_iPSC	3.74e-07	passed	t1	b
O60493	SNX3	15	0.608494	0.000696	-0.457133	0.0856694	EB_vs_iPSC	0.00064	passed	t1	d
O60499	STX10	7	-0.0619877	0.380581	-0.161252	0.123224	EB_vs_iPSC	0.190392	failed	t1	e
O60502	MGEA5	39	-0.547206	0.000225	0.152669	0.024592	EB_vs_iPSC	7.24e-05	passed	t1	b
O60503	ADCY9	11	-0.109149	0.33371	-0.0725488	0.202915	EB_vs_iPSC	0.250033	failed	t1	e
O60504	SORBS3	16	0.831857	1.73e-05	0.0333728	0.664427	EB_vs_iPSC	0.000143	passed	t1	a
O60506	SYNCRIP	39	-0.508643	0.013206	-0.0553332	0.649194	EB_vs_iPSC	0.0493743	passed	t1	c
O60507	TPST1	2	0.429048	0.0236441	-0.223359	0.0940158	EB_vs_iPSC	0.0158026	passed	t1	d
O60508	CDC40	14	-0.468743	0.00342232	0.0580894	0.505896	EB_vs_iPSC	0.0127407	passed	t1	b
O60513	B4GALT4	6	-0.0136771	0.863666	-0.178352	0.328151	EB_vs_iPSC	0.640754	failed	t1	e
O60518	RANBP6	16	0.389203	0.0250707	-0.296926	0.116637	EB_vs_iPSC	0.019986	passed	t1	d
O60524	NEMF	18	0.338525	0.0201004	-0.245182	0.209252	EB_vs_iPSC	0.0272183	passed	t1	d
O60547	GMDS	19	-0.908407	5.83e-05	-0.298408	0.00339627	EB_vs_iPSC	3.26e-06	passed	t1	c
O60551	NMT2	9	0.492859	0.00534623	0.0279887	0.93081	EB_vs_iPSC	0.0313661	passed	t1	a
O60563	CCNT1	9	-0.0774683	0.341817	-0.0623284	0.757025	EB_vs_iPSC	0.608571	failed	t1	e
O60566	BUB1B	43	-1.35748	6.41e-06	0.782373	0.00273793	EB_vs_iPSC	3.31e-07	passed	t1	b
O60568	PLOD3	35	0.643844	0.000268	-0.0379684	0.43775	EB_vs_iPSC	0.00117971	passed	t1	d
O60573	EIF4E2	10	-0.436621	0.00176736	0.13827	0.406651	EB_vs_iPSC	0.00592069	passed	t1	b
O60583	CCNT2	4	0.31039	0.115813	0.110019	0.754162	EB_vs_iPSC	0.300275	failed	t1	e
O60610	DIAPH1	62	-0.113829	0.0640725	0.0640315	0.53258	EB_vs_iPSC	0.149386	failed	t1	e
O60613	2021-09-15	5	0.0650107	0.167347	-0.554745	0.0201616	EB_vs_iPSC	0.0225775	passed	t1	d
O60645	EXOC3	16	0.304613	0.0445243	-0.123593	0.400181	EB_vs_iPSC	0.0895799	failed	t1	e
O60664	PLIN3	28	0.527612	0.00116353	0.0986555	0.190204	EB_vs_iPSC	0.00208382	passed	t1	a
O60669	SLC16A7	3	-0.170641	0.361682	-0.0364704	0.811786	EB_vs_iPSC	0.653428	failed	t1	e
O60671	RAD1	7	-0.252093	0.0375463	0.164247	0.202672	EB_vs_iPSC	0.0447317	passed	t1	b
O60678	PRMT3	12	-0.559233	0.00181681	0.376309	0.0734786	EB_vs_iPSC	0.00132448	passed	t1	b
O60684	KPNA6	23	-0.18224	0.0175089	0.283832	0.0209515	EB_vs_iPSC	0.00326875	passed	t1	b
O60701	UGDH	37	0.767663	1.12e-05	-0.395976	0.00891314	EB_vs_iPSC	1.72e-06	passed	t1	d
O60711	LPXN	7	0.207218	0.49262	-0.356764	0.539007	EB_vs_iPSC	0.617624	failed	t1	e
O60716	CTNND1	50	0.46006	0.00039	-0.0469801	0.45984	EB_vs_iPSC	0.00172639	passed	t1	d
O60739	EIF1B	11	-0.432452	0.00579121	-0.0503351	0.53258	EB_vs_iPSC	0.0209159	passed	t1	c
O60749	SNX2	28	0.780301	2.37e-05	-0.192655	0.13379	EB_vs_iPSC	4.34e-05	passed	t1	d
O60762	DPM1	7	-0.0924703	0.60433	0.235976	0.0532786	EB_vs_iPSC	0.142825	failed	t1	e
O60763	USO1	41	-0.366116	0.000151	0.297904	0.000156	EB_vs_iPSC	4.4e-07	passed	t1	b
O60779	SLC19A2	4	-0.243471	0.00705783	-0.0330858	0.686852	EB_vs_iPSC	0.0306822	passed	t1	c
O60783	MRPS14	3	0.00559751	0.984469	0.342115	0.607909	EB_vs_iPSC	0.905711	failed	t1	e
O60784	TOM1	20	0.816626	1.95e-07	0.124895	0.20008	EB_vs_iPSC	7.03e-07	passed	t1	a
O60825	PFKFB2	18	-0.22417	0.00567374	-0.102821	0.236238	EB_vs_iPSC	0.0102066	passed	t1	c
O60826	CCDC22	25	0.265006	0.222125	-0.263926	0.502233	EB_vs_iPSC	0.356229	failed	t1	e
O60828	PQBP1	9	-0.0789198	0.197593	-0.215384	0.138629	EB_vs_iPSC	0.125935	failed	t1	e
O60830	TIMM17B	7	-0.253854	0.037078	-0.0859192	0.614662	EB_vs_iPSC	0.108971	failed	t1	e
O60831	PRAF2	5	0.586922	0.00216846	0.127596	0.123493	EB_vs_iPSC	0.00247044	passed	t1	a
O60832	DKC1	20	-0.806137	2.29e-05	0.189774	0.260846	EB_vs_iPSC	7.78e-05	passed	t1	b
O60841	EIF5B	58	-0.180532	0.0510853	-0.0970793	0.300911	EB_vs_iPSC	0.0795538	failed	t1	e
O60858	TRIM13	2	-0.206876	0.014798	0.369029	0.118525	EB_vs_iPSC	0.0128842	passed	t1	b
O60869	EDF1	19	-0.303951	0.000388	-0.114383	0.17744	EB_vs_iPSC	0.000729	passed	t1	c
O60870	KIN	14	-0.421237	0.0312528	-0.23436	0.48873	EB_vs_iPSC	0.0791445	failed	t1	e
O60879	DIAPH2	18	1.03294	0.000198	-0.692107	0.0867592	EB_vs_iPSC	0.000205	passed	t1	d
O60884	DNAJA2	22	-0.410183	0.00514897	-0.257649	0.0602277	EB_vs_iPSC	0.00281536	passed	t1	c
O60885	BRD4	30	-0.243226	0.0126756	0.072184	0.54179	EB_vs_iPSC	0.0410743	passed	t1	b
O60888	CUTA	6	-0.165868	0.218548	-0.0290876	0.76498	EB_vs_iPSC	0.466221	failed	t1	e
O60906	SMPD2	8	-0.178986	0.311456	-0.37405	0.141868	EB_vs_iPSC	0.182017	failed	t1	e
O60907	TBL1X	14	1.45959	0.000284	-0.108535	0.184565	EB_vs_iPSC	0.00057	passed	t1	d
O60911	CTSV	14	-0.00565978	0.952267	0.0274515	0.900111	EB_vs_iPSC	0.989273	failed	t1	e
O60925	PFDN1	10	0.0629504	0.39243	-0.237535	0.343931	EB_vs_iPSC	0.405273	failed	t1	e
O60927	PPP1R11	6	0.178802	0.610376	-0.00141635	0.995655	EB_vs_iPSC	0.910391	failed	t1	e
O60930	RNASEH1	5	-0.22067	0.0947551	-0.154528	0.642327	EB_vs_iPSC	0.231229	failed	t1	e
O60934	NBN	22	-0.0110978	0.847188	-0.201493	0.0904042	EB_vs_iPSC	0.27337	failed	t1	e
O60936	NOL3	7	0.553308	0.134073	0.183631	0.190137	EB_vs_iPSC	0.119033	failed	t1	e
O60941	DTNB	7	-0.14461	0.461789	0.434371	0.0546736	EB_vs_iPSC	0.118134	failed	t1	e
O60942	RNGTT	14	-0.367604	0.0226823	0.0463294	0.914216	EB_vs_iPSC	0.101108	failed	t1	e
O75027	ABCB7	18	-0.8878	0.0481818	0.170941	0.183923	EB_vs_iPSC	0.0507424	failed	t1	e
O75037	KIF21B	7	-0.240831	0.260717	0.268538	0.686175	EB_vs_iPSC	0.48677	failed	t1	e
O75044;P0DMP2;P0DJJ0	SRGAP2;SRGAP2B;SRGAP2C	22	0.396571	0.00688786	-0.168191	0.20037	EB_vs_iPSC	0.010469	passed	t1	d
O75051	PLXNA2	11	1.79597	0.00140474	-0.608281	0.146989	EB_vs_iPSC	0.00195854	passed	t1	d
O75052	NOS1AP	6	-0.851004	0.00014	0.0688791	0.505242	EB_vs_iPSC	0.000749	passed	t1	b
O75054	IGSF3	26	1.41477	0.0004	0.367364	0.0428371	EB_vs_iPSC	0.000205	passed	t1	a
O75061	DNAJC6	5	0.871155	0.000572	-0.165799	0.0281298	EB_vs_iPSC	0.000194	passed	t1	d
O75063	FAM20B	9	0.246091	0.0145256	-0.457791	0.0696718	EB_vs_iPSC	0.00799075	passed	t1	d
O75071	EFCAB14	5	0.470197	0.0030604	0.138793	0.120287	EB_vs_iPSC	0.00327894	passed	t1	a
O75083	WDR1	38	0.448256	0.00346072	-0.10408	0.540526	EB_vs_iPSC	0.0136208	passed	t1	d
O75084	FZD7	10	-0.753972	0.00203097	0.348054	0.0613395	EB_vs_iPSC	0.00124461	passed	t1	b
O75094	SLIT3	12	-0.0616803	0.747839	0.265565	0.0335951	EB_vs_iPSC	0.117678	failed	t1	e
O75096	LRP4	9	0.456212	0.0804643	-0.0633738	0.543818	EB_vs_iPSC	0.18068	failed	t1	e
O75110	ATP9A	6	0.506731	0.0246222	-0.0464882	0.867414	EB_vs_iPSC	0.103507	failed	t1	e
O75113	N4BP1	25	0.0570325	0.0838973	0.13956	0.201344	EB_vs_iPSC	0.0858276	failed	t1	e
O75116	ROCK2	70	0.808424	3.39e-06	-0.230247	0.00359745	EB_vs_iPSC	2.34e-07	passed	t1	d
O75122	CLASP2	31	-0.136217	0.278984	-0.0301453	0.642098	EB_vs_iPSC	0.487179	failed	t1	e
O75127	PTCD1	7	-0.944905	0.00132393	1.31786	0.0257501	EB_vs_iPSC	0.000385	passed	t1	b
O75128	COBL	12	-0.762621	3.48e-05	0.118082	0.47676	EB_vs_iPSC	0.000199	passed	t1	b
O75131	CPNE3	31	0.176552	0.121684	0.0145215	0.943687	EB_vs_iPSC	0.36336	failed	t1	e
O75143	ATG13	10	-0.338617	0.0047789	0.375993	0.0251599	EB_vs_iPSC	0.0012055	passed	t1	b
O75145	PPFIA3	11	-1.00937	0.00247974	0.364755	0.241494	EB_vs_iPSC	0.00504257	passed	t1	b
O75146	HIP1R	28	0.317845	0.0211753	-0.0982871	0.470568	EB_vs_iPSC	0.0558878	failed	t1	e
O75147	OBSL1	14	0.915358	0.00589676	-0.411917	0.0270399	EB_vs_iPSC	0.00155363	passed	t1	d
O75150	RNF40	43	-0.0651024	0.149205	0.142281	0.175215	EB_vs_iPSC	0.121412	failed	t1	e
O75152	ZC3H11A	26	-0.409192	0.00224466	-0.127	0.159749	EB_vs_iPSC	0.00320334	passed	t1	c
O75153	CLUH	51	-0.629175	0.00173929	0.243992	0.00261668	EB_vs_iPSC	6.05e-05	passed	t1	b
O75155	CAND2	8	-0.822457	0.0148457	0.392348	0.270013	EB_vs_iPSC	0.026133	passed	t1	b
O75157	TSC22D2	12	0.552043	0.00521815	0.209542	0.275499	EB_vs_iPSC	0.0108463	passed	t1	a
O75164	KDM4A	9	-0.561524	0.00302051	0.261504	0.168702	EB_vs_iPSC	0.00437307	passed	t1	b
O75165	DNAJC13	42	0.291113	0.0188905	0.11997	0.0786489	EB_vs_iPSC	0.0111605	passed	t1	a
O75167	PHACTR2	14	0.518701	0.00322366	0.215535	0.27827	EB_vs_iPSC	0.00719109	passed	t1	a
O75170	PPP6R2	21	0.564014	0.000571	-0.0798362	0.488191	EB_vs_iPSC	0.00256202	passed	t1	d
O75175	CNOT3	18	-0.230285	0.00480844	-0.055429	0.670859	EB_vs_iPSC	0.0217308	passed	t1	c
O75179	ANKRD17	43	-0.40163	0.000584	0.261896	0.106649	EB_vs_iPSC	0.000665	passed	t1	b
O75182	SIN3B	7	-0.100532	0.67669	0.0693416	0.885817	EB_vs_iPSC	0.906201	failed	t1	e
O75190	DNAJB6	10	-0.708872	0.000469	0.25967	0.372616	EB_vs_iPSC	0.00168697	passed	t1	b
O75191	XYLB	5	0.185912	0.0118605	-0.435842	0.122044	EB_vs_iPSC	0.0109112	passed	t1	d
O75208	COQ9	7	-0.381841	0.0107013	0.189511	0.650598	EB_vs_iPSC	0.0415454	passed	t1	b
O75223	GGCT	18	-0.153525	0.00649007	-0.0982391	0.485143	EB_vs_iPSC	0.0212871	passed	t1	c
O75251	NDUFS7	5	-0.0713678	0.393413	-0.0123375	0.781109	EB_vs_iPSC	0.669891	failed	t1	e
O75298	RTN2	4	0.251469	0.171867	0.44357	0.0270087	EB_vs_iPSC	0.0295811	passed	t1	a
O75306	NDUFS2	21	0.0318784	0.782186	-0.245998	0.106952	EB_vs_iPSC	0.291211	failed	t1	e
O75312	ZPR1	22	-0.348294	0.0166187	0.0163803	0.826297	EB_vs_iPSC	0.0726153	failed	t1	e
O75323	GBAS	11	0.234905	0.00959319	0.268528	0.0234833	EB_vs_iPSC	0.00211722	passed	t1	a
O75326	SEMA7A	18	0.278962	0.263608	0.212639	0.205659	EB_vs_iPSC	0.212236	failed	t1	e
O75330	HMMR	31	-0.976092	0.0044211	0.580517	0.0247564	EB_vs_iPSC	0.00110764	passed	t1	b
O75340	PDCD6	9	0.649942	0.0399094	-0.372908	0.0742461	EB_vs_iPSC	0.0202129	passed	t1	d
O75347	TBCA	16	0.130079	0.584082	-0.096428	0.736041	EB_vs_iPSC	0.79283	failed	t1	e
O75348	ATP6V1G1	9	0.122579	0.206081	-0.178948	0.572581	EB_vs_iPSC	0.37017	failed	t1	e
O75351	VPS4B	25	0.368801	0.00082	-0.21294	0.0476782	EB_vs_iPSC	0.000436	passed	t1	d
O75352	MPDU1	5	0.119255	0.546898	-0.249081	0.107431	EB_vs_iPSC	0.225285	failed	t1	e
O75356	ENTPD5	4	0.427333	0.241485	0.0502461	0.711107	EB_vs_iPSC	0.474274	failed	t1	e
O75362	ZNF217	23	-0.71814	0.000593	0.0844012	0.465925	EB_vs_iPSC	0.00254001	passed	t1	b
O75367	H2AFY	10	-0.299423	0.0483939	-0.306446	0.0272488	EB_vs_iPSC	0.010063	passed	t1	c
O75368	SH3BGRL	12	0.448832	0.000743	0.108821	0.214126	EB_vs_iPSC	0.0015503	passed	t1	a
O75369	FLNB	181	1.11926	1.22e-05	0.0849664	0.0742972	EB_vs_iPSC	1.35e-05	passed	t1	a
O75376	NCOR1	30	0.405	0.012441	-0.107436	0.363947	EB_vs_iPSC	0.028967	passed	t1	d
O75380	NDUFS6	4	0.320153	0.101835	-0.34349	0.0922288	EB_vs_iPSC	0.0532336	failed	t1	e
O75381	PEX14	9	-0.357211	0.00018	-0.169933	0.104483	EB_vs_iPSC	0.000223	passed	t1	c
O75385	ULK1	2	-0.0458088	0.69875	0.393333	0.00524664	EB_vs_iPSC	0.0242278	passed	t1	b
O75390	CS	19	-0.328505	0.0028728	-0.164097	0.0371001	EB_vs_iPSC	0.00108144	passed	t1	c
O75391	SPAG7	17	0.0032264	0.982052	-0.467954	0.262271	EB_vs_iPSC	0.606946	failed	t1	e
O75396	SEC22B	12	0.971771	9.02e-06	-0.257886	0.00861603	EB_vs_iPSC	1.35e-06	passed	t1	d
O75400	PRPF40A	22	-0.189969	0.117818	-0.411313	0.00947692	EB_vs_iPSC	0.00870635	passed	t1	c
O75410	TACC1	36	1.07343	6.81e-05	0.0575512	0.710098	EB_vs_iPSC	0.000529	passed	t1	a
O75414	NME6	5	-0.224592	0.211449	0.126675	0.070814	EB_vs_iPSC	0.0778846	failed	t1	e
O75419	CDC45	4	-0.342535	0.304567	0.260143	0.193332	EB_vs_iPSC	0.22565	failed	t1	e
O75420	GIGYF1	23	-0.622688	0.000178	0.338003	0.100112	EB_vs_iPSC	0.000213	passed	t1	b
O75427	LRCH4	11	0.0209701	0.772205	-0.0300211	0.667817	EB_vs_iPSC	0.857207	failed	t1	e
O75431	MTX2	12	-0.266377	0.115981	-0.128783	0.606359	EB_vs_iPSC	0.257015	failed	t1	e
O75436	VPS26A	21	0.555753	0.00354048	0.172887	0.389281	EB_vs_iPSC	0.0104567	passed	t1	a
O75438	NDUFB1	4	0.118758	0.299962	-0.564747	0.0141267	EB_vs_iPSC	0.0273902	passed	t1	d
O75439	PMPCB	24	-0.655514	2.32e-05	0.104047	0.478377	EB_vs_iPSC	0.000138	passed	t1	b
O75446	SAP30	3	-0.692133	0.00146842	0.373366	0.102201	EB_vs_iPSC	0.00147138	passed	t1	b
O75448	MED24	13	-0.184976	0.0143518	-0.106997	0.417778	EB_vs_iPSC	0.0366749	passed	t1	c
O75449	KATNA1	15	-0.531025	0.000915	0.106783	0.339538	EB_vs_iPSC	0.0028188	passed	t1	b
O75475	PSIP1	36	-1.65074	6.81e-05	-0.292601	0.00589734	EB_vs_iPSC	6.32e-06	passed	t1	c
O75477	ERLIN1	13	0.0938267	0.275758	-0.182051	0.0952542	EB_vs_iPSC	0.121865	failed	t1	e
O75487	GPC4	17	-1.20171	9.15e-06	-0.0260736	0.634454	EB_vs_iPSC	7.58e-05	passed	t1	c
O75489	NDUFS3	21	-0.0239966	0.517974	-0.181653	0.0839063	EB_vs_iPSC	0.179751	failed	t1	e
O75494	SRSF10	9	-0.439485	0.0427004	0.494433	0.00736553	EB_vs_iPSC	0.00285088	passed	t1	b
O75496	GMNN	4	-0.592309	0.0266819	-0.506839	0.046015	EB_vs_iPSC	0.00945695	passed	t1	c
O75503	CLN5	5	-0.0683676	0.528936	-0.237395	0.158101	EB_vs_iPSC	0.291133	failed	t1	e
O75506	HSBP1	6	0.0605283	0.692779	-0.118138	0.726271	EB_vs_iPSC	0.848743	failed	t1	e
O75521	ECI2	18	-0.228624	0.000736	-0.206552	0.00443159	EB_vs_iPSC	4.45e-05	passed	t1	c
O75525	KHDRBS3	9	-0.144017	0.0387763	0.0678166	0.6261	EB_vs_iPSC	0.114548	failed	t1	e
O75528	TADA3	8	-0.191288	0.0644496	0.164935	0.236162	EB_vs_iPSC	0.0789203	failed	t1	e
O75530	EED	11	-0.710442	0.000288	0.325863	0.0714708	EB_vs_iPSC	0.000242	passed	t1	b
O75531	BANF1	6	-0.989825	0.00173758	0.421035	0.246181	EB_vs_iPSC	0.00374587	passed	t1	b
O75533	SF3B1	64	-0.286592	0.00666088	0.130163	0.00783949	EB_vs_iPSC	0.000567	passed	t1	b
O75534	CSDE1	47	-0.546776	6.43e-05	0.195985	0.100879	EB_vs_iPSC	8.39e-05	passed	t1	b
O75553	DAB1	4	-0.576033	0.00760371	0.0496835	0.741229	EB_vs_iPSC	0.034823	passed	t1	b
O75554	WBP4	8	-0.138112	0.0650586	-0.0739868	0.372397	EB_vs_iPSC	0.114361	failed	t1	e
O75569	PRKRA	4	0.0985943	0.424318	-0.129106	0.255191	EB_vs_iPSC	0.348995	failed	t1	e
O75570	MTRF1	3	-0.267023	0.0668443	-0.0105693	0.9621	EB_vs_iPSC	0.240782	failed	t1	e
O75575	CRCP	3	-0.388663	0.0030612	0.10384	0.105625	EB_vs_iPSC	0.00292196	passed	t1	b
O75581	LRP6	9	-0.104015	0.202676	0.194408	0.0371919	EB_vs_iPSC	0.0443818	passed	t1	b
O75586	MED6	5	0.068568	0.636309	-0.143144	0.595319	EB_vs_iPSC	0.746526	failed	t1	e
O75600	GCAT	8	-0.0138775	0.737824	0.094434	0.521427	EB_vs_iPSC	0.752221	failed	t1	e
O75607	NPM3	7	-0.756698	0.0116916	-0.225027	0.283175	EB_vs_iPSC	0.0222171	passed	t1	c
O75608	LYPLA1	8	-0.0115477	0.915202	0.0449556	0.555735	EB_vs_iPSC	0.852467	failed	t1	e
O75610;O00292	LEFTY1;LEFTY2	2	-0.497227	0.0417202	-0.0510124	0.591645	EB_vs_iPSC	0.116053	failed	t1	e
O75616	ERAL1	10	-1.09337	3.57e-05	0.420286	0.254268	EB_vs_iPSC	0.000114	passed	t1	b
O75629	CREG1	4	-0.228738	0.0145547	-0.0176001	0.875748	EB_vs_iPSC	0.0683519	failed	t1	e
O75635	SERPINB7	4	0.196185	0.441681	0.050151	0.821918	EB_vs_iPSC	0.730873	failed	t1	e
O75643	SNRNP200	90	-0.425158	0.0054657	0.0298348	0.799752	EB_vs_iPSC	0.0281187	passed	t1	b
O75648	TRMU	8	-0.332595	0.0531977	-0.0941396	0.800953	EB_vs_iPSC	0.177069	failed	t1	e
O75663	TIPRL	14	0.835367	3.61e-05	-0.11283	0.153999	EB_vs_iPSC	7.29e-05	passed	t1	d
O75665	OFD1	10	-0.274471	0.00698966	0.112424	0.559731	EB_vs_iPSC	0.0256008	passed	t1	b
O75674	TOM1L1	9	0.425232	0.00194347	0.109676	0.373556	EB_vs_iPSC	0.00597347	passed	t1	a
O75676	RPS6KA4	3	0.847933	0.00135129	-0.821307	0.033802	EB_vs_iPSC	0.000502	passed	t1	d
O75683	SURF6	13	-1.01314	0.000296	0.701984	0.0119655	EB_vs_iPSC	4.8e-05	passed	t1	b
O75688	PPM1B	21	-0.400398	0.0215146	-0.258673	0.248572	EB_vs_iPSC	0.0333232	passed	t1	c
O75691	UTP20	17	-1.21017	0.000826	1.04528	0.00106832	EB_vs_iPSC	1.32e-05	passed	t1	b
O75694	NUP155	37	-0.319274	0.0129242	0.0610707	0.401111	EB_vs_iPSC	0.0324634	passed	t1	b
O75695	RP2	10	1.40464	1.74e-05	-0.157726	0.0741657	EB_vs_iPSC	1.88e-05	passed	t1	d
O75717	WDHD1	55	-0.948071	6.23e-05	0.140663	0.0668239	EB_vs_iPSC	5.57e-05	passed	t1	b
O75718	CRTAP	15	0.130261	0.0896392	-0.26995	0.0334877	EB_vs_iPSC	0.0204379	passed	t1	d
O75746	SLC25A12	24	-0.0429014	0.585072	-0.0196318	0.793406	EB_vs_iPSC	0.820445	failed	t1	e
O75771	RAD51D	2	-0.112048	0.649822	-0.522336	0.305975	EB_vs_iPSC	0.52	failed	t1	e
O75781	PALM	15	1.26396	1.84e-05	0.447203	0.015596	EB_vs_iPSC	4.6e-06	passed	t1	a
O75787	ATP6AP2	15	-0.273497	0.0463595	-0.0421835	0.524336	EB_vs_iPSC	0.11466	failed	t1	e
O75792	RNASEH2A	13	0.425445	0.0215803	-0.405082	0.000885	EB_vs_iPSC	0.000227	passed	t1	d
O75794	CDC123	12	-0.666294	0.00419999	-0.036555	0.863558	EB_vs_iPSC	0.024008	passed	t1	c
O75808	CAPN15	6	-0.20766	0.0719935	0.293554	0.207987	EB_vs_iPSC	0.0778851	failed	t1	e
O75815	BCAR3	9	0.656169	0.00134242	-0.612586	0.063265	EB_vs_iPSC	0.000881	passed	t1	d
O75817	POP7	3	-0.0554873	0.630026	-0.370395	0.0625679	EB_vs_iPSC	0.166882	failed	t1	e
O75818	RPP40	13	-0.534357	0.00278184	-0.00524131	0.968114	EB_vs_iPSC	0.0186286	passed	t1	c
O75821	EIF3G	21	-0.234567	0.0290624	0.198781	0.0178159	EB_vs_iPSC	0.00443522	passed	t1	b
O75822	EIF3J	21	0.167856	0.247006	-0.284337	0.256691	EB_vs_iPSC	0.238287	failed	t1	e
O75828	CBR3	20	-0.216531	0.0129716	0.0568051	0.532251	EB_vs_iPSC	0.0412567	passed	t1	b
O75829	LECT1	5	-1.75312	3.44e-05	-0.158164	0.272235	EB_vs_iPSC	0.000118	passed	t1	c
O75832	PSMD10	11	0.33039	0.0112735	-0.0920177	0.534804	EB_vs_iPSC	0.036845	passed	t1	d
O75843	AP1G2	10	0.370057	0.219743	-0.336067	0.310489	EB_vs_iPSC	0.251412	failed	t1	e
O75844	ZMPSTE24	14	-0.383633	0.00724325	-0.205039	0.158818	EB_vs_iPSC	0.00893564	passed	t1	c
O75845	SC5D	2	0.220319	0.119407	-0.388546	0.223375	EB_vs_iPSC	0.123337	failed	t1	e
O75864	PPP1R37	7	0.114943	0.546002	-0.159998	0.534554	EB_vs_iPSC	0.651289	failed	t1	e
O75874	IDH1	25	-0.401598	4.55e-05	-0.495235	0.000692	EB_vs_iPSC	5.76e-07	passed	t1	c
O75879	GATB	14	-0.699936	0.000361	0.323323	0.281597	EB_vs_iPSC	0.00103672	passed	t1	b
O75880	SCO1	6	-0.820738	6.37e-05	0.864891	1.42e-06	EB_vs_iPSC	2.18e-09	passed	t1	b
O75882	ATRN	11	0.12458	0.494293	-0.198643	0.427706	EB_vs_iPSC	0.539935	failed	t1	e
O75884	RBBP9	8	0.51083	0.000802	0.395095	0.0253962	EB_vs_iPSC	0.00024	passed	t1	a
O75886	STAM2	16	0.44293	0.000184	0.0350264	0.76337	EB_vs_iPSC	0.00138611	passed	t1	a
O75891	ALDH1L1	5	0.570159	0.155721	-0.242986	0.698683	EB_vs_iPSC	0.350143	failed	t1	e
O75896	TUSC2	4	-0.79661	0.00173628	0.446603	0.0675275	EB_vs_iPSC	0.00117847	passed	t1	b
O75909	CCNK	10	-0.464246	0.00113512	0.129329	0.668489	EB_vs_iPSC	0.00620998	passed	t1	b
O75915	ARL6IP5	6	0.980149	0.0125682	0.0550355	0.773562	EB_vs_iPSC	0.0547688	failed	t1	e
O75923	DYSF	24	0.463274	0.00361648	-0.168799	0.116327	EB_vs_iPSC	0.003691	passed	t1	d
O75928	PIAS2	6	-0.432367	0.00838267	0.20058	0.178706	EB_vs_iPSC	0.0112406	passed	t1	b
O75934	BCAS2	11	-0.413044	0.00911742	0.131133	0.166255	EB_vs_iPSC	0.0113562	passed	t1	b
O75935	DCTN3	11	0.312532	0.03476	-0.114295	0.433807	EB_vs_iPSC	0.0783276	failed	t1	e
O75937	DNAJC8	18	-0.378784	0.000958	0.125236	0.127375	EB_vs_iPSC	0.00122201	passed	t1	b
O75940	SMNDC1	10	-0.363615	0.0243774	-0.0288872	0.874768	EB_vs_iPSC	0.103379	failed	t1	e
O75947	ATP5H	13	-0.372827	0.009972	-0.142425	0.129503	EB_vs_iPSC	0.00988188	passed	t1	c
O75952	CABYR	2	-1.5607	0.00563991	0.0378309	0.937319	EB_vs_iPSC	0.033001	passed	t1	b
O75953	DNAJB5	7	-1.2494	6.88e-05	0.514128	0.00322287	EB_vs_iPSC	3.62e-06	passed	t1	b
O75955	FLOT1	29	0.193989	0.040252	-0.0565957	0.478139	EB_vs_iPSC	0.0952766	failed	t1	e
O75962	TRIO	32	0.403748	0.00210837	-0.327068	0.00739738	EB_vs_iPSC	0.000188	passed	t1	d
O75964	ATP5L	9	-0.365454	0.000609	0.131568	0.108372	EB_vs_iPSC	0.000702	passed	t1	b
O75970	MPDZ	35	0.833265	4.37e-05	-0.419796	9.61e-05	EB_vs_iPSC	8.52e-08	passed	t1	d
O75971	SNAPC5	3	-0.275466	0.0310403	0.0220694	0.777033	EB_vs_iPSC	0.113958	failed	t1	e
O75976	CPD	48	0.106906	0.140683	-0.0489772	0.156037	EB_vs_iPSC	0.105784	failed	t1	e
O76003	GLRX3	21	-0.142251	0.278	-0.0173001	0.943787	EB_vs_iPSC	0.613424	failed	t1	e
O76021	RSL1D1	22	-1.93014	0.000104	0.357764	0.124284	EB_vs_iPSC	0.000158	passed	t1	b
O76024	WFS1	16	-0.00493725	0.969676	-0.559261	0.0559543	EB_vs_iPSC	0.212365	failed	t1	e
O76031	CLPX	26	-0.677313	0.00320777	0.0711466	0.325777	EB_vs_iPSC	0.00821771	passed	t1	b
O76041	NEBL	3	0.641994	0.073794	0.0727706	0.737644	EB_vs_iPSC	0.212878	failed	t1	e
O76054	SEC14L2	7	0.214376	0.150314	0.00206795	0.994532	EB_vs_iPSC	0.433603	failed	t1	e
O76061	STC2	5	-0.76181	0.000663	-0.207919	0.0272363	EB_vs_iPSC	0.000215	passed	t1	c
O76064	RNF8	3	-0.00650062	0.973443	-0.317276	0.602393	EB_vs_iPSC	0.89939	failed	t1	e
O76070	SNCG	10	-0.665819	0.00362157	-0.200735	0.177713	EB_vs_iPSC	0.00537306	passed	t1	c
O76071	CIAO1	13	-0.0303054	0.702798	-0.0166074	0.908187	EB_vs_iPSC	0.92485	failed	t1	e
O76074	PDE5A	21	-0.639709	1.48e-05	-0.155482	0.104321	EB_vs_iPSC	2.21e-05	passed	t1	c
O76075	DFFB	5	0.221606	0.161804	-0.00782231	0.980354	EB_vs_iPSC	0.450687	failed	t1	e
O76080	ZFAND5	10	-0.453035	0.00455473	-0.191347	0.026922	EB_vs_iPSC	0.00122701	passed	t1	c
O76094	SRP72	32	-0.213548	0.0521309	-0.0909599	0.290925	EB_vs_iPSC	0.0786927	failed	t1	e
O94760	DDAH1	20	0.220293	0.0992871	-0.140191	0.256782	EB_vs_iPSC	0.119043	failed	t1	e
O94762	RECQL5	11	-0.412557	0.00585303	0.484039	0.279729	EB_vs_iPSC	0.0121398	passed	t1	b
O94763	URI1	17	-0.211894	0.00410505	-0.0067862	0.872502	EB_vs_iPSC	0.0237533	passed	t1	c
O94766	B3GAT3	3	0.0279564	0.795244	0.541932	0.102975	EB_vs_iPSC	0.28681	failed	t1	e
O94772	LY6H	3	1.31855	0.0456184	0.374098	0.212964	EB_vs_iPSC	0.0547354	failed	t1	e
O94776	MTA2	36	0.0867319	0.0374798	-0.0812107	0.275721	EB_vs_iPSC	0.0575842	failed	t1	e
O94782	USP1	9	-0.28795	0.0581084	-0.167581	0.563968	EB_vs_iPSC	0.14479	failed	t1	e
O94788	ALDH1A2	6	-1.12629	0.000139	0.72974	0.000625	EB_vs_iPSC	1.5e-06	passed	t1	b
O94804	STK10	26	1.15068	1.41e-06	-0.536991	0.0159658	EB_vs_iPSC	4.19e-07	passed	t1	d
O94806	PRKD3	5	0.142156	0.47542	-0.253363	0.561598	EB_vs_iPSC	0.619568	failed	t1	e
O94808	GFPT2	30	-0.453818	0.0166014	-0.400137	0.00119471	EB_vs_iPSC	0.000235	passed	t1	c
O94817	ATG12	3	0.406752	0.000935	-0.0473032	0.391497	EB_vs_iPSC	0.00326119	passed	t1	d
O94819	KBTBD11	4	0.0577789	0.757661	-0.132709	0.769384	EB_vs_iPSC	0.897532	failed	t1	e
O94822	LTN1	22	-0.191175	0.181782	0.316946	0.0555889	EB_vs_iPSC	0.056535	failed	t1	e
O94826	TOMM70A	32	-0.235108	0.0033986	-0.159404	0.00169341	EB_vs_iPSC	7.52e-05	passed	t1	c
O94829	IPO13	7	0.49662	0.000112	-0.107208	0.632492	EB_vs_iPSC	0.000745	passed	t1	d
O94830	DDHD2	14	0.886292	0.000387	0.192493	0.216714	EB_vs_iPSC	0.000871	passed	t1	a
O94832	MYO1D	12	0.804865	0.00597418	-0.399364	0.0224844	EB_vs_iPSC	0.00133187	passed	t1	d
O94842;O15405	TOX4;TOX3	6	-0.253828	0.0316566	0.140224	0.156647	EB_vs_iPSC	0.0312737	passed	t1	b
O94851	MICAL2	11	0.98898	0.000134	-0.551951	0.0402809	EB_vs_iPSC	7.07e-05	passed	t1	d
O94854	KIAA0754	8	-0.519958	0.0196052	0.512492	0.0961592	EB_vs_iPSC	0.0137126	passed	t1	b
O94855	SEC24D	33	0.630785	0.00100003	-0.206622	0.00708184	EB_vs_iPSC	9.11e-05	passed	t1	d
O94856	NFASC	9	-0.233178	0.273796	-0.00701722	0.942638	EB_vs_iPSC	0.60766	failed	t1	e
O94864	SUPT7L	2	0.032711	0.691816	0.172793	0.510031	EB_vs_iPSC	0.720416	failed	t1	e
O94868	FCHSD2	4	-0.0215935	0.939387	-0.284738	0.204747	EB_vs_iPSC	0.509404	failed	t1	e
O94874	UFL1	33	0.745966	0.00245135	-0.608036	0.0541	EB_vs_iPSC	0.00131663	passed	t1	d
O94875	SORBS2	5	0.399506	0.2801	-0.225729	0.210912	EB_vs_iPSC	0.226199	failed	t1	e
O94880	PHF14	11	-0.504516	0.00509706	0.185957	0.275153	EB_vs_iPSC	0.010616	passed	t1	b
O94885	SASH1	18	-0.153125	0.1377	0.396007	0.00771494	EB_vs_iPSC	0.00833652	passed	t1	b
O94886	TMEM63A	7	-0.453285	0.0501327	0.109784	0.492848	EB_vs_iPSC	0.116142	failed	t1	e
O94888	UBXN7	19	-0.306034	0.0108263	0.0628021	0.634546	EB_vs_iPSC	0.0410857	passed	t1	b
O94898	LRIG2	9	-0.806826	0.00246582	-0.101615	0.578712	EB_vs_iPSC	0.010777	passed	t1	c
O94901	SUN1	11	-0.0606391	0.62139	-0.111778	0.171283	EB_vs_iPSC	0.34487	failed	t1	e
O94903	PROSC	14	0.384972	4.08e-05	-0.164399	0.298589	EB_vs_iPSC	0.00015	passed	t1	d
O94905	ERLIN2	22	0.162305	0.0398702	-0.268709	0.00519632	EB_vs_iPSC	0.00196445	passed	t1	d
O94906	PRPF6	28	-0.399211	0.000826	0.0680482	0.418518	EB_vs_iPSC	0.00310017	passed	t1	b
O94913	PCF11	19	-0.280507	0.0137278	-0.0772932	0.385655	EB_vs_iPSC	0.0330419	passed	t1	c
O94915	FRYL	16	0.0495954	0.231759	0.132303	0.645917	EB_vs_iPSC	0.433993	failed	t1	e
O94916	NFAT5	13	0.181197	0.144988	-0.0689664	0.634393	EB_vs_iPSC	0.31146	failed	t1	e
O94919	ENDOD1	14	1.34198	0.000251	0.368025	0.0256832	EB_vs_iPSC	8.35e-05	passed	t1	a
O94925	GLS	25	-0.0382804	0.51945	-0.167685	0.627977	EB_vs_iPSC	0.691627	failed	t1	e
O94927	HAUS5	11	-0.210835	0.0607121	-0.0138955	0.943078	EB_vs_iPSC	0.221022	failed	t1	e
O94929	ABLIM3	4	0.773775	0.252792	-0.751167	0.321419	EB_vs_iPSC	0.285212	failed	t1	e
O94953	KDM4B	6	0.237112	0.488854	0.124203	0.817902	EB_vs_iPSC	0.766365	failed	t1	e
O94955	RHOBTB3	4	2.03345	0.00167188	-1.40043	0.018748	EB_vs_iPSC	0.000356	passed	t1	d
O94964	SOGA1	8	-0.268037	0.113671	0.31622	0.534177	EB_vs_iPSC	0.230828	failed	t1	e
O94966	USP19	20	-0.382962	7.96e-05	-0.0750422	0.340708	EB_vs_iPSC	0.000312	passed	t1	c
O94967	WDR47	17	0.30188	0.116842	0.237411	0.268771	EB_vs_iPSC	0.140087	failed	t1	e
O94973	AP2A2	32	0.760935	0.000301	0.0245463	0.81804	EB_vs_iPSC	0.00229167	passed	t1	a
O94979	SEC31A	41	0.87718	0.000168	-0.0189597	0.787234	EB_vs_iPSC	0.00131091	passed	t1	d
O94985	CLSTN1	18	-0.198215	0.112037	-0.0371098	0.3704	EB_vs_iPSC	0.173551	failed	t1	e
O94992	HEXIM1	14	0.263671	0.0928274	-0.0270374	0.812969	EB_vs_iPSC	0.270475	failed	t1	e
O95049	TJP3	14	0.414976	0.00031	-0.245184	0.0221817	EB_vs_iPSC	8.87e-05	passed	t1	d
O95059	RPP14	4	-0.482513	0.00346937	0.202012	0.291542	EB_vs_iPSC	0.0079869	passed	t1	b
O95067	CCNB2	7	-0.98965	0.000838	0.0117388	0.898919	EB_vs_iPSC	0.00617118	passed	t1	b
O95070	YIF1A	4	0.13758	0.577358	0.629538	0.00128333	EB_vs_iPSC	0.00608134	passed	t1	a
O95071	UBR5	59	-0.489937	0.00112826	0.261427	0.23596	EB_vs_iPSC	0.00245756	passed	t1	b
O95084	PRSS23	4	0.381457	0.260129	0.107481	0.844732	EB_vs_iPSC	0.552712	failed	t1	e
O95104	SCAF4	14	-0.215279	0.0287832	-0.0453201	0.79978	EB_vs_iPSC	0.109838	failed	t1	e
O95139	NDUFB6	7	-0.538713	0.017316	0.304851	0.224142	EB_vs_iPSC	0.0254283	passed	t1	b
O95140	MFN2	23	-0.432809	0.0144927	0.23066	0.167658	EB_vs_iPSC	0.0170572	passed	t1	b
O95149	SNUPN	8	-0.278469	0.000794	-0.294633	0.174497	EB_vs_iPSC	0.00136928	passed	t1	c
O95154	AKR7A3	8	-0.252199	0.503758	-0.124233	0.644095	EB_vs_iPSC	0.689679	failed	t1	e
O95155	UBE4B	36	-0.246605	0.00209902	0.180922	0.0985275	EB_vs_iPSC	0.00196134	passed	t1	b
O95159	ZFPL1	8	0.43112	0.000117	-0.336123	0.010377	EB_vs_iPSC	1.77e-05	passed	t1	d
O95163	IKBKAP	31	-0.352702	0.00160328	-0.0112863	0.896597	EB_vs_iPSC	0.0108457	passed	t1	c
O95164	UBL3	2	1.56207	0.000438	-0.222872	0.461653	EB_vs_iPSC	0.00192025	passed	t1	d
O95166	GABARAP	3	0.47917	0.00628168	-0.0882894	0.412294	EB_vs_iPSC	0.0180157	passed	t1	d
O95168	NDUFB4	7	0.270068	0.0673853	0.187404	0.0429772	EB_vs_iPSC	0.0198216	passed	t1	a
O95169	NDUFB8	9	0.370017	0.00359815	-0.122361	0.264259	EB_vs_iPSC	0.00756697	passed	t1	d
O95182	NDUFA7	8	0.463759	0.00123609	-0.10692	0.155435	EB_vs_iPSC	0.00183626	passed	t1	d
O95183	VAMP5	3	0.338381	0.071037	0.124905	0.623636	EB_vs_iPSC	0.182377	failed	t1	e
O95197	RTN3	26	-0.532872	0.00114427	-0.243906	0.208825	EB_vs_iPSC	0.00223162	passed	t1	c
O95202	LETM1	28	-0.356674	0.013671	0.209197	0.144562	EB_vs_iPSC	0.0142818	passed	t1	b
O95208	EPN2	13	0.505272	0.00220489	0.145383	0.231101	EB_vs_iPSC	0.00437297	passed	t1	a
O95210	STBD1	4	0.702468	0.0173604	-0.0739531	0.642151	EB_vs_iPSC	0.0612749	failed	t1	e
O95218	ZRANB2	22	-0.0578291	0.306724	-0.209018	0.0249711	EB_vs_iPSC	0.0449738	passed	t1	c
O95219	SNX4	19	0.459799	0.00146152	-0.0761502	0.614397	EB_vs_iPSC	0.00719746	passed	t1	d
O95229	ZWINT	10	-0.588407	0.0107017	-0.0297357	0.842485	EB_vs_iPSC	0.0514702	failed	t1	e
O95232	LUC7L3	21	-0.386209	2.12e-05	-0.399904	0.0019388	EB_vs_iPSC	7.41e-07	passed	t1	c
O95235	KIF20A	13	-0.794731	0.000163	0.382094	0.00444251	EB_vs_iPSC	1.1e-05	passed	t1	b
O95239	KIF4A	45	-0.767759	0.000282	0.461126	0.0365153	EB_vs_iPSC	0.000129	passed	t1	b
O95248	SBF1	23	0.459947	0.000499	-0.390417	0.0264417	EB_vs_iPSC	0.000161	passed	t1	d
O95249	GOSR1	11	0.134481	0.194155	-0.0788611	0.740155	EB_vs_iPSC	0.422491	failed	t1	e
O95251	KAT7	10	-0.886809	0.00192218	0.202812	0.078656	EB_vs_iPSC	0.00148121	passed	t1	b
O95260	ATE1	17	0.301194	0.00291428	0.0708388	0.449168	EB_vs_iPSC	0.00999877	passed	t1	a
O95273	CCNDBP1	4	0.193041	0.138093	-0.206807	0.453158	EB_vs_iPSC	0.236002	failed	t1	e
O95292	VAPB	15	0.34483	0.0124968	-0.0608137	0.346029	EB_vs_iPSC	0.0278634	passed	t1	d
O95295	SNAPIN	7	0.484904	0.00555227	0.175149	0.230218	EB_vs_iPSC	0.00979417	passed	t1	a
O95297	MPZL1	11	1.34457	0.000247	0.472872	0.0442621	EB_vs_iPSC	0.000136	passed	t1	a
O95298;E9PQ53	NDUFC2;NDUFC2-KCTD14	8	0.0796817	0.472511	-0.167654	0.501845	EB_vs_iPSC	0.578392	failed	t1	e
O95299	NDUFA10	17	0.203091	0.0208766	-0.210408	0.0859596	EB_vs_iPSC	0.0131415	passed	t1	d
O95302	FKBP9	21	1.22296	0.000297	0.260122	0.0796986	EB_vs_iPSC	0.000276	passed	t1	a
O95319	CELF2	12	-0.493795	0.0242356	-0.734446	0.0321885	EB_vs_iPSC	0.0063626	passed	t1	c
O95336	PGLS	10	0.832953	9.79e-05	0.125231	0.392746	EB_vs_iPSC	0.000429	passed	t1	a
O95340	PAPSS2	30	0.326044	0.0562239	-0.305858	0.0150542	EB_vs_iPSC	0.00683431	passed	t1	d
O95347	SMC2	69	-0.612835	9.22e-05	0.230239	0.0331009	EB_vs_iPSC	4.18e-05	passed	t1	b
O95352	ATG7	19	0.716001	0.00115215	0.0775979	0.696827	EB_vs_iPSC	0.00652506	passed	t1	a
O95359	TACC2	27	-0.513259	0.00990684	-0.00485681	0.911992	EB_vs_iPSC	0.0515594	failed	t1	e
O95361;Q309B1	TRIM16;TRIM16L	11	1.17555	0.001504	-0.502577	0.032019	EB_vs_iPSC	0.000527	passed	t1	d
O95363	FARS2	8	-0.463136	0.0171275	0.661276	0.173701	EB_vs_iPSC	0.0202825	passed	t1	b
O95365	ZBTB7A	2	0.06843	0.833079	0.685701	0.111648	EB_vs_iPSC	0.313917	failed	t1	e
O95372	LYPLA2	9	0.0413807	0.653502	-0.040524	0.502873	EB_vs_iPSC	0.694335	failed	t1	e
O95373	IPO7	31	-0.279706	0.0116929	0.454125	0.0700369	EB_vs_iPSC	0.00663954	passed	t1	b
O95376	ARIH2	22	-0.32423	0.0125814	0.0349193	0.748443	EB_vs_iPSC	0.053347	failed	t1	e
O95379	TNFAIP8	4	1.54166	0.000423	-0.0365167	0.818697	EB_vs_iPSC	0.00310547	passed	t1	d
O95391	SLU7	7	0.208112	0.241758	-0.365459	0.155204	EB_vs_iPSC	0.160699	failed	t1	e
O95394	PGM3	36	0.772273	9.19e-05	-0.183518	0.0407793	EB_vs_iPSC	5.06e-05	passed	t1	d
O95396	MOCS3	15	0.318598	0.000849	-0.319767	0.182576	EB_vs_iPSC	0.00151445	passed	t1	d
O95400	CD2BP2	14	-0.0917682	0.496632	-0.0261556	0.888098	EB_vs_iPSC	0.802099	failed	t1	e
O95402	MED26	5	-0.12082	0.0247485	-0.0538009	0.529194	EB_vs_iPSC	0.0698763	failed	t1	e
O95405	ZFYVE9	9	-0.190473	0.0280291	0.172104	0.36592	EB_vs_iPSC	0.0572292	failed	t1	e
O95425	SVIL	39	1.36456	0.000129	-0.11959	0.215345	EB_vs_iPSC	0.000319	passed	t1	d
O95429	BAG4	12	-0.416913	0.00413387	-0.0379	0.717737	EB_vs_iPSC	0.0202357	passed	t1	c
O95433	AHSA1	28	-0.387521	0.00206193	0.210714	0.127414	EB_vs_iPSC	0.00242868	passed	t1	b
O95453	PARN	26	-0.464278	0.000138	0.166864	0.148717	EB_vs_iPSC	0.000241	passed	t1	b
O95456	PSMG1	15	-0.262506	0.131165	-0.386359	0.00654481	EB_vs_iPSC	0.00691942	passed	t1	c
O95470	SGPL1	9	0.106025	0.311107	-0.141716	0.0419896	EB_vs_iPSC	0.0697312	failed	t1	e
O95477	ABCA1	5	0.752149	0.0398229	-0.500638	0.0471384	EB_vs_iPSC	0.0136621	passed	t1	d
O95478	NSA2	6	-1.72687	0.000242	1.13484	0.00063	EB_vs_iPSC	2.55e-06	passed	t1	b
O95479	H6PD	20	1.46301	0.00172241	0.0329877	0.869609	EB_vs_iPSC	0.0112393	passed	t1	a
O95486	SEC24A	12	0.149031	0.0561193	-0.357676	0.000428	EB_vs_iPSC	0.000279	passed	t1	d
O95487	SEC24B	15	0.0965205	0.63286	0.0755182	0.801494	EB_vs_iPSC	0.851535	failed	t1	e
O95490	LPHN2	19	0.0048957	0.884612	-0.0563665	0.18106	EB_vs_iPSC	0.45352	failed	t1	e
O95528	SLC2A10	4	0.18345	0.244828	0.699187	0.015556	EB_vs_iPSC	0.0250241	passed	t1	a
O95544	NADK	8	-0.469619	0.0144239	-0.177354	0.327071	EB_vs_iPSC	0.0299873	passed	t1	c
O95551	TDP2	14	-0.809461	1.25e-05	0.0182961	0.883816	EB_vs_iPSC	0.000137	passed	t1	b
O95562	SFT2D2	3	0.388293	0.0929413	0.275438	0.00931388	EB_vs_iPSC	0.0069702	passed	t1	a
O95563	MPC2	4	-0.147454	0.713986	-0.238161	0.22853	EB_vs_iPSC	0.458986	failed	t1	e
O95568	METTL18	6	-0.281485	0.0641568	-0.140391	0.38105	EB_vs_iPSC	0.115176	failed	t1	e
O95571	ETHE1	14	0.727034	0.00170646	0.453338	0.0640118	EB_vs_iPSC	0.00110566	passed	t1	a
O95573	ACSL3	32	-0.33141	0.0460988	0.216041	0.0883852	EB_vs_iPSC	0.0264962	passed	t1	b
O95602	POLR1A	34	-0.721038	4.88e-05	0.219899	0.0550952	EB_vs_iPSC	3.72e-05	passed	t1	b
O95613	PCNT	12	0.0325155	0.772698	0.15198	0.449926	EB_vs_iPSC	0.71497	failed	t1	e
O95619	YEATS4	3	-0.452157	0.00519127	0.219668	0.00693032	EB_vs_iPSC	0.000404	passed	t1	b
O95628	CNOT4	11	-0.345157	0.040068	-0.0184773	0.785405	EB_vs_iPSC	0.140315	failed	t1	e
O95630	STAMBP	14	0.105649	0.251655	-0.168686	0.2137	EB_vs_iPSC	0.210967	failed	t1	e
O95639	CPSF4	3	-0.10247	0.233723	0.201198	0.133498	EB_vs_iPSC	0.139387	failed	t1	e
O95671	ASMTL	24	0.125238	0.0686306	-0.0177197	0.730603	EB_vs_iPSC	0.200211	failed	t1	e
O95674	CDS2	9	0.0690234	0.665592	0.352532	0.34955	EB_vs_iPSC	0.571916	failed	t1	e
O95684	FGFR1OP	8	-0.55122	0.00573671	0.363919	0.211947	EB_vs_iPSC	0.0093772	passed	t1	b
O95685	PPP1R3D	6	0.412851	0.00216148	-0.299557	0.00383514	EB_vs_iPSC	0.000105	passed	t1	d
O95707	POP4	3	-0.481671	0.0292699	-0.0338461	0.793147	EB_vs_iPSC	0.110573	failed	t1	e
O95714	HERC2	21	-0.353842	0.0544526	0.417216	0.108017	EB_vs_iPSC	0.0360902	passed	t1	b
O95716	RAB3D	13	-0.631269	6.65e-07	-0.196005	0.0537685	EB_vs_iPSC	6.49e-07	passed	t1	c
O95721	SNAP29	20	0.354504	0.00145687	0.194464	0.0637997	EB_vs_iPSC	0.000956	passed	t1	a
O95747	OXSR1	22	0.327451	0.00815873	-0.309443	0.151651	EB_vs_iPSC	0.00952068	passed	t1	d
O95749	GGPS1	10	0.538874	0.000166	-0.126866	0.14893	EB_vs_iPSC	0.000287	passed	t1	d
O95757	HSPA4L	52	-0.31587	0.000141	0.0319491	0.828983	EB_vs_iPSC	0.00117822	passed	t1	b
O95758	PTBP3	9	0.176996	0.346805	-0.451104	0.0113115	EB_vs_iPSC	0.0256592	passed	t1	d
O95772	STARD3NL	5	-0.165805	0.526987	-0.0947496	0.690091	EB_vs_iPSC	0.731524	failed	t1	e
O95777	LSM8	8	-0.0888329	0.238498	-0.0776166	0.152586	EB_vs_iPSC	0.156972	failed	t1	e
O95782	AP2A1	39	0.251285	0.0186257	-0.199815	0.00631481	EB_vs_iPSC	0.00118183	passed	t1	d
O95785	WIZ	8	0.813897	0.0800737	-0.75361	0.144168	EB_vs_iPSC	0.0630487	failed	t1	e
O95786	DDX58	9	-0.00841213	0.876564	-0.00522216	0.898312	EB_vs_iPSC	0.97561	failed	t1	e
O95793	STAU1	20	-0.769749	0.000851	0.387393	0.176572	EB_vs_iPSC	0.00147264	passed	t1	b
O95801	TTC4	23	-0.27903	0.00221755	0.142006	0.0640789	EB_vs_iPSC	0.00140095	passed	t1	b
O95813	CER1	2	0.66326	0.100319	0.447105	0.468387	EB_vs_iPSC	0.190672	failed	t1	e
O95816	BAG2	15	-0.122635	0.406533	0.151925	0.147793	EB_vs_iPSC	0.229037	failed	t1	e
O95817	BAG3	32	0.744273	3.39e-05	0.30175	0.0292264	EB_vs_iPSC	1.47e-05	passed	t1	a
O95819	MAP4K4	32	-0.16393	0.0253839	0.0317081	0.747244	EB_vs_iPSC	0.0941761	failed	t1	e
O95822	MLYCD	9	-0.0514212	0.739238	0.0805234	0.835684	EB_vs_iPSC	0.915312	failed	t1	e
O95825	CRYZL1	15	0.438738	0.00186645	0.104867	0.0893997	EB_vs_iPSC	0.00161827	passed	t1	a
O95831	AIFM1	28	-0.397125	0.00143405	-0.214139	0.0155874	EB_vs_iPSC	0.000262	passed	t1	c
O95833	CLIC3	8	3.33679	0.000466	-0.618471	0.0198352	EB_vs_iPSC	0.000116	passed	t1	d
O95834	EML2	11	0.917503	0.00378919	0.27508	0.240711	EB_vs_iPSC	0.00729659	passed	t1	a
O95835	LATS1	4	0.424249	0.0377159	-0.0792076	0.781834	EB_vs_iPSC	0.133395	failed	t1	e
O95848	NUDT14	5	0.821188	0.00052	0.78147	0.00389758	EB_vs_iPSC	2.86e-05	passed	t1	a
O95857	TSPAN13	3	0.199597	0.135694	0.156352	0.358515	EB_vs_iPSC	0.195719	failed	t1	e
O95861	BPNT1	18	0.478724	0.00667994	0.00607176	0.949879	EB_vs_iPSC	0.0384519	passed	t1	a
O95864	FADS2	9	-0.724635	0.00928675	0.401276	0.0928314	EB_vs_iPSC	0.00694521	passed	t1	b
O95865	DDAH2	13	0.96981	0.000147	-0.00459241	0.942421	EB_vs_iPSC	0.00136962	passed	t1	d
O95870	ABHD16A	8	-0.0580838	0.614075	-0.00132274	0.995533	EB_vs_iPSC	0.912178	failed	t1	e
O95881	TXNDC12	7	-0.241409	0.00227234	0.0434386	0.61535	EB_vs_iPSC	0.0105885	passed	t1	b
O95897	OLFM2	3	-1.40177	0.00200601	-0.507253	0.0910447	EB_vs_iPSC	0.00175477	passed	t1	c
O95905	ECD	16	-0.504254	0.00057	0.05399	0.829744	EB_vs_iPSC	0.00409653	passed	t1	b
O95926	SYF2	9	0.0357021	0.531373	-0.138565	0.455034	EB_vs_iPSC	0.58506	failed	t1	e
O95936	EOMES	2	0.65898	0.176353	-0.550097	0.0953725	EB_vs_iPSC	0.0855296	failed	t1	e
O95980	RECK	17	0.529975	0.00611499	0.282357	0.065081	EB_vs_iPSC	0.00351373	passed	t1	a
O95983	MBD3	10	-0.431589	0.0436552	-0.179584	0.468923	EB_vs_iPSC	0.100077	failed	t1	e
O95985	TOP3B	7	-0.313294	0.0184104	0.173667	0.151934	EB_vs_iPSC	0.0192421	passed	t1	b
O95989	NUDT3	12	-0.138776	0.138438	-0.286942	0.249336	EB_vs_iPSC	0.150714	failed	t1	e
O95997;Q9NZH5;Q9NZH4	PTTG1;PTTG2;PTTG3P	4	-0.868872	0.000303	-0.0188814	0.803028	EB_vs_iPSC	0.00227122	passed	t1	c
O95999	BCL10	11	0.29141	0.00784737	0.0614747	0.410499	EB_vs_iPSC	0.0217052	passed	t1	a
O96000	NDUFB10	15	-0.0328146	0.0759128	0.168974	0.238891	EB_vs_iPSC	0.0908541	failed	t1	e
O96005	CLPTM1	7	-0.639562	0.0211363	0.0545273	0.80891	EB_vs_iPSC	0.0866636	failed	t1	e
O96006	ZBED1	9	-0.155324	0.00816304	0.154979	0.633195	EB_vs_iPSC	0.0323831	passed	t1	b
O96007	MOCS2	11	0.529763	0.00053	0.230534	0.190577	EB_vs_iPSC	0.00103072	passed	t1	a
O96008	TOMM40	16	-0.515691	0.00112674	-0.318968	0.00997133	EB_vs_iPSC	0.000139	passed	t1	c
O96011	PEX11B	4	0.445226	0.0063599	-0.019833	0.907571	EB_vs_iPSC	0.0355255	passed	t1	d
O96013	PAK4	17	0.344397	0.00105782	-0.541776	0.00221445	EB_vs_iPSC	3.27e-05	passed	t1	d
O96017	CHEK2	18	-0.923205	4.34e-06	0.0180214	0.508849	EB_vs_iPSC	3.09e-05	passed	t1	b
O96018	APBA3	5	-0.398903	0.0112534	0.393456	0.0245676	EB_vs_iPSC	0.00254169	passed	t1	b
O96019	ACTL6A	19	-0.222732	0.0137564	-0.144607	0.022496	EB_vs_iPSC	0.00281015	passed	t1	c
O96028	WHSC1	8	-0.840895	0.0032788	0.589415	0.0485421	EB_vs_iPSC	0.00155111	passed	t1	b
O96033	MOCS2	5	0.23314	0.234632	0.209957	0.294742	EB_vs_iPSC	0.253898	failed	t1	e
P00167	CYB5A	7	0.688754	0.00558253	-0.0547447	0.58427	EB_vs_iPSC	0.0219366	passed	t1	d
P00338	LDHA	26	0.112342	0.315255	0.0261984	0.715358	EB_vs_iPSC	0.561398	failed	t1	e
P00352	ALDH1A1	31	-0.0631067	0.342711	-0.16298	0.0253847	EB_vs_iPSC	0.0499748	passed	t1	c
P00367	GLUD1	43	-0.207075	0.0548338	-0.250651	0.00606588	EB_vs_iPSC	0.00299637	passed	t1	c
P00374	DHFR	12	-0.398518	4.15e-05	0.387826	0.067974	EB_vs_iPSC	3.89e-05	passed	t1	b
P00387	CYB5R3	16	0.472163	0.00247724	-0.082855	0.378572	EB_vs_iPSC	0.00747619	passed	t1	d
P00390	GSR	19	-0.279717	0.00965387	-0.10232	0.378978	EB_vs_iPSC	0.0241858	passed	t1	c
P00395	MT-CO1	3	0.86873	3.99e-05	-0.0116121	0.847173	EB_vs_iPSC	0.000382	passed	t1	d
P00403	MT-CO2	8	0.838354	0.00555956	0.139156	0.0405646	EB_vs_iPSC	0.00211925	passed	t1	a
P00441	SOD1	3	0.128106	0.185151	0.520844	0.0979788	EB_vs_iPSC	0.0908782	failed	t1	e
P00491	PNP	22	0.0585229	0.653239	0.00113708	0.99396	EB_vs_iPSC	0.929704	failed	t1	e
P00492	HPRT1	13	-0.153428	0.182409	0.0561737	0.484996	EB_vs_iPSC	0.303012	failed	t1	e
P00505	GOT2	31	-0.902801	0.000509	-0.00912102	0.937188	EB_vs_iPSC	0.00412175	passed	t1	c
P00519	ABL1	15	0.0935168	0.765469	0.360061	0.530363	EB_vs_iPSC	0.771948	failed	t1	e
P00533	EGFR	32	1.48058	1.11e-05	-0.0119115	0.843842	EB_vs_iPSC	0.000118	passed	t1	d
P00558	PGK1	37	0.133156	0.097651	-0.172406	0.116512	EB_vs_iPSC	0.0623046	failed	t1	e
P00568	AK1	17	0.2177	0.0800528	0.243608	0.12332	EB_vs_iPSC	0.0554621	failed	t1	e
P00738	HP	13	-1.61082	1.05e-05	-1.31103	0.00137468	EB_vs_iPSC	2.75e-07	passed	t1	c
P00749	PLAU	5	0.157942	0.148155	0.0746648	0.610143	EB_vs_iPSC	0.307668	failed	t1	e
P00750	PLAT	3	0.705565	0.0108609	0.382166	0.0443026	EB_vs_iPSC	0.00415693	passed	t1	a
P00813	ADA	19	0.622432	0.00116327	0.179333	0.20138	EB_vs_iPSC	0.00219246	passed	t1	a
P00918	CA2	12	1.67871	0.000137	-0.0352063	0.83587	EB_vs_iPSC	0.00115073	passed	t1	d
P00966	ASS1	19	-0.154912	0.0213213	-0.276444	0.0134277	EB_vs_iPSC	0.00262203	passed	t1	c
P01011	SERPINA3	2	-1.58762	0.00932388	-0.648557	0.156256	EB_vs_iPSC	0.0109727	passed	t1	c
P01033	TIMP1	8	0.277067	0.0559178	0.0541232	0.655145	EB_vs_iPSC	0.157775	failed	t1	e
P01034	CST3	5	0.463727	0.00587387	0.64962	0.000126	EB_vs_iPSC	1.12e-05	passed	t1	a
P01111	NRAS	12	0.296401	0.0416655	-0.17716	0.135009	EB_vs_iPSC	0.0347666	passed	t1	d
P01112	HRAS	13	0.28089	0.00882475	-0.162644	0.271816	EB_vs_iPSC	0.0168697	passed	t1	d
P01116	KRAS	10	0.360388	0.0115725	-0.275576	0.200808	EB_vs_iPSC	0.0164169	passed	t1	d
P01130	LDLR	20	0.192424	0.0335892	-0.058724	0.433946	EB_vs_iPSC	0.0762085	failed	t1	e
P01137	TGFB1	11	0.423161	0.00341462	0.349145	0.217957	EB_vs_iPSC	0.0061051	passed	t1	a
P02452	COL1A1	83	0.574182	0.00828105	0.740332	0.00590191	EB_vs_iPSC	0.000534	passed	t1	a
P02458	COL2A1	12	0.395111	0.241875	0.306716	0.318938	EB_vs_iPSC	0.274791	failed	t1	e
P02461	COL3A1	27	2.71405	1.58e-05	0.572783	0.0202823	EB_vs_iPSC	5.11e-06	passed	t1	a
P02462	COL4A1	6	0.42077	0.00184739	0.576537	0.131704	EB_vs_iPSC	0.00226792	passed	t1	a
P02511	CRYAB	11	2.16703	0.0062052	0.396629	0.576429	EB_vs_iPSC	0.0237263	passed	t1	a
P02545	LMNA	64	0.723973	0.00512298	0.799466	0.00125727	EB_vs_iPSC	8.34e-05	passed	t1	a
P02647	APOA1	6	0.655089	0.0454718	0.0986995	0.617129	EB_vs_iPSC	0.128337	failed	t1	e
P02649	APOE	27	-0.122299	0.299901	0.187833	0.0369012	EB_vs_iPSC	0.0609091	failed	t1	e
P02654	APOC1	2	-1.65141	8.57e-05	-0.546465	0.0321002	EB_vs_iPSC	3.8e-05	passed	t1	c
P02686	MBP	9	0.650118	0.00220431	0.0122808	0.900198	EB_vs_iPSC	0.0143317	passed	t1	a
P02749	APOH	11	-1.51175	0.0283278	-0.595114	0.403541	EB_vs_iPSC	0.0625457	failed	t1	e
P02751	FN1	63	1.90358	6.33e-05	0.53462	0.029089	EB_vs_iPSC	2.62e-05	passed	t1	a
P02763	ORM1	3	-1.56833	0.000754	-0.72709	0.0142143	EB_vs_iPSC	0.000133	passed	t1	c
P02765	AHSG	4	-1.1479	0.126968	-0.95728	0.00246375	EB_vs_iPSC	0.00283723	passed	t1	c
P02766	TTR	8	-1.02941	0.0185285	-0.844705	0.0303768	EB_vs_iPSC	0.00477428	passed	t1	c
P02771	AFP	8	1.5535	0.0201691	0.861978	0.0161595	EB_vs_iPSC	0.00294269	passed	t1	a
P02786	TFRC	49	0.804548	0.000718	0.0922013	0.376893	EB_vs_iPSC	0.00249379	passed	t1	a
P02787	TF	28	-1.51024	0.000316	-0.696868	0.00120137	EB_vs_iPSC	5.99e-06	passed	t1	c
P02790	HPX	11	-1.88222	9.56e-05	-0.564614	0.120739	EB_vs_iPSC	0.000143	passed	t1	c
P02792	FTL	11	-1.77319	0.000765	0.334959	0.195451	EB_vs_iPSC	0.00146608	passed	t1	b
P02794	FTH1	13	-1.15537	0.0139493	0.161784	0.488953	EB_vs_iPSC	0.0408402	passed	t1	b
P02795	MT2A	5	-0.943424	0.0773002	0.242921	0.666117	EB_vs_iPSC	0.204231	failed	t1	e
P03886	MT-ND1	2	-0.0106906	0.963401	0.369971	0.365437	EB_vs_iPSC	0.719597	failed	t1	e
P03905	MT-ND4	2	0.07475	0.664497	0.191263	0.120815	EB_vs_iPSC	0.282767	failed	t1	e
P03928	MT-ATP8	4	-0.595532	0.000392	-0.625631	0.00660055	EB_vs_iPSC	3.59e-05	passed	t1	c
P04035	HMGCR	15	-0.245033	0.0360539	0.285151	0.17015	EB_vs_iPSC	0.0373829	passed	t1	b
P04040	CAT	27	-0.271492	0.00997035	-0.108985	0.321815	EB_vs_iPSC	0.0216322	passed	t1	c
P04049	RAF1	8	-0.614002	0.181312	0.639734	0.0649029	EB_vs_iPSC	0.0640445	failed	t1	e
P04062	GBA	16	0.291794	0.0287994	0.0481189	0.648399	EB_vs_iPSC	0.0930063	failed	t1	e
P04066	FUCA1	7	0.0420824	0.347571	-0.0253335	0.888472	EB_vs_iPSC	0.671667	failed	t1	e
P04075	ALDOA	33	0.0229519	0.367549	-0.0879433	0.0207655	EB_vs_iPSC	0.0448427	passed	t1	d
P04080	CSTB	6	0.232739	0.0924354	0.313994	0.438676	EB_vs_iPSC	0.170519	failed	t1	e
P04083	ANXA1	34	3.08797	7.25e-07	-0.999398	0.0152195	EB_vs_iPSC	2.13e-07	passed	t1	d
P04114	APOB	9	0.349858	0.397253	-0.281789	0.629429	EB_vs_iPSC	0.596633	failed	t1	e
P04150	NR3C1	8	0.998832	0.00408708	-0.278423	0.247708	EB_vs_iPSC	0.00799335	passed	t1	d
P04156	PRNP	4	0.762697	0.32618	0.276398	0.675225	EB_vs_iPSC	0.553479	failed	t1	e
P04179	SOD2	10	-0.553636	0.0113335	-0.180904	0.382916	EB_vs_iPSC	0.0279479	passed	t1	c
P04181	OAT	23	-0.842085	9.95e-05	0.0509935	0.487559	EB_vs_iPSC	0.00053	passed	t1	b
P04183	TK1	12	-0.421531	0.000485	-0.330436	0.030338	EB_vs_iPSC	0.000179	passed	t1	c
P04216	THY1	4	-0.345026	0.015727	-0.319469	0.317544	EB_vs_iPSC	0.0314599	passed	t1	c
P04217	A1BG	11	-0.782159	0.00621797	-0.720941	0.0188373	EB_vs_iPSC	0.00117742	passed	t1	c
P04233	CD74	6	-0.0958057	0.583956	-0.185418	0.304748	EB_vs_iPSC	0.485152	failed	t1	e
P04350	TUBB4A	31	-0.0696953	0.597854	0.0322983	0.806264	EB_vs_iPSC	0.83379	failed	t1	e
P04406	GAPDH	32	0.0294744	0.305011	-0.0926336	0.0433723	EB_vs_iPSC	0.0704491	failed	t1	e
P04424	ASL	21	0.397382	0.00388288	0.0307682	0.496059	EB_vs_iPSC	0.0139688	passed	t1	a
P04439;P13746;P30455;P30443	HLA-A	22	-0.277641	0.0196672	0.0756004	0.547521	EB_vs_iPSC	0.0595606	failed	t1	e
P04626	ERBB2	15	-0.476601	0.00338712	0.248648	0.106596	EB_vs_iPSC	0.00322294	passed	t1	b
P04632	CAPNS1	19	0.989553	0.00168146	0.441058	0.0129275	EB_vs_iPSC	0.000255	passed	t1	a
P04732	MT1E	4	0.0311231	0.784148	-0.0890586	0.570416	EB_vs_iPSC	0.807157	failed	t1	e
P04733	MT1F	4	-1.09091	0.00892119	-0.365913	0.285087	EB_vs_iPSC	0.0177378	passed	t1	c
P04792	HSPB1	20	1.24938	0.000303	-0.328132	0.0438309	EB_vs_iPSC	0.000162	passed	t1	d
P04818	TYMS	10	-0.296803	0.0879496	-0.179507	0.25605	EB_vs_iPSC	0.107944	failed	t1	e
P04843	RPN1	41	0.147109	0.15827	0.030423	0.584734	EB_vs_iPSC	0.31281	failed	t1	e
P04844	RPN2	26	0.0644764	0.713944	0.0855653	0.806462	EB_vs_iPSC	0.893621	failed	t1	e
P04899	GNAI2	24	0.0984601	0.448929	-0.0872315	0.595602	EB_vs_iPSC	0.62008	failed	t1	e
P04920	SLC4A2	24	-0.204619	0.0373508	0.0420706	0.704448	EB_vs_iPSC	0.122027	failed	t1	e
P05023	ATP1A1	65	0.144017	0.0586623	-0.0443122	0.438311	EB_vs_iPSC	0.11984	failed	t1	e
P05026	ATP1B1	14	0.832337	3.57e-05	0.0411101	0.729129	EB_vs_iPSC	0.000301	passed	t1	a
P05067	APP	32	-0.450922	0.00118594	-0.00783137	0.93357	EB_vs_iPSC	0.00864242	passed	t1	c
P05089	ARG1	4	0.109835	0.559251	-0.443078	0.220662	EB_vs_iPSC	0.381604	failed	t1	e
P05091	ALDH2	30	0.531157	0.00238366	-0.353997	0.0462559	EB_vs_iPSC	0.00111501	passed	t1	d
P05106	ITGB3	9	0.841116	0.0110213	0.423619	0.331748	EB_vs_iPSC	0.0241729	passed	t1	a
P05114	HMGN1	8	0.222616	0.0155919	0.1972	0.340242	EB_vs_iPSC	0.0330985	passed	t1	a
P05120	SERPINB2	20	0.108267	0.298889	0.142247	0.23749	EB_vs_iPSC	0.258756	failed	t1	e
P05121	SERPINE1	19	0.2091	0.232222	0.0548898	0.600363	EB_vs_iPSC	0.41411	failed	t1	e
P05141	SLC25A5	30	-0.474945	0.0199551	-0.223938	0.297324	EB_vs_iPSC	0.0363535	passed	t1	c
P05155	SERPING1	5	0.359499	0.025963	0.140399	0.423555	EB_vs_iPSC	0.0605939	failed	t1	e
P05161	ISG15	4	0.304413	0.0814218	-0.00992441	0.929686	EB_vs_iPSC	0.271071	failed	t1	e
P05165	PCCA	30	-0.42196	0.00520186	-0.170013	0.049955	EB_vs_iPSC	0.00240509	passed	t1	c
P05166	PCCB	20	-0.410731	0.00566035	-0.297673	0.00249194	EB_vs_iPSC	0.000172	passed	t1	c
P05186	ALPL	21	-0.979196	4e-05	-0.199631	0.0351687	EB_vs_iPSC	2.03e-05	passed	t1	c
P05198	EIF2S1	26	-0.261643	0.00358561	-0.202559	0.0272007	EB_vs_iPSC	0.000998	passed	t1	c
P05204	HMGN2	10	0.0979198	0.603841	-0.234182	0.552005	EB_vs_iPSC	0.699526	failed	t1	e
P05362	ICAM1	10	0.580421	0.0736497	0.309406	0.209307	EB_vs_iPSC	0.0797344	failed	t1	e
P05386	RPLP1	5	-0.455569	0.00991207	-0.0792855	0.212212	EB_vs_iPSC	0.0150696	passed	t1	c
P05387	RPLP2	8	-0.628167	0.000251	0.290574	0.0275731	EB_vs_iPSC	8.91e-05	passed	t1	b
P05388;Q8NHW5	RPLP0;RPLP0P6	13	-0.810926	0.00834652	0.174682	0.180851	EB_vs_iPSC	0.011315	passed	t1	b
P05412	JUN	5	0.369445	0.0894857	0.379437	0.000255	EB_vs_iPSC	0.000267	passed	t1	a
P05413	FABP3	7	-0.243899	0.214448	0.300949	0.0713744	EB_vs_iPSC	0.0792781	failed	t1	e
P05423	POLR3D	7	-0.558547	0.000242	0.292974	0.177923	EB_vs_iPSC	0.000476	passed	t1	b
P05455	SSB	42	-0.394977	1.61e-05	0.118052	0.0311193	EB_vs_iPSC	7.79e-06	passed	t1	b
P05556	ITGB1	37	0.556975	0.00475124	0.273239	0.0126898	EB_vs_iPSC	0.000646	passed	t1	a
P05771	PRKCB	6	-1.80678	3.7e-05	0.597377	0.105004	EB_vs_iPSC	5.23e-05	passed	t1	b
P05783	KRT18	44	2.26027	1.93e-05	-0.266453	0.00789181	EB_vs_iPSC	2.54e-06	passed	t1	d
P05813	CRYBA1	15	1.9819	0.0116297	0.769989	0.163994	EB_vs_iPSC	0.0138503	passed	t1	a
P05937	CALB1	6	-1.34909	0.00508834	0.37873	0.281041	EB_vs_iPSC	0.0107968	passed	t1	b
P05997	COL5A2	18	0.963197	0.00305732	0.688783	0.0067698	EB_vs_iPSC	0.000244	passed	t1	a
P06132	UROD	14	0.00918741	0.707718	0.0262053	0.759823	EB_vs_iPSC	0.871344	failed	t1	e
P06213	INSR	18	0.183173	0.0629155	-0.206492	0.131218	EB_vs_iPSC	0.0478569	passed	t1	d
P06239	LCK	6	-1.04217	0.0136494	0.533671	0.441485	EB_vs_iPSC	0.0368289	passed	t1	b
P06241	FYN	10	0.0596491	0.760511	-0.281834	0.489125	EB_vs_iPSC	0.739841	failed	t1	e
P06280	GLA	14	-0.0823207	0.203374	0.123604	0.224165	EB_vs_iPSC	0.186373	failed	t1	e
P06396	GSN	37	1.95908	8.58e-05	-0.19945	0.0811367	EB_vs_iPSC	8.97e-05	passed	t1	d
P06400	RB1	21	-0.495709	0.000341	0.0774766	0.606198	EB_vs_iPSC	0.00195829	passed	t1	b
P06454	PTMA	11	-0.325004	0.196663	-0.8356	0.0574524	EB_vs_iPSC	0.0619518	failed	t1	e
P06493	CDK1	17	-0.522963	0.000212	-0.372339	0.00167902	EB_vs_iPSC	5.63e-06	passed	t1	c
P06576	ATP5B	30	-0.362416	0.000878	-0.14987	0.0610144	EB_vs_iPSC	0.00058	passed	t1	c
P06702	S100A9	2	0.896736	0.00263932	0.0400969	0.857376	EB_vs_iPSC	0.0160464	passed	t1	a
P06703	S100A6	10	1.37442	0.00292489	0.978663	0.0813379	EB_vs_iPSC	0.0022229	passed	t1	a
P06727	APOA4	6	0.666656	0.216271	-0.313834	0.680868	EB_vs_iPSC	0.429329	failed	t1	e
P06730	EIF4E	10	-0.276792	0.0306945	-0.1366	0.352382	EB_vs_iPSC	0.0597779	failed	t1	e
P06733	ENO1	43	-0.025166	0.748947	0.0964521	0.305835	EB_vs_iPSC	0.566634	failed	t1	e
P06737	PYGL	51	0.00203255	0.956691	-0.186872	0.0184022	EB_vs_iPSC	0.0887225	failed	t1	e
P06744	GPI	30	-0.445871	0.00324561	-0.28251	0.00659905	EB_vs_iPSC	0.000252	passed	t1	c
P06746	POLB	4	-0.183048	0.0991862	-0.018479	0.948135	EB_vs_iPSC	0.316358	failed	t1	e
P06748	NPM1	27	-1.21	9.29e-06	-0.325561	0.00733352	EB_vs_iPSC	1.19e-06	passed	t1	c
P06753	TPM3	40	0.45152	0.142746	0.194327	0.451977	EB_vs_iPSC	0.241349	failed	t1	e
P06756	ITGAV	47	1.05087	0.000106	0.208965	0.00718362	EB_vs_iPSC	1.15e-05	passed	t1	a
P06865	HEXA	22	0.65656	0.00558711	0.0896793	0.422243	EB_vs_iPSC	0.0166306	passed	t1	a
P07093	SERPINE2	18	0.392405	0.0139911	0.287369	0.0468734	EB_vs_iPSC	0.00546268	passed	t1	a
P07099	EPHX1	23	-0.564499	0.00391546	-0.0923145	0.720115	EB_vs_iPSC	0.0193738	passed	t1	c
P07108	DBI	7	0.443043	0.047534	0.566767	0.183104	EB_vs_iPSC	0.049994	passed	t1	a
P07148	FABP1	5	1.60131	0.0388478	0.255653	0.23446	EB_vs_iPSC	0.0519041	failed	t1	e
P07195	LDHB	26	-0.379105	0.00765159	-0.198377	0.0859615	EB_vs_iPSC	0.00547682	passed	t1	c
P07197	NEFM	13	-0.793871	0.00574411	0.25404	0.437173	EB_vs_iPSC	0.0175456	passed	t1	b
P07203	GPX1	11	-0.267613	0.00480487	-0.2064	0.000589	EB_vs_iPSC	3.9e-05	passed	t1	c
P07204	THBD	3	0.508588	0.189792	1.21241	0.00695184	EB_vs_iPSC	0.0100678	passed	t1	a
P07237	P4HB	52	0.964709	5.16e-05	0.0335118	0.479587	EB_vs_iPSC	0.000287	passed	t1	a
P07305	H1F0	6	0.357158	0.144943	0.032912	0.937893	EB_vs_iPSC	0.407216	failed	t1	e
P07311	ACYP1	5	0.247012	0.0308125	0.0430002	0.771916	EB_vs_iPSC	0.112709	failed	t1	e
P07339	CTSD	22	-0.428813	9.5e-05	-0.123734	0.160093	EB_vs_iPSC	0.000184	passed	t1	c
P07355;A6NMY6	ANXA2;ANXA2P2	45	1.77965	2.72e-05	-0.209722	0.0711269	EB_vs_iPSC	2.74e-05	passed	t1	d
P07384	CAPN1	43	0.5581	3.65e-06	0.272054	0.000268	EB_vs_iPSC	2.13e-08	passed	t1	a
P07437	TUBB	33	-0.000429	0.996895	-0.174181	0.321302	EB_vs_iPSC	0.684965	failed	t1	e
P07451	CA3	9	1.8077	5.68e-06	-0.0396646	0.487005	EB_vs_iPSC	3.82e-05	passed	t1	d
P07585	DCN	14	3.4626	0.000319	-0.520595	0.106584	EB_vs_iPSC	0.000384	passed	t1	d
P07602	PSAP	20	-0.130932	0.0129162	0.0585025	0.812818	EB_vs_iPSC	0.0583352	failed	t1	e
P07686	HEXB	24	0.432308	0.000457	-0.0303634	0.44579	EB_vs_iPSC	0.00193616	passed	t1	d
P07711	CTSL	9	1.09956	0.000638	0.0464698	0.668729	EB_vs_iPSC	0.00373873	passed	t1	a
P07737	PFN1	17	-0.178316	0.0363105	-0.0647068	0.379259	EB_vs_iPSC	0.0727827	failed	t1	e
P07738	BPGM	12	0.619396	0.000847	0.0174784	0.736498	EB_vs_iPSC	0.00522761	passed	t1	a
P07741	APRT	16	-0.394499	0.000103	-0.148225	0.313244	EB_vs_iPSC	0.000365	passed	t1	c
P07814	EPRS	96	-0.294001	0.0218933	0.0820202	0.570931	EB_vs_iPSC	0.0672734	failed	t1	e
P07858	CTSB	14	2.11337	0.000503	0.224365	0.562757	EB_vs_iPSC	0.00259401	passed	t1	a
P07900	HSP90AA1	73	-0.522908	5.94e-05	-0.0165806	0.879063	EB_vs_iPSC	0.000567	passed	t1	c
P07902	GALT	11	0.737886	0.000594	0.0291202	0.822133	EB_vs_iPSC	0.00421237	passed	t1	a
P07910	HNRNPC	27	-1.16697	0.00141648	-0.299482	0.0928255	EB_vs_iPSC	0.00130652	passed	t1	c
P07919;A0A096LP55	UQCRH;UQCRHL	9	-0.228019	0.0468306	-0.29755	0.35847	EB_vs_iPSC	0.0853994	failed	t1	e
P07942	LAMB1	43	1.87133	3.97e-05	0.348912	0.00264612	EB_vs_iPSC	1.79e-06	passed	t1	a
P07947	YES1	18	0.27044	0.00929616	0.0548345	0.613109	EB_vs_iPSC	0.0351513	passed	t1	a
P07948	LYN	16	0.104503	0.352079	-0.464615	0.0119662	EB_vs_iPSC	0.0272565	passed	t1	d
P07951	TPM2	45	0.537654	0.00244139	0.134671	0.426784	EB_vs_iPSC	0.00819664	passed	t1	a
P07954	FH	20	-0.113417	0.242595	-0.100512	0.479547	EB_vs_iPSC	0.366606	failed	t1	e
P07992	ERCC1	6	0.41732	0.0621018	-0.429341	0.0267991	EB_vs_iPSC	0.0123129	passed	t1	d
P08047	SP1	7	0.608345	0.000367	-0.480914	0.00502952	EB_vs_iPSC	2.62e-05	passed	t1	d
P08069	IGF1R	24	0.680617	4.7e-05	-0.561173	0.000323	EB_vs_iPSC	2.88e-07	passed	t1	d
P08123	COL1A2	76	0.511565	0.0128518	0.260379	0.067652	EB_vs_iPSC	0.00699704	passed	t1	a
P08133	ANXA6	59	0.759428	0.000308	-0.369071	0.00587437	EB_vs_iPSC	2.57e-05	passed	t1	d
P08134	RHOC	13	1.6021	0.000253	-0.283079	0.20426	EB_vs_iPSC	0.000562	passed	t1	d
P08138	NGFR	6	0.433649	0.033852	-0.150837	0.0403901	EB_vs_iPSC	0.0103844	passed	t1	d
P08174	CD55	5	0.40256	0.109668	-0.154301	0.719768	EB_vs_iPSC	0.279362	failed	t1	e
P08195	SLC3A2	39	-0.575781	0.000485	-0.156581	0.0691977	EB_vs_iPSC	0.000379	passed	t1	c
P08236	GUSB	10	0.736667	0.000395	0.496227	0.0375391	EB_vs_iPSC	0.00018	passed	t1	a
P08237	PFKM	34	-0.177377	0.0331474	-0.02455	0.794641	EB_vs_iPSC	0.122131	failed	t1	e
P08238	HSP90AB1	69	-0.830595	6.58e-05	0.0552508	0.732413	EB_vs_iPSC	0.000527	passed	t1	b
P08240	SRPR	32	0.241018	0.0137329	-0.174541	0.367126	EB_vs_iPSC	0.0317125	passed	t1	d
P08243	ASNS	36	-1.51643	1.47e-06	-0.075229	0.463118	EB_vs_iPSC	1.03e-05	passed	t1	c
P08253	MMP2	18	1.03649	0.000116	0.0661498	0.539965	EB_vs_iPSC	0.000667	passed	t1	a
P08254	MMP3	6	0.541235	0.0237134	-0.190114	0.337056	EB_vs_iPSC	0.0465914	passed	t1	d
P08397	HMBS	15	-0.423262	0.000377	-0.209881	0.0329683	EB_vs_iPSC	0.000153	passed	t1	c
P08473	MME	43	1.25491	0.000289	0.580558	0.0294721	EB_vs_iPSC	0.000108	passed	t1	a
P08559	PDHA1	31	-0.289852	0.00333355	0.0612202	0.572759	EB_vs_iPSC	0.0138636	passed	t1	b
P08572	COL4A2	17	1.38876	0.000924	1.12679	0.00478391	EB_vs_iPSC	5.89e-05	passed	t1	a
P08574	CYC1	9	-0.240048	0.0319643	-0.266995	0.0734412	EB_vs_iPSC	0.0165602	passed	t1	c
P08579	SNRPB2	12	-0.371753	0.0249001	0.0633351	0.853125	EB_vs_iPSC	0.103065	failed	t1	e
P08581	MET	14	0.715805	0.0494279	0.000871	0.997436	EB_vs_iPSC	0.197688	failed	t1	e
P08582	MFI2	7	1.71731	0.00120182	0.544072	0.0152702	EB_vs_iPSC	0.000218	passed	t1	a
P08590	MYL3	4	0.612406	0.0787228	0.112555	0.863659	EB_vs_iPSC	0.250773	failed	t1	e
P08621	SNRNP70	25	-0.237996	0.064491	-0.187049	0.0147834	EB_vs_iPSC	0.00758471	passed	t1	c
P08631	HCK	4	-0.0273272	0.860498	-0.174364	0.673356	EB_vs_iPSC	0.895626	failed	t1	e
P08648	ITGA5	26	0.174068	0.241439	0.256793	0.0176681	EB_vs_iPSC	0.0275446	passed	t1	a
P08670	VIM	54	0.85914	0.00169143	0.178008	0.062342	EB_vs_iPSC	0.00107106	passed	t1	a
P08708	RPS17	12	-0.766268	0.000921	0.0515846	0.608892	EB_vs_iPSC	0.00475825	passed	t1	b
P08754	GNAI3	21	0.234149	0.0397468	-0.123355	0.428976	EB_vs_iPSC	0.0864726	failed	t1	e
P08758	ANXA5	36	0.712312	0.000129	-0.249458	0.0157315	EB_vs_iPSC	2.86e-05	passed	t1	d
P08842	STS	12	2.08959	3.13e-05	0.677263	0.0567636	EB_vs_iPSC	2.53e-05	passed	t1	a
P08865	RPSA	19	-0.459718	0.0040226	-0.468108	0.0121923	EB_vs_iPSC	0.000536	passed	t1	c
P08962	CD63	3	-0.0321917	0.92711	0.240185	0.659052	EB_vs_iPSC	0.912021	failed	t1	e
P09001	MRPL3	11	-0.74355	0.00703424	0.296592	0.431174	EB_vs_iPSC	0.0206189	passed	t1	b
P09012	SNRPA	13	-0.204513	0.135333	0.14166	0.647137	EB_vs_iPSC	0.300852	failed	t1	e
P09038	FGF2	10	-1.13452	0.000446	-0.249167	0.0433081	EB_vs_iPSC	0.000229	passed	t1	c
P09104	ENO2	26	-0.521033	0.0184868	0.0682052	0.313146	EB_vs_iPSC	0.0356132	passed	t1	b
P09110	ACAA1	17	0.0386224	0.607448	-0.139003	0.204114	EB_vs_iPSC	0.382823	failed	t1	e
P09132	SRP19	9	-0.196342	0.106064	-0.403717	0.0354494	EB_vs_iPSC	0.0247528	passed	t1	c
P09211	GSTP1	19	0.386018	0.000401	-0.166901	0.00356618	EB_vs_iPSC	2.07e-05	passed	t1	d
P09234	SNRPC	5	-0.0139526	0.70786	-0.181549	0.118452	EB_vs_iPSC	0.291684	failed	t1	e
P09327	VIL1	18	-1.37486	2.83e-05	0.201888	0.542683	EB_vs_iPSC	0.000186	passed	t1	b
P09382	LGALS1	17	0.407302	0.113764	0.167967	0.355031	EB_vs_iPSC	0.170007	failed	t1	e
P09417	QDPR	12	0.194534	0.04085	-0.123572	0.247133	EB_vs_iPSC	0.0564906	failed	t1	e
P09429;B2RPK0	HMGB1;HMGB1P1	17	-0.0828447	0.110466	-0.00306274	0.96136	EB_vs_iPSC	0.34434	failed	t1	e
P09455	RBP1	12	1.36353	3.07e-06	0.605769	0.00086	EB_vs_iPSC	5.48e-08	passed	t1	a
P09471	GNAO1	12	-0.729043	0.00106957	0.0131098	0.856454	EB_vs_iPSC	0.00732414	passed	t1	b
P09486	SPARC	13	1.22381	5.54e-05	0.501256	0.00138833	EB_vs_iPSC	1.34e-06	passed	t1	a
P09488	GSTM1	13	-0.186141	0.214944	-0.1354	0.278272	EB_vs_iPSC	0.228278	failed	t1	e
P09493	TPM1	43	1.10448	0.00181253	0.40119	0.223273	EB_vs_iPSC	0.00356627	passed	t1	a
P09496	CLTA	8	0.188004	0.0531573	0.0576003	0.0300524	EB_vs_iPSC	0.0118843	passed	t1	a
P09497	CLTB	13	0.884429	0.000235	0.103412	0.509347	EB_vs_iPSC	0.00120012	passed	t1	a
P09525	ANXA4	25	2.32704	1.29e-05	-0.632229	0.000787	EB_vs_iPSC	1.98e-07	passed	t1	d
P09543	CNP	24	0.149503	0.0474439	-0.273924	0.00628612	EB_vs_iPSC	0.00271922	passed	t1	d
P09601	HMOX1	16	-0.151031	0.354358	0.0134454	0.907657	EB_vs_iPSC	0.686479	failed	t1	e
P09619	PDGFRB	22	0.99956	0.0226493	0.0980226	0.82577	EB_vs_iPSC	0.093124	failed	t1	e
P09622	DLD	25	-0.0435479	0.287085	-0.158007	0.0038278	EB_vs_iPSC	0.00858621	passed	t1	c
P09651;Q32P51	HNRNPA1;HNRNPA1L2	28	-0.416324	0.00155086	0.0289083	0.548563	EB_vs_iPSC	0.006865	passed	t1	b
P09661	SNRPA1	23	-0.303276	0.000322	0.0469256	0.560943	EB_vs_iPSC	0.0017375	passed	t1	b
P09668	CTSH	4	0.202931	0.108976	-0.309033	0.0665427	EB_vs_iPSC	0.0429767	passed	t1	d
P09669	COX6C	7	1.06713	0.000671	-0.0915343	0.728357	EB_vs_iPSC	0.00421417	passed	t1	d
P09758	TACSTD2	11	2.63735	2.91e-05	0.770072	0.00704411	EB_vs_iPSC	3.36e-06	passed	t1	a
P09871	C1S	3	0.279213	0.184051	0.568707	0.28866	EB_vs_iPSC	0.209062	failed	t1	e
P09874	PARP1	59	-1.01496	0.000122	-0.093859	0.153212	EB_vs_iPSC	0.000223	passed	t1	c
P09884	POLA1	40	-0.704836	7.63e-05	0.374961	0.0477966	EB_vs_iPSC	4.93e-05	passed	t1	b
P09914	IFIT1	10	0.421612	0.510846	0.117498	0.912865	EB_vs_iPSC	0.822078	failed	t1	e
P09936	UCHL1	18	-1.48987	7.37e-06	-0.0593701	0.463392	EB_vs_iPSC	4.64e-05	passed	t1	c
P09958	FURIN	5	0.959757	0.00133956	-0.0126193	0.854294	EB_vs_iPSC	0.00889514	passed	t1	d
P09960	LTA4H	34	-0.534977	0.000321	-0.00102873	0.991416	EB_vs_iPSC	0.00287921	passed	t1	c
P09972	ALDOC	27	-0.451863	0.000131	-0.125344	0.0477566	EB_vs_iPSC	8.14e-05	passed	t1	c
P0C7T5	ATXN1L	7	0.224494	0.228874	0.0840875	0.779542	EB_vs_iPSC	0.485943	failed	t1	e
P0C870	JMJD7	6	0.209826	0.0687627	-0.0854114	0.683176	EB_vs_iPSC	0.190637	failed	t1	e
P0CAP2;Q9BZD3	POLR2M;GCOM2	14	0.188583	0.00172931	-0.0779166	0.160169	EB_vs_iPSC	0.00254589	passed	t1	d
P0CG08;B7ZAQ6	GPR89B;GPR89A	3	-0.0539472	0.744844	-0.264513	0.223231	EB_vs_iPSC	0.464586	failed	t1	e
P0CG12	CHTF8	4	0.234366	0.00602934	-0.109076	0.140625	EB_vs_iPSC	0.00684469	passed	t1	d
P0CG13	CHTF8	4	-0.581178	0.012589	0.538879	0.000919	EB_vs_iPSC	0.000143	passed	t1	b
P0CG30;P0CG29	GSTT2B;GSTT2	10	0.653142	0.00381395	0.349376	0.0493104	EB_vs_iPSC	0.00180145	passed	t1	a
P0CG35;P0CG34	TMSB15B;TMSB15A	3	-0.0877334	0.617061	0.926989	0.021681	EB_vs_iPSC	0.0710948	failed	t1	e
P0CG38	POTEI	11	0.21962	0.0353771	-0.0886977	0.230196	EB_vs_iPSC	0.047319	passed	t1	d
P0CW20;P0CW19	LIMS3L;LIMS3	4	1.45883	0.010155	-0.270566	0.621481	EB_vs_iPSC	0.03828	passed	t1	d
P0DI82;P0DI81	TRAPPC2B;TRAPPC2	3	0.240593	0.531292	-0.399894	0.166104	EB_vs_iPSC	0.302483	failed	t1	e
P0DI83	RAB34	3	-1.05975	0.0301942	-0.0432813	0.9031	EB_vs_iPSC	0.12549	failed	t1	e
P0DJ07	PET100	4	0.234665	0.219133	0.316171	0.122496	EB_vs_iPSC	0.123954	failed	t1	e
P0DJ93	SMIM13	2	0.0523215	0.832032	-0.0327689	0.943582	EB_vs_iPSC	0.975048	failed	t1	e
P0DMV9;P0DMV8	HSPA1B;HSPA1A	46	0.0282168	0.498978	-0.270307	0.0433349	EB_vs_iPSC	0.104526	failed	t1	e
P0DN76;Q01081	U2AF1	10	-0.667746	0.000822	0.483295	0.160924	EB_vs_iPSC	0.00131394	passed	t1	b
P0DN79;P35520	CBS	23	-0.752339	0.000661	-0.301974	0.193709	EB_vs_iPSC	0.0012754	passed	t1	c
P0DP91;Q03468	ERCC6	3	-0.115713	0.801083	0.0456369	0.934439	EB_vs_iPSC	0.965347	failed	t1	e
P10109	FDX1	10	0.00980528	0.936624	0.0108006	0.960461	EB_vs_iPSC	0.994781	failed	t1	e
P10114	RAP2A	7	0.108985	0.367518	-0.320615	0.00698594	EB_vs_iPSC	0.017882	passed	t1	d
P10155	TROVE2	22	0.378656	0.00475872	0.151854	0.117152	EB_vs_iPSC	0.00473425	passed	t1	a
P10253	GAA	22	0.691444	0.0010234	0.33492	0.00265366	EB_vs_iPSC	3.75e-05	passed	t1	a
P10301	RRAS	16	0.988157	0.000896	-0.126556	0.379236	EB_vs_iPSC	0.00305355	passed	t1	d
P10319;P18465	HLA-B	19	0.235013	0.00463705	-0.00774678	0.977866	EB_vs_iPSC	0.0290024	passed	t1	d
P10321	HLA-C	20	-0.575305	0.00563738	-0.231172	0.143867	EB_vs_iPSC	0.00658332	passed	t1	c
P10398	ARAF	9	-0.0487744	0.737692	-0.172283	0.253479	EB_vs_iPSC	0.500516	failed	t1	e
P10412	HIST1H1E	13	-1.44503	0.00326406	1.02821	0.00854577	EB_vs_iPSC	0.00032	passed	t1	b
P10451	SPP1	6	0.497984	0.0529641	0.354065	0.159534	EB_vs_iPSC	0.0487847	passed	t1	a
P10515	DLAT	20	-0.411909	0.000334	-0.237263	0.00930645	EB_vs_iPSC	4.25e-05	passed	t1	c
P10586	PTPRF	45	0.501483	0.00527963	0.011329	0.825504	EB_vs_iPSC	0.0280489	passed	t1	a
P10588	NR2F6	7	0.369211	0.0198115	0.100391	0.511145	EB_vs_iPSC	0.0566338	failed	t1	e
P10599	TXN	12	-0.0786929	0.452376	-0.372199	0.24396	EB_vs_iPSC	0.353597	failed	t1	e
P10606	COX5B	9	0.664721	0.00401242	0.2733	0.0641066	EB_vs_iPSC	0.00238331	passed	t1	a
P10619	CTSA	10	0.699046	0.00375274	-0.154119	0.301289	EB_vs_iPSC	0.00880212	passed	t1	d
P10620	MGST1	3	-0.999321	0.00234321	-0.198723	0.461701	EB_vs_iPSC	0.00846996	passed	t1	c
P10644	PRKAR1A	23	0.866335	0.00189643	-0.616116	0.0394164	EB_vs_iPSC	0.000785	passed	t1	d
P10646	TFPI	2	1.75767	0.0387886	0.997584	0.0498538	EB_vs_iPSC	0.0140165	passed	t1	a
P10746	UROS	5	0.805005	0.00027	-0.190372	0.0671339	EB_vs_iPSC	0.000216	passed	t1	d
P10768	ESD	19	0.421044	0.00471264	-0.175294	0.56121	EB_vs_iPSC	0.018342	passed	t1	d
P10809	HSPD1	60	-0.931119	0.000253	-0.142537	0.0172629	EB_vs_iPSC	5.83e-05	passed	t1	c
P10909	CLU	10	-0.0170396	0.418252	0.309344	0.00346456	EB_vs_iPSC	0.0109213	passed	t1	b
P10915	HAPLN1	12	3.43831	0.000104	0.24649	0.254886	EB_vs_iPSC	0.000307	passed	t1	a
P11021	HSPA5	60	0.0849127	0.225363	-0.353059	0.0505895	EB_vs_iPSC	0.0624098	failed	t1	e
P11047	LAMC1	61	0.624836	6e-05	-0.165482	0.272214	EB_vs_iPSC	0.000196	passed	t1	d
P11117	ACP2	11	0.755748	0.000176	0.0182162	0.65006	EB_vs_iPSC	0.00115507	passed	t1	a
P11137	MAP2	17	0.616952	7.22e-06	-0.0272779	0.62609	EB_vs_iPSC	6.02e-05	passed	t1	d
P11142	HSPA8	63	-0.542559	0.000368	-0.24122	0.0644055	EB_vs_iPSC	0.000276	passed	t1	c
P11166	SLC2A1	13	1.46376	0.000177	0.330893	0.081888	EB_vs_iPSC	0.000176	passed	t1	a
P11169;Q8TDB8	SLC2A3;SLC2A14	14	1.90324	5.94e-05	-0.0141666	0.875244	EB_vs_iPSC	0.000564	passed	t1	d
P11171	EPB41	33	-0.287217	0.00370262	0.0298649	0.795993	EB_vs_iPSC	0.0201206	passed	t1	b
P11172	UMPS	24	-0.39451	0.00240634	-0.228433	0.00111686	EB_vs_iPSC	3.72e-05	passed	t1	c
P11177	PDHB	13	-0.332547	0.00121913	-0.123278	0.220351	EB_vs_iPSC	0.00247741	passed	t1	c
P11182	DBT	9	-0.0752582	0.518938	-0.153664	0.320162	EB_vs_iPSC	0.464357	failed	t1	e
P11216	PYGB	53	0.0279772	0.609702	-0.246296	0.00752846	EB_vs_iPSC	0.0293026	passed	t1	d
P11217	PYGM	26	0.331998	0.0491932	-0.146564	0.201127	EB_vs_iPSC	0.0555634	failed	t1	e
P11233	RALA	17	-0.215942	0.0038448	-0.15351	0.0575877	EB_vs_iPSC	0.00208471	passed	t1	c
P11234	RALB	16	1.05358	0.00225711	-0.0863719	0.197582	EB_vs_iPSC	0.00388669	passed	t1	d
P11274	BCR	35	-0.0469302	0.562062	-0.0615502	0.574219	EB_vs_iPSC	0.687737	failed	t1	e
P11279	LAMP1	8	0.138831	0.0984002	-0.0301586	0.840676	EB_vs_iPSC	0.288889	failed	t1	e
P11310	ACADM	19	0.081129	0.222515	0.256504	0.00145711	EB_vs_iPSC	0.0029291	passed	t1	a
P11362	FGFR1	13	-0.156717	0.31552	0.207886	0.0592965	EB_vs_iPSC	0.0931483	failed	t1	e
P11387	TOP1	24	-1.04055	0.000294	0.768321	0.0120216	EB_vs_iPSC	4.79e-05	passed	t1	b
P11388	TOP2A	38	-1.99091	6.97e-05	0.620283	0.00477254	EB_vs_iPSC	5.3e-06	passed	t1	b
P11413	G6PD	30	0.227749	0.0025814	-0.139646	0.22351	EB_vs_iPSC	0.00487984	passed	t1	d
P11441	UBL4A	10	0.254342	0.0124516	-0.0410916	0.700156	EB_vs_iPSC	0.0500622	failed	t1	e
P11498	PC	22	0.124474	0.139525	-0.325774	0.00155989	EB_vs_iPSC	0.00205295	passed	t1	d
P11511	CYP19A1	7	1.7126	0.0123217	0.147704	0.792507	EB_vs_iPSC	0.0549667	failed	t1	e
P11532	DMD	7	0.0750051	0.932901	-0.219964	0.712286	EB_vs_iPSC	0.936092	failed	t1	e
P11586	MTHFD1	58	-0.666895	0.000118	-0.332135	0.00960549	EB_vs_iPSC	1.66e-05	passed	t1	c
P11717	IGF2R	96	0.0159166	0.7545	-0.000283	0.997056	EB_vs_iPSC	0.966414	failed	t1	e
P11766	ADH5	19	0.00999165	0.887671	-0.061831	0.693954	EB_vs_iPSC	0.914458	failed	t1	e
P11802	CDK4	12	0.289805	0.0469358	-0.0546273	0.711673	EB_vs_iPSC	0.146943	failed	t1	e
P11831	SRF	2	-0.0714286	0.806777	0.923636	0.131069	EB_vs_iPSC	0.343321	failed	t1	e
P11908	PRPS2	15	-0.325661	0.00798927	-0.178412	0.20848	EB_vs_iPSC	0.0123214	passed	t1	c
P11926	ODC1	11	-0.142608	0.118061	0.218654	0.104078	EB_vs_iPSC	0.0663424	failed	t1	e
P11940	PABPC1	40	-0.471761	3.35e-05	0.253454	0.0151385	EB_vs_iPSC	7.85e-06	passed	t1	b
P12004	PCNA	20	-0.440758	0.000705	-0.0824124	0.139379	EB_vs_iPSC	0.00100544	passed	t1	c
P12074	COX6A1	3	0.595871	0.00887942	0.551323	0.102358	EB_vs_iPSC	0.00727406	passed	t1	a
P12081	HARS	34	-0.0196925	0.545882	-0.310667	0.00306451	EB_vs_iPSC	0.0123678	passed	t1	c
P12107	COL11A1	21	0.111007	0.614082	0.269927	0.116347	EB_vs_iPSC	0.259981	failed	t1	e
P12109	COL6A1	45	0.30662	0.0112357	0.0341771	0.561656	EB_vs_iPSC	0.0382769	passed	t1	a
P12110	COL6A2	33	0.603655	0.00509647	0.236416	0.0455858	EB_vs_iPSC	0.00217629	passed	t1	a
P12111	COL6A3	141	1.24717	4.63e-05	0.422143	0.0105999	EB_vs_iPSC	7.62e-06	passed	t1	a
P12235	SLC25A4	21	-0.103684	0.137737	0.179252	0.0349587	EB_vs_iPSC	0.0305085	passed	t1	b
P12236	SLC25A6	31	-0.413306	0.0168372	0.0844232	0.638656	EB_vs_iPSC	0.0594924	failed	t1	e
P12268	IMPDH2	26	-0.369923	0.00448283	-0.362303	0.0355889	EB_vs_iPSC	0.00155442	passed	t1	c
P12270	TPR	141	-0.535095	0.000128	-0.288539	0.000806	EB_vs_iPSC	1.76e-06	passed	t1	c
P12273	PIP	3	-0.0781437	0.83846	-0.578563	0.011659	EB_vs_iPSC	0.0550159	failed	t1	e
P12277	CKB	23	-0.91126	9.06e-06	-0.187945	0.0512638	EB_vs_iPSC	7.24e-06	passed	t1	c
P12429	ANXA3	29	2.31218	7.07e-07	-0.189623	0.0107834	EB_vs_iPSC	1.5e-07	passed	t1	d
P12532	CKMT1A	19	-1.1411	0.000477	-0.375403	0.00792983	EB_vs_iPSC	5.1e-05	passed	t1	c
P12694	BCKDHA	17	0.234869	0.125541	-0.464732	0.000808	EB_vs_iPSC	0.00103448	passed	t1	d
P12814	ACTN1	78	0.580338	0.000134	0.146229	0.0329517	EB_vs_iPSC	5.87e-05	passed	t1	a
P12821	ACE	5	-0.150719	0.437306	0.189396	0.259279	EB_vs_iPSC	0.360219	failed	t1	e
P12829	MYL4	11	1.69967	2.11e-06	-0.235788	0.0158998	EB_vs_iPSC	6.1e-07	passed	t1	d
P12830	CDH1	26	0.529819	0.000709	-0.0245535	0.840172	EB_vs_iPSC	0.00501998	passed	t1	d
P12931	SRC	17	1.26054	0.000793	-0.153337	0.501839	EB_vs_iPSC	0.00351278	passed	t1	d
P12955	PEPD	21	0.104325	0.222296	-0.138747	0.0932883	EB_vs_iPSC	0.101113	failed	t1	e
P12956	XRCC6	42	-0.5564	0.000125	0.242117	0.00649239	EB_vs_iPSC	1.22e-05	passed	t1	b
P13010	XRCC5	48	-0.637671	0.00277534	0.299211	0.328068	EB_vs_iPSC	0.00728538	passed	t1	b
P13051	UNG	6	-0.752533	0.0018915	-0.306155	0.245054	EB_vs_iPSC	0.00402181	passed	t1	c
P13073	COX4I1	15	0.214133	0.0277798	-0.0403999	0.684705	EB_vs_iPSC	0.094386	failed	t1	e
P13196	ALAS1	10	-0.596057	0.000361	0.34588	0.389998	EB_vs_iPSC	0.00138977	passed	t1	b
P13385;P51864	TDGF1;TDGF1P3	3	-1.52041	0.00188296	-0.410183	0.129273	EB_vs_iPSC	0.00226881	passed	t1	c
P13473	LAMP2	8	0.495738	0.0213952	0.235621	0.00486633	EB_vs_iPSC	0.00105886	passed	t1	a
P13489	RNH1	26	0.869513	0.000813	0.128377	0.479673	EB_vs_iPSC	0.00345068	passed	t1	a
P13497	BMP1	2	0.889145	0.186199	-0.0608101	0.926897	EB_vs_iPSC	0.475797	failed	t1	e
P13498	CYBA	2	-0.39063	0.0384644	0.198727	0.49814	EB_vs_iPSC	0.0949391	failed	t1	e
P13591	NCAM1	15	1.44941	2.78e-05	0.134674	0.431285	EB_vs_iPSC	0.000148	passed	t1	a
P13611	VCAN	50	1.62386	3.57e-05	0.713387	0.000654	EB_vs_iPSC	4.34e-07	passed	t1	a
P13612	ITGA4	6	0.120663	0.16897	0.0582812	0.736433	EB_vs_iPSC	0.383754	failed	t1	e
P13637	ATP1A3	36	-1.6881	2.35e-05	-0.369291	0.0985484	EB_vs_iPSC	3.23e-05	passed	t1	c
P13639	EEF2	87	-0.225634	0.00301219	-0.0804872	0.397286	EB_vs_iPSC	0.00924833	passed	t1	c
P13640	MT1G	4	-2.34357	0.000109	-0.145233	0.286056	EB_vs_iPSC	0.000355	passed	t1	c
P13667	PDIA4	54	-0.00454457	0.938732	-0.0681087	0.383664	EB_vs_iPSC	0.727956	failed	t1	e
P13674	P4HA1	33	1.37254	5.57e-05	-0.108851	0.249931	EB_vs_iPSC	0.000169	passed	t1	d
P13686	ACP5	2	-0.579008	0.0372263	-0.294212	0.188247	EB_vs_iPSC	0.0417713	passed	t1	c
P13693	TPT1	9	0.197246	0.0196731	0.0375116	0.292507	EB_vs_iPSC	0.035435	passed	t1	a
P13716	ALAD	12	1.43609	6.81e-05	0.201179	0.0259911	EB_vs_iPSC	2.52e-05	passed	t1	a
P13726	F3	4	0.986478	1.29e-05	0.269745	0.0748813	EB_vs_iPSC	1.44e-05	passed	t1	a
P13747	HLA-E	11	0.128342	0.141495	-0.278764	0.0194019	EB_vs_iPSC	0.0189365	passed	t1	d
P13796	LCP1	46	1.20469	5.02e-05	0.291416	0.0179084	EB_vs_iPSC	1.34e-05	passed	t1	a
P13797	PLS3	42	0.741944	7.29e-05	0.00303121	0.982075	EB_vs_iPSC	0.000755	passed	t1	a
P13798	APEH	30	-0.184964	0.00102876	-0.0965348	0.162374	EB_vs_iPSC	0.00161987	passed	t1	c
P13804	ETFA	15	0.119859	0.00195402	-0.324255	0.0335086	EB_vs_iPSC	0.000696	passed	t1	d
P13807	GYS1	15	0.887395	0.0177535	-0.418205	0.00992769	EB_vs_iPSC	0.0016997	passed	t1	d
P13861	PRKAR2A	25	0.395851	0.000213	-0.0977378	0.451262	EB_vs_iPSC	0.000984	passed	t1	d
P13929	ENO3	11	-0.208649	0.124635	0.268652	0.177305	EB_vs_iPSC	0.106343	failed	t1	e
P13984	GTF2F2	17	-0.276204	0.0402605	0.0360746	0.310913	EB_vs_iPSC	0.0673521	failed	t1	e
P13987	CD59	6	1.00843	0.00785295	0.226593	0.567758	EB_vs_iPSC	0.0285925	passed	t1	a
P13995	MTHFD2	17	-1.55564	1.45e-05	0.0358594	0.758689	EB_vs_iPSC	0.000137	passed	t1	b
P14060	HSD3B1	8	3.69287	2.52e-06	-2.59703	0.000216	EB_vs_iPSC	1.21e-08	passed	t1	d
P14174	MIF	6	0.0774504	0.664024	-0.243688	0.394748	EB_vs_iPSC	0.613089	failed	t1	e
P14209	CD99	5	2.47161	0.0177516	0.623805	0.103511	EB_vs_iPSC	0.0134124	passed	t1	a
P14314	PRKCSH	33	0.24665	0.0273985	0.0595262	0.542206	EB_vs_iPSC	0.0773887	failed	t1	e
P14317	HCLS1	9	0.115794	0.206553	-0.200536	0.217104	EB_vs_iPSC	0.184064	failed	t1	e
P14324	FDPS	17	-0.157208	0.0145663	-0.142084	0.0934225	EB_vs_iPSC	0.0103418	passed	t1	c
P14373	TRIM27	5	-0.459358	0.0601376	0.327924	0.139338	EB_vs_iPSC	0.0484498	passed	t1	b
P14384	CPM	3	0.604054	0.0225584	0.776385	0.0178452	EB_vs_iPSC	0.00354962	passed	t1	a
P14406	COX7A2	3	1.00687	0.000525	-0.108694	0.698817	EB_vs_iPSC	0.00327138	passed	t1	d
P14543	NID1	16	0.980171	0.000414	0.179432	0.242659	EB_vs_iPSC	0.00102539	passed	t1	a
P14550	AKR1A1	19	0.031529	0.657818	-0.243459	0.00956192	EB_vs_iPSC	0.0381727	passed	t1	d
P14618	PKM	59	0.233858	0.00513025	-0.295447	0.00218065	EB_vs_iPSC	0.000139	passed	t1	d
P14621	ACYP2	4	0.505586	0.00560805	0.084952	0.576369	EB_vs_iPSC	0.0217682	passed	t1	a
P14625	HSP90B1	68	0.222033	0.0172244	-0.255598	0.0023002	EB_vs_iPSC	0.000441	passed	t1	d
P14635	CCNB1	8	-1.19825	0.000154	-0.0526962	0.913732	EB_vs_iPSC	0.00138515	passed	t1	c
P14649	MYL6B	13	-0.0907582	0.585659	-0.61677	0.110459	EB_vs_iPSC	0.241824	failed	t1	e
P14672	SLC2A4	2	-0.837712	0.00184022	-0.499093	0.0767754	EB_vs_iPSC	0.00139372	passed	t1	c
P14735	IDE	36	-0.168274	0.0718849	-0.253336	0.00204333	EB_vs_iPSC	0.00144327	passed	t1	c
P14780	MMP9	3	1.72527	0.000582	0.14399	0.197767	EB_vs_iPSC	0.00115817	passed	t1	a
P14854	COX6B1	5	0.846592	0.00067	0.223895	0.167485	EB_vs_iPSC	0.0011329	passed	t1	a
P14859;Q9UKI9	POU2F1;POU2F3	10	-0.391543	0.0153121	0.109501	0.19737	EB_vs_iPSC	0.020556	passed	t1	b
P14866	HNRNPL	25	-0.600098	0.0102078	-0.128273	0.485958	EB_vs_iPSC	0.0312826	passed	t1	c
P14868	DARS	35	-0.101525	0.258994	0.0674301	0.344483	EB_vs_iPSC	0.304831	failed	t1	e
P14921	ETS1	7	0.228606	0.14681	0.0435638	0.90049	EB_vs_iPSC	0.399701	failed	t1	e
P14923	JUP	40	1.26196	1.13e-05	0.00529655	0.955907	EB_vs_iPSC	0.000134	passed	t1	a
P14927	UQCRB	11	-0.19012	0.0721174	-0.38298	0.115534	EB_vs_iPSC	0.0482228	passed	t1	c
P15056	BRAF	8	-0.0304213	0.711393	-0.244324	0.423714	EB_vs_iPSC	0.662907	failed	t1	e
P15104	GLUL	17	-0.783976	0.000447	-0.0692015	0.619296	EB_vs_iPSC	0.00254655	passed	t1	c
P15121	AKR1B1	17	0.0725327	0.402358	-0.0378395	0.728824	EB_vs_iPSC	0.652986	failed	t1	e
P15144	ANPEP	50	0.134617	0.222703	-0.0854079	0.224763	EB_vs_iPSC	0.199953	failed	t1	e
P15151	PVR	4	0.441285	0.0359435	0.202279	0.0313612	EB_vs_iPSC	0.00877889	passed	t1	a
P15170	GSPT1	31	-0.435493	0.00275914	-0.0511509	0.394734	EB_vs_iPSC	0.00851957	passed	t1	c
P15260	IFNGR1	4	-0.18664	0.304661	-0.0409587	0.888873	EB_vs_iPSC	0.624573	failed	t1	e
P15289	ARSA	8	1.04912	0.00524725	0.505017	0.0456014	EB_vs_iPSC	0.00223439	passed	t1	a
P15291	B4GALT1	8	0.845479	0.000156	-0.295546	0.157535	EB_vs_iPSC	0.000286	passed	t1	d
P15309	ACPP	5	1.6906	0.00242764	0.145161	0.580301	EB_vs_iPSC	0.0106573	passed	t1	a
P15311	EZR	60	1.35349	0.00201727	-0.130551	0.633878	EB_vs_iPSC	0.0097973	passed	t1	d
P15336	ATF2	11	0.481794	0.00458695	0.0216717	0.796484	EB_vs_iPSC	0.0241568	passed	t1	a
P15374	UCHL3	15	-0.0480169	0.0686724	0.0523834	0.204319	EB_vs_iPSC	0.0738944	failed	t1	e
P15407	FOSL1	7	-0.536604	0.140662	0.255061	0.262509	EB_vs_iPSC	0.158736	failed	t1	e
P15428	HPGD	10	3.32753	2.9e-06	-1.05648	0.000331	EB_vs_iPSC	2.09e-08	passed	t1	d
P15529	CD46	8	0.315076	0.0244327	0.58673	0.00174086	EB_vs_iPSC	0.000471	passed	t1	a
P15531	NME1	13	-0.532941	0.00276249	-0.150267	0.00500583	EB_vs_iPSC	0.000169	passed	t1	c
P15559	NQO1	12	-0.866806	0.00152224	0.0541925	0.704738	EB_vs_iPSC	0.00840791	passed	t1	b
P15586	GNS	14	0.583861	0.00183487	0.0121524	0.842938	EB_vs_iPSC	0.0115563	passed	t1	a
P15735	PHKG2	9	0.214072	0.0102242	-0.356772	0.0760474	EB_vs_iPSC	0.0063441	passed	t1	d
P15848	ARSB	12	0.809724	0.00410507	0.163836	0.105739	EB_vs_iPSC	0.00379475	passed	t1	a
P15880	RPS2	13	-1.09318	0.000138	0.351203	0.0667637	EB_vs_iPSC	0.000116	passed	t1	b
P15882	CHN1	9	0.554171	0.121437	-0.328454	0.290964	EB_vs_iPSC	0.153452	failed	t1	e
P15884	TCF4	7	0.454562	0.00255441	-0.104066	0.46079	EB_vs_iPSC	0.00911592	passed	t1	d
P15907	ST6GAL1	3	-0.897183	0.00051	0.295529	0.209973	EB_vs_iPSC	0.00108544	passed	t1	b
P15923	TCF3	13	-0.607099	0.000499	-0.00646969	0.954721	EB_vs_iPSC	0.00412355	passed	t1	c
P15924	DSP	156	2.59332	5.04e-07	-1.05182	3.23e-06	EB_vs_iPSC	4.58e-11	passed	t1	d
P15927	RPA2	14	-0.241878	0.00153612	0.0919482	0.123606	EB_vs_iPSC	0.00181693	passed	t1	b
P16035	TIMP2	7	0.180705	0.132224	0.0751615	0.544507	EB_vs_iPSC	0.26143	failed	t1	e
P16050	ALOX15	14	3.4786	7.45e-05	-1.54462	0.00206784	EB_vs_iPSC	2.57e-06	passed	t1	d
P16070	CD44	17	-0.118658	0.376698	0.153815	0.496889	EB_vs_iPSC	0.50083	failed	t1	e
P16083	NQO2	13	-0.909758	2.03e-07	-0.297437	0.000672	EB_vs_iPSC	3.24e-09	passed	t1	c
P16104;Q96QV6	H2AFX;HIST1H2AA	8	-1.00803	0.00140329	0.351901	0.0178823	EB_vs_iPSC	0.000291	passed	t1	b
P16144	ITGB4	20	1.77625	8.29e-06	-0.628557	7.45e-05	EB_vs_iPSC	1.37e-08	passed	t1	d
P16152	CBR1	17	-0.489229	3.27e-06	-0.0206891	0.786016	EB_vs_iPSC	3.57e-05	passed	t1	c
P16157	ANK1	7	-0.493713	0.139016	0.645228	0.203996	EB_vs_iPSC	0.129395	failed	t1	e
P16188	HLA-A	20	-0.324128	0.219827	-0.177244	0.123398	EB_vs_iPSC	0.124977	failed	t1	e
P16219	ACADS	12	0.835855	6.32e-05	-0.217894	0.084015	EB_vs_iPSC	6.98e-05	passed	t1	d
P16220	CREB1	6	0.0115672	0.917633	0.00032	0.997267	EB_vs_iPSC	0.996292	failed	t1	e
P16234	PDGFRA	7	-0.1697	0.596715	0.899553	0.0627991	EB_vs_iPSC	0.16054	failed	t1	e
P16278	GLB1	16	0.59035	0.000248	0.0511803	0.0527794	EB_vs_iPSC	0.00016	passed	t1	a
P16284	PECAM1	7	1.87725	0.00674513	0.0135125	0.984253	EB_vs_iPSC	0.0399318	passed	t1	a
P16298	PPP3CB	12	-0.085862	0.270283	-0.132072	0.245009	EB_vs_iPSC	0.245997	failed	t1	e
P16333	NCK1	17	0.149188	0.00160361	-0.0422581	0.568115	EB_vs_iPSC	0.00728912	passed	t1	d
P16383	GCFC2	19	-0.06877	0.524539	0.0810492	0.73097	EB_vs_iPSC	0.750978	failed	t1	e
P16401	HIST1H1B	13	-1.02022	0.0359811	0.854377	0.0159565	EB_vs_iPSC	0.00485867	passed	t1	b
P16402	HIST1H1D	14	-1.50538	0.000141	0.875697	0.000596	EB_vs_iPSC	1.46e-06	passed	t1	b
P16403	HIST1H1C	10	-0.819746	0.000929	1.08295	0.00513536	EB_vs_iPSC	6.32e-05	passed	t1	b
P16422	EPCAM	15	-0.135578	0.201873	0.0758012	0.342097	EB_vs_iPSC	0.253643	failed	t1	e
P16435	POR	31	-0.696177	0.00226236	0.0407407	0.66539	EB_vs_iPSC	0.0112882	passed	t1	b
P16455	MGMT	9	0.0900499	0.331705	-0.019509	0.907169	EB_vs_iPSC	0.662289	failed	t1	e
P16591	FER	9	0.503153	0.00717837	-0.481861	0.00407656	EB_vs_iPSC	0.000335	passed	t1	d
P16615	ATP2A2	45	-0.418563	0.00568508	0.0136884	0.829579	EB_vs_iPSC	0.0299798	passed	t1	b
P16870	CPE	5	1.35176	3.68e-05	-0.115643	0.163274	EB_vs_iPSC	7.82e-05	passed	t1	d
P16885	PLCG2	13	0.0252419	0.289066	-0.4512	0.0192775	EB_vs_iPSC	0.0344932	passed	t1	d
P16930	FAH	16	0.528731	0.00382676	0.112195	0.203734	EB_vs_iPSC	0.00635927	passed	t1	a
P16949	STMN1	24	0.164937	0.520978	-0.459172	0.386364	EB_vs_iPSC	0.523955	failed	t1	e
P16989	YBX3	21	-0.657018	0.00217674	0.432698	0.153439	EB_vs_iPSC	0.00300744	passed	t1	b
P17026	ZNF22	2	-0.284392	0.169219	-0.198415	0.431655	EB_vs_iPSC	0.264179	failed	t1	e
P17028	ZNF24	9	0.830581	0.00880897	-0.394411	0.139653	EB_vs_iPSC	0.00947322	passed	t1	d
P17050	NAGA	9	0.969399	0.000427	-0.248266	0.487203	EB_vs_iPSC	0.00197359	passed	t1	d
P17066;P48741	HSPA6;HSPA7	15	-0.487088	0.00327392	0.0287881	0.915252	EB_vs_iPSC	0.0204068	passed	t1	b
P17096	HMGA1	5	-1.44227	6.63e-05	0.375054	0.155721	EB_vs_iPSC	0.000129	passed	t1	b
P17098	ZNF8	3	-0.220631	0.29026	0.654924	0.0893636	EB_vs_iPSC	0.120667	failed	t1	e
P17152	TMEM11	4	-0.240814	0.107885	-0.136592	0.250351	EB_vs_iPSC	0.124554	failed	t1	e
P17174	GOT1	21	-0.00534576	0.862375	-0.0236559	0.724109	EB_vs_iPSC	0.918495	failed	t1	e
P17252	PRKCA	20	-0.11347	0.0526955	-0.0954123	0.547242	EB_vs_iPSC	0.131096	failed	t1	e
P17275	JUNB	7	0.968689	0.0171647	0.0929974	0.631774	EB_vs_iPSC	0.0599048	failed	t1	e
P17301	ITGA2	26	1.02332	0.000331	0.108828	0.20567	EB_vs_iPSC	0.00072	passed	t1	a
P17302	GJA1	16	-1.20756	0.000789	-0.255342	0.0500481	EB_vs_iPSC	0.00044	passed	t1	c
P17405	SMPD1	5	0.623372	0.0281547	0.165021	0.479774	EB_vs_iPSC	0.0716523	failed	t1	e
P17480	UBTF	19	-0.272525	0.328114	-0.0538358	0.838905	EB_vs_iPSC	0.630352	failed	t1	e
P17535	JUND	6	0.48424	0.009074	-0.0638855	0.322209	EB_vs_iPSC	0.0199834	passed	t1	d
P17540	CKMT2	6	1.07827	0.00419344	0.167237	0.123187	EB_vs_iPSC	0.00442618	passed	t1	a
P17544	ATF7	10	0.246286	0.0861197	-0.158237	0.0259164	EB_vs_iPSC	0.0158575	passed	t1	d
P17568	NDUFB7	5	0.278745	0.0127463	0.238228	0.169209	EB_vs_iPSC	0.0153976	passed	t1	a
P17600	SYN1	12	-1.24149	1.67e-05	0.138607	0.547249	EB_vs_iPSC	0.000115	passed	t1	b
P17612	PRKACA	12	0.518489	0.000885	-0.0502508	0.807355	EB_vs_iPSC	0.00589114	passed	t1	d
P17655	CAPN2	41	1.93826	0.000176	0.495427	0.00210753	EB_vs_iPSC	5.86e-06	passed	t1	a
P17661	DES	16	1.16825	1.4e-05	0.865608	0.00016	EB_vs_iPSC	4.7e-08	passed	t1	a
P17677	GAP43	11	-0.881726	0.00276681	-0.0884318	0.803337	EB_vs_iPSC	0.0158011	passed	t1	c
P17693	HLA-G	3	-0.632567	0.0576283	-0.151545	0.604208	EB_vs_iPSC	0.151729	failed	t1	e
P17706	PTPN2	14	-0.439948	0.00159897	0.317343	0.190303	EB_vs_iPSC	0.00276828	passed	t1	b
P17707	AMD1	7	-0.744102	0.00110672	0.0348921	0.433146	EB_vs_iPSC	0.00414323	passed	t1	b
P17812	CTPS1	32	-0.330711	0.00548228	-0.387403	0.00460348	EB_vs_iPSC	0.000292	passed	t1	c
P17813	ENG	9	0.161187	0.710928	0.256614	0.403138	EB_vs_iPSC	0.644757	failed	t1	e
P17844	DDX5	44	-0.703841	0.00617274	0.358421	0.0114926	EB_vs_iPSC	0.000749	passed	t1	b
P17858	PFKL	36	0.773445	0.000157	-0.0668779	0.0786782	EB_vs_iPSC	0.000152	passed	t1	d
P17900	GM2A	4	1.17848	0.000454	0.196143	0.0830554	EB_vs_iPSC	0.000422	passed	t1	a
P17931	LGALS3	8	2.43775	2.2e-05	0.353701	0.0258395	EB_vs_iPSC	8.75e-06	passed	t1	a
P17936	IGFBP3	9	2.39914	0.000155	0.299851	0.45586	EB_vs_iPSC	0.000747	passed	t1	a
P17948	FLT1	2	0.36712	0.0704162	0.160576	0.272651	EB_vs_iPSC	0.0950909	failed	t1	e
P17980	PSMC3	32	-0.240321	0.000383	-0.275044	0.00493994	EB_vs_iPSC	2.68e-05	passed	t1	c
P17987	TCP1	42	-0.443468	0.00207755	-0.123473	0.039637	EB_vs_iPSC	0.000857	passed	t1	c
P18031	PTPN1	28	0.364949	0.00876359	-0.0670109	0.427904	EB_vs_iPSC	0.0246974	passed	t1	d
P18065	IGFBP2	13	-0.305228	0.00726244	-0.194417	0.0722152	EB_vs_iPSC	0.00448577	passed	t1	c
P18074	ERCC2	14	-0.327327	0.000956	0.13989	0.478712	EB_vs_iPSC	0.00397519	passed	t1	b
P18077	RPL35A	7	-2.01685	0.000399	0.759364	0.0939982	EB_vs_iPSC	0.00042	passed	t1	b
P18084	ITGB5	31	0.0309688	0.471278	0.063787	0.262812	EB_vs_iPSC	0.382549	failed	t1	e
P18085	ARF4	10	0.165679	0.297288	-0.264403	0.444699	EB_vs_iPSC	0.399706	failed	t1	e
P18124	RPL7	17	-1.54631	0.00113119	0.946496	0.00432858	EB_vs_iPSC	6.48e-05	passed	t1	b
P18206	VCL	97	-0.361372	0.0019201	-0.0210435	0.579213	EB_vs_iPSC	0.00867636	passed	t1	c
P18433	PTPRA	8	0.486197	0.0054539	-0.10311	0.351694	EB_vs_iPSC	0.0139186	passed	t1	d
P18440	NAT1	4	0.24658	0.0134685	-0.243623	0.449035	EB_vs_iPSC	0.0369406	passed	t1	d
P18564	ITGB6	15	1.98546	0.00215038	0.507689	0.257875	EB_vs_iPSC	0.00471205	passed	t1	a
P18583	SON	32	-0.539975	0.000231	0.469343	0.03367	EB_vs_iPSC	9.92e-05	passed	t1	b
P18615	NELFE	19	0.0212619	0.766116	0.039742	0.711844	EB_vs_iPSC	0.876014	failed	t1	e
P18621	RPL17	8	-1.36707	0.0005	0.796	0.00853106	EB_vs_iPSC	5.7e-05	passed	t1	b
P18669	PGAM1	18	0.249295	0.00406752	0.54599	0.0150541	EB_vs_iPSC	0.000655	passed	t1	a
P18754	RCC1	17	-0.0822525	0.104462	0.34612	0.498543	EB_vs_iPSC	0.205971	failed	t1	e
P18827	SDC1	4	0.254784	0.148438	-0.380901	0.0482677	EB_vs_iPSC	0.0425485	passed	t1	d
P18846	ATF1	3	0.679827	0.00418441	-0.046904	0.74182	EB_vs_iPSC	0.0210302	passed	t1	d
P18850	ATF6	6	-0.125424	0.134499	0.359194	0.374828	EB_vs_iPSC	0.201026	failed	t1	e
P18858	LIG1	40	-0.697193	2.26e-05	0.170286	0.18442	EB_vs_iPSC	5.58e-05	passed	t1	b
P18859	ATP5J	7	-0.56562	0.0121353	-0.62164	0.0651636	EB_vs_iPSC	0.00643894	passed	t1	c
P18887	XRCC1	16	0.0509766	0.236308	-0.120934	0.102361	EB_vs_iPSC	0.114216	failed	t1	e
P19021	PAM	12	0.257904	0.183131	-0.101519	0.742532	EB_vs_iPSC	0.407295	failed	t1	e
P19022	CDH2	18	0.0253572	0.713938	-0.0319003	0.391295	EB_vs_iPSC	0.635616	failed	t1	e
P19105;O14950	MYL12A;MYL12B	15	0.572365	0.000283	-0.493714	0.000107	EB_vs_iPSC	5.53e-07	passed	t1	d
P19174	PLCG1	45	-0.248396	0.0012733	-0.138887	0.0167348	EB_vs_iPSC	0.000251	passed	t1	c
P19256	CD58	2	0.412102	0.0285107	0.0338308	0.783148	EB_vs_iPSC	0.107217	failed	t1	e
P19338	NCL	53	-1.10015	4.33e-06	-0.0479273	0.654508	EB_vs_iPSC	3.9e-05	passed	t1	c
P19367	HK1	50	-0.455942	0.0010372	-0.110198	0.325381	EB_vs_iPSC	0.00303535	passed	t1	c
P19387	POLR2C	14	-0.323451	0.00784222	0.0281344	0.842318	EB_vs_iPSC	0.0397649	passed	t1	b
P19388	POLR2E	13	-0.434569	0.0013513	-0.0259355	0.644806	EB_vs_iPSC	0.00701024	passed	t1	c
P19404	NDUFV2	12	0.102438	0.332894	-0.0230971	0.637287	EB_vs_iPSC	0.541079	failed	t1	e
P19419	ELK1	3	-0.327418	0.02568	0.404408	0.114559	EB_vs_iPSC	0.0200892	passed	t1	b
P19440;A6NGU5	GGT1;GGT3P	9	0.186197	0.162447	0.0149815	0.888107	EB_vs_iPSC	0.423587	failed	t1	e
P19447	ERCC3	5	-0.140541	0.667478	-0.25821	0.500892	EB_vs_iPSC	0.700635	failed	t1	e
P19474	TRIM21	17	0.243996	0.0195765	-0.104147	0.197146	EB_vs_iPSC	0.0253072	passed	t1	d
P19525	EIF2AK2	19	-0.0523681	0.438641	-0.0800008	0.653013	EB_vs_iPSC	0.644553	failed	t1	e
P19532	TFE3	8	-0.529283	0.000198	0.318463	0.0532228	EB_vs_iPSC	0.000132	passed	t1	b
P19623	SRM	17	-0.342065	1.25e-05	0.0546613	0.350359	EB_vs_iPSC	5.85e-05	passed	t1	b
P19634	SLC9A1	8	0.981615	0.00027	-0.0817712	0.638025	EB_vs_iPSC	0.00166249	passed	t1	d
P19652	ORM2	2	-2.02422	0.00257613	-1.11814	0.0561694	EB_vs_iPSC	0.00142397	passed	t1	c
P19784	CSNK2A2	18	-0.260254	0.0240598	-0.380543	0.0436802	EB_vs_iPSC	0.00825836	passed	t1	c
P19838	NFKB1	26	0.677461	0.0264385	-0.281189	0.617959	EB_vs_iPSC	0.0835564	failed	t1	e
P19883	FST	7	1.13791	0.00015	-0.0377863	0.649126	EB_vs_iPSC	0.000997	passed	t1	d
P19971	TYMP	15	1.46827	3.18e-05	0.434987	0.0103852	EB_vs_iPSC	5.26e-06	passed	t1	a
P20020	ATP2B1	37	2.18022	1.94e-05	-0.257149	0.137173	EB_vs_iPSC	3.68e-05	passed	t1	d
P20042	EIF2S2	30	-0.447811	0.000202	-0.20636	0.0813731	EB_vs_iPSC	0.000197	passed	t1	c
P20073	ANXA7	21	-0.180065	0.00864798	-0.0642078	0.644018	EB_vs_iPSC	0.0344775	passed	t1	c
P20248	CCNA2	11	-0.788235	1.6e-05	-0.202068	0.0790004	EB_vs_iPSC	1.85e-05	passed	t1	c
P20290	BTF3	16	-0.61135	4.27e-05	-0.201798	0.00239651	EB_vs_iPSC	1.75e-06	passed	t1	c
P20336	RAB3A	8	-0.838353	0.000684	0.0415021	0.87685	EB_vs_iPSC	0.00504711	passed	t1	b
P20337	RAB3B	12	-0.859219	0.000263	-0.213424	0.408295	EB_vs_iPSC	0.00108818	passed	t1	c
P20338	RAB4A	8	0.178091	0.000399	-0.0772664	0.490064	EB_vs_iPSC	0.00186379	passed	t1	d
P20339	RAB5A	13	-0.0733324	0.33058	-0.371729	0.0836995	EB_vs_iPSC	0.126931	failed	t1	e
P20340	RAB6A	19	0.398064	0.000303	-0.27441	0.0442556	EB_vs_iPSC	0.000164	passed	t1	d
P20585	MSH3	22	-0.49187	0.000329	0.0510312	0.334096	EB_vs_iPSC	0.00111183	passed	t1	b
P20591	MX1	10	1.87937	0.000328	-0.99841	0.00323274	EB_vs_iPSC	1.56e-05	passed	t1	d
P20594	NPR2	6	-0.666405	0.0158537	0.199072	0.378368	EB_vs_iPSC	0.0366885	passed	t1	b
P20618	PSMB1	13	-0.117699	0.590576	-0.0876196	0.340048	EB_vs_iPSC	0.523212	failed	t1	e
P20645	M6PR	10	0.0912695	0.209595	0.00279546	0.986576	EB_vs_iPSC	0.532688	failed	t1	e
P20674	COX5A	6	-0.0164629	0.795519	0.14004	0.0388782	EB_vs_iPSC	0.138438	failed	t1	e
P20700	LMNB1	53	-1.34817	2.16e-05	0.0163755	0.366643	EB_vs_iPSC	0.000101	passed	t1	b
P20774	OGN	4	2.54964	0.000231	0.16644	0.643009	EB_vs_iPSC	0.00146042	passed	t1	a
P20810	CAST	43	1.7749	0.000199	0.509688	0.0191859	EB_vs_iPSC	5.16e-05	passed	t1	a
P20839	IMPDH1	17	0.134211	0.219286	-0.192433	0.367694	EB_vs_iPSC	0.283647	failed	t1	e
P20908	COL5A1	30	1.29593	0.000193	0.979284	0.00963726	EB_vs_iPSC	2.65e-05	passed	t1	a
P20936	RASA1	19	0.767231	0.00189568	-0.447217	0.073335	EB_vs_iPSC	0.00137364	passed	t1	d
P20962	PTMS	7	0.722089	0.0017317	0.0889561	0.781259	EB_vs_iPSC	0.0102895	passed	t1	a
P21127	CDK11B	26	-0.231876	0.00163098	0.360862	0.108509	EB_vs_iPSC	0.00170596	passed	t1	b
P21246	PTN	6	1.7158	0.00732541	1.00118	0.0276461	EB_vs_iPSC	0.00192487	passed	t1	a
P21266	GSTM3	17	1.76118	4.07e-05	-0.746439	0.0218918	EB_vs_iPSC	1.33e-05	passed	t1	d
P21281	ATP6V1B2	34	0.0360112	0.535435	-0.0043182	0.957964	EB_vs_iPSC	0.855368	failed	t1	e
P21283	ATP6V1C1	30	-0.0980435	0.104486	0.0126366	0.863948	EB_vs_iPSC	0.307366	failed	t1	e
P21291	CSRP1	14	1.94112	0.000256	0.447641	0.00108709	EB_vs_iPSC	4.49e-06	passed	t1	a
P21333	FLNA	174	0.305822	0.00707837	0.0918117	0.119661	EB_vs_iPSC	0.00683853	passed	t1	a
P21359	NF1	13	0.22357	0.29991	-0.103385	0.456765	EB_vs_iPSC	0.409302	failed	t1	e
P21397	MAOA	10	0.637517	0.00116023	-0.0663973	0.388066	EB_vs_iPSC	0.0039197	passed	t1	d
P21399	ACO1	42	0.28215	0.00217829	-0.103232	0.0941211	EB_vs_iPSC	0.00194616	passed	t1	d
P21453	S1PR1	2	-0.214821	0.174298	0.215095	0.448627	EB_vs_iPSC	0.277479	failed	t1	e
P21579	SYT1	4	-1.09532	0.00101916	-0.0684273	0.630623	EB_vs_iPSC	0.00536647	passed	t1	c
P21580	TNFAIP3	2	1.94505	0.00725893	-0.865814	0.0926501	EB_vs_iPSC	0.00558507	passed	t1	d
P21589	NT5E	21	0.227299	0.137318	0.296696	0.138558	EB_vs_iPSC	0.0944082	failed	t1	e
P21675	TAF1	6	-0.280542	0.478559	0.157773	0.708085	EB_vs_iPSC	0.705564	failed	t1	e
P21709	EPHA1	6	-0.723013	0.0910974	0.134431	0.620511	EB_vs_iPSC	0.218931	failed	t1	e
P21741	MDK	8	0.805049	0.0784236	0.174951	0.559492	EB_vs_iPSC	0.181054	failed	t1	e
P21796	VDAC1	26	0.0362208	0.636909	-0.279811	0.0166299	EB_vs_iPSC	0.0587596	failed	t1	e
P21810	BGN	5	1.14989	0.0174562	-0.0917553	0.818069	EB_vs_iPSC	0.0749556	failed	t1	e
P21860	ERBB3	3	0.217734	0.154744	-0.393515	0.132757	EB_vs_iPSC	0.100359	failed	t1	e
P21912	SDHB	21	-0.0196945	0.753629	0.00946672	0.88339	EB_vs_iPSC	0.936604	failed	t1	e
P21926	CD9	6	0.902918	0.00018	-0.0132687	0.957503	EB_vs_iPSC	0.0016634	passed	t1	d
P21953	BCKDHB	7	0.448157	0.0390425	-0.444353	0.221622	EB_vs_iPSC	0.049752	passed	t1	d
P21964	COMT	16	0.844785	0.000608	-0.28319	0.170017	EB_vs_iPSC	0.00105263	passed	t1	d
P21980	TGM2	25	2.72362	6.54e-05	-0.239268	0.226831	EB_vs_iPSC	0.00018	passed	t1	d
P22033	MUT	27	-0.0147084	0.804629	-0.309528	0.0476676	EB_vs_iPSC	0.163425	failed	t1	e
P22059	OSBP	34	0.267687	0.00287691	-0.0161688	0.788609	EB_vs_iPSC	0.0160821	passed	t1	d
P22061	PCMT1	18	-0.0341167	0.649313	-0.0480197	0.193599	EB_vs_iPSC	0.386397	failed	t1	e
P22087	FBL	9	-1.3244	0.00111856	0.715745	0.00927388	EB_vs_iPSC	0.000129	passed	t1	b
P22090	RPS4Y1	10	-0.825812	0.0248049	1.03356	0.265501	EB_vs_iPSC	0.0396648	passed	t1	b
P22102	GART	54	-0.786046	3.65e-05	-0.0841719	0.155672	EB_vs_iPSC	7.43e-05	passed	t1	c
P22223	CDH3	13	0.628416	0.0180795	0.00152863	0.99478	EB_vs_iPSC	0.0902533	failed	t1	e
P22234	PAICS	37	-0.605391	0.00755052	-0.168631	0.547821	EB_vs_iPSC	0.0268363	passed	t1	c
P22307	SCP2	28	-0.0519091	0.320315	-0.299362	0.100566	EB_vs_iPSC	0.142877	failed	t1	e
P22314	UBA1	59	0.106475	0.0180864	-0.166806	0.12878	EB_vs_iPSC	0.0164491	passed	t1	d
P22392	NME2	15	-0.582532	0.00227472	-0.0726176	0.42121	EB_vs_iPSC	0.00761768	passed	t1	c
P22413	ENPP1	19	0.199363	0.0345933	-0.00779197	0.907393	EB_vs_iPSC	0.140038	failed	t1	e
P22415	USF1	4	-0.00544771	0.96461	-0.121738	0.441647	EB_vs_iPSC	0.789527	failed	t1	e
P22466	GAL	3	-0.117155	0.5213	-0.26473	0.165732	EB_vs_iPSC	0.297964	failed	t1	e
P22570	FDXR	23	0.147065	0.00168064	0.0168954	0.788671	EB_vs_iPSC	0.010108	passed	t1	a
P22626	HNRNPA2B1	29	-0.455987	0.00150715	-0.134643	0.038136	EB_vs_iPSC	0.000619	passed	t1	c
P22670	RFX1	8	-0.0444625	0.252005	0.148547	0.246833	EB_vs_iPSC	0.234963	failed	t1	e
P22676	CALB2	25	0.98218	0.00953604	0.342574	0.131094	EB_vs_iPSC	0.00960658	passed	t1	a
P22681	CBL	34	-0.629663	2.97e-06	-0.148037	0.030472	EB_vs_iPSC	1.56e-06	passed	t1	c
P22692	IGFBP4	5	0.204743	0.409414	-0.116952	0.531765	EB_vs_iPSC	0.549632	failed	t1	e
P22694	PRKACB	11	0.337481	0.107608	0.198198	0.443969	EB_vs_iPSC	0.19307	failed	t1	e
P22695	UQCRC2	23	-0.153138	0.138155	-0.317106	0.00267457	EB_vs_iPSC	0.00328982	passed	t1	c
P22830	FECH	16	-0.31905	0.000551	0.168606	0.096158	EB_vs_iPSC	0.000574	passed	t1	b
P22914	CRYGS	3	1.80657	0.148804	0.400877	0.681754	EB_vs_iPSC	0.333582	failed	t1	e
P23025	XPA	6	0.777739	0.00284266	-0.334696	0.196973	EB_vs_iPSC	0.0047525	passed	t1	d
P23141	CES1	11	-0.0718491	0.275339	-0.183364	0.0331878	EB_vs_iPSC	0.0520432	failed	t1	e
P23142	FBLN1	23	1.56905	8.73e-07	0.20346	0.0641407	EB_vs_iPSC	9.91e-07	passed	t1	a
P23193	TCEA1	30	-0.26472	0.00477546	-0.0894546	0.0760563	EB_vs_iPSC	0.00323998	passed	t1	c
P23219	PTGS1	8	0.332099	0.391098	-0.173584	0.443239	EB_vs_iPSC	0.477135	failed	t1	e
P23229	ITGA6	44	-0.138227	0.0197077	-0.189665	0.00464074	EB_vs_iPSC	0.000942	passed	t1	c
P23246	SFPQ	36	-0.0549426	0.408817	-0.128131	0.329699	EB_vs_iPSC	0.404907	failed	t1	e
P23258;Q9NRH3	TUBG1;TUBG2	17	-0.187729	0.00155675	0.0741212	0.392542	EB_vs_iPSC	0.00513332	passed	t1	b
P23284	PPIB	20	0.341501	6.68e-05	-0.132246	0.0150357	EB_vs_iPSC	1.49e-05	passed	t1	d
P23352	KAL1	6	-1.19901	0.0141205	-0.0555791	0.860028	EB_vs_iPSC	0.0657102	failed	t1	e
P23368	ME2	28	-0.725014	0.000359	-0.0548737	0.525464	EB_vs_iPSC	0.00180612	passed	t1	c
P23378	GLDC	37	-0.657206	7.98e-05	-0.13628	0.0193432	EB_vs_iPSC	2.22e-05	passed	t1	c
P23381	WARS	29	0.00560349	0.944019	0.0734092	0.598995	EB_vs_iPSC	0.887839	failed	t1	e
P23396	RPS3	21	-0.565704	0.0064685	-0.155266	0.260936	EB_vs_iPSC	0.0124637	passed	t1	c
P23434	GCSH	5	-0.0682002	0.61628	-0.140974	0.122701	EB_vs_iPSC	0.270869	failed	t1	e
P23443	RPS6KB1	7	0.669281	0.000849	-0.41047	0.0947189	EB_vs_iPSC	0.000839	passed	t1	d
P23458	JAK1	8	0.324878	0.144846	-0.216528	0.466301	EB_vs_iPSC	0.249567	failed	t1	e
P23468	PTPRD	16	0.795607	0.00932408	0.207368	0.345406	EB_vs_iPSC	0.021701	passed	t1	a
P23471	PTPRZ1	10	-1.34172	0.00032	-0.127718	0.191637	EB_vs_iPSC	0.000656	passed	t1	c
P23497	SP100	21	-0.0658485	0.726229	-0.0573302	0.696329	EB_vs_iPSC	0.850488	failed	t1	e
P23511	NFYA	3	-0.19589	0.172926	0.0146162	0.919361	EB_vs_iPSC	0.451344	failed	t1	e
P23526	AHCY	31	-0.42462	0.00122188	-0.235857	0.0119609	EB_vs_iPSC	0.000177	passed	t1	c
P23528	CFL1	26	0.447137	0.0179929	0.013767	0.961004	EB_vs_iPSC	0.0874513	failed	t1	e
P23588	EIF4B	57	-0.191797	0.0194249	-0.120089	0.102699	EB_vs_iPSC	0.0143975	passed	t1	c
P23610	F8A1	5	-0.212156	0.0805786	-0.0277391	0.726029	EB_vs_iPSC	0.224573	failed	t1	e
P23634	ATP2B4	40	1.86499	7.49e-05	0.0795334	0.607762	EB_vs_iPSC	0.000501	passed	t1	a
P23743	DGKA	13	0.962769	1.36e-05	-0.812066	0.0539008	EB_vs_iPSC	1.11e-05	passed	t1	d
P23786	CPT2	27	-0.167156	0.0134423	0.158016	0.33357	EB_vs_iPSC	0.0287298	passed	t1	b
P23919	DTYMK	16	-0.196061	0.00436849	-0.302738	0.00874465	EB_vs_iPSC	0.000427	passed	t1	c
P23921	RRM1	39	-0.616492	0.000355	-0.306366	0.0388885	EB_vs_iPSC	0.000168	passed	t1	c
P24043	LAMA2	19	0.0276916	0.958453	0.222274	0.666246	EB_vs_iPSC	0.924982	failed	t1	e
P24385	CCND1	9	-0.0577278	0.65155	-0.237953	0.524814	EB_vs_iPSC	0.708885	failed	t1	e
P24386	CHM	18	0.1123	0.186502	0.0303086	0.766487	EB_vs_iPSC	0.421027	failed	t1	e
P24387	CRHBP	3	1.10278	0.00627681	0.236993	0.410592	EB_vs_iPSC	0.0179401	passed	t1	a
P24534	EEF1B2	13	-0.18116	0.0334315	0.234563	0.00173857	EB_vs_iPSC	0.000625	passed	t1	b
P24539	ATP5F1	14	-0.400952	0.00627088	-0.0681963	0.132231	EB_vs_iPSC	0.00671244	passed	t1	c
P24592	IGFBP6	4	1.19624	0.173496	0.331363	0.742772	EB_vs_iPSC	0.392914	failed	t1	e
P24666	ACP1	12	0.255342	0.0228622	0.0135364	0.901865	EB_vs_iPSC	0.100651	failed	t1	e
P24723	PRKCH	2	1.24979	0.0171253	-0.362318	0.0755347	EB_vs_iPSC	0.00989617	passed	t1	d
P24752	ACAT1	23	-0.396319	0.000453	0.146919	0.426326	EB_vs_iPSC	0.00184567	passed	t1	b
P24821	TNC	58	2.16403	8.25e-05	-0.0309436	0.863009	EB_vs_iPSC	0.000751	passed	t1	d
P24844	MYL9	16	0.638022	4.56e-05	-0.465486	0.00445016	EB_vs_iPSC	3.33e-06	passed	t1	d
P24928	POLR2A	84	-0.504804	0.000833	0.141276	0.000241	EB_vs_iPSC	3.3e-06	passed	t1	b
P24941	CDK2	14	0.552471	0.00552332	-0.405928	0.162747	EB_vs_iPSC	0.00720412	passed	t1	d
P25054	APC	27	-0.142516	0.0225845	0.0533449	0.717642	EB_vs_iPSC	0.0830198	failed	t1	e
P25098	ADRBK1	13	-0.00186572	0.984516	-0.151652	0.355885	EB_vs_iPSC	0.717831	failed	t1	e
P25205	MCM3	72	-1.03006	1.55e-05	-0.100987	0.0283736	EB_vs_iPSC	6.86e-06	passed	t1	c
P25311	AZGP1	7	-1.38245	0.00154658	-0.736684	0.0249512	EB_vs_iPSC	0.000431	passed	t1	c
P25325	MPST	18	0.248871	0.00198607	-0.116988	0.234337	EB_vs_iPSC	0.0040363	passed	t1	d
P25391	LAMA1	28	1.02227	0.0001	0.358418	0.00715177	EB_vs_iPSC	1.09e-05	passed	t1	a
P25398	RPS12	12	-0.318555	0.0712183	-0.351622	0.125642	EB_vs_iPSC	0.0511496	failed	t1	e
P25440	BRD2	16	-0.627488	0.00147185	0.0345698	0.728799	EB_vs_iPSC	0.00840727	passed	t1	b
P25445	FAS	9	0.443478	0.0313479	0.0905214	0.71456	EB_vs_iPSC	0.10749	failed	t1	e
P25490	YY1	5	0.791729	0.00777405	-0.334593	0.144904	EB_vs_iPSC	0.00877385	passed	t1	d
P25685	DNAJB1	28	0.476921	0.000313	0.0300606	0.903087	EB_vs_iPSC	0.00259424	passed	t1	a
P25686	DNAJB2	9	0.782201	0.000343	-0.234537	0.0292836	EB_vs_iPSC	0.000126	passed	t1	d
P25705	ATP5A1	46	-0.455997	0.00174214	-0.188605	0.087616	EB_vs_iPSC	0.00149395	passed	t1	c
P25786	PSMA1	20	-0.181522	0.0438707	-0.079634	0.191658	EB_vs_iPSC	0.048587	passed	t1	c
P25787	PSMA2	12	-0.289603	0.0958735	-0.000211	0.998857	EB_vs_iPSC	0.320414	failed	t1	e
P25788	PSMA3	19	-0.217581	0.00400444	-0.0216861	0.559201	EB_vs_iPSC	0.0159025	passed	t1	c
P25789	PSMA4	22	-0.330139	0.00274931	-0.179928	0.00424275	EB_vs_iPSC	0.000144	passed	t1	c
P25815	S100P	2	2.54516	0.00338578	0.970499	0.124161	EB_vs_iPSC	0.00368858	passed	t1	a
P25942	CD40	3	0.0326279	0.679998	-0.491121	0.108296	EB_vs_iPSC	0.265738	failed	t1	e
P26006	ITGA3	18	0.807405	0.00133565	0.50739	0.00146476	EB_vs_iPSC	2.77e-05	passed	t1	a
P26038	MSN	65	0.750638	1.3e-05	-0.0275622	0.558085	EB_vs_iPSC	9.28e-05	passed	t1	d
P26196	DDX6	27	-0.372746	0.00180983	-0.0484058	0.738404	EB_vs_iPSC	0.0101803	passed	t1	c
P26232	CTNNA2	21	0.345542	0.0575051	0.315801	0.429231	EB_vs_iPSC	0.11605	failed	t1	e
P26358	DNMT1	84	-0.646343	0.00136037	-0.0631116	0.205063	EB_vs_iPSC	0.00256211	passed	t1	c
P26368	U2AF2	21	-0.322593	0.000287	0.15523	0.150977	EB_vs_iPSC	0.000479	passed	t1	b
P26373	RPL13	9	-1.77419	0.000284	1.03227	0.000313	EB_vs_iPSC	1.53e-06	passed	t1	b
P26374	CHML	21	-0.458833	0.0139367	-0.14663	0.164594	EB_vs_iPSC	0.0162351	passed	t1	c
P26440	IVD	19	-0.581102	9.5e-05	-0.59406	5.8e-06	EB_vs_iPSC	1.23e-08	passed	t1	c
P26447	S100A4	8	1.44985	6.99e-06	0.414095	0.000937	EB_vs_iPSC	1.3e-07	passed	t1	a
P26572	MGAT1	11	-0.0141114	0.747882	-0.0218745	0.80901	EB_vs_iPSC	0.909051	failed	t1	e
P26583	HMGB2	19	0.183976	0.0277158	0.138269	0.0363561	EB_vs_iPSC	0.0079605	passed	t1	a
P26599	PTBP1	23	-0.0806159	0.466875	-0.35864	0.0296038	EB_vs_iPSC	0.0729978	failed	t1	e
P26639	TARS	52	-0.92248	8.91e-05	0.0713241	0.484263	EB_vs_iPSC	0.000477	passed	t1	b
P26640	VARS	48	-0.405086	0.00056	0.0537839	0.43274	EB_vs_iPSC	0.00226087	passed	t1	b
P26641	EEF1G	35	-0.13463	0.0648938	0.12902	0.348825	EB_vs_iPSC	0.108388	failed	t1	e
P26885	FKBP2	6	0.377645	0.00136346	0.0250763	0.916429	EB_vs_iPSC	0.00960254	passed	t1	a
P26998	CRYBB3	10	1.27454	0.0681038	0.271701	0.396415	EB_vs_iPSC	0.124512	failed	t1	e
P27105	STOM	14	0.814746	0.00338704	0.518917	0.141436	EB_vs_iPSC	0.00414077	passed	t1	a
P27144	AK4	11	-1.82667	0.000168	0.219676	0.202071	EB_vs_iPSC	0.000384	passed	t1	b
P27338	MAOB	5	0.358606	0.45704	-0.113161	0.654018	EB_vs_iPSC	0.65988	failed	t1	e
P27348	YWHAQ	26	0.163627	0.0739355	0.0970634	0.518753	EB_vs_iPSC	0.163423	failed	t1	e
P27361	MAPK3	16	0.437876	0.000477	-0.304249	0.0214849	EB_vs_iPSC	0.000128	passed	t1	d
P27448	MARK3	12	-0.0590966	0.592916	0.164213	0.364829	EB_vs_iPSC	0.547494	failed	t1	e
P27469	G0S2	4	-0.253976	0.404646	0.254452	0.388435	EB_vs_iPSC	0.448018	failed	t1	e
P27487	DPP4	25	1.27891	0.000216	0.671658	0.0250254	EB_vs_iPSC	7.1e-05	passed	t1	a
P27540	ARNT	9	0.169333	0.0930955	0.0510136	0.676976	EB_vs_iPSC	0.237236	failed	t1	e
P27635	RPL10	10	-1.00462	0.00148661	0.244646	0.122797	EB_vs_iPSC	0.00175405	passed	t1	b
P27694	RPA1	29	-0.20878	0.00307718	-0.0318695	0.448135	EB_vs_iPSC	0.0104616	passed	t1	c
P27695	APEX1	22	-0.235043	0.00282097	-0.264924	0.193346	EB_vs_iPSC	0.00464371	passed	t1	c
P27707	DCK	13	0.0868157	0.0968437	-0.214028	0.100036	EB_vs_iPSC	0.0546094	failed	t1	e
P27708	CAD	74	-0.732891	3.19e-05	0.287058	0.00766563	EB_vs_iPSC	3.97e-06	passed	t1	b
P27797	CALR	31	0.304016	0.0107836	0.0499383	0.354984	EB_vs_iPSC	0.0251324	passed	t1	a
P27816	MAP4	69	0.25785	0.00388683	-0.0336808	0.423108	EB_vs_iPSC	0.0121866	passed	t1	d
P27824	CANX	37	-0.0272783	0.67525	-0.0232506	0.880764	EB_vs_iPSC	0.903783	failed	t1	e
P27986	PIK3R1	14	0.65129	0.00155064	-0.610117	0.266152	EB_vs_iPSC	0.00362883	passed	t1	d
P28062	PSMB8	10	-0.110533	0.127567	-0.128465	0.028035	EB_vs_iPSC	0.0237234	passed	t1	c
P28065	PSMB9	3	-0.822384	0.169174	0.457506	0.14496	EB_vs_iPSC	0.11546	failed	t1	e
P28066	PSMA5	15	-0.164238	0.00216459	0.0643809	0.57033	EB_vs_iPSC	0.00950224	passed	t1	b
P28070	PSMB4	10	-0.161664	0.0840086	-0.187862	0.228021	EB_vs_iPSC	0.0949195	failed	t1	e
P28072	PSMB6	14	-0.179319	0.316056	-0.184242	0.193521	EB_vs_iPSC	0.232066	failed	t1	e
P28074	PSMB5	17	-0.22342	0.0344269	-0.160807	0.291412	EB_vs_iPSC	0.056201	failed	t1	e
P28161	GSTM2	14	0.97294	0.000142	-0.497979	0.000280849	EB_vs_iPSC	7.18e-07	passed	t1	d
P28288	ABCD3	18	0.0174099	0.843089	-0.234924	0.288545	EB_vs_iPSC	0.587151	failed	t1	e
P28290	SSFA2	14	2.39892	2.71e-05	-0.430552	0.156716	EB_vs_iPSC	5.67e-05	passed	t1	d
P28300	LOX	11	0.29729	0.0143153	-0.0577613	0.705473	EB_vs_iPSC	0.0565072	failed	t1	e
P28331	NDUFS1	38	0.126458	0.145281	0.0628669	0.014632	EB_vs_iPSC	0.0152068	passed	t1	a
P28340	POLD1	37	-0.431949	0.00281415	0.557959	0.00106131	EB_vs_iPSC	4.1e-05	passed	t1	b
P28370	SMARCA1	41	-0.0543475	0.351444	-0.139503	0.129464	EB_vs_iPSC	0.186095	failed	t1	e
P28482	MAPK1	20	0.318656	0.0173974	0.0143322	0.857567	EB_vs_iPSC	0.0776571	failed	t1	e
P28676	GCA	12	-0.239511	0.0220588	-0.214609	0.210802	EB_vs_iPSC	0.0296248	passed	t1	c
P28702	RXRB	8	-0.0619399	0.546161	-0.194915	0.404647	EB_vs_iPSC	0.554624	failed	t1	e
P28715	ERCC5	18	0.0741568	0.240265	-0.00628048	0.918905	EB_vs_iPSC	0.554289	failed	t1	e
P28799	GRN	6	-0.10531	0.17499	-0.173199	0.158139	EB_vs_iPSC	0.126943	failed	t1	e
P28827	PTPRM	6	0.891565	0.00668241	0.403586	0.105776	EB_vs_iPSC	0.00583472	passed	t1	a
P28838	LAP3	36	0.0485197	0.314859	-0.230275	0.00992601	EB_vs_iPSC	0.0211527	passed	t1	d
P28908	TNFRSF8	4	-1.99147	1.29e-05	-0.318972	0.0170017	EB_vs_iPSC	3.59e-06	passed	t1	c
P29034	S100A2	7	1.47681	0.0485687	1.27564	0.154262	EB_vs_iPSC	0.0441586	passed	t1	a
P29083	GTF2E1	18	-0.57751	0.000463	0.448792	0.0091444	EB_vs_iPSC	5.66e-05	passed	t1	b
P29084	GTF2E2	13	-0.31981	0.0232032	-0.00382414	0.971195	EB_vs_iPSC	0.108003	failed	t1	e
P29144	TPP2	63	0.015208	0.772565	-0.0731763	0.439083	EB_vs_iPSC	0.705953	failed	t1	e
P29218	IMPA1	15	0.108291	0.170305	0.111064	0.117106	EB_vs_iPSC	0.0980203	failed	t1	e
P29279	CTGF	18	-0.692714	0.000957	-0.0232444	0.811119	EB_vs_iPSC	0.00633671	passed	t1	c
P29317	EPHA2	29	-0.103224	0.616807	0.1495	0.567785	EB_vs_iPSC	0.717662	failed	t1	e
P29323	EPHB2	14	-0.0750863	0.418204	-0.0584847	0.427737	EB_vs_iPSC	0.486742	failed	t1	e
P29350	PTPN6	16	0.457538	0.102606	-0.056964	0.789102	EB_vs_iPSC	0.284495	failed	t1	e
P29353	SHC1	22	-0.172273	0.0260957	-0.114146	0.277697	EB_vs_iPSC	0.0429527	passed	t1	c
P29372	MPG	9	-0.114381	0.460852	0.150886	0.141227	EB_vs_iPSC	0.242901	failed	t1	e
P29373	CRABP2	13	1.3592	0.000963	0.25646	0.0866261	EB_vs_iPSC	0.000867	passed	t1	a
P29374	ARID4A	7	-0.029067	0.647151	0.194481	0.137249	EB_vs_iPSC	0.303868	failed	t1	e
P29401	TKT	46	-0.494019	8.66e-06	-0.065089	0.296438	EB_vs_iPSC	3.56e-05	passed	t1	c
P29466	CASP1	7	0.162412	0.56197	-0.079689	0.812085	EB_vs_iPSC	0.814368	failed	t1	e
P29508	SERPINB3	15	-1.08478	0.00164487	-0.576646	0.0846315	EB_vs_iPSC	0.00137531	passed	t1	c
P29536	LMOD1	10	1.73381	0.00116556	-0.693354	0.129109	EB_vs_iPSC	0.00147499	passed	t1	d
P29558	RBMS1	5	0.62731	0.000515	0.0366013	0.559554	EB_vs_iPSC	0.00263943	passed	t1	a
P29590	PML	27	0.195616	0.00691258	-0.117536	0.146182	EB_vs_iPSC	0.0079802	passed	t1	d
P29692	EEF1D	21	-0.171737	0.00192793	0.052087	0.824006	EB_vs_iPSC	0.0118271	passed	t1	b
P29762	CRABP1	14	-1.33028	4.86e-05	0.51639	0.00162231	EB_vs_iPSC	1.37e-06	passed	t1	b
P29966	MARCKS	17	0.497522	0.0135124	0.109226	0.429938	EB_vs_iPSC	0.0357184	passed	t1	a
P29972	AQP1	4	2.87574	4.36e-06	0.846089	0.00310628	EB_vs_iPSC	2.59e-07	passed	t1	a
P29992	GNA11	16	0.30873	0.0147994	-0.228965	0.137508	EB_vs_iPSC	0.0146467	passed	t1	d
P30038	ALDH4A1	20	0.131309	0.383468	-0.054675	0.378885	EB_vs_iPSC	0.425558	failed	t1	e
P30039	PBLD	4	0.687272	0.0212075	0.336019	0.115176	EB_vs_iPSC	0.017134	passed	t1	a
P30040	ERP29	20	-0.308611	0.00108783	-0.130293	0.192087	EB_vs_iPSC	0.00197954	passed	t1	c
P30041	PRDX6	22	-0.100332	0.407591	0.321888	0.27231	EB_vs_iPSC	0.354984	failed	t1	e
P30043	BLVRB	11	0.355242	0.0189076	-0.464146	0.0470524	EB_vs_iPSC	0.00713915	passed	t1	d
P30044	PRDX5	11	0.532631	0.000547	-0.129815	0.534272	EB_vs_iPSC	0.00266868	passed	t1	d
P30046;A6NHG4	DDT;DDTL	5	0.0458019	0.825702	-0.0159357	0.937561	EB_vs_iPSC	0.972323	failed	t1	e
P30047	GCHFR	3	0.0536381	0.681979	-0.450761	0.0851583	EB_vs_iPSC	0.223361	failed	t1	e
P30048	PRDX3	12	-0.272665	0.016517	-0.110416	0.594884	EB_vs_iPSC	0.0552474	failed	t1	e
P30049	ATP5D	3	-0.340533	0.00832756	-0.177524	0.0499826	EB_vs_iPSC	0.0036563	passed	t1	c
P30050	RPL12	9	-0.922322	0.000468	0.729452	0.000683	EB_vs_iPSC	5.1e-06	passed	t1	b
P30084	ECHS1	16	-0.252031	0.0259024	-0.422799	0.0054961	EB_vs_iPSC	0.00140328	passed	t1	c
P30085	CMPK1	17	0.760632	0.000832	-0.0325808	0.735328	EB_vs_iPSC	0.00513916	passed	t1	d
P30086	PEBP1	15	-0.429603	0.00777776	0.0507867	0.694574	EB_vs_iPSC	0.033607	passed	t1	b
P30101	PDIA3	47	-0.0560532	0.253082	-0.428023	0.132434	EB_vs_iPSC	0.14733	failed	t1	e
P30153	PPP2R1A	34	0.0620118	0.421443	-0.118734	0.451222	EB_vs_iPSC	0.505812	failed	t1	e
P30154	PPP2R1B	17	-0.857152	6.55e-05	0.506737	0.0312765	EB_vs_iPSC	2.89e-05	passed	t1	b
P30260	CDC27	16	0.1531	0.0298253	-0.260566	0.243345	EB_vs_iPSC	0.0430076	passed	t1	d
P30279	CCND2	6	1.62488	0.00111917	0.216742	0.361617	EB_vs_iPSC	0.00356644	passed	t1	a
P30291	WEE1	6	-0.189463	0.0102104	-0.25612	0.085211	EB_vs_iPSC	0.00700119	passed	t1	c
P30307	CDC25C	11	-0.327144	0.0135915	0.209403	0.674456	EB_vs_iPSC	0.0521793	failed	t1	e
P30405	PPIF	13	-0.648067	2.58e-05	-0.384501	0.00392209	EB_vs_iPSC	1.73e-06	passed	t1	c
P30414	NKTR	5	-0.00232391	0.986741	0.215443	0.660565	EB_vs_iPSC	0.930785	failed	t1	e
P30419	NMT1	19	0.0264928	0.712672	0.0384996	0.649862	EB_vs_iPSC	0.819629	failed	t1	e
P30447	HLA-A	20	-0.416773	0.0981953	-0.119663	0.565829	EB_vs_iPSC	0.21615	failed	t1	e
P30491;P30685;P30495;P30487;P30488;P30483;P03989	HLA-B	20	-0.439922	0.0405597	0.170287	0.513801	EB_vs_iPSC	0.101508	failed	t1	e
P30504	HLA-C	20	-0.876537	0.000303	-0.171842	0.304915	EB_vs_iPSC	0.000951	passed	t1	c
P30519	HMOX2	26	-0.119804	0.0364489	-0.207447	0.202143	EB_vs_iPSC	0.0435488	passed	t1	c
P30520	ADSS	22	-0.525892	6.21e-05	-0.334533	0.0021937	EB_vs_iPSC	2.29e-06	passed	t1	c
P30530	AXL	15	0.698171	0.000184	-0.159828	0.147552	EB_vs_iPSC	0.000312	passed	t1	d
P30533	LRPAP1	26	0.251111	0.00125884	-0.180955	0.109275	EB_vs_iPSC	0.00136066	passed	t1	d
P30536	TSPO	4	0.432465	0.174782	-0.096742	0.925716	EB_vs_iPSC	0.456499	failed	t1	e
P30559	OXTR	2	0.352776	0.100202	0.379436	0.112692	EB_vs_iPSC	0.0619214	failed	t1	e
P30566	ADSL	24	-0.448243	0.000454	-0.149272	0.0758906	EB_vs_iPSC	0.000388	passed	t1	c
P30622	CLIP1	74	0.948575	3.1e-05	0.370621	0.000596	EB_vs_iPSC	3.47e-07	passed	t1	a
P30626	SRI	12	-0.0851628	0.515955	-0.0885759	0.713349	EB_vs_iPSC	0.735936	failed	t1	e
P30740	SERPINB1	17	0.478897	0.00345307	-0.0757372	0.473926	EB_vs_iPSC	0.012135	passed	t1	d
P30825	SLC7A1	7	-0.514009	0.000629	-0.0697357	0.6375	EB_vs_iPSC	0.00353849	passed	t1	c
P30837	ALDH1B1	29	-1.07647	1.25e-05	0.398712	0.00958203	EB_vs_iPSC	2.02e-06	passed	t1	b
P30876	POLR2B	52	-0.275357	0.00992201	-0.0961504	0.0750969	EB_vs_iPSC	0.00611139	passed	t1	c
P30990	NTS	3	-0.532645	0.0347377	0.0430601	0.9039	EB_vs_iPSC	0.140072	failed	t1	e
P31040	SDHA	28	0.0891353	0.0373091	-0.016438	0.84453	EB_vs_iPSC	0.14045	failed	t1	e
P31146	CORO1A	11	-1.19869	2.36e-05	0.341764	0.00752552	EB_vs_iPSC	2.94e-06	passed	t1	b
P31150	GDI1	39	0.676069	0.0016512	0.0351037	0.729314	EB_vs_iPSC	0.00929903	passed	t1	a
P31153	MAT2A	21	-0.452387	0.000335	-0.0434605	0.573651	EB_vs_iPSC	0.001837	passed	t1	c
P31321	PRKAR1B	10	0.172372	0.301076	0.126879	0.609544	EB_vs_iPSC	0.494665	failed	t1	e
P31323	PRKAR2B	11	-0.906359	0.000493	0.208012	0.0882394	EB_vs_iPSC	0.000481	passed	t1	b
P31327	CPS1	40	0.228235	0.0297411	-0.353777	0.00916134	EB_vs_iPSC	0.00250889	passed	t1	d
P31350	RRM2	24	-0.502372	0.00452821	0.000793	0.997199	EB_vs_iPSC	0.0289004	passed	t1	b
P31431	SDC4	5	0.906311	0.00101068	-0.00143541	0.989553	EB_vs_iPSC	0.00790857	passed	t1	d
P31483	TIA1	16	-0.062318	0.474221	-0.0444454	0.752178	EB_vs_iPSC	0.724406	failed	t1	e
P31641	SLC6A6	4	-1.09604	1.84e-05	-0.189894	0.242551	EB_vs_iPSC	5.94e-05	passed	t1	c
P31689	DNAJA1	25	-0.170531	0.0552993	0.0658644	0.498345	EB_vs_iPSC	0.126532	failed	t1	e
P31749	AKT1	18	1.05058	1.53e-05	-0.574152	0.0159698	EB_vs_iPSC	3.96e-06	passed	t1	d
P31751	AKT2	15	0.418636	0.00105943	-0.080171	0.319364	EB_vs_iPSC	0.0030422	passed	t1	d
P31930	UQCRC1	25	-0.240167	0.00191716	-0.29733	0.00488044	EB_vs_iPSC	0.000118	passed	t1	c
P31937	HIBADH	10	0.192356	0.196414	-0.139986	0.0279942	EB_vs_iPSC	0.0341085	passed	t1	d
P31939	ATIC	48	-0.298816	0.00302071	-0.670013	0.00678978	EB_vs_iPSC	0.000242	passed	t1	c
P31942	HNRNPH3	16	-0.355151	0.00742535	-0.0537902	0.82996	EB_vs_iPSC	0.0375264	passed	t1	c
P31943	HNRNPH1	20	-0.135812	0.0354752	0.0454935	0.354295	EB_vs_iPSC	0.0675761	failed	t1	e
P31944	CASP14	5	-0.866436	0.00838635	-0.139582	0.707645	EB_vs_iPSC	0.0363608	passed	t1	c
P31946	YWHAB	23	0.314774	0.00831005	-0.123873	0.393745	EB_vs_iPSC	0.0219958	passed	t1	d
P31947	SFN	23	0.716914	0.0316469	0.0797883	0.79238	EB_vs_iPSC	0.117503	failed	t1	e
P31948	STIP1	59	-0.300462	0.00147175	-0.0584237	0.589338	EB_vs_iPSC	0.00698228	passed	t1	c
P31949	S100A11	9	1.84194	0.000933	0.0830873	0.728358	EB_vs_iPSC	0.00563844	passed	t1	a
P32004	L1CAM	26	0.472282	0.000205	0.0597377	0.584697	EB_vs_iPSC	0.00120444	passed	t1	a
P32019	INPP5B	12	-0.400742	0.00342074	-0.0309343	0.835613	EB_vs_iPSC	0.0196016	passed	t1	c
P32119	PRDX2	18	0.229069	0.00735905	-0.01018	0.897076	EB_vs_iPSC	0.0397447	passed	t1	d
P32121	ARRB2	13	-0.698105	0.0026462	0.375924	0.197765	EB_vs_iPSC	0.00447722	passed	t1	b
P32189;Q14409	GK;GK3P	14	-0.410149	0.0318145	-0.493206	0.00196745	EB_vs_iPSC	0.000668	passed	t1	c
P32320	CDA	4	-0.117773	0.301857	0.518245	0.0891053	EB_vs_iPSC	0.12415	failed	t1	e
P32321	DCTD	14	0.487397	0.00178785	0.0366523	0.888404	EB_vs_iPSC	0.0118252	passed	t1	a
P32322	PYCR1	15	-0.342628	0.0107004	-0.00667793	0.934282	EB_vs_iPSC	0.0560387	failed	t1	e
P32455	GBP1	18	0.640888	0.142918	-0.591213	0.355207	EB_vs_iPSC	0.202073	failed	t1	e
P32456	GBP2	5	2.86949	1.46e-05	-1.10614	0.00047	EB_vs_iPSC	1.36e-07	passed	t1	d
P32519	ELF1	4	0.516097	0.0125457	-0.154635	0.664125	EB_vs_iPSC	0.0482223	passed	t1	d
P32780	GTF2H1	6	0.0357883	0.794488	-0.317629	0.0684167	EB_vs_iPSC	0.212652	failed	t1	e
P32856	STX2	10	0.104184	0.0807787	-0.181902	0.100162	EB_vs_iPSC	0.047065	passed	t1	d
P32929	CTH	18	-0.835218	0.000123	-0.0158932	0.879222	EB_vs_iPSC	0.00109579	passed	t1	c
P32969	RPL9	8	-0.934201	0.000868	0.0456524	0.679745	EB_vs_iPSC	0.00497457	passed	t1	b
P33121	ACSL1	21	0.683624	4.49e-05	-0.351083	0.0483631	EB_vs_iPSC	3.05e-05	passed	t1	d
P33151	CDH5	5	2.51593	0.000466	0.0232414	0.953061	EB_vs_iPSC	0.00387327	passed	t1	a
P33176	KIF5B	82	0.430809	0.000492	-0.31692	0.00170645	EB_vs_iPSC	1.26e-05	passed	t1	d
P33240	CSTF2	25	-0.151539	0.103703	0.0911912	0.422103	EB_vs_iPSC	0.180728	failed	t1	e
P33316	DUT	14	-0.892562	0.000444	-0.346945	0.0123335	EB_vs_iPSC	7.19e-05	passed	t1	c
P33527	ABCC1	35	-0.365558	0.00843589	0.0127327	0.932836	EB_vs_iPSC	0.0459944	passed	t1	b
P33552	CKS2	5	-0.695131	0.000863	0.26069	0.140232	EB_vs_iPSC	0.00121208	passed	t1	b
P33764	S100A3	3	2.97289	0.0167556	0.707234	0.113718	EB_vs_iPSC	0.0138392	passed	t1	a
P33897	ABCD1	8	0.125929	0.388634	-0.0423186	0.858674	EB_vs_iPSC	0.699951	failed	t1	e
P33908	MAN1A1	7	1.81728	9.55e-05	-0.652606	0.148721	EB_vs_iPSC	0.000173	passed	t1	d
P33981	TTK	21	-1.23457	0.000229	0.71315	0.0299121	EB_vs_iPSC	8.82e-05	passed	t1	b
P33991	MCM4	44	-0.887221	8.04e-06	0.169582	0.00417099	EB_vs_iPSC	6.11e-07	passed	t1	b
P33992	MCM5	44	-1.05208	9.94e-06	-0.0386792	0.496308	EB_vs_iPSC	6.52e-05	passed	t1	c
P33993	MCM7	51	-1.13616	3.1e-05	0.484671	0.0838099	EB_vs_iPSC	3.61e-05	passed	t1	b
P34059	GALNS	9	0.810515	0.113981	-0.119713	0.622628	EB_vs_iPSC	0.258714	failed	t1	e
P34741	SDC2	3	-0.0757178	0.562725	-0.185072	0.281336	EB_vs_iPSC	0.450116	failed	t1	e
P34896	SHMT1	19	0.138747	0.0932526	-0.00366789	0.945815	EB_vs_iPSC	0.302362	failed	t1	e
P34897	SHMT2	32	-0.986885	0.000435	-0.17786	0.00999151	EB_vs_iPSC	5.81e-05	passed	t1	c
P34913	EPHX2	13	-0.102463	0.496945	-0.172424	0.279963	EB_vs_iPSC	0.413535	failed	t1	e
P34932	HSPA4	72	-0.720504	5.77e-05	-0.144125	0.0622825	EB_vs_iPSC	4.86e-05	passed	t1	c
P34949	MPI	8	0.518657	0.0144793	-0.45198	0.01063	EB_vs_iPSC	0.00150515	passed	t1	d
P35052	GPC1	8	0.320025	0.0612938	0.18917	0.490372	EB_vs_iPSC	0.135396	failed	t1	e
P35080	PFN2	10	0.989358	0.000127	-0.149099	0.178768	EB_vs_iPSC	0.000265	passed	t1	d
P35221	CTNNA1	61	0.541107	0.00053	0.161041	0.0298283	EB_vs_iPSC	0.00019	passed	t1	a
P35222	CTNNB1	35	0.700813	7.21e-05	0.201452	0.123377	EB_vs_iPSC	0.000112	passed	t1	a
P35226	BMI1	4	1.06579	2.52e-05	-0.336847	0.00453579	EB_vs_iPSC	1.94e-06	passed	t1	d
P35227	PCGF2	5	-0.916781	0.00048	-0.0357023	0.793277	EB_vs_iPSC	0.00338174	passed	t1	c
P35232	PHB	21	-0.648328	0.000758	-0.242398	0.0977842	EB_vs_iPSC	0.000779	passed	t1	c
P35236	PTPN7	6	-0.665396	0.271188	1.13439	0.043765	EB_vs_iPSC	0.0644921	failed	t1	e
P35237	SERPINB6	27	0.656771	0.000386	0.156007	0.18677	EB_vs_iPSC	0.00076	passed	t1	a
P35240	NF2	16	0.35231	0.000155	-0.17644	0.198582	EB_vs_iPSC	0.000351	passed	t1	d
P35241	RDX	50	1.13168	2.41e-05	-0.0036449	0.932004	EB_vs_iPSC	0.000263	passed	t1	d
P35244	RPA3	9	-0.169407	0.0627423	0.14859	0.160165	EB_vs_iPSC	0.0562778	failed	t1	e
P35249	RFC4	23	-0.714593	3.95e-06	-0.0637895	0.0947308	EB_vs_iPSC	5.91e-06	passed	t1	c
P35250	RFC2	22	-0.484183	0.000823	-0.0815683	0.44538	EB_vs_iPSC	0.00326578	passed	t1	c
P35251	RFC1	19	-0.914564	4.91e-06	-0.117967	0.371304	EB_vs_iPSC	2.59e-05	passed	t1	c
P35268	RPL22	7	-1.0694	5.85e-05	0.499185	0.0536777	EB_vs_iPSC	4.29e-05	passed	t1	b
P35269	GTF2F1	32	-0.162803	0.0862648	-0.107434	0.386997	EB_vs_iPSC	0.146879	failed	t1	e
P35270	SPR	14	0.178828	0.148447	-0.0903118	0.594149	EB_vs_iPSC	0.302362	failed	t1	e
P35354	PTGS2	3	-0.0998321	0.772796	-0.0892153	0.611795	EB_vs_iPSC	0.826961	failed	t1	e
P35414	APLNR	3	2.27545	0.0189832	0.00464442	0.994706	EB_vs_iPSC	0.0938379	failed	t1	e
P35442	THBS2	7	0.181062	0.1142	-0.228764	0.577401	EB_vs_iPSC	0.245229	failed	t1	e
P35475	IDUA	7	1.39402	0.000153	0.227387	0.246931	EB_vs_iPSC	0.000421	passed	t1	a
P35555	FBN1	34	0.640403	0.00228949	0.259235	0.0479043	EB_vs_iPSC	0.0011097	passed	t1	a
P35556	FBN2	35	1.32128	8.87e-05	0.48562	0.00117892	EB_vs_iPSC	1.79e-06	passed	t1	a
P35568	IRS1	9	0.972338	0.000166	-0.10911	0.718052	EB_vs_iPSC	0.0011931	passed	t1	d
P35573	AGL	33	0.393485	0.0393981	-0.502624	0.00309489	EB_vs_iPSC	0.0012208	passed	t1	d
P35579	MYH9	210	0.664074	0.000216	-0.872442	0.000352	EB_vs_iPSC	1.32e-06	passed	t1	d
P35580	MYH10	164	0.16343	0.0369897	-0.509443	0.000549	EB_vs_iPSC	0.00024	passed	t1	d
P35606	COPB2	43	0.421664	0.00109333	-0.0544059	0.714316	EB_vs_iPSC	0.00636888	passed	t1	d
P35610	SOAT1	7	0.727747	0.00479185	-0.1267	0.744994	EB_vs_iPSC	0.023687	passed	t1	d
P35611	ADD1	31	-0.0575046	0.470891	-0.107009	0.444794	EB_vs_iPSC	0.536877	failed	t1	e
P35612	ADD2	27	-1.3351	2.4e-05	-0.175976	0.0413961	EB_vs_iPSC	1.47e-05	passed	t1	c
P35613	BSG	16	-0.02263	0.816306	0.127223	0.0409259	EB_vs_iPSC	0.146961	failed	t1	e
P35637	FUS	17	-0.137043	0.188947	-0.156841	0.0722437	EB_vs_iPSC	0.0722644	failed	t1	e
P35658	NUP214	50	-0.184481	0.0119241	-0.0516385	0.504653	EB_vs_iPSC	0.0367855	passed	t1	c
P35659	DEK	24	-0.704791	0.000313	-0.0904836	0.218838	EB_vs_iPSC	0.000726	passed	t1	c
P35670	ATP7B	11	1.4425	0.00102114	-0.476732	0.224402	EB_vs_iPSC	0.00214964	passed	t1	d
P35711;P35712	SOX5;SOX6	2	-0.567883	6.91e-05	0.241551	0.174581	EB_vs_iPSC	0.000149	passed	t1	b
P35754	GLRX	5	0.30241	0.519565	0.0327068	0.929041	EB_vs_iPSC	0.834277	failed	t1	e
P35790	CHKA	15	-0.404539	0.0041296	-0.142972	0.434445	EB_vs_iPSC	0.0131386	passed	t1	c
P35813	PPM1A	13	0.0820477	0.519566	-0.157884	0.175938	EB_vs_iPSC	0.310103	failed	t1	e
P35908	KRT2	52	-0.835597	0.213903	-0.433894	0.0972343	EB_vs_iPSC	0.101349	failed	t1	e
P35914	HMGCL	14	0.747915	0.00107297	-0.0600878	0.614866	EB_vs_iPSC	0.00549141	passed	t1	d
P35968	KDR	4	-0.406682	0.219237	-1.033	0.330531	EB_vs_iPSC	0.262659	failed	t1	e
P35998	PSMC2	34	-0.157901	0.151564	-0.255704	0.241185	EB_vs_iPSC	0.157513	failed	t1	e
P36021	SLC16A2	3	0.278222	0.454747	0.0935941	0.789597	EB_vs_iPSC	0.72684	failed	t1	e
P36404	ARL2	10	-0.517938	0.000262	-0.315204	0.0229443	EB_vs_iPSC	7.84e-05	passed	t1	c
P36405	ARL3	13	0.229684	0.0547699	-0.00445628	0.945573	EB_vs_iPSC	0.205114	failed	t1	e
P36406	TRIM23	2	0.691295	0.0363964	0.211749	0.652397	EB_vs_iPSC	0.11256	failed	t1	e
P36507	MAP2K2	16	0.172593	0.0298069	-0.202763	0.160102	EB_vs_iPSC	0.030279	passed	t1	d
P36542	ATP5C1	13	-0.33053	0.0281811	-0.0841962	0.119808	EB_vs_iPSC	0.0225909	passed	t1	c
P36543	ATP6V1E1	19	0.0511456	0.763402	-0.204945	0.31543	EB_vs_iPSC	0.583648	failed	t1	e
P36551	CPOX	27	-0.0734462	0.291958	-0.0972513	0.413891	EB_vs_iPSC	0.376208	failed	t1	e
P36578	RPL4	25	-1.55876	0.000431	0.891808	1.58e-05	EB_vs_iPSC	1.35e-07	passed	t1	b
P36639	NUDT1	7	-0.217661	0.00488254	-0.036925	0.475586	EB_vs_iPSC	0.0164061	passed	t1	c
P36776	LONP1	44	-0.478064	0.00251859	-0.255827	0.0036997	EB_vs_iPSC	0.000117	passed	t1	c
P36871	PGM1	29	0.664611	0.000239	-0.116054	0.0873585	EB_vs_iPSC	0.000246	passed	t1	d
P36873	PPP1CC	18	-0.518423	0.000728	0.0889566	0.761595	EB_vs_iPSC	0.00471232	passed	t1	b
P36894	BMPR1A	4	-0.644383	0.00378301	-0.120255	0.486527	EB_vs_iPSC	0.0134317	passed	t1	c
P36897	TGFBR1	3	0.0918002	0.809681	-0.160642	0.720364	EB_vs_iPSC	0.897711	failed	t1	e
P36915	GNL1	21	0.199405	0.0119847	-0.0619115	0.605956	EB_vs_iPSC	0.0430292	passed	t1	d
P36954	POLR2I	9	-0.00196643	0.982089	-0.201126	0.210008	EB_vs_iPSC	0.531844	failed	t1	e
P36955	SERPINF1	8	2.18717	1.28e-06	0.506543	0.00188518	EB_vs_iPSC	5.04e-08	passed	t1	a
P36957	DLST	18	-0.1919	0.075972	-0.210427	0.226169	EB_vs_iPSC	0.08701	failed	t1	e
P36959	GMPR	9	0.396267	0.184941	0.15743	0.217191	EB_vs_iPSC	0.169294	failed	t1	e
P36969	GPX4	12	0.311762	0.19185	-0.13244	0.574964	EB_vs_iPSC	0.353477	failed	t1	e
P37108	SRP14	10	-0.296481	0.00127714	0.0804621	0.53263	EB_vs_iPSC	0.00564129	passed	t1	b
P37198	NUP62	13	-0.272343	0.0212589	-0.291708	0.00475218	EB_vs_iPSC	0.00103048	passed	t1	c
P37268	FDFT1	27	-0.88489	6.66e-05	0.14455	0.173483	EB_vs_iPSC	0.000143	passed	t1	b
P37275	ZEB1	10	0.395174	0.235272	-0.121936	0.28465	EB_vs_iPSC	0.248025	failed	t1	e
P37287	PIGA	3	0.140094	0.312073	-0.248856	0.557779	EB_vs_iPSC	0.478392	failed	t1	e
P37802	TAGLN2	24	1.69579	5.22e-05	0.245606	0.0591046	EB_vs_iPSC	4.23e-05	passed	t1	a
P37837	TALDO1	23	-0.0811315	0.450389	0.00232333	0.988697	EB_vs_iPSC	0.805549	failed	t1	e
P37840	SNCA	7	-0.741881	1.42e-05	-0.305105	0.00641296	EB_vs_iPSC	1.57e-06	passed	t1	c
P38117	ETFB	18	0.122528	0.282261	-0.27785	0.198198	EB_vs_iPSC	0.217252	failed	t1	e
P38159	RBMX	29	-1.32019	1.85e-05	-0.382349	0.000983	EB_vs_iPSC	3.43e-07	passed	t1	c
P38398	BRCA1	12	-0.712563	0.000563	0.025727	0.881882	EB_vs_iPSC	0.00427137	passed	t1	b
P38432	COIL	6	-0.486096	0.00716373	0.0064949	0.968153	EB_vs_iPSC	0.041413	passed	t1	b
P38571	LIPA	5	-0.51412	0.0897168	-0.146952	0.666395	EB_vs_iPSC	0.228204	failed	t1	e
P38606	ATP6V1A	37	-0.0952616	0.0310639	-0.0799379	0.129364	EB_vs_iPSC	0.0261882	passed	t1	c
P38646	HSPA9	58	-1.06694	0.000201	-0.551349	0.000511	EB_vs_iPSC	1.76e-06	passed	t1	c
P38919	EIF4A3	27	-0.468384	0.00691575	-0.07768	0.0575849	EB_vs_iPSC	0.00351587	passed	t1	c
P38935	IGHMBP2	3	0.641994	0.0127248	0.246388	0.551477	EB_vs_iPSC	0.0418194	passed	t1	a
P38936	CDKN1A	5	1.66443	0.00111557	-0.0706536	0.251339	EB_vs_iPSC	0.00257377	passed	t1	d
P39019	RPS19	12	-0.807744	0.0312178	0.200776	0.222477	EB_vs_iPSC	0.0414611	passed	t1	b
P39023	RPL3	22	-1.41218	0.000437	0.19366	0.0329488	EB_vs_iPSC	0.000175	passed	t1	b
P39059	COL15A1	13	2.11791	3.74e-05	0.780897	0.000585	EB_vs_iPSC	4.08e-07	passed	t1	a
P39060	COL18A1	13	1.35673	0.000119	-0.151181	0.584692	EB_vs_iPSC	0.000733	passed	t1	d
P39656	DDOST	11	-0.0356369	0.460557	-0.157496	0.209818	EB_vs_iPSC	0.322448	failed	t1	e
P39687	ANP32A	14	0.0832926	0.0525064	0.106837	0.0875019	EB_vs_iPSC	0.0293257	passed	t1	a
P39748	FEN1	14	-0.342407	0.0476233	0.0338494	0.74799	EB_vs_iPSC	0.154413	failed	t1	e
P40121	CAPG	13	0.996627	2.32e-05	-0.336156	0.00330797	EB_vs_iPSC	1.33e-06	passed	t1	d
P40123	CAP2	23	1.01034	0.000156	-0.293764	0.0230693	EB_vs_iPSC	4.87e-05	passed	t1	d
P40189	IL6ST	15	1.78938	1.14e-06	0.248576	0.0482849	EB_vs_iPSC	9.75e-07	passed	t1	a
P40222	TXLNA	33	-0.0812467	0.346798	-0.170017	0.0823716	EB_vs_iPSC	0.130135	failed	t1	e
P40227	CCT6A	33	-0.447667	0.000238	-0.157761	0.0789566	EB_vs_iPSC	0.000223	passed	t1	c
P40261	NNMT	15	0.49338	0.0174353	0.183091	0.173106	EB_vs_iPSC	0.0205329	passed	t1	a
P40306	PSMB10	3	0.495481	0.0258409	-0.461963	0.157236	EB_vs_iPSC	0.0264339	passed	t1	d
P40337	VHL	3	0.189039	0.366201	-0.394915	0.209593	EB_vs_iPSC	0.273791	failed	t1	e
P40424	PBX1	9	-0.666754	0.410277	0.476082	0.396456	EB_vs_iPSC	0.45806	failed	t1	e
P40426	PBX3	4	1.27924	6.93e-07	-0.321247	0.0458276	EB_vs_iPSC	5.8e-07	passed	t1	d
P40429	RPL13A	9	-0.731103	0.0812554	0.470535	0.121026	EB_vs_iPSC	0.0552859	failed	t1	e
P40616	ARL1	6	0.211338	0.167408	-0.203314	0.494774	EB_vs_iPSC	0.289154	failed	t1	e
P40692	MLH1	21	-0.718249	0.00202823	0.373786	0.0935695	EB_vs_iPSC	0.00181613	passed	t1	b
P40763	STAT3	26	-0.214796	0.00987903	0.246655	0.101725	EB_vs_iPSC	0.00794191	passed	t1	b
P40818	USP8	39	0.0309697	0.595205	-0.0560836	0.741106	EB_vs_iPSC	0.802141	failed	t1	e
P40855	PEX19	14	0.0136081	0.715026	0.04268	0.776786	EB_vs_iPSC	0.882025	failed	t1	e
P40925	MDH1	18	-0.164984	0.0411616	-0.26041	0.00975367	EB_vs_iPSC	0.00354117	passed	t1	c
P40926	MDH2	22	-0.374562	0.00498233	-0.180662	0.319668	EB_vs_iPSC	0.0118533	passed	t1	c
P40937	RFC5	13	-0.811657	0.000113	-0.223828	0.0371476	EB_vs_iPSC	5.6e-05	passed	t1	c
P40938	RFC3	15	-0.497557	0.000727	-0.27467	0.133698	EB_vs_iPSC	0.000995	passed	t1	c
P40939	HADHA	41	0.149942	0.00493536	-0.0120348	0.811317	EB_vs_iPSC	0.0261087	passed	t1	d
P40967	PMEL	6	-0.416626	0.0771893	-0.00893504	0.963131	EB_vs_iPSC	0.267566	failed	t1	e
P41091;Q2VIR3	EIF2S3;EIF2S3L	22	-0.419512	0.00115942	-0.0219926	0.835744	EB_vs_iPSC	0.00769295	passed	t1	c
P41134	ID1	9	-0.998444	0.000578	0.191023	0.402151	EB_vs_iPSC	0.00217871	passed	t1	b
P41162	ETV3	2	0.0309721	0.884766	0.0890084	0.835052	EB_vs_iPSC	0.962463	failed	t1	e
P41208	CETN2	11	0.249763	0.0631453	-0.241473	0.270741	EB_vs_iPSC	0.0866583	failed	t1	e
P41214	EIF2D	12	-0.0548538	0.413416	0.0547155	0.86609	EB_vs_iPSC	0.725802	failed	t1	e
P41221	WNT5A	12	0.640263	0.124015	0.138031	0.684901	EB_vs_iPSC	0.294382	failed	t1	e
P41223	BUD31	10	-0.294863	0.020025	-0.558263	0.000215	EB_vs_iPSC	5.75e-05	passed	t1	c
P41226	UBA7	7	1.83982	5.06e-06	-1.3315	0.00706161	EB_vs_iPSC	6.49e-07	passed	t1	d
P41227	NAA10	20	-0.0798331	0.576924	-0.423562	0.00702061	EB_vs_iPSC	0.0263636	passed	t1	c
P41229	KDM5C	15	-0.156291	0.00401335	0.00404776	0.983731	EB_vs_iPSC	0.0257987	passed	t1	b
P41236	PPP1R2	13	0.657454	0.00306684	0.157273	0.174625	EB_vs_iPSC	0.00456939	passed	t1	a
P41240	CSK	26	0.289714	0.00394886	-0.0794906	0.596552	EB_vs_iPSC	0.0166098	passed	t1	d
P41247	PNPLA4	4	-0.0564183	0.76354	-0.304588	0.387238	EB_vs_iPSC	0.655949	failed	t1	e
P41250	GARS	49	-0.436434	1.7e-05	-0.139213	0.037814	EB_vs_iPSC	9.79e-06	passed	t1	c
P41252	IARS	64	-0.338194	0.0208141	0.248424	0.161674	EB_vs_iPSC	0.022527	passed	t1	b
P41440	SLC19A1	10	-0.134083	0.5813	-0.162733	0.544344	EB_vs_iPSC	0.680528	failed	t1	e
P41567	EIF1	11	-0.304052	0.178651	0.461478	0.300856	EB_vs_iPSC	0.210878	failed	t1	e
P41743	PRKCI	13	-0.115275	0.0327261	-0.166506	0.245332	EB_vs_iPSC	0.0467653	passed	t1	c
P42025	ACTR1B	19	0.790375	0.00156587	0.244656	0.109755	EB_vs_iPSC	0.0016617	passed	t1	a
P42126	ECI1	8	0.080943	0.244492	-0.0548149	0.132361	EB_vs_iPSC	0.143386	failed	t1	e
P42166	TMPO	34	-0.364111	0.00120425	0.0770064	0.307462	EB_vs_iPSC	0.00329582	passed	t1	b
P42167	TMPO	26	-0.267407	0.00880203	-0.229183	0.14025	EB_vs_iPSC	0.00950196	passed	t1	c
P42224	STAT1	35	0.182027	0.0532016	-0.0846609	0.608458	EB_vs_iPSC	0.143419	failed	t1	e
P42226	STAT6	18	0.926154	0.00138572	-0.463803	0.12122	EB_vs_iPSC	0.00162797	passed	t1	d
P42285	SKIV2L2	53	-0.711552	5.53e-05	0.195888	0.0728768	EB_vs_iPSC	5.41e-05	passed	t1	b
P42330	AKR1C3	5	-0.0853151	0.606294	-0.0200554	0.931377	EB_vs_iPSC	0.887397	failed	t1	e
P42336	PIK3CA	8	0.567859	0.008849	-0.0939368	0.677336	EB_vs_iPSC	0.036664	passed	t1	d
P42338	PIK3CB	8	0.055675	0.804955	-0.135108	0.772349	EB_vs_iPSC	0.917196	failed	t1	e
P42345	MTOR	41	0.120766	0.0128217	-0.0245842	0.647943	EB_vs_iPSC	0.0481064	passed	t1	d
P42356	PI4KA	22	0.540026	0.002872	-0.534805	0.0478856	EB_vs_iPSC	0.00136038	passed	t1	d
P42566	EPS15	38	0.647957	0.00118812	-0.0701569	0.702514	EB_vs_iPSC	0.00675124	passed	t1	d
P42574	CASP3	19	-0.559468	0.00136061	-0.186715	0.184515	EB_vs_iPSC	0.00233224	passed	t1	c
P42575	CASP2	10	0.204881	0.0395735	-0.230662	0.0632669	EB_vs_iPSC	0.0175008	passed	t1	d
P42677	RPS27	5	-0.549669	0.0322713	0.131523	0.591097	EB_vs_iPSC	0.0946019	failed	t1	e
P42684	ABL2	6	0.138065	0.348021	0.347898	0.0764454	EB_vs_iPSC	0.123091	failed	t1	e
P42694	HELZ	24	-0.244493	0.0152741	0.214883	0.121966	EB_vs_iPSC	0.0135725	passed	t1	b
P42695	NCAPD3	4	-0.660842	0.0205259	0.49689	0.485744	EB_vs_iPSC	0.055915	failed	t1	e
P42696	RBM34	8	-1.5138	4.77e-05	0.563834	0.317608	EB_vs_iPSC	0.000183	passed	t1	b
P42704	LRPPRC	84	-0.628593	0.000355	0.0763383	0.64552	EB_vs_iPSC	0.0021511	passed	t1	b
P42765	ACAA2	26	-0.408282	0.000529	-0.0437028	0.418603	EB_vs_iPSC	0.00208654	passed	t1	c
P42766	RPL35	4	-1.78217	0.00122583	0.711511	0.00455269	EB_vs_iPSC	7.31e-05	passed	t1	b
P42771	CDKN2A	7	0.215274	0.00863401	0.224869	0.133868	EB_vs_iPSC	0.00897256	passed	t1	a
P42785	PRCP	11	-0.101241	0.179565	0.0507997	0.664981	EB_vs_iPSC	0.373173	failed	t1	e
P42830	CXCL5	2	-1.96869	0.00230659	-0.188226	0.521831	EB_vs_iPSC	0.00929506	passed	t1	c
P42858	HTT	39	-0.0938562	0.273797	0.123656	0.0195874	EB_vs_iPSC	0.0334019	passed	t1	b
P42892	ECE1	27	1.02394	4.6e-05	0.0701416	0.548696	EB_vs_iPSC	0.000292	passed	t1	a
P42898	MTHFR	10	0.137005	0.336097	-0.0264186	0.839525	EB_vs_iPSC	0.639174	failed	t1	e
P43003	SLC1A3	4	0.93398	0.00138581	-0.149392	0.499249	EB_vs_iPSC	0.00572594	passed	t1	d
P43005	SLC1A1	6	-0.673516	0.00209036	-0.189615	0.384401	EB_vs_iPSC	0.00652991	passed	t1	c
P43007	SLC1A4	4	0.125779	0.609904	0.208375	0.681658	EB_vs_iPSC	0.780638	failed	t1	e
P43034	PAFAH1B1	25	-0.0528134	0.60934	-0.108866	0.125493	EB_vs_iPSC	0.273058	failed	t1	e
P43121	MCAM	16	0.2119	0.0332616	-0.0415003	0.657973	EB_vs_iPSC	0.105529	failed	t1	e
P43155	CRAT	9	0.423263	0.062523	-0.187524	0.684258	EB_vs_iPSC	0.177615	failed	t1	e
P43235	CTSK	10	0.154155	0.623237	0.103088	0.832081	EB_vs_iPSC	0.859113	failed	t1	e
P43243	MATR3	41	-0.436773	1.18e-05	-0.370757	0.00773708	EB_vs_iPSC	1.56e-06	passed	t1	c
P43246	MSH2	46	-0.981715	0.000295	0.0731162	0.41241	EB_vs_iPSC	0.00121842	passed	t1	b
P43250	GRK6	6	-0.276673	0.0547027	-0.106667	0.716105	EB_vs_iPSC	0.166084	failed	t1	e
P43251	BTD	5	-0.210343	0.145109	-0.140801	0.524402	EB_vs_iPSC	0.272099	failed	t1	e
P43304	GPD2	43	-0.20102	0.020087	-0.0327609	0.440805	EB_vs_iPSC	0.0507079	failed	t1	e
P43307	SSR1	7	0.199546	0.156014	-0.00203486	0.987774	EB_vs_iPSC	0.442303	failed	t1	e
P43320	CRYBB2	12	2.13436	0.00723666	0.757315	0.148959	EB_vs_iPSC	0.00844336	passed	t1	a
P43378	PTPN9	10	0.00158523	0.990833	-0.00578458	0.976783	EB_vs_iPSC	0.999477	failed	t1	e
P43405	SYK	9	0.551363	0.0187786	-0.510309	0.0083409	EB_vs_iPSC	0.00152896	passed	t1	d
P43487	RANBP1	17	-0.211025	0.033544	0.0421836	0.667274	EB_vs_iPSC	0.107426	failed	t1	e
P43490	NAMPT	29	0.00854744	0.900037	-0.163407	0.0261622	EB_vs_iPSC	0.111819	failed	t1	e
P43652	AFM	8	-0.698092	0.00678805	-0.465938	0.233513	EB_vs_iPSC	0.0118044	passed	t1	c
P43686	PSMC4	33	-0.232645	0.00143856	-0.373056	0.00498693	EB_vs_iPSC	9.22e-05	passed	t1	c
P43897	TSFM	16	-0.713658	2.57e-05	0.275981	0.0456923	EB_vs_iPSC	1.72e-05	passed	t1	b
P45877	PPIC	5	1.04594	0.00527649	0.125763	0.787721	EB_vs_iPSC	0.0269464	passed	t1	a
P45880	VDAC2	22	-0.349806	0.0217279	-0.0832825	0.39649	EB_vs_iPSC	0.0495724	passed	t1	c
P45954	ACADSB	15	0.213892	0.157009	-0.279086	0.00663394	EB_vs_iPSC	0.00819419	passed	t1	d
P45973	CBX5	19	0.0944873	0.390219	-0.414156	0.064073	EB_vs_iPSC	0.117231	failed	t1	e
P45974	USP5	45	0.163673	0.00166293	0.107099	0.0377637	EB_vs_iPSC	0.00067	passed	t1	a
P45983	MAPK8	11	-0.307778	0.00258698	0.124704	0.664145	EB_vs_iPSC	0.0126566	passed	t1	b
P45984	MAPK9	11	0.23398	0.0263335	0.0244127	0.813752	EB_vs_iPSC	0.103781	failed	t1	e
P45985	MAP2K4	13	0.584244	0.00159974	-0.392522	0.00432951	EB_vs_iPSC	8.92e-05	passed	t1	d
P46013	MKI67	125	-1.25149	2.11e-06	-0.296231	0.00829048	EB_vs_iPSC	3.3e-07	passed	t1	c
P46019	PHKA2	4	0.359519	0.0430294	-0.468397	0.0160421	EB_vs_iPSC	0.00571443	passed	t1	d
P46020	PHKA1	5	0.2866	0.184293	-0.460534	0.0668481	EB_vs_iPSC	0.0664835	failed	t1	e
P46060	RANGAP1	38	-0.431567	0.000488	0.103407	0.265712	EB_vs_iPSC	0.00128945	passed	t1	b
P46063	RECQL	34	0.0108158	0.90552	-0.105332	0.305588	EB_vs_iPSC	0.632231	failed	t1	e
[truncated: 13,557 more rows]

## Sheet: Fig. 2e_2
Category	Term	Count	%	PValue	Genes	List Total	Pop Hits	Pop Total	Fold_En	Bonferroni	Benjamini	FDR	Group
GOTERM_BP_DIRECT	GO:0071230~cellular response to amino acid stimulus	5	10.6383	5.12e-05	P17655, Q9HB90, P12109, P08123, Q07092	44	29	5892	23.0878	0.0178507	0.0178507	0.0700194	AA
GOTERM_CC_DIRECT	GO:0070062~extracellular exosome	25	53.1915	4.1e-05	P62736, P17655, P06865, P12110, P15586, P78324, Q9Y2E5, P78417, P07858, P35237, P04424, Q6UVK1, P08123, P07738, P61769, P48637, P26447, P27487, P12109, P61587, P15151, P35475, Q15075, P30039, Q10588	46	1520	6079	2.17356	0.00437293	0.00437293	0.0460288	AA
GOTERM_BP_DIRECT	GO:0007155~cell adhesion	33	10.6796	1.11e-10	P02751, Q14574, P14209, P10915, P13591, Q96NY8, P35221, P10451, P35222, Q15124, P50895, P10586, P33151, Q9BXX0, Q13449, P07942, O60504, P05026, Q14112, Q02487, P32004, Q13797, P14923, P25391, P39059, Q13308, P55290, Q14126, P52799, Q08380, Q9Y624, Q9P266, P13611	289	181	5892	3.71707	1.69e-07	1.69e-07	1.85e-07	AC
GOTERM_CC_DIRECT	GO:0005615~extracellular space	45	14.5631	1.79e-09	P10646, P02751, P16278, P15309, P08582, P14780, P10451, P02461, Q92820, Q9C0C4, P36955, P20774, P51858, P21246, P07942, Q05707, Q14116, P98160, P00813, P06702, P50453, Q8IZR5, P13716, Q9NZU0, Q9NZ08, Q12841, P23142, P25391, P07204, O43278, P39059, P51884, O15230, P55290, P08236, P26583, Q2VWP7, P09758, P14384, Q08380, P02771, P13796, P13611, P01034, Q13228	293	349	6079	2.67517	5.7e-07	5.7e-07	2.41e-06	AC
GOTERM_MF_DIRECT	GO:0005201~extracellular matrix structural constituent	9	2.91262	1.33e-05	P10915, P51884, P07942, P23142, Q05707, P02461, P25391, P13611, P39059	285	25	5928	7.488	0.00666821	0.00666821	0.0192015	AC
GOTERM_BP_DIRECT	GO:0030198~extracellular matrix organization	14	7.52688	2.89e-06	P08648, P05997, P05556, P20908, P12111, P08572, P02452, P35556, P35555, Q15582, P05106, P26006, P06756, P09486	172	95	5892	5.04823	0.00294912	0.00294912	0.00457461	AD
GOTERM_CC_DIRECT	GO:0070062~extracellular exosome	82	44.086	1.31e-09	Q16270, Q8N4A0, P13987, Q9Y3E7, P20908, Q99985, Q99715, P37802, Q9Y6W5, Q9UN70, P26006, O15498, Q9BRF8, Q9Y696, P13489, Q9UJ70, P59998, Q9UHL4, O43707, Q9BW04, P98095, Q9UJU6, P16930, P08473, Q2TAA2, P12111, P05556, P08572, P06703, O75165, Q9Y5X1, P21333, P80303, Q07960, O75368, Q86VX2, P05106, O95562, P52306, Q9BRK3, Q15149, O00299, Q96BM9, Q86Y82, P07237, Q8TCT8, P61158, Q14847, O60784, Q6IAA8,…	179	1520	6079	1.8321	3.53e-07	3.53e-07	1.73e-06	AD
GOTERM_MF_DIRECT	GO:0051015~actin filament binding	15	8.06452	1.3e-07	Q96SB3, Q9UL45, Q9ULV4, P07951, O15143, P21333, P12814, Q14315, Q7L576, P29966, P59998, O43707, P61158, Q14847, Q9UJU6	171	87	5928	5.97701	3.92e-05	3.92e-05	0.000174	AD
GOTERM_CC_DIRECT	GO:0070062~extracellular exosome	69	39.8844	2.06e-06	Q96QK1, Q99519, Q9H444, P61457, P18564, Q9BWS9, P31949, P0CG30, Q9HAV0, P78537, Q9NUQ9, P63092, P62140, P02786, P18669, Q13561, Q9BSL1, Q06323, O95848, P55287, P63000, P49184, P13693, Q9NQE9, Q13510, Q9Y2S2, Q8IUX7, Q53FA7, Q9BV73, P61586, P04632, Q9Y646, O00194, P98172, Q86WA9, P27105, Q96FV2, Q5IJ48, Q9Y6C2, Q8N6Q3, Q7Z3U7, O96007, Q02750, O75436, P17936, Q93050, P45877, P02511, O95336, Q9UBR2,…	165	1520	6079	1.67245	0.000468	0.000468	0.00263963	AE
GOTERM_BP_DIRECT	GO:0006614~SRP-dependent cotranslational protein targeting to membrane	57	51.8182	3.22e-85	P36578, P61513, P62750, P62277, Q07020, P27635, P62753, P61353, P32969, P62280, P62899, P18621, P62424, P62269, P61247, P62266, P62829, P47914, P62263, P62854, P62851, P15880, Q02543, P49207, P39019, P62910, P62861, P61254, P62917, Q02878, P39023, P18124, P46776, P46778, P35268, P46779, P30050, P62249, Q9UNX3, P84098, P62906, P62241, P62244, P46781, P62701, P42766, P05388, P62081, P83731, P08708,…	105	83	5892	38.5363	8.86e-83	8.86e-83	4.25e-82	BA
[truncated: 37 more rows]

## Sheet: Fig. 2e_3
ID	PTTG	Comparison	Distance	median
A0A024RBG1	d_e	hFF vs EB	0.169558	0.481832
A0A140G945;P02489	d_b	hFF vs EB	2.9488	0.606121
A0AV96	d_b	hFF vs EB	2.69397	0.606121
A0AVF1	e_e	hFF vs EB	0.697714	0.382083
A0AVT1	d_d	hFF vs EB	0.583203	0.73745
A0FGR8	d_e	hFF vs EB	0.525246	0.481832
A0JLT2	e_b	hFF vs EB	0.781674	0.503225
A0JNW5	e_e	hFF vs EB	0.310113	0.382083
A0MZ66	d_b	hFF vs EB	2.6781	0.606121
[truncated: 15,547 more rows]

## Sheet: Fig. 3a
GO	iPSC normalized distance	EB normalized distance	hFF normalized distance	Pathway
[truncated: 8 more rows]

[truncated: 45 more sheets: Fig. 3b, Fig. 3c, Fig. 3d-g, Fig. 4a, Fig. 4b, Fig. 4d, Fig. 5a, Fig. 5b, Fig. 5c, Fig. 5d, Fig. 6b, Fig. 6c, Fig. 6d, Fig. 6e, Fig. 6f, Fig. 7a, Fig. 7b, Fig. 7c, Fig. 7d, Fig. 7e …]
